# Supplementary material for: On Topological Analysis of fs-LIMS Data. Implications for in Situ Planetary Mass Spectrometry
Source: Front Artif Intell. 2021 Aug 23;4:668163. doi: 10.3389/frai.2021.668163 (PMC8419467; doi:10.3389/frai.2021.668163)
Supplement: Supplementary file 1 [file DataSheet4.CSV]

UMAP1	UMAP2	UMAP3	UMAP4	UMAP5	UMAP6	Class
1.60166	5.42987	0.25666	4.21123	6.67551	-4.67141	host-1
2.25613	5.24066	1.15431	4.16178	6.47831	-4.00673	host-1
1.81929	5.02164	0.91799	4.26939	6.00704	-3.71211	host-1
2.06115	4.86108	-0.44654	5.21047	6.87339	-3.10789	host-1
1.39459	5.38452	0.86367	4.87373	6.71532	-4.09437	host-1
0.79008	5.03972	0.69235	3.92978	7.53334	-3.46317	host-1
1.53908	4.40168	0.89245	4.80669	6.96339	-3.81012	host-1
1.35677	5.91711	0.43656	4.58227	6.44849	-4.03624	host-1
2.39288	5.37263	0.9353	4.27997	7.47597	-3.20321	host-1
0.82409	5.31229	1.19713	4.30015	6.66358	-3.45352	host-1
0.87	5.55127	0.06348	4.51784	6.63636	-3.23491	host-1
1.52595	4.61728	0.51115	5.19214	6.45171	-3.82198	host-1
1.22957	4.86956	0.21089	4.87831	5.90579	-3.90578	host-1
1.04036	4.99954	0.32573	4.10826	6.22479	-4.27417	host-1
1.36616	4.55518	0.18496	4.85502	6.01758	-3.64867	host-1
1.48022	5.23129	0.76553	3.0823	7.61223	-3.08297	host-1
2.68001	5.37265	0.56138	2.9783	7.18805	-2.41785	host-1
1.68167	5.42036	0.37331	3.95648	6.09102	-4.18206	host-1
1.65414	4.77513	0.78196	5.19386	6.71123	-3.67663	host-1
1.2488	4.45024	0.07286	4.80849	6.28939	-3.15343	host-1
1.9375	5.11789	0.07201	4.68103	6.09469	-3.57871	host-1
1.58749	4.85469	0.46809	5.3373	6.10403	-3.99198	host-1
1.11133	5.00811	0.18794	4.82966	6.17861	-4.21969	host-1
1.54213	4.21552	0.24915	4.85952	6.81622	-3.43884	host-1
1.60855	5.0516	-0.71501	4.2554	6.37047	-4.01598	host-1
1.34242	4.63125	0.7269	3.68667	6.24163	-3.80724	host-1
1.95783	5.3087	-0.24075	3.37852	7.95688	-3.51165	host-1
2.15822	4.44407	-0.20173	4.27822	6.52851	-2.7784	host-1
1.43727	4.72863	-0.24861	5.06396	6.59628	-3.64038	host-1
2.17637	5.88192	0.22109	3.21453	6.63046	-3.18418	host-1
1.5687	5.37103	0.30062	5.60096	6.72094	-3.23807	host-1
1.67574	4.49187	0.5678	3.45217	7.2353	-3.86678	host-1
1.51682	4.41179	-0.05864	4.65246	5.99949	-3.51101	host-1
1.63795	4.56269	1.11291	3.69434	7.07616	-3.77355	host-1
1.44326	4.14532	-0.10306	4.45488	6.35628	-3.50946	host-1
2.32452	4.99771	0.79745	3.21608	6.81149	-3.68282	host-1
1.02979	5.01696	0.30984	3.17718	6.39	-3.51571	host-1
1.65251	4.46317	-0.18461	4.76828	7.18164	-3.95109	host-1
1.37917	5.18403	0.04901	5.24006	6.08973	-3.62668	host-1
1.49386	4.03636	-0.21183	4.63129	6.39619	-3.42648	host-1
1.09712	4.85887	0.13482	4.76639	6.41013	-4.19206	host-1
1.20209	4.57508	0.57855	4.25683	6.38755	-4.10399	host-1
1.83126	4.81822	-0.23951	2.63156	6.90122	-3.08246	Fossil-2
2.15671	5.67968	0.92731	5.03258	6.75354	-3.31519	host-1
2.49016	5.66507	0.84373	3.78829	7.56989	-2.67486	host-1
1.81625	4.69605	-0.02694	2.22875	7.30789	-2.8794	Fossil-2
1.17427	5.28735	-0.15425	3.0579	7.10289	-2.62489	host-1
1.1948	4.52957	0.40133	5.22487	6.42067	-3.45887	host-1
1.56917	4.66887	-0.14324	3.18008	6.83283	-2.50475	host-1
1.26677	5.31038	0.25391	3.79783	7.03098	-2.4375	host-1
1.96024	4.00905	0.10105	4.58088	6.76986	-3.53698	host-1
2.40673	5.1499	-0.23539	3.05035	7.03487	-3.06903	host-1
1.24556	4.85455	-0.1876	3.06078	7.37894	-3.17372	host-1
4.07423	5.23909	1.01735	1.95472	7.50526	-0.2388	Fossil-1
4.35231	5.32854	1.1264	1.74429	7.5851	0.16499	Fossil-1
1.17581	4.87631	0.6182	3.23369	7.21454	-3.83168	host-1
1.02987	5.31462	-0.17156	3.41538	6.60748	-2.97951	host-1
1.33975	5.24647	0.61851	3.84593	6.64872	-2.38827	host-1
3.8352	5.17711	0.90472	2.10118	7.40752	-0.59731	Fossil-1
1.83895	5.19643	0.85804	3.5423	7.66545	-2.89559	host-1
2.36906	5.00068	-0.16833	3.11901	7.69677	-3.15821	host-1
1.91082	5.23904	0.42213	3.27074	6.5757	-4.28538	host-1
0.86347	4.82106	0.77812	4.46033	6.95554	-3.77701	host-1
2.79336	5.71049	0.32063	4.19388	5.70601	-3.15684	host-1
1.81906	4.93753	-0.46594	2.93478	6.96341	-2.99467	host-1
3.48166	5.16191	0.63682	2.44707	7.41929	-1.15673	Fossil-1
1.68344	4.70841	9.19E-04	2.64448	7.08738	-3.60542	host-1
3.79564	5.23887	0.91301	2.28204	7.4383	-0.64363	Fossil-1
3.46637	4.97405	0.78401	2.44465	7.41841	-1.29991	Fossil-1
2.5046	5.12739	-0.13864	2.73695	7.09784	-3.02453	host-1
3.4398	5.17802	0.5996	2.46158	7.46667	-1.11481	Fossil-2
4.37207	5.33451	1.12762	1.73006	7.62276	0.18759	Fossil-1
3.25021	4.92245	0.71925	2.71277	7.42797	-1.59412	Fossil-2
1.74135	5.21781	-0.13138	4.48911	6.13794	-2.53298	host-1
4.04787	5.23723	0.96256	1.96695	7.50845	-0.30091	Fossil-1
4.40835	5.36406	1.16671	1.69344	7.64113	0.24069	Fossil-1
2.60129	4.53757	0.65634	3.17763	6.98644	-2.23085	host-1
3.43905	4.95036	0.78621	2.52685	7.3414	-1.32254	Fossil-1
1.71616	4.52587	1.24684	3.79425	6.98733	-3.64062	host-1
2.10092	4.70005	0.15121	2.78421	7.63729	-2.28085	host-1
3.16427	4.90632	0.78804	2.59525	7.35055	-1.51139	Fossil-2
2.36579	4.65828	0.356	3.42283	7.76019	-2.82395	host-1
3.12535	4.61733	0.0263	3.40628	7.00484	-3.18608	host-1
1.55147	5.26617	-0.18876	3.0554	7.75707	-3.39807	host-1
2.51421	5.42554	-0.0593	3.37323	7.72658	-2.66034	host-1
3.40109	5.1614	0.62873	2.47729	7.42377	-1.18518	Fossil-1
2.30835	5.18488	0.07707	3.80137	6.06213	-3.98788	host-1
1.40951	4.62221	0.47543	3.27018	7.16936	-3.62338	host-1
3.83599	5.1361	0.87792	2.13841	7.44848	-0.62968	Fossil-1
3.21828	4.96914	0.70716	2.61609	7.33711	-1.52599	Fossil-1
2.09277	5.68627	1.13482	4.69221	7.21815	-2.86431	host-1
2.27553	5.22756	-0.17821	2.99446	7.69294	-3.34194	host-1
1.30399	4.94036	0.94297	3.39674	6.73908	-2.76897	host-1
2.33377	5.38867	0.46673	4.27576	5.60691	-3.41891	host-1
1.48885	5.04046	1.01225	3.34285	6.98973	-2.9512	host-1
3.11893	5.15077	0.60765	2.66811	7.27576	-1.72952	Fossil-1
3.72329	5.06164	0.89698	2.4029	7.50784	-0.87527	Fossil-2
4.37106	5.32805	1.13345	1.72664	7.5937	0.18662	Fossil-1
4.32092	5.31806	1.09471	1.76486	7.59643	0.13106	Fossil-1
4.06396	5.25694	0.98415	1.9646	7.5157	-0.25638	Fossil-1
1.50159	5.1819	0.54435	4.86568	6.42785	-2.4957	host-1
1.24438	4.36534	1.32265	3.84916	6.58412	-3.0419	host-1
2.7956	4.825	0.66478	2.97432	6.93045	-1.96222	host-1
1.88359	5.02094	-0.39421	5.07891	6.92279	-3.64324	host-1
1.90679	3.80846	0.28209	4.44155	6.6052	-3.28733	host-1
1.42323	4.5539	0.09567	4.16192	6.99968	-4.59411	host-1
2.44823	4.3383	0.34753	3.67003	7.4496	-4.25661	host-1
3.28783	4.34868	0.30558	3.93356	6.85232	-4.01877	contamination
2.33062	5.40497	0.42846	4.24854	5.58586	-3.43602	host-1
3.3024	4.55908	0.15573	4.25104	7.0327	-3.30155	contamination
3.61684	4.94618	0.86164	2.45593	7.56063	-1.10833	Fossil-1
3.01137	4.84362	0.45283	2.67208	7.50468	-2.07239	Fossil-2
2.99244	4.49774	0.67685	3.44699	6.91419	-3.39435	host-1
1.72373	5.25837	0.48518	4.11632	6.48759	-4.64057	host-1
3.12654	4.43033	0.19535	3.51179	6.81669	-4.27145	contamination
2.66318	4.33404	0.36709	3.78996	7.28092	-4.29891	contamination
2.11938	3.85376	0.10162	4.23558	6.60757	-3.48182	host-1
3.16573	4.69165	0.05372	3.58891	6.99451	-4.11691	contamination
1.68984	5.07933	-0.3681	4.3976	5.96585	-3.48533	host-1
2.71585	4.74975	1.0351	3.46603	7.0568	-4.04081	host-1
3.19085	4.5869	0.24054	3.34829	7.10878	-3.04235	host-1
2.00181	4.53718	0.39896	4.92417	6.39349	-3.92068	host-1
3.00036	4.69258	0.05969	3.26731	6.81666	-3.92734	host-1
4.0156	5.22699	0.96172	1.99663	7.48128	-0.34925	Fossil-1
2.69478	4.61757	0.38483	2.85644	7.47772	-2.21537	host-1
2.93266	4.40429	0.36892	4.29441	6.64226	-3.54791	contamination
2.82723	4.44724	0.41685	3.48326	6.91641	-4.24233	contamination
2.01459	4.252	0.67294	4.19811	7.02151	-3.77054	host-1
3.14842	4.53442	0.07347	3.8861	7.37972	-4.05527	contamination
2.17374	5.5056	0.61509	4.13986	7.48025	-4.25925	host-1
2.0073	5.25538	0.01531	4.95689	6.61506	-2.38772	host-1
1.90485	4.1699	0.43373	4.491	7.80694	-3.54705	host-1
2.20537	4.44904	0.56489	4.10936	7.65874	-4.24397	host-1
2.41577	4.73445	-0.33232	4.67072	7.33118	-3.28464	host-1
1.92884	4.2775	0.72283	3.59316	6.36993	-3.02118	host-1
2.80748	5.55455	0.33872	4.14962	5.64162	-3.22072	host-1
2.15526	4.37751	-0.61589	3.55952	6.75842	-3.5802	host-1
2.08972	4.63269	-0.1777	3.87829	7.26642	-4.32173	host-1
2.18436	4.76166	-0.38927	3.44535	6.37837	-3.70851	host-1
2.86556	4.38656	0.24688	3.43745	6.64672	-3.72211	host-1
2.81432	4.44454	-0.29626	3.48644	7.06753	-3.92221	contamination
3.90017	5.17676	0.94555	2.09969	7.44639	-0.49913	Fossil-1
1.13079	4.95663	-0.04818	3.33974	7.34722	-2.63523	host-1
1.38617	4.71869	0.11266	4.09595	7.20491	-4.49445	host-1
2.75156	4.42681	0.46181	3.94276	6.28166	-4.02031	host-1
2.34825	4.40901	-0.0849	4.21456	6.86814	-4.1853	host-1
1.78198	5.54466	0.32829	5.05201	7.33281	-2.93829	host-1
2.64395	4.3584	0.27733	3.88946	7.38491	-4.20835	contamination
2.7033	4.39481	-0.20124	4.05982	6.30442	-3.67091	host-1
2.53564	5.27366	0.89526	3.9436	7.13658	-4.28277	host-1
3.00321	4.55908	0.1613	4.04324	7.17572	-4.43894	contamination
2.46277	4.24702	0.2755	4.04057	7.23085	-4.23914	host-1
1.55592	5.63617	-0.35832	3.71941	5.97477	-3.66279	host-1
3.2801	4.68734	0.10718	3.72358	6.92133	-4.12568	contamination
3.00043	4.68675	0.10739	3.74019	7.08237	-4.18847	contamination
3.02369	4.44002	0.53357	3.76014	6.99957	-4.29661	contamination
3.26513	4.45675	0.11537	3.78222	7.01697	-3.98281	contamination
3.04248	4.32118	0.67624	3.54061	6.82233	-3.72378	host-1
3.19104	4.27479	0.10374	3.53352	7.00585	-3.91429	contamination
2.10063	4.83709	-0.55622	4.43604	7.53393	-3.03931	host-1
3.15419	4.78701	0.07002	3.4727	6.90458	-4.11181	contamination
3.07546	4.53581	0.12994	3.45541	6.96841	-3.77479	contamination
2.92805	4.13287	-0.04253	3.9634	7.15695	-4.02752	contamination
3.45345	4.23669	0.26306	3.98514	6.79493	-3.68234	contamination
2.79954	4.35852	0.53231	4.04745	7.23411	-4.30465	contamination
3.01732	4.63479	0.24981	3.87552	7.31735	-4.26805	contamination
2.69769	4.50913	-0.54956	4.15233	7.09299	-3.71542	host-1
3.37967	4.34262	0.2593	3.86464	7.0036	-3.91081	contamination
3.18269	4.50684	0.11271	4.10463	7.0928	-4.04444	contamination
3.09306	4.50698	0.31435	4.08672	7.51529	-3.21001	host-1
2.85044	4.00821	0.52483	3.89855	7.03809	-3.82887	contamination
3.15166	4.37141	0.14973	4.1465	7.2211	-3.67845	contamination
2.96346	4.21345	-0.10186	3.78545	6.55284	-3.77605	host-1
2.79928	4.56602	-0.22691	3.70587	6.6555	-4.27754	contamination
2.98793	4.74038	-0.05357	3.37325	6.89294	-4.03317	contamination
3.47981	4.36411	0.4637	3.97622	6.94819	-3.68699	contamination
3.50106	4.40116	0.40908	3.90347	6.95457	-3.88016	contamination
2.89641	4.97192	-0.09497	4.14219	7.19931	-3.98096	host-1
1.82559	4.54541	-0.33842	4.40366	7.18155	-4.28597	host-1
3.50207	4.29614	0.54649	4.00208	7.03072	-3.54051	contamination
3.03326	4.47199	0.60851	3.40034	7.21446	-2.97158	host-1
1.8792	4.92894	0.17236	5.29493	7.54883	-3.06114	host-1
2.90187	4.32246	0.36194	3.72903	7.30113	-4.01353	contamination
3.39474	4.68013	0.26977	3.9984	7.02993	-3.35211	contamination
2.56807	4.39416	-0.33891	4.36812	6.48995	-3.76838	host-1
2.93676	4.77724	0.79767	3.85124	7.25237	-4.18076	host-1
1.44976	4.38061	0.31295	4.89149	7.48529	-4.01182	host-1
3.147	4.38007	0.01227	3.73276	6.70156	-3.9882	contamination
2.9709	4.70298	0.18135	4.36903	6.93538	-4.06653	contamination
3.04769	4.44506	0.12576	3.80332	6.55513	-4.2822	contamination
3.25865	4.46401	0.44824	3.9364	7.21944	-3.88754	contamination
2.90196	4.75049	0.048	3.53687	6.63521	-4.1076	contamination
3.33821	4.5371	0.47893	4.06556	7.02714	-3.88682	contamination
2.86041	4.55772	0.11481	4.18355	6.82819	-4.45199	host-1
2.37238	5.13775	0.44309	4.57413	7.78737	-3.12893	host-1
3.32315	4.27014	0.1934	3.84922	6.87968	-3.89889	contamination
2.89416	4.38023	2.54E-04	3.79857	6.75342	-4.39817	contamination
3.17183	4.55146	-0.04653	3.45982	6.85218	-4.139	contamination
3.11269	4.53179	0.0459	3.72672	6.88734	-4.24788	contamination
3.26457	4.44982	0.14713	3.87153	6.89788	-4.17233	contamination
2.86768	4.92843	0.4933	4.06168	6.42428	-4.28244	host-1
3.15681	4.50971	0.02247	3.87434	6.91567	-4.31172	contamination
2.79013	4.23407	0.4371	3.71411	7.04197	-4.31695	contamination
3.07594	4.34034	0.15975	3.69318	6.60313	-4.12433	contamination
3.10605	4.56191	0.28996	3.76054	6.63863	-4.13276	contamination
2.0087	4.66066	-0.05352	4.59746	6.21951	-4.17378	host-1
2.91762	4.55519	0.01237	3.95491	6.69429	-4.30055	contamination
3.45349	4.48672	0.33831	3.91477	6.83675	-3.88671	contamination
3.10723	4.43847	0.23749	3.54161	6.72432	-3.7778	contamination
2.9629	4.66026	-0.1185	3.65101	7.05214	-4.22854	contamination
2.81441	5.12683	-0.12673	4.42079	6.35663	-3.19652	host-1
3.28752	4.54231	0.31837	4.00944	7.05958	-4.04923	contamination
2.13292	4.70136	0.48031	5.08877	7.11638	-2.92734	host-1
3.38665	4.45238	0.19796	4.01248	7.15514	-3.81356	contamination
2.93037	4.23163	0.50579	3.77552	6.56337	-3.40794	host-1
2.87525	4.42655	0.54026	4.6798	7.00039	-3.28518	host-1
2.19715	4.26145	0.7177	4.53841	6.28811	-3.61011	host-1
3.08089	4.56926	0.53062	3.90212	7.1609	-4.24399	contamination
3.21586	4.25661	0.36551	3.95928	7.26889	-4.01687	contamination
3.20629	4.9813	0.39723	4.09351	6.94667	-3.17167	host-1
3.34768	4.80334	0.6978	3.72163	7.1934	-3.39673	host-1
3.54788	4.31899	0.49411	3.93649	6.99305	-3.70038	contamination
2.36747	4.41908	0.29782	3.88055	6.09695	-3.78273	host-1
3.33245	4.4016	0.50772	4.13799	6.92	-3.63272	contamination
3.04377	4.42484	-0.15229	3.65163	6.84885	-3.82662	contamination
2.59404	4.44948	0.72036	4.15827	6.58659	-3.54227	host-1
2.45907	4.53658	0.9791	3.99003	6.08623	-3.6435	host-1
3.18354	4.59062	-0.12421	3.96532	7.05793	-3.98501	contamination
3.20333	4.28083	0.3374	3.95492	7.01372	-3.99004	contamination
2.93739	4.70815	0.96748	4.35598	6.81537	-4.06232	host-1
3.19318	4.12915	0.28615	3.82579	6.94033	-3.53598	contamination
3.14552	4.46576	0.06635	4.22262	7.01609	-4.17489	contamination
1.02093	4.32956	-0.09672	4.01758	7.36449	-4.18054	host-1
3.11252	4.13705	0.28749	3.79155	7.13281	-3.55426	contamination
0.92845	5.17778	0.80834	5.11724	6.90697	-3.02022	host-1
1.71576	5.0887	0.69362	3.57927	6.4103	-4.24273	host-1
2.89907	4.15523	0.24892	3.50662	6.85397	-3.80575	contamination
3.06374	4.85058	0.89463	4.06689	6.97235	-3.89172	host-1
1.12773	5.15902	-0.10322	3.35197	6.77631	-4.31166	host-1
1.56791	4.93577	-0.28326	5.13927	7.21486	-3.7834	host-1
2.57529	4.24591	0.01814	3.73138	7.03709	-3.96754	contamination
3.10499	4.68365	0.78209	3.92178	6.76974	-3.79606	contamination
3.4163	4.27094	0.5811	3.90651	7.12198	-3.19491	contamination
2.19091	4.79155	0.68546	3.23561	6.98751	-4.11694	host-1
2.74085	5.40387	0.33411	4.26995	5.57329	-3.23576	host-1
2.96599	4.74162	-0.01871	3.7907	7.52077	-4.07351	host-1
3.34242	4.32515	0.5887	3.96692	6.79629	-3.45231	contamination
2.56717	4.96947	0.63985	4.50424	7.58602	-3.73485	host-1
2.99812	4.61101	0.10989	4.06539	6.97343	-4.38252	contamination
2.90188	4.94531	0.53478	3.9107	6.97775	-4.24321	contamination
1.62119	5.30018	0.09263	5.58797	7.81326	-3.39425	host-1
3.36205	4.46438	0.5079	3.89445	6.92079	-3.01753	contamination
2.98749	4.5269	0.54906	4.0745	7.10208	-4.07484	contamination
2.95963	5.03591	0.37344	4.15274	6.2665	-3.3577	host-1
3.29939	4.9969	0.7163	3.70679	7.17847	-3.62739	host-1
3.31149	4.52483	0.29526	3.78369	6.80979	-3.54529	contamination
2.91684	4.04579	0.26103	4.03028	7.05227	-3.37345	host-1
2.23682	4.6535	0.17656	4.45188	6.81756	-2.31773	host-1
1.28717	4.43677	0.42487	4.17607	6.76535	-4.1633	host-1
1.32703	4.94191	0.51077	3.86536	5.90494	-3.88654	host-1
1.58934	4.77052	1.11127	3.3908	7.07821	-2.97606	host-1
3.28047	4.70466	0.09221	3.48628	6.78227	-3.47976	host-1
3.18981	4.39067	0.15168	3.4479	7.196	-3.89171	host-1
1.79838	4.36951	0.35819	4.65448	6.51808	-4.16386	host-1
2.53744	5.02427	0.22073	4.79011	7.38386	-3.79363	host-1
2.40422	4.46949	0.23082	3.94744	7.66772	-3.86825	host-1
2.26615	5.24905	0.46034	4.60654	7.60519	-2.72076	host-1
2.77897	4.55689	0.50576	4.69963	7.11465	-2.79791	host-1
2.41008	4.88414	1.04184	3.64591	6.61628	-4.18102	host-1
1.9272	3.97451	0.53327	4.39685	7.12733	-3.32781	host-1
1.50869	4.7502	0.91908	3.94788	7.05345	-4.22772	host-1
2.76741	4.63377	0.63547	3.93359	6.53691	-4.39233	host-1
3.06484	4.78666	0.54327	4.40344	7.18719	-3.01273	host-1
2.55491	4.16107	0.78484	3.53277	7.05777	-3.4177	host-1
1.75309	5.20839	-0.16296	5.12706	7.27789	-2.83167	host-1
3.1325	4.49306	0.71497	4.13963	6.90454	-4.08643	contamination
3.11512	4.21722	0.10704	4.15534	7.31229	-4.04392	contamination
2.50457	4.32304	-0.16885	4.20592	7.08086	-4.08409	host-1
2.31285	4.59308	-0.08427	3.8627	6.65512	-2.59948	host-1
2.79355	5.00958	0.42639	3.15991	7.08683	-3.1584	host-1
2.52354	4.56137	-0.37512	4.47923	7.14264	-3.82956	host-1
1.6445	4.24233	1.1973	4.33882	6.67154	-3.16414	host-1
2.35987	4.34317	-0.17055	4.30252	6.37513	-3.44902	host-1
3.2138	4.45764	0.54673	4.14576	6.79728	-3.2891	contamination
3.27036	4.24401	0.58358	3.77946	6.8871	-3.2354	contamination
1.28446	5.21808	-0.4739	3.70905	6.90409	-3.54901	host-1
1.9012	5.59531	0.28222	3.854	6.38054	-4.40089	host-1
1.60563	5.04237	-0.86902	4.27161	6.82919	-3.34558	host-1
2.41221	5.62273	0.78074	4.29777	7.47154	-3.95364	host-1
2.48627	5.56107	0.73449	4.08844	6.51698	-4.0221	host-1
1.9873	4.00174	0.29249	4.64433	7.0422	-2.99931	host-1
2.14445	5.01309	0.58739	4.26074	7.67659	-2.74561	host-1
2.84632	4.94071	0.15406	4.75486	6.39934	-3.05636	host-1
1.46682	5.01367	1.19061	3.87589	7.19005	-2.59552	host-1
1.4255	4.68444	0.30072	3.11604	7.58105	-3.17706	host-1
1.83088	4.19934	1.00008	4.05513	7.17091	-3.89458	host-1
1.6922	4.97449	0.89874	4.08845	7.08687	-2.26304	host-1
2.83766	4.88838	0.7526	2.78441	7.43712	-1.87568	Fossil-2
2.54885	4.87906	0.77007	2.9031	7.42999	-2.04431	host-1
3.23489	4.85047	0.62296	3.53808	6.92856	-3.54324	host-1
2.58166	4.78404	0.52364	2.65856	7.28515	-2.14312	host-1
1.93476	4.65314	-0.18056	2.51988	7.29255	-2.68239	Fossil-2
4.37494	5.31183	1.14898	1.7199	7.61991	0.19609	Fossil-1
2.16964	4.82395	0.11582	2.3495	7.55717	-2.80068	Fossil-2
4.23118	5.28796	1.06406	1.85428	7.55563	-0.01154	Fossil-1
3.53468	5.15062	0.73752	2.30336	7.34854	-1.02115	Fossil-1
3.37681	5.24254	0.55569	2.48112	7.37306	-1.22468	Fossil-2
2.48788	5.55449	0.28233	3.99902	5.6684	-3.19192	host-1
3.61979	5.07845	0.82614	2.31454	7.38298	-0.96648	Fossil-2
2.78652	5.4875	0.12699	3.62079	6.61632	-3.79367	host-1
2.32674	4.47026	-0.05586	4.0115	6.05955	-3.22334	host-1
2.78044	5.06359	0.20571	2.80938	7.42947	-2.27284	Fossil-2
1.72765	4.91594	0.06072	2.77411	7.38556	-3.68455	host-1
1.7429	4.61314	-0.48891	3.21835	7.63623	-3.14409	host-1
1.43122	4.26833	1.0757	3.68674	6.65017	-2.83103	host-1
2.76841	5.26616	0.06284	3.00485	7.47571	-2.19548	Fossil-2
3.5355	5.02834	0.77673	2.44634	7.41417	-1.18658	Fossil-1
2.50817	5.21921	-0.39388	3.51387	6.5004	-3.0759	host-1
2.6844	5.7611	0.22025	4.0708	5.63256	-3.09324	host-1
2.53531	4.63144	0.74503	2.9928	7.31724	-2.40606	host-1
1.92667	5.07884	0.18703	2.57289	7.57596	-2.81074	Fossil-2
2.10088	4.15571	-0.59322	3.9893	7.4963	-3.3789	host-1
2.127	4.53839	0.47604	2.91535	7.74303	-3.03402	host-1
2.21912	4.9478	0.11631	2.52021	7.66853	-2.71657	Fossil-2
4.26923	5.30215	1.07436	1.8038	7.55492	0.04337	Fossil-1
1.698	4.79998	0.22895	2.64731	7.66849	-2.8918	Fossil-2
4.31037	5.34315	1.13597	1.76249	7.62119	0.06989	Fossil-1
2.05762	4.13392	0.41738	4.13097	6.71354	-3.05775	host-1
3.98253	5.17451	0.85459	2.06654	7.51278	-0.46134	Fossil-1
4.31294	5.31798	1.09793	1.77699	7.57237	0.11607	Fossil-1
1.47042	4.45299	0.29915	2.72439	7.25964	-3.29433	host-1
4.37142	5.3286	1.12954	1.73191	7.60001	0.19901	Fossil-1
3.92966	5.22071	0.89062	2.05284	7.45054	-0.47852	Fossil-1
3.26292	4.96053	0.65749	2.69435	7.13309	-1.53495	Fossil-1
2.04543	5.40885	-0.3676	4.65181	7.50155	-3.24828	host-1
0.96305	4.55657	0.73072	3.5918	6.69257	-3.27766	host-1
1.94439	5.73792	0.95165	3.82931	6.92399	-2.48499	host-1
4.38934	5.32901	1.13659	1.71673	7.6116	0.21788	Fossil-1
2.34259	5.89057	0.70056	4.06485	6.8743	-3.74262	host-1
4.42365	5.34097	1.15251	1.6839	7.60427	0.25624	Fossil-1
2.58563	5.14847	0.60883	4.42393	7.46272	-3.74847	host-1
3.67103	5.13436	0.80576	2.42541	7.48351	-0.90135	Fossil-2
1.6302	4.94638	1.03119	3.51157	6.32721	-3.48251	host-1
2.40042	4.9134	-0.00294	3.37583	6.90766	-2.06038	host-1
1.85806	4.28123	0.26376	3.80643	7.30051	-3.84162	host-1
1.79575	5.02719	-0.06157	2.8844	6.50361	-2.48776	host-1
1.14134	5.15661	0.61491	3.28049	6.58129	-3.29149	host-1
1.23319	4.10064	-0.50577	3.99703	7.16591	-3.28222	host-1
1.99636	4.46451	1.01377	4.14135	7.44085	-3.39628	host-1
1.16075	5.40311	0.47893	5.1843	6.823	-3.07368	host-1
2.32796	5.69149	-0.08773	3.51049	6.63464	-3.64015	host-1
2.51054	4.70728	0.53339	3.66202	6.97066	-2.10758	host-1
1.43597	5.70646	0.14358	3.39922	7.67948	-3.25142	host-1
1.61133	5.51992	0.91167	4.17128	7.58156	-3.2786	host-1
1.17623	5.2339	0.13996	3.15356	6.91582	-2.71692	host-1
2.49362	5.64965	0.46238	4.45221	7.5542	-3.33259	host-1
1.24946	4.70321	-0.06033	2.96641	6.78754	-3.31388	host-1
1.60293	3.95375	-0.14537	4.67608	6.82254	-3.32363	host-1
1.43647	5.47918	0.99411	4.34788	7.23196	-2.42729	host-1
1.38952	4.20923	0.4592	3.95901	6.95134	-2.75761	host-1
1.23156	4.47531	0.6991	5.00203	6.8105	-3.11222	host-1
1.67871	4.9345	0.90778	4.89702	7.24111	-3.80637	host-1
1.59701	4.50991	-0.30301	4.78528	6.34047	-3.32189	host-1
1.3568	4.67628	0.54299	5.12715	6.85158	-3.10382	host-1
0.92292	4.48081	-0.00896	4.32138	7.58476	-3.47054	host-1
1.52744	5.4535	0.85427	4.21878	7.00979	-4.34662	host-1
1.61569	5.37548	1.31221	4.26719	7.03865	-3.0574	host-1
1.79101	4.93213	-0.5314	4.79959	7.12299	-2.88062	host-1
0.98371	4.77521	0.68135	4.56937	6.8796	-4.02847	host-1
1.09594	5.63906	0.06083	3.6696	7.60153	-3.07271	host-1
2.11334	4.98392	-0.29148	5.20849	7.10269	-3.56155	host-1
1.92263	5.26204	0.34493	3.47023	6.31434	-2.72109	host-1
1.7594	4.61964	0.81853	4.2872	7.63707	-3.28521	host-1
1.12714	4.64395	1.03402	4.53927	6.78882	-3.62864	host-1
1.09156	4.92362	0.27371	4.79234	6.03327	-3.82434	host-1
1.15363	5.34916	-0.57406	3.25716	7.03339	-3.26281	host-1
3.92471	5.19798	0.90294	2.0943	7.51209	-0.5182	Fossil-1
1.042	4.60334	0.79171	4.62901	7.00193	-3.9068	host-1
1.20072	5.32478	-0.3733	3.26434	7.12589	-3.5129	host-1
1.07736	5.15276	-0.10699	3.54798	6.28351	-4.22172	host-1
1.09574	4.82849	1.19157	3.94133	6.54983	-2.98258	host-1
2.31122	5.88981	0.79519	4.03463	7.60042	-3.7098	host-1
1.49885	5.0913	1.06764	3.74838	7.13722	-2.45453	host-1
4.20356	5.28517	1.05554	1.87346	7.5321	-0.04854	Fossil-1
1.88424	4.43328	-0.34314	3.18271	7.24115	-3.39865	host-1
1.18286	4.74677	-0.07737	4.38914	5.97437	-3.80791	host-1
0.91435	4.7338	0.48632	4.94691	6.94372	-3.71704	host-1
1.33878	4.98774	1.02586	3.53436	6.18078	-3.28647	host-1
1.43921	6.19416	0.60853	4.29773	6.60646	-3.0757	host-1
1.0749	5.11075	0.22826	4.63818	6.72858	-4.13383	host-1
2.6975	4.33663	0.47093	4.12815	7.34389	-3.17968	host-1
0.94013	5.28891	-0.12278	3.50348	6.79704	-3.02031	host-1
1.46316	5.17181	1.21704	3.77624	6.6246	-4.10524	host-1
1.85158	4.86219	-0.04584	4.66114	7.88176	-3.45143	host-1
1.0194	5.46151	-0.02924	5.2866	7.10121	-3.22873	host-1
1.54415	5.48516	-0.65119	4.34749	7.27522	-3.73053	host-1
1.69238	4.77825	-0.20432	2.67097	7.1588	-3.45636	Fossil-2
2.22055	4.79853	-0.00139	2.68834	6.76128	-2.70181	host-1
1.55057	6.13981	0.61891	4.21891	6.53197	-3.14827	host-1
1.92394	5.43578	0.99915	4.36675	6.7017	-2.82894	host-1
1.55788	4.80429	0.82063	3.3014	7.00478	-2.51517	host-1
0.87642	4.75947	-0.03116	4.17434	6.91231	-4.21641	host-1
1.80859	5.85952	-0.44905	4.37117	7.46835	-3.6613	host-1
1.31021	4.26136	0.58578	4.77216	6.97346	-3.44025	host-1
0.84025	5.15608	1.05311	4.46069	6.67322	-3.15038	host-1
1.7541	4.33994	0.08779	4.99657	6.3368	-3.31672	host-1
1.23013	4.48295	0.141	4.52711	6.50622	-4.00441	host-1
1.75907	4.57751	0.11302	4.94746	5.87422	-3.58746	host-1
1.03115	4.71137	0.8018	4.34402	6.78633	-4.11211	host-1
2.53319	5.3756	0.12832	3.03851	7.68611	-2.42631	Fossil-2
1.05891	4.63361	-0.35529	4.71915	6.36137	-3.8108	host-1
1.50056	4.69727	0.61706	4.8478	6.98754	-4.15324	host-1
1.27129	5.15348	0.21602	4.51402	7.03656	-4.51195	host-1
1.40944	4.76807	0.13166	5.02289	6.09087	-3.83946	host-1
1.02686	5.29109	0.40256	4.52638	6.6165	-4.48209	host-1
1.28627	4.24623	0.31281	3.939	7.1204	-2.81773	host-1
1.95069	5.09423	-0.61952	3.85299	6.2367	-3.10325	host-1
1.39435	4.56944	0.21693	3.59048	7.19041	-3.87441	host-1
1.31156	4.48657	0.00265	4.9263	6.10477	-3.49097	host-1
1.05584	5.22347	-0.23034	3.33662	6.66588	-4.15164	host-1
0.78339	5.52123	-0.36694	4.27487	6.77337	-3.74568	host-1
1.06911	4.97393	0.34915	4.37916	5.922	-3.94137	host-1
1.5956	4.17695	0.17334	4.80757	6.72424	-3.72886	host-1
1.48646	4.17331	-0.16568	4.9055	6.46274	-3.54035	host-1
1.12949	5.49879	0.22149	4.399	6.64247	-4.51602	host-1
1.27776	4.57205	-0.44907	4.07296	6.83471	-4.0961	host-1
0.99017	4.91873	0.33068	3.35783	6.40293	-3.68118	host-1
0.88041	5.25834	0.62766	4.15949	6.6282	-4.10129	host-1
1.38646	5.4559	0.75248	4.34218	6.03684	-3.74186	host-1
1.40295	4.50339	0.85058	4.78403	6.64731	-3.06416	host-1
1.41718	5.80785	0.09461	5.31657	7.10483	-3.62765	host-1
1.3942	4.69373	0.88314	4.49569	6.50805	-4.16912	host-1
1.64031	4.68971	-0.11236	2.80707	7.50619	-3.22887	Fossil-2
2.57372	4.91547	0.21583	2.87589	7.44751	-2.16999	Fossil-2
1.39797	4.73939	0.80939	4.79909	7.23838	-4.06566	host-1
2.30008	4.23307	0.70924	4.37302	6.76807	-3.4062	host-1
1.28307	4.69061	-0.57672	4.87764	6.83355	-3.81568	host-1
1.2469	4.13586	-0.08822	4.14761	6.8763	-3.49264	host-1
0.8508	4.90082	0.04717	4.09256	6.31927	-4.04299	host-1
1.26507	4.8539	0.8362	4.20575	6.02262	-3.60658	host-1
1.51058	4.12851	-0.14469	4.87377	6.4727	-3.27792	host-1
2.07906	4.67451	0.13752	2.17735	7.41719	-2.72817	Fossil-2
3.59642	5.29488	0.58613	2.42222	7.41291	-1.07562	Fossil-1
4.18889	5.25382	1.05461	1.90207	7.53129	-0.07781	Fossil-1
2.06694	4.9466	0.36616	4.09967	6.23076	-4.14746	host-1
1.35803	4.92614	0.28751	4.52918	6.2771	-2.62807	host-1
1.10933	5.2698	0.06882	4.4965	6.07971	-4.21182	host-1
1.76596	5.1017	0.05951	3.92356	5.91998	-3.80934	host-1
2.26207	4.17958	0.09582	4.32004	7.22067	-3.41747	host-1
1.96545	3.95708	0.29048	4.17381	6.46047	-3.27735	host-1
2.12217	5.17059	-0.31239	4.41154	6.56689	-2.49238	host-1
1.8671	4.54051	-0.71572	3.87791	6.49753	-3.83028	host-1
1.65207	4.04192	-0.32545	4.30181	7.12062	-3.38482	host-1
1.51992	4.22874	-0.06877	4.57361	6.10174	-3.37158	host-1
1.58533	4.23407	-0.09692	4.10059	6.04147	-3.35237	host-1
1.38006	5.22017	0.38919	2.81557	6.90312	-3.27167	host-1
1.11908	5.25222	-0.35473	3.40789	6.93087	-3.92095	host-1
2.64362	5.76752	0.17575	4.20149	5.63272	-3.08582	host-1
1.4592	4.07746	-0.32683	4.11387	6.63439	-3.43729	host-1
3.16891	5.16325	0.50453	2.53382	7.303	-1.45329	Fossil-1
4.32941	5.3208	1.11961	1.76341	7.56573	0.12761	Fossil-1
1.70201	4.79709	0.372	4.37091	5.81914	-3.36767	host-1
3.46685	5.05679	0.72775	2.55676	7.32959	-1.28021	Fossil-1
1.72516	4.30711	-0.40179	4.67136	7.10961	-3.26451	host-1
1.18909	4.35486	0.73455	4.13343	6.91409	-3.79429	host-1
0.6831	4.62827	0.66366	3.72689	7.04976	-3.3139	host-1
3.67512	5.20236	0.72112	2.3244	7.3423	-0.91857	Fossil-1
3.46264	5.02578	0.75626	2.40265	7.39712	-1.19562	Fossil-1
1.83715	4.78288	0.59976	2.86934	7.0861	-3.3139	host-1
3.69318	5.10029	0.84383	2.28386	7.43858	-0.87008	Fossil-1
2.19164	4.64246	-0.53555	3.93695	6.2811	-3.36962	host-1
2.21921	5.23935	1.09064	3.72474	7.11461	-2.54897	host-1
4.36018	5.3333	1.13452	1.73483	7.60159	0.17226	Fossil-1
3.77006	5.09634	0.96356	2.42741	7.56445	-0.79966	Fossil-2
3.67044	5.11528	0.72765	2.31764	7.44674	-1.0006	Fossil-1
1.5863	5.48801	0.05457	4.89034	6.43425	-2.65297	host-1
3.68251	5.20258	0.80421	2.23214	7.39499	-0.84692	Fossil-1
3.5932	5.08394	0.78413	2.28485	7.33048	-0.98637	Fossil-1
2.44891	4.62008	0.29793	2.55367	7.34626	-2.66949	host-1
2.61408	4.5316	0.6201	3.31041	6.95555	-2.30833	host-1
2.03272	4.78127	-0.45165	3.5738	6.32747	-3.63017	host-1
3.33641	4.93674	0.52646	2.91149	7.25568	-2.02202	host-1
3.40777	4.66197	0.04856	3.67009	7.01258	-3.55449	host-1
3.6965	5.04199	0.86564	2.27461	7.47074	-0.93454	Fossil-1
2.51067	4.50894	0.55746	4.0552	7.67771	-3.11718	host-1
1.70154	4.35848	-0.71345	4.23153	7.27919	-3.24649	host-1
2.80176	5.13464	0.61372	2.85499	7.09584	-2.24062	host-1
1.48457	5.09659	-0.78498	4.1248	6.88472	-3.42915	host-1
2.30046	5.22231	-0.04771	2.99843	7.58083	-2.28638	Fossil-2
1.76946	5.28783	0.54415	3.69496	6.03268	-3.02875	host-1
1.76502	4.77186	0.21514	2.84611	7.50804	-3.36533	Fossil-2
3.17221	4.65893	0.58748	4.06035	6.52666	-3.94413	contamination
1.69642	4.48921	0.22726	2.7652	7.41359	-3.05375	Fossil-2
4.15162	5.24126	1.00623	1.91575	7.57652	-0.106	Fossil-1
1.7384	4.83229	0.42556	3.31347	6.77812	-2.00593	host-1
1.93285	4.59918	-0.15517	2.57141	7.29306	-3.23052	Fossil-2
3.75562	5.14204	0.85226	2.21982	7.42409	-0.74323	Fossil-1
2.81078	4.97083	0.42803	2.70002	7.32032	-1.84857	Fossil-2
3.91567	5.19697	0.92864	2.06224	7.46469	-0.51237	Fossil-1
3.12119	4.99166	0.70166	2.77353	7.16786	-1.58555	Fossil-2
3.32493	4.93417	0.78741	2.50216	7.31016	-1.32591	Fossil-2
3.5385	4.96957	0.77489	2.4674	7.43062	-1.10384	Fossil-1
1.20973	5.88244	0.79849	4.69619	7.44658	-3.2487	host-1
3.19271	4.28004	0.18849	4.16206	7.1952	-3.61205	contamination
2.57672	4.91691	0.69695	4.10085	7.44778	-3.13244	host-1
3.28014	4.31399	0.35367	4.16145	7.0933	-3.90919	contamination
2.9411	4.88813	0.50739	3.61325	6.54496	-3.8365	host-1
3.90665	5.21813	0.9281	2.04295	7.43338	-0.5102	Fossil-1
1.29017	5.72655	0.63803	4.74526	6.60912	-3.01583	host-1
2.06355	4.20141	-0.04262	4.22357	7.03027	-3.12672	host-1
2.63247	4.25524	-0.0301	4.61988	7.06187	-3.73062	host-1
2.24463	3.93676	0.31892	4.29726	7.21638	-3.16151	host-1
0.80962	5.27265	0.63036	3.46378	7.11347	-3.37828	host-1
3.15304	4.89345	0.73883	2.8068	7.29306	-1.66814	Fossil-1
2.40276	4.71692	0.06637	3.40015	6.13031	-3.77956	host-1
3.26174	4.32179	0.24418	3.70774	7.17906	-3.65554	contamination
3.20212	4.40314	0.32408	4.08729	7.13543	-4.13528	contamination
2.65497	4.62757	0.36049	3.25959	6.68244	-4.02515	host-1
2.76731	4.52895	0.62088	3.87249	6.46406	-4.17408	host-1
1.66083	4.19884	-0.28159	4.34107	7.59429	-3.80506	host-1
1.02724	5.06333	0.96142	4.68759	6.93268	-3.67007	host-1
2.02953	3.89708	0.14492	4.08836	7.30263	-3.30136	host-1
1.85865	4.95925	-0.86331	3.3447	7.37847	-3.71489	host-1
3.15319	4.66845	0.3946	3.90904	7.10668	-4.11203	contamination
1.57889	4.29023	0.86397	4.59529	6.72685	-3.66428	host-1
2.36954	4.43456	-0.1204	3.92626	6.86769	-4.31553	host-1
1.84732	5.15502	-0.77507	3.52479	7.37543	-3.97948	host-1
1.7758	5.80708	0.2226	3.44202	7.14261	-3.95757	host-1
1.38513	4.23595	0.15882	3.9089	6.74716	-4.17417	host-1
2.38369	4.46707	0.46436	3.58454	7.21586	-4.29955	host-1
1.16179	4.72593	-0.06902	3.59692	7.41472	-4.08892	host-1
1.19234	5.67738	0.94521	4.20801	6.54786	-2.55583	host-1
2.7553	4.76998	-0.29051	3.83099	6.70798	-4.24257	contamination
2.2346	4.8235	0.04223	4.88646	6.33271	-3.12229	host-1
1.8048	5.32541	0.10774	5.30509	6.69162	-4.05966	host-1
2.25121	4.63057	-0.63116	4.05128	6.60582	-4.20314	host-1
1.00427	4.80564	0.09787	4.64112	6.9548	-4.33179	host-1
3.26922	4.4672	0.24937	3.85346	6.74276	-3.99535	contamination
3.13243	4.48429	0.2244	4.0282	7.16726	-4.34893	contamination
2.2767	4.31483	-0.65303	4.26876	7.14996	-3.68447	host-1
2.99054	5.13711	0.24217	4.09023	7.18255	-3.69543	host-1
2.26057	5.23264	0.61327	3.57453	7.56313	-2.18344	host-1
3.00284	4.39912	0.33714	4.46528	6.74113	-3.7616	host-1
2.08311	4.91267	0.74868	3.67313	7.4393	-2.32821	host-1
1.95075	5.56142	0.76635	4.17262	6.08466	-3.44604	host-1
2.93599	4.51048	0.55839	3.72978	6.91311	-4.31467	contamination
2.7749	4.40265	-0.42699	4.101	7.10949	-4.16626	host-1
3.00073	4.03454	0.31408	3.95099	7.20488	-3.77955	contamination
1.1654	4.53229	0.47052	3.5819	7.18945	-2.78944	host-1
3.26763	4.76714	0.23651	3.8435	6.62491	-3.85206	contamination
1.16695	4.29833	1.27082	4.09603	6.55212	-2.94736	host-1
2.39999	5.13795	-0.17365	4.66643	6.52529	-3.02311	host-1
2.96653	4.36015	0.04973	3.70053	6.47867	-3.53139	host-1
3.03353	4.20649	0.34019	3.83821	7.09788	-4.14347	contamination
3.08613	4.33107	0.34112	3.83839	6.33985	-3.73537	host-1
3.19857	4.52365	0.61905	3.66838	7.2127	-3.74798	contamination
2.7317	5.09604	-0.13016	4.54399	7.4926	-3.30479	host-1
3.12883	4.47714	0.16257	4.05733	6.71389	-4.17431	contamination
1.6343	5.21872	0.6238	3.64521	5.96655	-3.69078	host-1
2.74843	4.3607	0.59838	3.99178	7.59607	-3.79067	host-1
1.66619	4.2827	-0.3548	4.20603	6.29888	-3.99646	host-1
2.31646	4.23074	-0.5705	4.27514	6.82995	-3.55434	host-1
2.32717	4.28672	0.07639	4.24364	6.40337	-4.09	host-1
1.34864	5.09192	-0.74038	4.61632	6.87467	-3.97789	host-1
2.90405	4.19024	0.4288	3.75455	6.74035	-4.05439	contamination
3.01354	4.55251	-0.08939	3.71973	6.68964	-3.40932	host-1
2.99281	4.71061	-0.16531	3.86152	7.07949	-4.17697	contamination
3.17475	4.54194	0.31886	4.06853	6.87203	-4.06873	contamination
3.00742	4.14742	0.34219	3.88346	7.16211	-4.18977	contamination
3.08766	4.52163	0.49326	3.46653	7.05412	-3.33682	host-1
2.7326	4.84187	0.25771	3.57876	7.06195	-4.12213	contamination
1.47946	5.37522	0.40005	5.63354	7.24088	-3.22755	host-1
2.97543	4.5243	0.13419	4.12296	7.12704	-4.3722	contamination
3.15909	4.31181	0.09085	3.77956	6.74669	-3.74231	contamination
2.81923	4.17233	-0.19439	4.09337	6.50813	-3.60109	host-1
3.27326	4.18993	0.25361	3.9451	7.10037	-4.11952	contamination
2.80005	4.08553	0.14872	3.79596	6.79135	-3.78884	contamination
3.13187	4.56259	0.21756	4.23752	6.95743	-3.40195	contamination
2.8432	4.45084	-0.34717	4.40807	6.53244	-3.71412	host-1
2.87405	4.32402	-0.06756	3.67899	6.91262	-4.24504	contamination
2.77394	4.37503	0.48015	3.61448	6.93255	-4.04136	contamination
2.30089	4.62621	-0.68703	4.21588	6.98991	-3.74156	host-1
3.10434	4.21139	0.27745	3.83944	7.09344	-3.39041	contamination
2.65068	5.17702	0.483	4.41589	6.86402	-4.40399	host-1
2.40282	4.66646	-0.4976	3.09897	7.10217	-3.88292	host-1
2.83726	4.58376	0.46739	3.68474	6.92503	-4.31715	contamination
3.08677	4.40941	-0.03361	3.70028	6.79945	-4.17054	contamination
2.80687	4.62011	0.48335	3.88061	6.79741	-4.43156	contamination
2.74641	5.3586	0.21627	4.14987	5.86167	-3.61776	host-1
2.60253	4.55948	0.773	4.07291	7.54175	-4.00812	host-1
2.42695	4.25723	-0.40081	4.30857	6.62246	-3.4346	host-1
3.32343	4.29036	0.24091	3.87582	7.14337	-4.0524	contamination
3.48328	4.35368	0.46107	3.96446	6.98159	-3.74067	contamination
2.72429	4.4358	0.6999	4.06095	6.45684	-3.52524	host-1
2.75663	4.63411	0.69071	3.56869	6.79205	-4.22967	host-1
2.62159	4.6496	0.50722	4.15699	6.83371	-4.55935	host-1
2.3991	4.53616	-0.67579	3.87163	6.89106	-4.01059	host-1
3.0441	4.79146	-0.1772	3.86844	6.52367	-3.89126	host-1
3.03737	4.89857	0.31153	3.77734	6.93277	-4.31198	contamination
3.35228	4.42214	0.45343	3.9009	6.82908	-3.84271	contamination
3.30752	4.49109	0.23194	3.85737	7.10243	-3.92649	contamination
3.32506	4.61142	0.19716	3.79624	6.97578	-4.04138	contamination
3.32119	4.58544	0.57562	4.11023	6.67924	-3.44566	contamination
3.17315	4.51913	0.3203	3.88203	6.6779	-4.05657	contamination
3.1561	4.64156	0.34471	4.03449	6.64854	-3.89413	contamination
3.24923	4.44474	0.32149	4.05618	7.02333	-4.11153	contamination
2.97067	4.09832	0.29567	4.10395	7.34231	-4.28303	host-1
3.38875	4.30374	0.29897	4.05738	7.06378	-3.59735	contamination
3.46868	4.67428	0.17512	3.69518	6.86054	-3.45008	host-1
3.18585	4.40953	-0.01882	3.84787	6.8128	-4.04645	contamination
2.91604	4.20154	0.47842	4.15933	6.53687	-3.47193	host-1
3.10129	4.30062	-0.1499	4.07029	6.90141	-3.78511	contamination
3.04367	4.28151	0.65864	4.02446	7.19192	-3.81114	contamination
1.16852	4.23732	0.39582	4.66237	7.409	-3.95378	host-1
1.18971	5.52323	0.31492	4.28088	7.20326	-2.32628	host-1
2.96989	4.9356	0.13185	3.80464	6.95804	-4.14406	contamination
3.4824	4.56089	0.38761	3.98153	6.82233	-3.76565	contamination
1.43448	4.37294	0.60406	3.87602	7.25461	-3.82627	host-1
3.33427	4.65729	0.76945	3.83221	7.17667	-3.47925	contamination
1.12762	4.45045	0.50868	4.1557	7.11642	-4.28345	host-1
3.1993	4.17778	0.3718	4.1874	6.99113	-3.49691	contamination
2.74635	4.62255	0.29923	4.36668	7.29299	-3.55591	host-1
3.31019	4.47093	0.15206	3.88963	7.03419	-3.99016	contamination
3.35971	4.42089	0.14043	4.02245	6.93509	-3.78445	contamination
3.5284	4.5062	0.39894	4.07856	6.71735	-3.76602	contamination
1.95863	4.4461	0.18308	4.84932	6.74505	-2.83828	host-1
3.30608	4.54132	0.37907	4.29963	6.97888	-3.32501	contamination
3.40251	4.31192	0.57173	3.89213	7.11145	-3.26981	contamination
3.37798	4.59576	0.3873	3.99406	6.89201	-3.31823	contamination
2.87246	4.11966	0.35503	3.63876	6.83448	-3.88968	contamination
3.25667	4.4992	0.14821	4.07088	6.82902	-3.84319	contamination
3.34589	4.38815	0.3442	3.85655	7.26886	-3.51554	contamination
3.11461	5.22688	0.32618	4.06972	6.92222	-3.54363	host-1
3.13225	4.32348	-0.15317	4.08778	6.89841	-3.52884	host-1
2.30057	4.59043	0.55517	5.04201	6.75019	-3.98992	host-1
2.18747	4.45895	0.22346	3.38252	7.58776	-2.59585	host-1
3.1934	4.45901	0.32161	3.8764	7.37907	-3.93252	contamination
3.3213	4.29092	0.58777	3.8944	6.97286	-3.30945	contamination
2.81489	4.31253	-0.22574	4.00477	6.92998	-4.17193	contamination
3.13404	4.46098	-0.01305	4.11705	6.66854	-3.55975	contamination
3.27699	4.19478	0.32829	3.919	6.97462	-3.29272	contamination
3.36155	4.3526	0.52438	3.92806	7.15116	-3.16778	contamination
2.85886	4.30609	0.57088	3.80576	7.25836	-3.28666	contamination
1.95411	5.41172	0.24473	4.38397	5.74515	-3.42823	host-1
1.22627	4.86669	0.77513	4.77223	7.42674	-2.9055	host-1
2.69481	4.84841	0.49484	3.96451	6.70313	-4.27254	contamination
2.73032	4.31346	0.54429	3.77076	6.82341	-4.07405	contamination
2.76474	4.28631	0.35624	3.53089	7.04151	-3.9243	contamination
2.40035	5.08022	1.31982	3.83551	7.02343	-3.37688	host-1
1.91562	5.22129	-0.73317	4.50583	7.13711	-3.59081	host-1
3.16275	4.22382	0.28775	4.078	7.29075	-3.60698	contamination
1.43115	4.56786	0.4516	4.11552	7.70436	-3.88784	host-1
2.8162	4.28992	0.8879	4.33585	7.20959	-3.52773	host-1
2.7571	4.99935	0.73809	3.06934	7.54706	-2.33916	host-1
3.05385	4.10455	0.21536	3.62274	6.97684	-3.46868	contamination
2.09593	4.63023	0.69582	3.48204	6.15308	-3.73886	host-1
1.83382	4.19451	0.91121	4.05377	7.15198	-3.86534	host-1
1.96149	4.92786	-0.03254	2.71679	7.46631	-2.37293	Fossil-2
1.8242	5.14709	-0.38609	3.38552	7.77386	-2.84056	host-1
1.91468	4.89914	-0.18713	3.96439	6.09455	-3.36053	host-1
1.78494	5.58442	0.15749	3.54271	5.90899	-3.62543	host-1
1.87954	5.77665	0.44309	5.35857	7.0263	-3.24964	host-1
2.82548	4.19635	-0.25363	4.0063	7.28461	-4.00837	host-1
1.56497	5.61751	1.34035	3.73178	6.84426	-3.54353	host-1
2.1953	4.54823	-0.35626	3.2012	6.81956	-3.2874	host-1
1.72591	4.24912	0.75356	3.8432	7.2787	-3.78449	host-1
2.69458	4.24591	0.2378	4.38416	7.25916	-3.79277	host-1
2.10948	4.23565	-0.71042	4.2147	7.35122	-3.49294	host-1
3.20244	4.46162	0.5032	4.29416	7.11966	-3.69765	contamination
1.16761	5.21115	0.23146	4.66685	6.88356	-4.54539	host-1
2.39823	4.46468	-0.35135	3.70047	6.62459	-3.09173	host-1
2.4641	4.25264	0.09273	4.34299	7.05467	-3.19428	host-1
2.12699	4.16119	0.09602	3.54284	6.98512	-3.41584	host-1
2.85462	4.38818	0.52937	4.27563	6.66964	-3.22416	contamination
2.18531	4.60821	0.08025	3.69993	5.96119	-3.31343	host-1
2.46103	4.72968	0.40724	4.66793	7.2125	-4.06236	host-1
1.8522	4.73392	-0.46299	4.13391	6.59771	-3.31548	host-1
1.42612	4.49917	0.6303	5.03036	6.90528	-4.14317	host-1
3.41622	4.49475	0.56743	3.81121	6.9686	-3.34459	contamination
1.76507	4.18161	0.06814	4.39973	6.21153	-3.10561	host-1
2.41104	5.40144	0.14466	2.75918	7.46152	-2.79908	Fossil-2
2.76349	4.59617	-0.46647	3.96538	6.59278	-3.31604	host-1
2.74247	4.33737	0.30247	4.29261	7.371	-3.62496	host-1
2.75434	4.4193	-0.2717	4.14333	6.9752	-3.91421	contamination
2.4484	4.36227	1.00284	3.94018	6.50597	-3.36854	host-1
2.39147	4.88729	1.07758	3.89249	7.14269	-3.14132	host-1
2.10076	5.05978	-0.49843	2.90915	7.51865	-3.45577	host-1
0.7584	4.57954	0.40527	4.1785	6.74984	-3.13702	host-1
1.70645	5.35894	-0.06276	4.06054	6.61706	-4.47668	host-1
1.95803	4.61009	0.85723	4.55698	6.61536	-3.12402	host-1
2.21262	5.42531	-0.09129	3.34759	6.25052	-3.4687	host-1
1.60482	4.61407	-0.21272	3.14546	7.48212	-3.10144	Fossil-2
1.27023	4.89577	0.78899	3.86092	7.55166	-3.30022	host-1
1.66003	5.62869	1.23264	3.64337	6.91783	-3.22827	host-1
1.92459	4.67057	0.12088	4.81394	5.93988	-3.77856	host-1
2.81592	4.4593	-0.23782	3.70603	6.89979	-4.18773	contamination
2.11697	5.13849	-0.77052	4.62073	6.32539	-3.38428	host-1
2.02415	4.6953	0.65921	2.81047	7.31298	-2.63277	host-1
3.64589	5.01222	0.82047	2.32	7.31211	-1.12677	Fossil-1
3.02863	5.20147	0.42102	3.12921	7.43535	-1.89992	host-1
1.93905	4.65476	0.15456	2.50729	7.5685	-3.02949	Fossil-2
3.96353	5.23843	1.00405	2.07574	7.41353	-0.38841	Fossil-1
4.33786	5.31956	1.112	1.75472	7.58476	0.16107	Fossil-1
2.90329	4.83129	0.5152	2.91181	7.33724	-1.91337	Fossil-2
1.90037	4.79669	-0.79853	3.91914	7.35731	-3.91474	host-1
3.28357	4.96386	0.70393	2.64418	7.44376	-1.51518	Fossil-1
4.126	5.19032	1.07889	1.96423	7.58081	-0.20585	Fossil-1
2.62251	4.97569	-0.33348	4.26465	7.41601	-3.24208	host-1
1.52604	4.3463	0.40714	3.58764	7.46508	-3.096	host-1
2.2181	5.07509	-0.16307	2.67811	7.62832	-3.30544	host-1
1.74961	5.0148	-0.03331	2.78746	6.87429	-2.61961	Fossil-2
2.09634	4.38277	0.43064	3.31728	7.32657	-3.9548	host-1
2.54061	5.71328	0.21887	4.30123	5.60529	-3.30676	host-1
1.92966	5.27733	-0.05692	3.34587	7.65397	-3.88446	host-1
1.56548	4.78552	0.7471	3.20081	7.47968	-3.20232	host-1
1.60579	4.62256	-0.34372	2.85762	7.28854	-3.68892	host-1
1.92718	4.73313	0.02075	2.48275	7.14617	-3.13059	Fossil-2
2.12213	5.59285	0.26295	3.62738	6.94713	-1.94805	host-1
3.84335	5.20937	0.90808	2.08156	7.38951	-0.6202	Fossil-1
3.37433	5.20991	0.57958	2.46958	7.3804	-1.18189	Fossil-2
4.2311	5.27556	1.04301	1.8436	7.55574	0.03329	Fossil-1
4.03055	5.24255	0.96078	1.98369	7.50748	-0.29971	Fossil-1
4.03032	5.24638	0.9546	2.00183	7.473	-0.29652	Fossil-1
3.31165	4.93016	0.76344	2.52192	7.28741	-1.36287	Fossil-1
4.23624	5.2657	1.0633	1.8498	7.57572	0.00197	Fossil-1
3.45327	5.19912	0.56655	2.46202	7.44081	-1.18151	Fossil-2
3.62926	5.27056	0.86525	2.17412	7.42282	-0.86113	Fossil-1
3.66946	5.13882	0.76945	2.29165	7.41506	-0.90004	Fossil-1
2.65833	4.59292	-0.42341	3.6893	6.55114	-4.24111	host-1
4.29958	5.30486	1.10635	1.78388	7.56533	0.08494	Fossil-1
4.17521	5.27063	1.05092	1.887	7.5591	-0.11362	Fossil-1
2.86249	4.41928	-0.05241	3.55004	7.3514	-2.76475	host-1
3.88036	5.15652	0.93208	2.1609	7.46993	-0.57037	Fossil-2
4.32503	5.31936	1.11628	1.76393	7.58659	0.12207	Fossil-1
1.34484	4.5913	-0.21552	4.46129	6.16459	-4.04158	host-1
1.48003	4.47489	-0.08184	3.57736	6.68633	-2.61311	host-1
1.72301	4.10288	0.6889	3.67156	7.33095	-3.72377	host-1
2.73343	5.18605	0.19379	4.2812	6.90727	-3.03313	host-1
0.87931	4.59915	0.66033	3.51904	6.61064	-3.35386	host-1
1.41745	4.71154	0.04373	3.89844	5.84913	-3.57406	host-1
2.401	5.69073	0.73946	4.17491	6.33779	-2.98582	host-1
3.16162	4.825	0.73635	2.83094	7.32074	-1.81122	Fossil-1
1.75215	4.86881	0.43734	5.23131	6.7307	-2.8541	host-1
1.89602	4.46566	0.09951	2.89199	7.50706	-3.40336	host-1
1.86678	3.99957	0.39712	4.275	7.26381	-3.70638	host-1
1.72344	5.62011	-0.40418	3.45101	7.54401	-3.61902	host-1
1.22802	4.87295	-0.41781	3.18697	7.28374	-3.5062	host-1
1.94218	3.83854	0.24714	4.55966	6.68234	-3.35971	host-1
1.44506	4.76847	0.84609	4.51071	6.0582	-3.92018	host-1
1.58758	4.20677	0.37607	4.67919	6.38519	-3.72364	host-1
3.59301	5.1455	0.72572	2.29178	7.37628	-1.01823	Fossil-1
1.79939	4.54718	-0.02798	4.45086	6.24642	-4.26089	host-1
1.24649	5.79129	0.50457	4.60914	6.5443	-2.86194	host-1
1.85851	5.44066	0.51611	3.23988	7.66012	-3.12194	host-1
1.02634	5.21548	0.63247	3.46614	7.24002	-2.84287	host-1
1.55072	5.45029	1.05152	3.61805	6.93804	-2.69777	host-1
2.3875	5.34106	-0.07329	2.88	7.43334	-2.34566	Fossil-2
1.61234	4.44346	0.07254	2.71068	7.06416	-2.74286	host-1
1.73225	4.71324	0.78463	3.36654	7.02134	-2.37234	host-1
1.54135	5.19114	-0.22144	3.09496	7.6082	-3.14042	host-1
3.21729	4.90954	0.65312	2.67226	7.28851	-1.39977	Fossil-2
2.03064	5.83025	0.51034	3.65137	6.46342	-3.81331	host-1
0.82518	5.14904	-0.08226	4.40902	7.09307	-3.45437	host-1
1.6048	4.89582	0.49468	5.26109	7.17046	-3.10381	host-1
2.12148	4.72703	-0.61316	4.75005	6.24377	-3.39865	host-1
1.30287	4.51638	1.32381	3.97427	6.72	-3.47336	host-1
1.35673	4.60708	0.61681	5.21184	6.61193	-3.5059	host-1
1.6039	4.37419	0.60663	4.14007	7.16036	-2.66518	host-1
1.3334	4.6731	0.71198	3.82874	6.44521	-4.03961	host-1
0.90277	5.18946	0.62488	4.84209	6.31796	-3.58275	host-1
1.06913	4.32536	0.2183	4.59408	6.79728	-3.36304	host-1
1.5261	4.66454	0.95282	4.0428	7.39536	-2.77759	host-1
1.80419	4.30988	-0.14619	4.16759	7.21626	-3.39424	host-1
1.4401	4.84137	0.72385	4.88266	7.32294	-3.82201	host-1
1.88475	4.95922	0.75216	5.29431	6.87399	-3.70277	host-1
1.54146	4.93681	0.99409	4.23823	7.08608	-3.88115	host-1
1.32168	4.4056	1.27115	4.08906	6.4719	-3.0546	host-1
1.21558	4.70298	0.62755	5.21818	7.04813	-3.6526	host-1
0.9901	4.7849	0.48402	5.09245	6.46932	-3.59149	host-1
1.26375	4.53554	0.2783	4.67307	6.31828	-3.30265	host-1
1.75353	4.49127	0.5984	4.77477	6.29726	-3.12287	host-1
1.55696	4.89827	0.48937	5.0992	6.32258	-3.51944	host-1
1.06494	4.90554	0.53897	4.91355	6.71179	-4.15959	host-1
2.09907	5.12063	-0.50588	3.67268	6.23967	-3.7555	host-1
1.50646	5.22057	0.33239	2.89745	6.97157	-3.82062	host-1
1.32867	4.62488	0.83207	4.09714	7.56725	-3.88644	host-1
1.59668	4.40194	0.25428	4.99516	6.91521	-3.37259	host-1
2.07233	4.79551	-0.06018	4.6941	7.74543	-3.09001	host-1
1.02456	4.76768	0.6697	4.01434	6.57445	-4.00982	host-1
1.12134	5.15426	0.44941	5.44597	7.16326	-3.46519	host-1
1.43815	4.56975	-0.06707	4.51403	7.54614	-2.8634	host-1
2.57793	5.42033	0.20963	4.95803	7.03148	-3.41695	host-1
1.45695	4.30962	0.99943	3.7027	6.97878	-3.53505	host-1
1.07484	5.19885	0.85904	5.04954	7.01449	-2.8522	host-1
1.41902	5.49001	-0.29183	3.58343	6.64019	-3.12383	host-1
1.99914	5.95446	0.50328	3.91449	7.1054	-3.9909	host-1
1.54822	5.1768	0.78367	4.02903	6.45015	-4.23394	host-1
1.39744	4.59526	0.17304	4.05958	6.97913	-4.449	host-1
1.33408	5.36606	0.06058	4.8553	6.25991	-2.74898	host-1
1.40811	4.45034	-0.04946	3.45182	6.79791	-2.90938	host-1
1.0113	4.76517	-0.38358	4.67944	7.32077	-3.82964	host-1
1.44673	4.68181	0.07045	4.09884	7.08865	-4.49197	host-1
2.22232	5.18066	0.582	4.69603	7.71747	-3.5902	host-1
2.17668	4.92928	-0.26664	4.39281	5.93011	-3.14243	host-1
1.29457	4.19667	0.98083	4.08247	6.5346	-2.95974	host-1
1.13233	4.77314	0.51787	4.44821	6.82266	-4.38686	host-1
1.07015	4.6519	0.09865	3.63378	7.0812	-4.04596	host-1
1.57568	5.63104	0.54962	4.93334	7.46949	-3.79527	host-1
1.21035	4.59128	0.42001	4.63814	7.2777	-4.03983	host-1
1.97705	4.92703	1.0338	4.40024	6.42365	-3.94478	host-1
1.39696	4.60643	0.20924	4.96879	6.03106	-3.70769	host-1
1.34156	5.27834	0.23227	5.31375	6.26533	-3.98212	host-1
1.9823	5.5666	-0.26967	3.40128	6.13129	-3.39058	host-1
1.06342	4.97325	-0.06831	3.89234	6.81019	-4.23054	host-1
1.39454	4.57255	0.33941	4.96095	6.01935	-3.32737	host-1
2.05035	4.36795	0.29571	2.99036	6.59149	-3.21233	host-1
2.09189	4.73824	0.3249	2.39306	7.52956	-2.9265	Fossil-2
1.4883	4.31306	0.09996	4.56505	6.07225	-3.25069	host-1
1.83163	4.44991	-0.17215	4.35562	5.97794	-3.833	host-1
1.95453	5.45702	0.19359	5.25199	6.56158	-3.87912	host-1
1.2862	5.32307	0.21283	5.24591	6.38994	-4.08048	host-1
1.69243	4.21519	0.54312	4.60823	6.84904	-3.74982	host-1
0.83595	4.94231	0.87417	4.04564	6.25771	-3.59195	host-1
1.41919	5.09014	0.40809	5.30689	6.03101	-4.06447	host-1
1.49251	4.65835	0.89264	4.50559	6.16105	-3.09075	host-1
1.25144	5.07739	-0.02934	3.40252	6.76725	-4.25663	host-1
2.1223	5.17402	0.35713	3.43287	6.3954	-4.37305	host-1
1.27962	4.90723	0.30318	4.90933	5.90973	-3.95277	host-1
1.93619	4.24998	-0.15087	4.16989	6.32858	-3.86132	host-1
1.76666	4.85824	0.70215	3.70933	6.61276	-4.27889	host-1
1.0906	4.89139	0.34423	4.22412	6.64175	-4.25694	host-1
1.10259	5.45702	-0.04017	3.75261	6.79572	-2.9462	host-1
1.75624	4.27936	-0.2535	4.78381	7.15928	-3.64003	host-1
1.47549	4.1402	-0.21041	4.8634	6.49352	-3.43655	host-1
1.23203	4.37644	0.26705	4.37875	6.99686	-3.96807	host-1
1.55049	4.60149	0.73839	4.31792	7.61885	-3.21115	host-1
1.48425	4.70139	0.57679	4.58508	6.48454	-4.32281	host-1
1.53203	5.11279	0.57771	5.07882	6.46396	-4.14888	host-1
0.93541	5.36119	0.28925	4.05628	6.27979	-3.70963	host-1
4.21561	5.28282	1.07078	1.8431	7.55378	-0.04132	Fossil-1
1.35032	4.54716	-0.17695	4.11135	6.13763	-4.06934	host-1
2.16345	4.70493	-0.60443	4.59245	6.29826	-3.16998	host-1
1.39828	4.67329	-0.02645	2.7362	7.09056	-3.07353	Fossil-2
1.824	4.46754	-0.41173	3.49924	6.98506	-3.00964	host-1
1.79743	5.18616	0.76959	3.21589	7.78772	-3.2733	host-1
1.97796	5.74185	-0.17835	4.19895	7.77538	-3.73298	host-1
1.41344	4.81525	0.39356	5.35959	6.16709	-3.82321	host-1
0.92705	4.91125	0.52937	3.83532	6.75274	-4.11185	host-1
1.5426	4.54711	-0.69085	4.3915	6.47427	-3.27509	host-1
2.32595	4.90355	0.05895	2.76451	6.78515	-2.63157	host-1
1.73181	4.4394	0.37811	3.94525	6.06209	-3.87411	host-1
0.85976	4.77118	0.85274	3.82794	6.40359	-3.0805	host-1
1.20517	4.59227	0.40339	3.51582	7.08542	-2.61958	host-1
3.29838	5.06892	0.67803	2.72435	7.38466	-1.41993	Fossil-1
3.6576	5.19286	0.86749	2.22369	7.38814	-0.8809	Fossil-1
3.45129	5.03206	0.81147	2.31078	7.40122	-1.11297	Fossil-1
1.27978	4.51866	0.74231	3.75522	7.37301	-3.76845	host-1
1.74711	4.75742	0.14253	3.45141	6.33822	-4.2112	host-1
1.83897	4.73162	-0.17099	2.9258	7.61115	-3.01787	Fossil-2
4.34112	5.33385	1.11559	1.75189	7.5708	0.16279	Fossil-1
3.1735	4.29829	0.41443	4.28734	7.00345	-3.38042	contamination
1.66739	4.66537	-0.45465	4.03864	6.30712	-3.24907	host-1
1.77745	5.06984	0.00262	3.12597	7.22022	-3.79981	host-1
1.67737	5.1874	-0.20974	3.8545	6.56815	-4.31695	host-1
1.92904	5.10887	0.45162	3.47958	6.55249	-4.30728	host-1
2.19005	4.34896	0.21595	3.36543	6.28769	-3.52341	host-1
4.38187	5.34171	1.14944	1.71794	7.60834	0.20827	Fossil-1
1.75007	5.72966	0.55587	4.37147	7.76858	-3.87685	host-1
1.84202	4.40648	0.71056	3.34095	6.4729	-3.46459	host-1
1.9526	4.85092	-0.45127	2.9187	7.24195	-3.60653	host-1
4.08646	5.2653	0.97271	1.94532	7.53273	-0.22031	Fossil-1
1.59892	4.70004	-0.3572	2.81435	7.15906	-3.65669	host-1
1.11487	4.48076	0.57766	3.94513	7.35461	-3.56463	host-1
3.80649	5.17731	0.87883	2.13428	7.41744	-0.63088	Fossil-1
3.56264	5.20477	0.66454	2.4365	7.46741	-1.05052	Fossil-1
2.19586	5.48398	0.2403	3.52423	7.03831	-1.87511	host-1
1.50081	6.1995	0.587	3.95397	6.92883	-3.0169	host-1
2.48074	4.7791	0.51709	2.69814	7.30538	-2.22549	host-1
3.65273	5.25038	0.78366	2.14322	7.28932	-0.79123	Fossil-1
3.57553	5.06561	0.75316	2.38425	7.47482	-1.12455	Fossil-1
1.63307	5.60321	-0.25769	3.19527	7.64029	-3.37069	host-1
1.69482	5.23354	0.63905	3.51482	7.76811	-2.58185	host-1
3.8574	5.17924	0.892	2.1215	7.45635	-0.59279	Fossil-1
1.02117	4.97737	0.20875	3.51609	7.43078	-3.17265	host-1
2.07265	4.99209	-0.644	3.08563	7.59994	-3.1521	host-1
2.5992	4.22315	0.2775	3.82311	7.24567	-4.14037	contamination
2.33985	5.59629	0.40694	3.21644	6.27992	-3.52654	host-1
0.97091	4.72694	0.96182	4.43599	6.69985	-3.32544	host-1
2.70195	4.30405	0.00727	3.66247	6.85124	-4.27599	contamination
2.31296	4.36298	0.43073	3.93085	6.06993	-3.76664	host-1
3.41099	5.2469	0.69769	2.4852	7.40075	-1.15328	Fossil-1
1.58426	4.27743	0.23291	4.03578	7.54486	-3.08001	host-1
1.81963	4.78597	-0.04374	4.44597	6.1665	-4.34026	host-1
1.80584	4.49672	0.19535	2.88444	7.83102	-3.13615	host-1
2.77509	4.74965	0.45355	2.9871	7.0875	-2.12688	Fossil-2
3.33557	5.08832	0.60155	2.60636	7.36923	-1.49281	Fossil-1
3.18369	5.00318	0.48799	2.6295	7.37989	-1.67799	Fossil-1
2.31148	5.08625	0.35489	2.45443	7.346	-2.74754	Fossil-2
4.37065	5.3302	1.12557	1.72691	7.60623	0.19121	Fossil-1
2.38776	5.32825	-0.20304	4.46716	7.65345	-2.82175	host-1
1.96176	4.37585	-0.00444	3.78329	7.82762	-3.45025	host-1
2.78459	4.52084	0.71583	3.41447	7.10274	-3.86383	host-1
1.61399	5.24665	0.37779	4.46305	5.88181	-3.56298	host-1
1.46027	4.37223	0.22536	4.77923	7.68357	-3.71975	host-1
1.65411	4.25745	0.84034	3.55758	7.3819	-3.719	host-1
1.67205	4.41981	0.40269	4.95166	6.74002	-4.01009	host-1
4.29497	5.30921	1.09365	1.7925	7.57246	0.08735	Fossil-1
1.71093	5.33069	-0.65721	3.28609	7.3762	-3.63262	host-1
2.92485	5.65662	0.41254	4.06216	5.86801	-3.07861	host-1
1.75367	4.39061	-0.65066	4.1504	7.45421	-3.51189	host-1
2.43124	5.57273	0.53229	4.18268	6.60038	-4.02791	host-1
2.74005	4.72745	0.4794	3.83554	6.51567	-4.05723	contamination
3.54203	5.06119	0.77976	2.31288	7.32889	-1.03717	Fossil-1
2.3182	4.32146	0.00172	3.28337	6.55953	-3.32198	host-1
1.35188	5.49431	0.16031	2.99749	6.85503	-3.36868	host-1
2.84171	4.34672	0.61037	4.18502	7.00598	-4.14004	host-1
2.32105	4.53506	-0.33688	3.25912	6.79048	-3.30637	host-1
1.81451	4.37595	0.36365	3.66724	6.85238	-4.07583	host-1
1.71273	4.64286	0.67959	4.51591	7.15715	-4.26409	host-1
1.69261	5.08839	-0.43519	3.7263	6.01522	-3.64574	host-1
1.90364	5.14337	1.09835	4.57234	7.4514	-3.27601	host-1
2.10581	4.16546	0.88169	3.55902	6.62136	-3.4996	host-1
2.06252	4.90102	-0.53995	2.95362	7.05866	-3.82058	host-1
3.00159	4.54126	0.59141	4.20823	6.91281	-3.31033	contamination
2.09297	4.21154	-0.15009	3.89351	7.32205	-4.01114	host-1
1.4967	4.70575	1.18033	3.93636	6.48463	-3.60002	host-1
1.9744	5.5461	1.22844	4.21157	6.67336	-3.89484	host-1
2.0109	5.3346	-0.52397	3.83841	6.02415	-3.41651	host-1
4.32558	5.35773	1.06282	1.73214	7.61071	0.13011	Fossil-1
3.50004	5.01127	0.57804	2.55401	7.42251	-1.65239	Fossil-1
3.06697	4.39501	-0.11588	3.98605	6.66956	-3.87772	contamination
3.40905	5.08383	0.66211	2.46269	7.33088	-1.27024	Fossil-1
2.50369	4.4476	0.37662	4.14108	7.1783	-2.75176	host-1
2.14286	4.63561	0.36319	3.09	7.29511	-3.80572	host-1
2.61424	4.06588	0.51716	3.56009	7.11372	-3.72141	host-1
2.65531	4.41991	0.82956	3.85797	6.98774	-4.05858	host-1
2.91225	4.49332	0.64655	4.04961	6.75451	-4.29433	contamination
3.02101	4.26418	-0.04115	4.0327	6.70977	-3.77166	contamination
1.86916	4.38874	0.76731	3.48462	7.0906	-3.95119	host-1
2.72766	4.21731	0.38981	3.65902	6.7679	-4.28316	contamination
3.01192	4.38778	-0.17018	4.07196	6.83932	-3.82925	contamination
2.35998	4.53067	-0.30581	4.23119	7.15203	-4.11825	host-1
3.05104	4.65869	0.07511	3.52648	6.9176	-4.09623	contamination
3.42259	4.61108	0.14572	3.89448	6.7406	-3.80352	contamination
2.27986	4.79518	0.61387	5.07014	7.14426	-3.2777	host-1
2.8148	4.57706	0.46367	4.10967	6.42237	-4.13468	host-1
1.39087	5.48953	0.26885	5.60528	7.50658	-3.30908	host-1
2.92134	4.59967	0.40332	4.18776	6.59293	-4.27123	host-1
2.95187	4.25524	0.5469	3.60689	6.80788	-3.68557	contamination
3.19001	4.17868	0.28075	3.9751	6.83704	-3.89015	contamination
3.12843	4.33237	0.06306	3.8914	6.73189	-3.86777	contamination
2.46376	4.12049	0.21185	3.62843	6.97885	-4.3727	host-1
2.73558	4.41197	-0.05338	4.16349	6.91467	-4.19614	contamination
1.9887	5.17784	-0.14409	4.93342	7.49181	-4.22631	host-1
2.76954	4.28518	-0.21569	3.93909	6.4047	-3.63189	host-1
2.17476	4.19161	-0.57272	4.3126	6.83644	-3.45611	host-1
2.06539	4.20375	-0.40516	4.55271	6.69523	-3.14435	host-1
2.31152	4.89282	0.93742	4.17455	6.44321	-4.16108	host-1
3.29874	4.41622	0.50734	3.99276	6.68408	-3.54853	contamination
2.8113	4.43022	0.17542	4.05037	7.21507	-4.18563	contamination
2.89574	4.43709	-0.33994	4.06103	6.85481	-4.10817	contamination
3.03988	4.49956	0.02057	3.91169	7.02821	-4.23502	contamination
3.2489	4.48359	0.38029	3.79471	7.3264	-3.45667	contamination
3.13147	4.23915	0.31192	3.98392	7.05643	-3.9262	contamination
3.24307	4.48429	0.49397	3.7956	6.82954	-3.81175	contamination
3.09057	4.5411	0.47142	4.54475	7.12838	-3.89355	host-1
3.19517	4.44781	0.38996	3.91237	6.84487	-3.88898	contamination
1.81926	4.40937	0.84737	4.61929	7.26238	-3.99633	host-1
2.00299	4.99817	0.37117	3.77234	6.28038	-4.05135	host-1
2.7323	5.71392	0.43677	3.87141	6.66015	-3.205	host-1
2.62986	4.32195	0.69667	3.69533	6.69836	-3.77176	host-1
2.99193	4.6001	-0.13088	3.77603	6.93321	-4.24078	contamination
3.21525	4.27238	0.4268	3.77934	7.00312	-3.53988	contamination
2.65242	4.25222	-0.22924	4.08773	7.09404	-3.75892	host-1
3.15217	4.47853	0.32475	3.28993	7.06548	-3.04734	host-1
2.80492	4.37666	0.28858	3.70736	7.26283	-4.11359	contamination
2.74052	4.06842	0.01223	3.74608	7.09811	-3.91069	contamination
3.03671	4.6447	0.04651	3.76468	6.90376	-4.27999	contamination
2.34494	4.59866	0.34248	3.70998	6.51527	-4.17915	host-1
1.59841	5.75054	-0.09454	4.49804	6.25908	-4.16992	host-1
2.14368	4.38153	0.81811	4.5568	6.31844	-3.64758	host-1
3.37047	4.57695	0.4151	3.96501	6.77202	-3.79997	contamination
3.02063	4.79189	0.4387	4.09965	6.49072	-4.20213	host-1
2.98484	4.59387	0.23016	3.8403	7.12135	-4.30059	contamination
2.9102	4.48761	-0.21006	3.45897	6.67141	-4.08683	contamination
3.21974	4.49369	0.33205	4.17115	7.17954	-3.55386	contamination
3.32115	4.3339	0.34284	3.88186	7.05037	-3.64224	contamination
3.05878	4.24579	0.4765	4.08404	7.42037	-3.64182	contamination
2.33155	4.74877	-0.0891	4.31477	6.09761	-3.99381	host-1
2.21393	4.60584	-0.57413	3.01112	7.24368	-3.70773	host-1
3.02099	4.50193	0.69659	3.48242	7.33172	-3.2516	host-1
3.30966	4.47253	0.6294	4.10207	6.97163	-3.84609	contamination
3.16794	4.45293	-0.00195	3.64824	6.81802	-4.28512	contamination
3.27667	4.50873	0.2739	4.14639	7.33878	-3.94649	contamination
2.327	4.57227	0.37729	4.48296	7.58576	-4.12466	host-1
3.16486	4.43625	0.19384	3.84116	7.00614	-4.16397	contamination
3.23051	4.46149	0.4702	4.08439	7.19911	-3.75233	contamination
3.11445	4.36088	0.1179	3.49916	6.68662	-4.232	contamination
3.4324	4.35686	0.50313	3.96272	6.94258	-3.84931	contamination
3.42013	4.26432	0.54564	3.92737	6.97667	-3.50145	contamination
3.12413	4.17251	0.08812	3.95854	7.00548	-4.09518	contamination
3.16595	4.37638	0.19901	3.82212	6.91192	-4.18235	contamination
3.15062	4.45518	0.20108	4.10695	7.10239	-4.12655	contamination
3.44701	4.42762	0.51571	3.85058	7.17585	-3.56419	contamination
3.42102	4.30888	0.42117	4.05658	6.80085	-3.8582	contamination
3.03383	4.80359	0.42937	3.85778	6.86782	-4.17696	contamination
2.78613	4.14893	-0.34011	3.55464	6.94903	-3.90012	host-1
3.00335	4.29311	0.77233	4.15128	7.18385	-3.7573	contamination
1.28896	4.37295	1.19136	4.07845	6.4318	-2.93478	host-1
3.11033	4.31813	0.38756	3.58291	6.68883	-3.76	contamination
3.17617	4.56872	0.45827	3.85096	6.81243	-4.17442	contamination
2.78535	4.57039	0.25	4.21106	6.73282	-4.22074	contamination
3.14631	4.34924	0.38301	4.14231	6.93022	-4.05304	contamination
2.79105	5.53725	0.35181	4.14575	5.67122	-3.21451	host-1
2.95125	4.08819	0.28624	3.6968	6.74687	-3.83229	contamination
2.95206	4.42452	-0.1002	4.44806	7.17555	-3.60495	host-1
3.42453	4.38212	0.48632	3.89661	7.06742	-3.22242	contamination
1.34354	4.7067	-0.32332	4.10408	6.90061	-4.32101	host-1
2.05745	4.2137	0.60285	4.08435	7.41338	-3.50871	host-1
3.13264	4.60519	-0.02208	4.31296	7.08199	-3.50455	contamination
3.24673	4.23757	0.45696	3.98216	7.19067	-3.36567	contamination
1.85136	5.06452	0.57519	3.7255	7.08681	-4.42242	host-1
3.18483	4.46593	0.4219	4.32628	6.77132	-3.68224	contamination
2.2725	4.61699	1.07902	3.92686	7.03879	-3.0272	host-1
3.05371	4.30821	0.56749	3.74815	6.67183	-3.57228	contamination
1.84391	5.33026	0.60233	4.38534	5.80957	-2.78919	host-1
2.82975	5.18843	0.15664	3.21789	7.32714	-2.73704	host-1
3.14463	4.30502	0.35332	3.76439	7.23395	-3.94725	contamination
3.33745	4.28978	0.54084	4.18607	7.13178	-3.20966	contamination
3.23489	4.45685	0.61553	4.01877	7.21802	-3.42773	contamination
2.9188	4.44566	0.41916	4.04255	7.09753	-3.81899	contamination
2.20024	4.60567	0.29444	4.48738	7.77078	-3.89627	host-1
3.32314	4.54317	0.53595	3.83644	6.77216	-3.37905	contamination
3.44532	4.46878	0.36275	4.08377	6.9355	-3.2542	contamination
2.77102	3.93319	0.25387	3.97575	7.13395	-3.56235	host-1
3.13738	4.36003	0.67022	3.81616	7.07377	-3.18147	contamination
3.05963	4.34484	0.17327	3.61062	7.20536	-3.99198	contamination
3.36562	4.34074	0.6192	3.87395	7.05063	-3.53999	contamination
3.15687	4.1939	0.44445	4.03418	7.0698	-3.54295	contamination
3.21852	4.95062	0.20353	3.57992	7.10319	-3.57055	host-1
3.45686	4.34488	0.45426	3.89565	7.09768	-3.40753	contamination
3.17222	4.33924	0.86007	3.98466	6.91171	-3.74481	contamination
2.99989	4.5714	0.48929	4.03988	7.1015	-4.24565	contamination
3.00943	4.2087	0.22232	3.4658	7.02893	-3.94596	contamination
2.40905	4.65192	0.05492	2.67353	7.59578	-2.76944	Fossil-2
3.21404	4.59348	0.3995	4.47385	6.77821	-3.20223	contamination
3.29312	4.4027	0.46003	3.7061	7.07674	-3.75513	contamination
1.99894	4.162	0.70496	3.76681	7.27065	-3.7544	host-1
2.72485	4.25334	0.45578	3.93195	7.28664	-3.31933	host-1
1.11072	5.57722	1.1394	4.31952	6.55375	-3.62427	host-1
3.12936	4.38912	0.38523	3.92129	6.82263	-3.99916	contamination
1.72511	4.86719	0.50966	4.33924	5.78221	-3.84585	host-1
2.46608	4.87524	-0.80406	3.94598	6.94728	-3.78655	host-1
2.72501	4.71933	-0.20864	4.60492	6.99822	-3.2236	host-1
2.13094	4.44657	0.85235	3.16562	6.8136	-3.1274	host-1
2.76127	4.59355	0.18599	4.00388	7.22193	-3.78955	contamination
2.58875	4.77955	0.72512	4.56012	7.47262	-3.36711	host-1
2.87486	4.57338	-0.17178	4.32056	6.81875	-2.97035	host-1
2.06084	4.22845	0.72916	4.25856	6.98274	-3.80539	host-1
2.4635	4.20823	0.37908	4.29272	6.96591	-3.84114	host-1
2.70963	4.90648	0.48412	4.2172	7.63512	-3.73361	host-1
1.46407	5.09683	-0.64099	3.93249	7.35625	-3.24002	host-1
2.97473	4.15487	0.49053	4.00921	7.16204	-3.89337	contamination
1.83048	4.44114	0.17882	4.5488	6.18088	-4.0148	host-1
1.64227	5.53845	1.32424	3.85694	6.67631	-3.58253	host-1
1.89893	4.80639	0.78107	3.32751	6.61253	-4.11707	host-1
1.38962	5.091	-0.13201	2.73995	7.29741	-3.26327	host-1
2.25148	4.81448	0.7124	3.23228	6.95574	-2.48902	host-1
2.13515	5.00646	-0.07936	3.23109	7.90212	-3.51461	host-1
4.13882	5.25373	1.03315	1.91137	7.52664	-0.16332	Fossil-1
2.55156	5.18845	-0.01393	3.46775	6.43822	-4.23676	host-1
2.37263	5.17925	-0.1203	3.62645	7.74929	-2.64236	host-1
2.64537	5.04798	0.40648	3.34516	6.80559	-1.99693	host-1
1.42054	5.20634	0.38703	5.50481	7.29882	-3.16657	host-1
2.5798	4.85248	0.70452	4.26903	7.59329	-3.37426	host-1
2.12796	5.11724	0.21557	4.47749	6.76584	-4.33127	host-1
2.49739	4.58892	0.11094	3.2578	7.17076	-2.62084	host-1
1.76269	4.861	0.75115	3.65409	6.87266	-2.2239	host-1
2.21014	4.21634	0.79316	3.56591	7.2252	-2.97113	host-1
2.05074	4.43008	-0.03076	3.05409	7.85916	-3.13338	host-1
1.73633	3.98706	0.31781	4.30076	7.35514	-3.02809	host-1
3.32784	4.33636	0.41358	4.00362	7.24021	-3.84313	contamination
1.52371	4.80276	0.47142	4.93545	7.76022	-3.6752	host-1
2.49372	4.16791	-0.16005	4.04515	7.13649	-3.27853	host-1
1.69984	5.14954	0.00975	2.39502	6.59978	-3.06857	host-1
1.64847	4.64483	0.73608	3.21215	6.99233	-2.50871	host-1
1.52915	4.1333	1.08121	4.00773	6.41918	-3.0776	host-1
2.14524	5.15352	-0.23225	4.61103	7.71008	-3.53108	host-1
1.8837	4.59166	0.73511	3.712	6.29438	-3.79771	host-1
3.02183	4.57874	0.80667	4.2389	6.65726	-3.75189	host-1
2.52458	5.34509	-0.34696	4.23442	7.39114	-3.37892	host-1
2.64849	4.17138	0.49819	3.63299	7.26983	-3.80501	host-1
2.48598	4.72993	0.65022	3.77329	7.11801	-2.35938	host-1
2.64975	4.95202	0.27309	2.94499	7.7265	-2.58148	Fossil-2
0.87348	5.21194	0.2575	3.45012	7.0253	-3.1425	host-1
2.90829	4.54434	0.6918	4.47937	7.16912	-3.13401	host-1
2.77175	4.21549	-0.21393	3.79623	6.88227	-3.86381	contamination
2.84558	4.77737	0.66911	2.94267	6.97333	-1.91937	host-1
2.02304	5.04166	-0.12666	2.40317	7.62194	-2.9425	Fossil-2
2.95935	4.48532	0.58754	3.42725	7.36639	-2.77367	host-1
0.82172	4.72897	0.64307	3.77094	6.5727	-3.38154	host-1
2.16123	4.96173	0.14909	2.44245	7.62164	-2.94779	Fossil-2
3.46332	5.06909	0.74631	2.39664	7.29332	-1.13483	Fossil-1
4.00036	5.22766	0.9397	2.05056	7.46746	-0.3666	Fossil-2
4.18848	5.3336	1.05682	1.81486	7.50421	6.20E-04	Fossil-1
3.61212	5.16536	0.81346	2.2379	7.41968	-0.91721	Fossil-1
1.4771	4.69004	-0.08305	4.26426	7.08796	-4.4301	host-1
3.05517	5.05354	0.53964	3.01469	7.32588	-1.99423	Fossil-1
1.6482	4.13916	0.68769	3.77935	7.28349	-3.80011	host-1
2.7815	4.49055	1.1494	3.98095	7.11382	-3.57705	host-1
1.99531	5.15991	0.12327	2.58503	7.40129	-2.87232	Fossil-2
1.50802	4.72052	-0.43057	3.70935	7.73214	-3.18177	host-1
2.21109	5.5185	0.62144	4.08111	5.6569	-3.34756	host-1
2.01469	4.82428	-0.35002	3.57592	7.45968	-4.11094	host-1
2.05211	4.83758	-0.2248	2.75874	7.57109	-2.8588	Fossil-2
1.67521	4.82827	-0.42821	2.75459	7.1021	-3.36589	host-1
1.81835	5.11559	0.32372	3.41436	6.24643	-2.50596	host-1
1.945	5.05329	-0.02194	2.83795	7.73396	-2.64845	Fossil-2
1.23767	5.2468	-0.54328	4.1124	7.45164	-3.22393	host-1
3.36097	5.30744	0.62528	2.51656	7.24548	-1.21043	Fossil-1
1.84844	4.19766	0.46067	4.14051	6.91482	-3.25901	host-1
3.64862	5.19772	0.73711	2.26007	7.43384	-0.97052	Fossil-1
4.31657	5.30597	1.10414	1.76516	7.59798	0.13842	Fossil-1
1.63258	4.8937	-0.35388	3.66001	7.50712	-2.54978	host-1
1.8646	5.01213	0.30405	3.03917	6.52153	-2.62507	host-1
1.75118	4.77546	0.13689	2.44535	7.13386	-3.00208	Fossil-2
4.23018	5.28713	1.06276	1.8489	7.54017	0.01412	Fossil-1
2.85397	4.64327	0.70676	3.04726	7.1225	-2.22858	host-1
4.32823	5.30589	1.11844	1.77161	7.59263	0.13117	Fossil-1
4.25578	5.29768	1.07874	1.81829	7.5483	0.02954	Fossil-1
3.74728	5.10977	0.89704	2.31437	7.49329	-0.85833	Fossil-1
1.98891	5.152	1.0604	4.90206	7.04721	-3.1226	host-1
2.04907	4.95705	-0.3712	3.69291	6.37284	-4.31465	host-1
1.24782	4.52092	0.59587	3.43382	7.06442	-3.26506	host-1
2.14809	4.62852	0.21225	4.20609	7.10556	-2.19285	host-1
3.3943	5.25353	0.57626	2.51964	7.33137	-1.23711	Fossil-2
1.42268	4.43066	-0.27466	3.68372	7.26118	-2.96361	host-1
1.00753	4.62204	0.55714	3.67292	6.67169	-3.36265	host-1
1.57104	5.02914	-0.06113	3.43244	7.54263	-2.79937	host-1
1.61189	4.63139	0.26953	3.1419	7.78819	-3.07604	host-1
1.74779	4.57534	-0.45642	3.13164	7.65415	-3.10733	host-1
2.60858	4.78847	0.41534	3.0999	7.25505	-2.23152	Fossil-2
3.53175	5.02189	0.89797	2.32963	7.43852	-0.92294	Fossil-1
2.41496	5.95999	0.36912	4.11023	6.79815	-3.678	host-1
2.11371	5.47494	0.11412	3.42465	5.96462	-3.00171	host-1
3.13911	5.04166	0.74025	2.93939	7.30816	-1.91424	Fossil-1
2.45322	5.79123	0.7238	4.00988	6.34155	-3.76268	host-1
3.2691	4.8617	0.74924	2.52549	7.37553	-1.36405	Fossil-2
1.88291	5.28978	0.15328	2.82354	7.58291	-2.53349	Fossil-2
1.85497	4.84706	-0.55538	3.99619	7.6138	-3.35466	host-1
3.41621	5.04591	0.80003	2.38837	7.29315	-1.16619	Fossil-1
1.88186	4.58321	0.01792	2.299	7.43395	-2.83027	Fossil-2
1.03843	4.91671	0.50927	3.66478	6.47001	-2.9602	host-1
1.99344	5.3385	0.66124	3.84001	6.13041	-3.89534	host-1
1.56102	5.21055	-0.69513	3.38604	6.44233	-3.47976	host-1
2.00065	5.06335	1.23949	4.39043	6.85187	-2.7355	host-1
1.50725	5.02102	-0.60999	3.88043	6.90442	-3.06797	host-1
0.75116	4.9663	0.81572	4.84086	6.87995	-2.99491	host-1
1.43464	5.71471	0.55065	4.82392	6.98517	-2.67352	host-1
2.14851	5.26635	0.34066	5.10273	6.61594	-3.97183	host-1
1.81554	5.89898	0.75355	3.97015	6.19043	-3.45497	host-1
1.15976	4.45736	0.33673	3.70408	6.93962	-2.9177	host-1
1.33117	5.70494	0.70256	3.35938	7.19792	-3.33072	host-1
1.6138	4.8376	0.82545	5.11368	6.86721	-3.58678	host-1
1.64102	5.27075	1.02263	4.35146	6.43115	-2.78106	host-1
1.87114	4.39827	0.57558	3.78834	7.76892	-2.70713	host-1
1.0163	4.6878	0.57428	4.43775	7.41201	-3.51364	host-1
1.98546	5.36333	1.11327	4.19479	7.35193	-2.82327	host-1
2.12504	5.47829	0.37486	3.9042	7.03246	-2.27452	host-1
1.69169	4.62081	1.31788	4.21811	6.86222	-3.27517	host-1
1.91153	6.01951	0.30947	4.25388	7.12457	-2.99724	host-1
2.63104	5.84927	0.04058	3.60028	6.6251	-3.23357	host-1
1.93023	5.07735	0.95162	3.98759	7.85864	-3.65346	host-1
1.35421	4.33646	0.57934	4.71408	6.48666	-3.98264	host-1
1.79719	5.87107	-0.46672	4.4036	6.97146	-3.26773	host-1
1.57143	4.26528	-0.06763	2.92869	7.28576	-3.17103	host-1
1.58738	4.53697	-0.1191	5.05159	7.34466	-3.19357	host-1
1.20943	5.1728	1.05436	4.03921	6.28885	-3.43424	host-1
1.03237	4.52881	0.11371	3.96295	6.29559	-3.7676	host-1
1.09515	4.90343	0.38335	4.98425	6.41571	-4.22115	host-1
2.5871	5.42289	1.04648	4.09669	6.48899	-3.75634	host-1
1.87024	4.79946	0.74957	4.68804	6.98171	-2.7263	host-1
1.43777	4.99602	1.20918	4.42657	7.21915	-2.82561	host-1
2.9261	4.22161	0.55892	3.74947	6.67415	-3.3928	host-1
1.04928	5.3255	0.49681	3.66534	7.08818	-2.72812	host-1
1.19556	4.81222	0.9157	4.47625	6.49751	-3.02243	host-1
1.07696	5.29189	0.68194	3.56286	6.18864	-3.73683	host-1
1.23799	4.51079	0.96888	4.259	6.52254	-3.08331	host-1
1.50075	5.08921	0.48665	5.29125	6.41382	-3.33263	host-1
1.641	4.89464	0.11303	4.69876	5.98677	-2.87501	host-1
1.90097	4.62077	0.37998	4.53474	7.63601	-3.71828	host-1
1.79061	4.89442	-0.77284	3.7691	7.3171	-3.92515	host-1
0.90321	4.77642	0.83874	4.39033	6.79187	-3.86584	host-1
1.11298	5.36424	0.36397	5.09339	7.13611	-2.80258	host-1
1.02082	5.32263	0.87921	4.75816	6.61892	-2.79151	host-1
1.7578	4.50467	-0.21121	5.08363	6.84631	-3.11918	host-1
2.23208	5.94898	0.45165	4.07204	6.01008	-3.50952	host-1
1.38415	4.92198	0.28513	4.58672	7.61748	-2.71004	host-1
1.11316	4.83681	-0.17074	4.80898	6.04713	-3.25614	host-1
1.18803	4.90271	0.14596	3.54622	7.77769	-3.13686	host-1
1.71867	4.71071	-0.01028	2.36527	7.23666	-2.987	Fossil-2
2.18809	5.26163	0.1844	3.14001	7.75528	-3.2066	Fossil-2
2.13845	5.75251	0.72032	3.83903	6.28581	-4.02997	host-1
1.64965	5.56236	1.25399	3.84803	6.48359	-3.60161	host-1
1.37595	4.59636	0.39687	4.134	7.68213	-3.86776	host-1
1.91131	4.82643	0.64766	2.86096	6.97737	-3.60545	host-1
1.71316	4.61194	0.59667	4.34232	7.14574	-2.34007	host-1
1.60907	4.83409	0.24556	4.0897	5.74075	-3.72591	host-1
1.14234	4.90291	0.52315	4.46533	6.37021	-2.70927	host-1
1.11121	4.85883	1.11729	4.13466	7.1871	-3.71433	host-1
1.6191	4.43248	0.33426	4.43584	7.447	-3.60278	host-1
1.1583	5.00093	-0.09543	5.1565	6.91547	-2.94198	host-1
1.46174	4.58915	0.60404	4.88811	7.62776	-3.41617	host-1
1.69288	4.17325	-0.20438	4.45808	6.52998	-3.30935	host-1
1.23101	4.94997	0.01411	2.89979	7.1909	-3.08881	host-1
2.64107	5.01672	0.15757	4.89509	6.40681	-2.96065	host-1
1.29347	5.17061	0.40362	4.39277	6.00467	-3.33177	host-1
1.01836	4.68073	0.8507	4.1038	6.74589	-3.79797	host-1
1.7392	5.17056	0.84883	4.53026	6.08758	-3.44761	host-1
0.82068	4.69593	0.47755	4.15199	6.53571	-3.86615	host-1
1.79618	5.93721	-0.12542	3.80849	6.48039	-3.70824	host-1
1.61129	4.54074	-0.02842	4.28434	5.92472	-2.94964	host-1
1.37053	5.31301	0.47862	2.91677	6.82439	-3.24093	host-1
1.25849	4.43721	0.97885	4.00489	6.47177	-3.04637	host-1
2.14294	4.92765	0.61607	4.41657	7.71329	-3.90884	host-1
1.61041	4.2312	-0.14178	4.7518	6.84753	-3.89413	host-1
1.39604	4.78413	0.89674	4.00947	6.48054	-3.91901	host-1
1.32995	4.50735	-0.64012	4.66837	6.95385	-3.2826	host-1
0.8558	4.75208	-0.29458	3.79447	6.64127	-3.7568	host-1
1.42375	5.04319	0.48139	3.76131	6.33606	-4.23752	host-1
1.50571	4.16373	-0.12314	4.84284	6.32092	-3.54712	host-1
1.43478	4.64125	-0.53988	3.70084	6.98949	-2.79665	host-1
1.08419	4.50392	0.06854	3.8898	6.45334	-4.04353	host-1
1.57513	4.08719	0.9452	3.94229	6.56337	-3.11027	host-1
2.00802	4.74779	0.50972	5.17003	6.54411	-4.0474	host-1
2.16543	4.4624	0.28437	3.78632	6.21596	-4.09426	host-1
1.39844	4.98724	0.55759	4.67069	5.93347	-3.81966	host-1
1.91859	5.29373	-0.46184	4.39379	7.67303	-3.03752	host-1
1.8808	5.44647	-0.32074	3.2511	7.64181	-3.44779	host-1
2.31457	5.51432	0.15014	3.69006	7.45891	-3.05221	host-1
1.61725	4.54303	-0.11161	4.04505	6.7303	-2.53205	host-1
1.27768	5.09878	-0.09548	4.45511	7.6577	-4.15249	host-1
1.42386	4.12862	-0.18651	4.77521	6.41012	-3.57707	host-1
2.12273	5.33573	1.19663	3.76843	7.18373	-2.63635	host-1
1.29009	4.62918	0.3837	3.38508	6.71669	-4.07185	host-1
1.5692	4.68134	0.13488	2.51848	7.20448	-2.91646	Fossil-2
2.14413	4.5467	0.21836	3.91984	6.79698	-2.80665	host-1
1.70733	4.96914	0.59842	3.44826	7.56394	-2.41035	host-1
3.87594	5.14237	0.92541	2.19978	7.55044	-0.60395	Fossil-1
3.83006	5.17074	0.84104	2.14773	7.39658	-0.5845	Fossil-2
1.49672	4.44851	-0.36375	3.60377	6.93517	-2.76723	host-1
2.57219	5.26483	-0.19913	2.83272	7.01807	-3.1029	host-1
3.88702	5.2185	0.89092	2.09153	7.45017	-0.54255	Fossil-1
1.96086	4.5411	-0.20212	4.97448	6.77887	-2.83586	host-1
1.49666	4.65431	-0.17321	3.07559	6.8556	-2.67196	Fossil-2
3.48173	5.26584	0.61806	2.50348	7.33861	-1.16756	Fossil-1
1.64341	4.92235	6.28E-04	2.36442	7.09649	-3.06949	Fossil-2
1.55544	4.28636	-0.05191	2.92394	7.34256	-3.24708	host-1
2.20782	5.11837	0.24057	3.36875	6.77992	-4.04772	host-1
1.25962	4.96405	0.40942	3.17558	7.33773	-3.29458	host-1
4.14074	5.2602	1.0259	1.92341	7.5007	-0.12373	Fossil-1
1.52031	5.66225	0.743	3.44843	7.08728	-3.57207	host-1
1.25843	4.6007	0.52305	4.97844	6.76075	-4.29228	host-1
2.01145	4.029	0.07561	4.40409	6.48942	-3.74491	host-1
1.14149	5.35897	-0.19166	3.19513	7.0318	-2.61171	host-1
3.28725	4.96604	0.69634	2.61157	7.42343	-1.39798	Fossil-1
1.83175	4.63682	0.28872	2.60302	7.44495	-2.98278	Fossil-2
4.36896	5.3374	1.13181	1.72944	7.60405	0.19478	Fossil-1
4.14061	5.26865	1.0248	1.90322	7.51801	-0.14763	Fossil-1
3.99654	5.26431	0.95486	2.03086	7.48892	-0.38137	Fossil-2
2.29826	4.26513	0.36908	4.17365	7.43146	-3.20786	host-1
1.64944	4.83996	0.37199	2.65655	7.6045	-2.96983	host-1
1.45342	4.75537	0.51912	4.96368	7.48409	-4.20376	host-1
1.62274	4.93303	-0.59296	3.47728	7.4042	-2.76524	host-1
1.33914	4.38556	-0.64082	3.72602	7.20326	-2.99179	host-1
3.60924	5.087	0.67742	2.41209	7.44541	-1.02512	Fossil-1
4.01291	5.23441	0.95613	2.0027	7.47707	-0.35002	Fossil-1
2.07032	4.35793	-0.06369	3.3372	7.58255	-3.02222	host-1
3.50956	5.28937	0.58338	2.56729	7.34385	-1.29537	Fossil-1
2.44641	4.83665	0.25647	3.37446	6.41884	-4.00386	host-1
1.8825	5.04458	-0.08333	2.76267	7.69836	-3.51704	host-1
0.98709	4.88555	0.14425	3.68434	6.36621	-4.02626	host-1
1.40651	4.00777	-0.20291	4.47215	6.69943	-3.52163	host-1
2.6752	4.98144	-0.1426	3.35813	7.30062	-3.8075	host-1
1.80903	5.19167	-0.02714	3.82953	6.9624	-4.65889	host-1
3.85787	5.16428	0.9459	2.3113	7.55067	-0.63498	Fossil-2
1.79943	5.00876	-0.45405	3.69385	6.36268	-4.27806	host-1
2.07574	4.7276	0.112	2.35704	7.53189	-2.88022	Fossil-2
3.34287	5.13614	0.5935	2.51402	7.32196	-1.34506	Fossil-1
1.75536	4.98304	0.39414	4.09601	5.88114	-3.88553	host-1
2.04022	4.07767	0.10299	4.33971	6.63864	-4.05819	host-1
1.66023	4.55826	0.7077	3.54881	6.22171	-3.9343	host-1
2.81408	5.66223	0.31663	4.14104	5.82318	-3.2865	host-1
1.98784	5.42134	-0.11405	3.25079	6.40692	-2.96539	host-1
1.4366	5.81558	-0.36662	3.46743	6.52557	-2.92814	host-1
3.84894	5.17144	0.89771	2.10844	7.43269	-0.61359	Fossil-1
3.5406	5.12022	0.74751	2.5139	7.33999	-1.30733	Fossil-1
4.3643	5.33385	1.13656	1.73239	7.60513	0.18146	Fossil-1
3.33555	4.58807	0.36134	3.64973	7.34468	-3.16096	host-1
2.92526	4.2806	0.64139	3.49092	7.0868	-3.09944	host-1
1.98065	4.73424	0.03549	2.90735	7.8909	-2.77446	Fossil-2
0.99498	4.93024	0.88832	4.01952	6.033	-3.57701	host-1
2.86084	4.8018	0.54494	2.94415	7.28117	-1.93251	Fossil-1
2.9021	4.54535	0.54559	3.84991	6.43172	-4.06934	host-1
2.46051	4.04103	0.29998	4.09563	6.30679	-3.28184	host-1
3.30819	4.6673	0.22185	4.05401	6.79818	-3.56866	contamination
1.86689	5.00113	-0.15398	3.56125	7.94344	-3.45139	host-1
1.88586	5.70539	-0.27285	3.73201	7.60858	-3.06523	host-1
2.89797	4.93795	0.41308	4.04799	6.64331	-3.28847	host-1
3.40696	5.15206	0.66431	2.42797	7.30491	-1.18614	Fossil-1
2.19128	4.57423	0.03996	3.06488	6.76815	-3.45912	host-1
1.70613	4.57648	-0.01314	4.81837	6.01627	-3.45764	host-1
1.96515	4.11034	0.70448	4.07059	7.11897	-3.78275	host-1
1.71186	4.49405	-0.16166	4.60736	6.1148	-4.01859	host-1
2.85657	4.65327	0.43598	3.41342	6.79007	-3.83982	host-1
2.74208	4.30577	-0.05769	3.92553	6.45743	-3.04614	host-1
2.48875	4.3874	0.40431	2.94735	6.62357	-3.11895	host-1
2.85473	4.44845	0.36678	3.69707	7.23869	-4.18128	contamination
3.19762	4.61183	0.46752	3.6395	7.2017	-2.97689	contamination
1.49749	4.43333	0.86698	3.89394	6.28993	-2.95078	host-1
2.85167	4.7429	0.23981	3.9317	7.14792	-4.43694	contamination
1.35531	5.65225	0.04247	4.12076	6.69891	-4.45481	host-1
2.51288	5.1181	-0.65547	4.20158	7.05644	-4.02597	host-1
2.13361	5.72197	0.54324	4.47197	7.1704	-3.95479	host-1
2.10088	5.13083	-0.22397	4.20283	6.18761	-3.93798	host-1
2.55139	4.17004	-0.25596	4.13233	6.89122	-3.13177	host-1
2.04187	4.49757	0.2698	3.54498	7.41417	-2.59953	host-1
1.99921	4.62842	-0.23002	2.80024	7.53115	-3.31687	host-1
2.64006	5.04124	0.02282	2.91805	7.28731	-2.45709	Fossil-2
2.82721	5.3004	0.32832	3.69416	6.84762	-3.97008	host-1
1.86805	5.58399	0.1507	3.32543	7.58571	-3.2431	host-1
2.7507	4.82972	0.27507	3.42236	7.54633	-3.32689	host-1
3.08789	4.226	0.08215	3.55012	7.01699	-3.80293	contamination
1.62181	5.09978	-0.10024	4.31156	8.04067	-3.66284	host-1
2.53962	4.62076	0.41621	3.26362	6.69116	-3.93966	host-1
2.46339	4.72851	-0.29157	3.20335	6.94024	-3.93672	contamination
2.10338	4.74812	-0.18672	2.59422	6.94818	-3.31455	host-1
2.6124	4.11617	0.31672	4.0199	6.47557	-3.54275	host-1
2.81532	4.60709	0.53395	3.77814	7.15553	-4.00808	contamination
2.82656	4.31927	-0.24703	3.72277	6.95449	-3.703	contamination
3.09255	4.57778	0.65598	3.76178	7.16923	-3.80401	contamination
2.23732	4.80133	0.74404	3.96804	6.78371	-4.39062	host-1
2.0702	5.06881	0.31912	3.93665	6.24864	-4.14099	host-1
2.98853	4.73584	0.3252	3.73594	7.16181	-3.1952	host-1
1.56214	4.38437	0.97909	4.65352	6.87955	-3.85419	host-1
1.84425	4.02314	0.33249	4.71824	7.0131	-3.58381	host-1
2.47724	4.68912	0.82682	3.88219	6.97776	-4.12743	host-1
1.61899	5.77671	0.29204	5.42468	7.06918	-3.74207	host-1
1.73243	5.28833	0.41268	4.08267	6.48102	-4.5976	host-1
2.72486	4.55926	0.30315	4.089	7.31089	-4.27252	contamination
2.94947	4.42555	-0.23756	4.01781	6.99662	-4.05877	contamination
2.91862	4.63453	0.14911	3.84658	6.5337	-4.00492	contamination
2.72205	4.61789	-0.27977	4.36099	6.95929	-3.69044	host-1
3.04239	4.54935	0.25144	4.00312	7.23541	-4.30965	contamination
2.40119	4.66042	-0.55713	3.59183	6.68469	-4.11835	host-1
2.44415	4.04341	0.09139	3.89481	7.00297	-4.23784	host-1
3.22553	4.31184	0.45437	3.8939	7.13816	-4.08819	contamination
3.08765	4.78103	0.35132	4.35925	7.33991	-3.86443	host-1
2.06852	4.29145	-0.27865	4.42733	6.35566	-3.04515	host-1
2.83337	4.50768	0.4683	3.40038	6.83118	-4.10193	host-1
2.09963	4.57262	0.64901	4.38255	6.52219	-2.57325	host-1
3.03725	4.56601	0.4578	3.92486	6.70309	-4.31408	contamination
3.02767	4.71243	0.27951	3.84472	6.89735	-4.33991	contamination
3.08551	4.21644	0.43926	4.06288	7.44165	-3.59939	contamination
2.99498	4.68678	0.07692	4.22288	6.50996	-4.0968	host-1
2.76582	4.44846	0.02884	3.86589	6.89202	-4.15677	contamination
1.35013	4.57306	1.0556	4.21939	6.247	-3.47339	host-1
3.2799	4.73006	0.46703	4.01462	6.5354	-3.90769	contamination
3.34811	4.42137	0.2436	3.84321	6.83259	-3.50368	contamination
2.53271	5.08292	-0.06244	3.24316	6.84218	-2.42381	host-1
3.01842	4.26218	0.05288	3.84925	6.99858	-4.14748	contamination
3.43902	4.66164	0.12119	3.77613	6.9193	-3.58246	contamination
2.30189	4.69009	-0.76831	3.53444	6.70341	-3.18591	host-1
2.84501	4.64439	0.45372	2.98982	7.3674	-2.1907	Fossil-1
3.10422	4.30655	0.16732	3.91409	6.74649	-3.60974	contamination
3.14126	4.7152	0.01197	4.05068	7.13403	-3.69711	contamination
3.17703	4.76212	0.42642	3.85711	6.9469	-4.17735	contamination
2.31828	4.08312	0.13036	3.27415	7.17226	-3.36211	host-1
2.72218	4.41867	0.63186	4.07936	7.27705	-4.27205	host-1
3.04407	4.38302	0.26595	3.64668	6.93752	-4.25068	contamination
2.49459	5.50088	-0.13826	3.32649	6.93883	-3.42206	host-1
2.7266	4.63651	0.40139	4.02176	6.44444	-3.50361	host-1
2.78278	4.79065	-0.48003	3.82463	6.9453	-3.87234	host-1
3.29261	4.6695	0.34545	3.73749	6.87628	-3.98189	contamination
2.34819	5.44376	-0.38333	3.62176	7.45718	-3.60892	host-1
2.9836	5.04826	0.22805	3.81203	6.98066	-3.61514	host-1
2.69954	4.35376	0.38251	3.94179	7.0985	-4.21978	contamination
3.2622	4.59019	0.57578	4.03119	6.85584	-3.61529	contamination
2.05332	5.43652	0.22257	4.7196	7.45395	-3.94739	host-1
3.1809	4.52292	0.39612	4.40919	7.16002	-3.96233	contamination
3.30788	4.5343	0.42556	3.7975	7.31874	-3.33389	contamination
3.25984	4.33243	0.15427	3.85295	7.1347	-4.01257	contamination
2.89572	4.2136	0.60273	3.66933	6.86254	-3.79733	contamination
2.24989	4.33698	-0.33667	3.02776	7.29553	-3.3907	host-1
3.32552	4.35714	0.60565	4.29667	6.92636	-3.42184	contamination
3.34309	4.61734	0.40905	4.08511	6.75824	-3.74533	contamination
3.11594	4.83987	0.08633	4.26753	6.989	-3.813	contamination
3.04667	4.5569	0.09436	3.81938	7.26037	-4.3187	contamination
3.21167	4.56528	0.24812	4.0494	7.01104	-4.08469	contamination
3.32707	4.30999	0.47184	4.01919	7.22232	-3.71769	contamination
3.11651	4.35115	0.29192	4.05381	7.13272	-3.95878	contamination
2.99109	4.56845	0.30544	3.69274	7.41914	-3.80158	contamination
2.88673	4.32997	-0.03758	3.94229	7.14633	-4.23616	contamination
3.15468	4.44308	0.29734	4.05186	6.99191	-4.082	contamination
3.21122	4.29055	0.30309	3.64678	6.92713	-3.92696	contamination
2.59862	4.29866	0.4288	4.08723	6.21769	-3.41157	host-1
3.13324	4.26334	0.18318	3.76173	7.04372	-4.10105	contamination
3.20772	4.48169	0.21109	4.16653	7.11093	-3.65135	contamination
2.46121	5.30045	0.55139	4.48286	6.79896	-4.41023	host-1
3.35345	4.75354	0.37853	3.80937	6.84991	-3.72246	contamination
3.13429	4.3774	0.29709	3.95013	6.89411	-3.87143	contamination
3.23337	4.4545	0.26917	4.08295	6.93244	-3.67233	contamination
2.9514	4.43235	-0.01371	3.82232	6.86075	-4.22915	contamination
3.11711	4.38369	0.27277	3.85873	7.10658	-4.0191	contamination
3.18926	4.33002	0.49812	3.98106	7.12389	-3.42362	contamination
3.14558	4.53576	0.10902	3.85924	6.94273	-4.19299	contamination
3.32831	4.45628	0.5355	4.05385	7.19826	-3.48173	contamination
2.00565	4.91065	-0.07315	4.4799	6.73337	-4.39681	host-1
2.62813	4.83604	0.68056	4.06845	7.38045	-4.20258	host-1
2.51218	5.17876	-0.25612	3.41458	6.99683	-2.84615	host-1
1.99704	4.78927	-0.29232	4.38515	7.28515	-2.76096	host-1
3.26397	4.2215	0.28517	3.90884	7.05302	-3.24212	contamination
2.87695	4.68316	0.3337	4.14922	6.59032	-4.32964	contamination
1.53722	5.16604	0.41158	5.52702	7.33051	-3.48362	host-1
2.61367	4.8389	0.28667	3.7547	6.54381	-4.14517	host-1
2.42171	4.03707	0.0615	4.31626	7.31718	-3.24408	host-1
3.34657	4.31676	0.61086	3.85837	6.81703	-3.44383	contamination
2.40765	4.384	0.94427	3.82752	7.1045	-3.16992	host-1
2.62872	4.82723	0.708	3.57632	7.22226	-2.67036	host-1
2.95101	4.19729	0.07574	4.05684	7.19093	-4.03108	contamination
1.4247	5.72795	0.42282	3.80574	7.61921	-2.90866	host-1
2.41098	4.57487	0.43347	4.39792	7.7823	-3.24178	host-1
3.13958	4.54812	0.52529	4.30991	6.94828	-3.21721	contamination
1.4054	4.68655	0.25006	4.18411	7.89067	-3.13555	host-1
1.86611	4.45799	0.13862	5.17821	7.02412	-3.76686	host-1
3.07767	4.57592	-0.02403	3.81351	6.86032	-3.6108	contamination
3.23592	4.23686	0.59072	3.93894	7.04906	-3.25865	contamination
1.7026	5.35411	-0.61892	3.86293	6.05706	-3.32737	host-1
1.60663	4.53199	-0.14599	3.8883	7.38622	-4.08541	host-1
2.69519	4.55185	0.31631	3.41641	7.14877	-2.46736	host-1
3.17972	4.56257	0.40493	4.01574	6.98057	-3.09883	contamination
2.91553	4.94035	-0.28078	3.96348	6.91943	-3.55652	host-1
1.45371	4.46551	0.19815	4.87111	7.69583	-3.69932	host-1
3.05451	4.49831	0.30335	4.12012	7.21462	-4.36182	contamination
2.72463	4.54374	0.85258	4.53849	7.32981	-3.67035	host-1
2.24436	4.37904	-0.43316	3.49886	6.44992	-3.08598	host-1
2.48082	4.84887	1.22911	3.50023	6.72673	-3.5155	host-1
2.73761	4.23227	0.63765	4.06309	6.58911	-3.49203	host-1
2.66841	4.43331	-0.06314	4.827	6.75064	-3.59414	host-1
2.87312	4.98752	0.80503	4.01726	6.75465	-3.72383	host-1
2.59913	4.39167	0.99904	3.99975	6.61765	-3.37528	host-1
1.98432	4.97745	0.74201	4.70282	6.86951	-4.25579	host-1
2.43742	4.45653	0.77296	4.48703	6.90423	-3.24793	host-1
1.12614	4.44651	0.08415	4.10924	7.04295	-3.04261	host-1
2.68602	4.71102	0.00613	4.55685	6.68412	-3.80238	host-1
2.84738	4.30053	0.64744	4.00314	6.9575	-3.27198	contamination
1.93966	5.31781	-0.45269	4.28508	6.65629	-4.0604	host-1
1.50872	4.35214	-0.29873	4.34521	6.09481	-3.65101	host-1
2.16865	5.49095	0.01826	3.88592	7.10973	-2.53684	host-1
3.04428	4.30399	0.59092	4.07509	7.20422	-3.75622	contamination
1.567	5.34269	0.13009	5.61366	7.7301	-3.31881	host-1
2.43507	4.36175	0.45007	3.88983	6.61925	-4.21763	host-1
2.51478	4.7234	0.77257	3.64578	6.95864	-4.41635	host-1
3.31033	4.62612	0.37338	3.95813	6.75827	-3.75272	contamination
2.39592	4.42259	0.46424	3.94271	6.26376	-3.81643	contamination
1.58529	4.32541	0.64186	3.69119	7.43039	-3.74585	host-1
3.06569	4.79547	0.65411	4.241	6.7744	-3.05945	host-1
2.60466	4.36718	-0.27192	3.82798	6.87569	-3.92556	contamination
1.78165	4.49332	-0.36484	3.50188	6.94215	-2.78113	host-1
2.02771	5.5132	-0.09619	3.0707	7.24207	-2.77991	host-1
2.31418	5.1182	-0.67381	3.31388	7.46603	-3.42686	host-1
1.88333	4.28926	-0.51489	3.95053	7.25109	-3.11737	host-1
2.20576	5.68013	0.20925	4.46957	7.61667	-3.47472	host-1
1.38131	4.42235	0.12649	3.99142	7.45389	-3.02619	host-1
1.31394	5.48696	-0.59689	3.71074	7.27349	-3.93454	host-1
2.76074	5.15187	0.55544	4.25027	6.86126	-3.18896	host-1
2.22505	4.97553	-0.16791	4.44028	7.44565	-2.70871	host-1
2.63417	5.62085	-0.34819	4.05568	6.38241	-3.8425	host-1
2.20526	5.4267	-0.49657	3.99216	7.55469	-3.17251	host-1
1.51316	5.74739	-0.44248	4.1274	7.44236	-3.11835	host-1
1.88487	4.83435	-0.27245	2.81725	7.45301	-3.14856	Fossil-2
2.74899	4.36112	-0.03651	3.16887	7.09375	-3.85899	host-1
2.09571	4.87593	0.27547	2.97696	6.84001	-2.57785	host-1
1.8984	5.22134	0.39086	2.61428	7.59934	-3.06681	host-1
2.60529	5.0252	0.93535	4.19375	6.94708	-3.92658	host-1
2.44916	4.79493	-0.03224	4.64256	6.83446	-3.62635	host-1
2.07912	5.83613	-0.38909	4.27387	6.53562	-3.51473	host-1
2.49106	5.29532	0.27632	3.4068	7.14254	-3.85903	host-1
1.35925	4.54919	0.9105	4.49748	7.58421	-3.59732	host-1
2.04658	4.66217	0.20392	2.8252	7.73055	-3.15596	host-1
1.76739	4.7397	0.11774	2.67246	7.18244	-2.84611	Fossil-2
2.16141	4.32145	0.11255	4.6069	7.26789	-3.89361	host-1
2.08439	5.03794	0.46893	4.01297	5.96913	-3.71816	host-1
1.89803	4.70478	-0.09045	2.11806	7.34093	-2.9202	Fossil-2
2.07272	5.04555	0.82009	3.30092	6.93623	-2.7711	host-1
2.1578	4.18909	0.47609	3.71539	6.40213	-3.5349	host-1
1.63863	4.70588	0.646	3.08427	7.07963	-2.50502	host-1
2.70801	4.75529	0.60185	2.81468	7.10374	-2.19344	Fossil-2
2.16133	4.67994	0.38629	2.829	7.4431	-2.49648	Fossil-2
2.0581	4.84401	0.06119	2.44213	7.46737	-2.87482	Fossil-2
3.84881	5.16783	0.85422	2.09419	7.43316	-0.59983	Fossil-1
1.36771	4.93256	0.98792	3.87088	6.59272	-3.27708	host-1
1.92743	4.88272	1.02427	3.17232	7.07073	-3.18863	host-1
4.1921	5.28184	1.04558	1.86653	7.53122	-0.05437	Fossil-1
3.75062	5.17223	0.86188	2.27245	7.4681	-0.73453	Fossil-1
2.59889	4.80276	-0.30398	3.19742	6.80614	-4.12563	host-1
2.33457	5.2996	-0.41143	3.45314	6.66367	-2.84154	host-1
1.56442	4.41419	0.00562	2.8172	7.14894	-2.93578	Fossil-2
2.30195	5.30169	-0.01973	2.97624	7.07382	-2.46646	Fossil-2
1.33574	4.64721	0.00475	3.43911	6.53262	-3.50221	host-1
2.44709	4.25608	0.34751	4.20929	7.25786	-3.63428	host-1
2.03845	4.40482	0.86338	4.28085	7.30388	-3.09599	host-1
1.67459	5.06511	-0.28095	4.08453	7.84672	-3.16645	host-1
2.15053	4.72045	0.32903	2.49462	7.51983	-2.93714	Fossil-2
1.77543	5.28909	0.20554	4.74666	7.9129	-3.53831	host-1
1.44588	4.35882	-0.65367	3.68307	7.0556	-3.0235	host-1
3.6196	5.26597	0.83631	2.24572	7.41107	-1.01872	Fossil-1
1.68914	4.19651	-0.05274	3.67129	7.0951	-3.59149	host-1
2.48118	4.3506	0.41537	4.39443	6.66809	-3.49663	host-1
2.45494	5.28432	-0.53777	4.42321	7.02547	-2.93072	host-1
1.22939	5.26127	-0.10242	3.18753	7.24967	-3.67541	host-1
1.49051	4.5159	-0.04337	3.34122	7.6169	-3.03324	Fossil-2
1.83478	5.03945	-0.06492	2.52339	7.48995	-2.94818	Fossil-2
2.02647	4.51679	0.75759	3.19523	7.40882	-3.0642	host-1
2.7512	5.15972	0.31857	2.58969	7.39385	-1.86582	Fossil-2
3.33009	4.6641	0.27886	3.88413	6.67313	-3.97811	contamination
1.976	4.41605	-0.34876	3.40561	7.4264	-3.10927	host-1
2.49236	5.31064	0.51856	3.8025	7.87497	-3.61737	host-1
1.95054	4.99355	-0.12183	2.70346	7.78	-2.77131	Fossil-2
1.72428	4.88244	0.63516	3.12303	7.42385	-2.61029	host-1
3.19361	5.04414	0.66603	2.81576	7.42497	-1.73666	Fossil-1
1.63151	4.67753	0.86752	3.40974	7.27505	-3.61977	host-1
1.7509	4.67657	0.42152	2.83613	7.48385	-3.02164	Fossil-2
1.7405	4.75932	0.01367	3.81887	6.51634	-2.35431	host-1
2.01181	4.68334	0.60259	3.82295	7.43718	-3.95814	host-1
1.16385	4.64493	-0.28566	3.83729	6.59143	-2.84561	host-1
1.45539	4.6048	0.42934	3.35782	6.3844	-3.15169	host-1
1.38553	4.38182	-0.03155	3.25932	7.40571	-2.9003	host-1
1.10239	5.0351	0.96345	4.66508	7.17034	-2.83315	host-1
1.97274	6.03282	0.2574	4.1332	7.18983	-2.99326	host-1
1.57766	4.92547	-0.15854	2.69079	7.15793	-3.59599	host-1
1.37343	4.47465	1.09517	4.17103	6.42083	-2.9008	host-1
1.39152	4.91891	0.89327	4.44992	7.77136	-3.72022	host-1
1.67437	4.70286	0.96732	3.84153	7.43991	-2.70245	host-1
1.88235	4.8827	0.32829	4.28115	7.18689	-4.60117	host-1
2.04335	5.28544	0.92876	3.88127	7.18108	-2.72806	host-1
1.68975	4.5986	0.60812	3.61598	7.43039	-3.43526	host-1
1.65861	5.79323	0.96345	3.66355	6.6137	-3.45198	host-1
2.37637	4.50529	-0.37943	3.91502	6.32488	-2.95974	host-1
1.37542	4.41028	0.8677	3.50872	6.92097	-3.29723	host-1
1.28952	5.23167	0.5889	5.00323	7.25313	-2.87567	host-1
1.9344	4.78988	0.27433	2.69871	7.62816	-3.26156	Fossil-2
4.20119	5.27063	1.05283	1.87376	7.54387	-0.06291	Fossil-1
1.36264	4.12851	1.10182	3.93695	6.50336	-2.99426	host-1
1.09664	5.66514	-0.2011	3.79398	7.31322	-3.10632	host-1
1.31648	5.86544	0.9254	3.87077	7.23486	-3.04272	host-1
2.61956	5.25776	0.15925	2.96167	7.68466	-2.65468	Fossil-2
1.73011	4.69996	0.26237	3.11183	7.6848	-2.65785	host-1
2.37065	4.81255	0.2472	4.04241	7.41996	-3.54795	host-1
1.72313	4.78642	0.13608	2.99899	7.84284	-3.10656	host-1
2.25289	5.53772	0.64485	3.87892	7.45615	-3.56877	host-1
2.18037	4.96255	0.28522	2.65938	7.07217	-2.39647	Fossil-2
1.93317	4.81842	-0.60161	3.84281	7.15056	-2.78804	host-1
1.7791	4.62568	0.2272	5.28958	6.55656	-3.46774	host-1
1.39176	5.50847	0.00135	3.59791	6.37663	-3.95126	host-1
1.32493	4.61929	0.32602	4.79787	6.07913	-3.14832	host-1
1.58833	4.51434	0.751	5.05331	6.91731	-3.56676	host-1
1.46302	5.51476	0.53909	4.9851	6.10053	-3.42183	host-1
1.11786	4.81571	0.58088	4.85086	6.44221	-4.1456	host-1
1.2304	4.19574	0.30851	4.74451	6.82057	-3.67311	host-1
1.44993	5.94545	0.46825	4.52944	7.16528	-2.86364	host-1
2.63372	5.33014	0.4266	3.901	6.40086	-3.86812	host-1
1.24859	4.88951	0.57962	5.00489	6.80435	-2.91681	host-1
1.91211	5.15854	0.989	4.05902	7.74085	-3.25723	host-1
0.98037	4.75459	0.80794	4.66581	6.69969	-3.72099	host-1
1.96755	4.89431	-0.62085	3.47608	7.52475	-3.30804	host-1
1.63854	4.34083	0.41092	4.67706	6.22911	-3.23778	host-1
1.90802	4.97625	-0.79999	4.55884	7.13117	-3.91764	host-1
1.39279	4.97373	-0.35245	3.07293	6.99154	-2.73828	host-1
1.87503	5.54251	1.11539	4.78274	7.05104	-3.09708	host-1
0.91037	4.46197	0.4339	3.79229	6.67921	-3.5523	host-1
1.05453	5.28396	0.7106	4.96214	6.88887	-3.13822	host-1
1.43699	5.91426	0.69343	3.8111	6.45358	-3.03926	host-1
0.90282	5.03298	0.40203	5.02072	6.37421	-3.54027	host-1
0.88077	5.29022	-0.43401	4.85247	6.59584	-3.28444	host-1
0.92335	5.29895	-0.40002	4.73996	6.53017	-3.16329	host-1
1.42942	5.60321	0.07029	4.41506	7.6326	-2.82277	host-1
1.31682	4.68454	0.44158	5.095	6.35229	-3.59217	host-1
1.28208	5.25576	-0.70902	4.43825	6.61519	-3.37489	host-1
1.42401	4.60708	-0.00529	4.60837	6.08826	-3.73849	host-1
1.41127	5.67099	1.13886	4.09273	6.8218	-3.02023	host-1
1.27681	5.3086	1.10702	4.11181	6.25886	-3.4114	host-1
1.91987	5.23231	1.21119	4.09237	7.408	-2.98592	host-1
0.92024	5.26027	1.12686	4.54009	6.95262	-3.1749	host-1
2.09652	4.60534	0.60213	4.11889	7.14008	-2.23243	host-1
1.84735	4.7575	-0.01029	3.04398	7.85593	-2.8577	Fossil-2
2.55305	4.86019	0.20435	3.93748	7.49572	-2.39626	host-1
1.7869	5.7513	0.42173	5.04272	7.51508	-3.64336	host-1
2.02509	4.3441	0.19588	4.76748	7.19476	-3.82444	host-1
0.97351	5.386	0.82032	5.06753	7.01546	-3.19855	host-1
1.40665	5.1312	0.71508	4.80949	6.05191	-3.10914	host-1
1.69859	4.45989	-0.31558	4.02409	6.55216	-3.84885	host-1
2.09779	5.17172	0.68339	3.44967	7.1593	-2.7763	host-1
2.58645	5.56542	0.06355	4.38357	6.42499	-3.18969	host-1
2.36659	4.78126	0.07668	4.72222	6.24407	-3.68737	host-1
1.14874	4.89547	0.56538	4.70509	6.60433	-4.34491	host-1
1.23649	5.05878	-0.10392	5.31347	6.78465	-3.1218	host-1
1.48422	5.45824	-0.59336	4.33878	6.04994	-3.91851	host-1
0.90066	4.98665	-0.06914	4.3025	6.4417	-4.39496	host-1
1.37689	5.08153	0.93514	4.6769	6.36348	-3.926	host-1
1.18186	4.94156	0.08602	5.25425	6.17053	-3.46959	host-1
1.48766	4.42334	-0.01542	4.72532	6.18947	-3.49035	host-1
2.00977	4.89561	0.85409	3.53625	7.16995	-2.43916	host-1
1.40988	5.16678	0.42166	4.76176	5.86271	-4.05369	host-1
1.4065	4.72526	0.89495	4.11445	7.11016	-4.1557	host-1
1.55182	4.38792	-0.45368	4.70147	6.1551	-3.24856	host-1
0.92437	4.59758	0.61355	3.75024	6.41273	-3.51248	host-1
1.14795	4.71049	0.40722	4.97415	6.63718	-4.23806	host-1
1.47334	4.20522	0.49582	4.66588	6.35512	-3.57499	host-1
1.32795	5.75775	0.05118	3.82053	6.04278	-3.41772	host-1
0.95724	5.27914	0.7415	4.35516	6.62949	-4.2347	host-1
1.55694	5.17264	0.15595	3.15734	6.55646	-2.8914	host-1
0.98841	4.96794	0.28028	4.79497	6.34684	-4.20479	host-1
1.56386	4.74667	0.38203	5.11612	6.09803	-3.8194	host-1
1.43909	4.60821	0.05196	4.12267	6.04772	-3.69263	host-1
2.26483	4.82318	0.23926	4.16403	7.0749	-2.50437	host-1
1.4138	4.16451	0.82286	4.20004	7.16561	-3.42767	host-1
1.46394	4.54433	0.47599	5.07516	6.48584	-3.8032	host-1
1.96955	4.67824	-0.5388	4.8813	6.43224	-3.27651	host-1
1.65849	5.1175	0.92569	3.00906	6.7659	-3.51329	host-1
1.24582	4.12431	-0.18027	4.36083	7.18324	-3.24143	host-1
2.0433	5.09549	-0.04481	3.26999	7.84561	-2.74993	Fossil-2
1.62291	5.05315	0.90319	3.72337	6.36448	-4.02376	host-1
1.21231	4.19571	1.20261	4.03376	6.48167	-3.01345	host-1
2.05595	5.53292	0.47222	4.36849	5.91768	-3.95603	host-1
1.52026	4.90439	-0.34179	4.8784	6.46785	-3.81642	host-1
1.48506	4.52931	0.17946	4.87105	6.05911	-3.5379	host-1
1.11514	4.72257	0.72354	4.91012	6.32449	-3.83996	host-1
1.3516	4.56173	0.38027	4.81536	6.13378	-3.36236	host-1
0.92893	4.75574	0.28511	3.51102	6.71235	-2.96215	host-1
1.76716	4.67071	-0.12174	2.40851	7.39979	-3.20129	Fossil-2
1.71024	4.62575	0.38296	4.77025	5.96473	-3.44258	host-1
1.2772	4.63018	0.40286	3.52216	7.2181	-2.77536	host-1
2.08786	4.65302	-0.49785	3.77397	7.20207	-2.8106	host-1
1.11279	4.70148	0.50179	5.12394	6.46776	-3.41518	host-1
1.58004	4.86524	0.39497	2.75209	7.60712	-2.95198	host-1
1.96472	5.08614	0.48681	2.99149	6.75312	-2.88839	host-1
1.70573	4.88656	-0.12861	2.88805	7.57677	-3.3289	host-1
1.01509	4.32588	-0.02925	3.83329	6.81714	-3.45881	host-1
1.55143	4.68846	0.17129	3.25276	7.83516	-3.1047	host-1
1.18845	4.73555	0.08246	5.07992	6.66402	-2.87904	host-1
0.93369	5.04361	0.84862	4.04098	6.30249	-3.51966	host-1
1.30726	4.392	1.13264	3.7249	6.68129	-3.15015	host-1
1.05028	4.87129	0.28416	4.38385	6.60826	-4.44461	host-1
1.72576	5.18985	0.22979	3.95652	6.82391	-2.3583	host-1
1.32447	6.0694	0.3301	4.87155	6.58847	-3.07001	host-1
1.15507	4.35857	0.80598	4.10843	7.06935	-3.46392	host-1
2.2509	5.40091	0.00103	2.80354	7.53218	-2.81868	Fossil-2
1.59034	4.71258	0.46387	3.2446	7.79251	-3.33471	host-1
3.41707	5.02424	0.72046	2.46716	7.36574	-1.25971	Fossil-1
2.16209	4.90316	0.72549	3.25127	7.35693	-3.7092	host-1
1.6463	4.43402	0.16998	3.82175	7.295	-2.56934	host-1
2.41341	5.02119	0.02647	2.6685	7.66167	-2.53663	Fossil-2
1.92231	4.37583	0.37581	3.24417	7.66135	-3.39894	host-1
2.10501	4.80121	-0.04636	4.54203	6.93002	-2.59767	host-1
1.40571	5.862	0.71002	3.58457	7.31335	-3.18541	host-1
1.68043	4.99555	0.93636	3.17273	6.67153	-3.57287	host-1
1.98485	4.1967	0.29859	4.53741	7.67022	-3.47571	host-1
2.23685	5.27751	0.42886	3.49764	6.38422	-4.26819	host-1
2.68119	5.69777	0.2971	4.09225	5.54168	-3.0673	host-1
2.46084	5.10308	0.12335	3.13629	7.55681	-2.36493	Fossil-1
1.96844	4.71022	-0.09088	2.41998	7.46148	-2.91048	Fossil-2
4.24372	5.29013	1.07594	1.83023	7.56001	0.00753	Fossil-1
3.42916	4.98132	0.77414	2.53169	7.26257	-1.27616	Fossil-1
2.92852	4.71101	0.43909	2.87665	7.21889	-2.30899	Fossil-2
1.80636	4.43985	-0.00665	2.62045	7.31448	-2.90363	Fossil-2
1.66307	5.39825	-0.27823	3.0523	6.65153	-3.76496	host-1
2.64665	5.21148	-0.12414	3.99722	6.86567	-3.80988	host-1
2.05216	4.92276	0.09699	2.72352	7.49037	-2.56486	Fossil-2
1.73904	5.27767	0.91473	3.93756	7.09996	-2.48994	host-1
1.65357	4.73061	1.45888	3.94325	6.62042	-3.61578	host-1
1.7852	4.98164	0.32725	3.87174	6.53851	-4.41558	host-1
2.36949	4.53491	-0.46726	3.55842	6.80862	-3.90595	host-1
2.11569	5.34869	0.13388	2.97951	7.80238	-2.48122	Fossil-2
2.47989	5.49728	0.02414	3.04929	7.44772	-2.91117	host-1
1.33501	4.70819	0.73422	3.66875	6.24255	-3.95567	host-1
1.38196	4.58577	0.1387	3.00794	7.08861	-3.01404	Fossil-2
2.00715	5.60073	-0.16198	4.03447	6.02976	-3.91526	host-1
1.38787	3.94032	-0.21785	4.19792	6.54954	-3.29812	host-1
2.87949	4.62175	-0.34516	3.99144	7.14094	-3.88294	contamination
1.83177	4.89314	0.05787	3.86062	6.7586	-4.48291	host-1
2.00868	4.20384	-0.20972	3.55551	7.54396	-3.18929	host-1
1.69198	5.04989	-0.01336	2.3951	6.83215	-2.96291	host-1
2.41799	4.69452	0.19609	2.61927	7.00332	-2.62828	host-1
1.67643	4.7615	-0.36233	2.868	7.08109	-3.78153	host-1
2.13071	5.08066	-0.14308	2.77381	7.58094	-2.56586	Fossil-2
3.48509	5.2889	0.78297	2.24732	7.3714	-1.01989	Fossil-1
4.16838	5.23143	1.03188	1.95073	7.56841	-0.13519	Fossil-2
2.98591	4.67804	-0.4115	3.98777	7.20241	-3.88609	host-1
3.53346	5.02387	0.77014	2.4272	7.37348	-1.17539	Fossil-1
2.24471	4.9757	0.39627	2.67866	7.50795	-2.6721	Fossil-2
3.56065	5.05247	0.74921	2.38413	7.48662	-0.99584	Fossil-1
1.99222	4.46288	-0.70736	4.29204	7.01256	-3.44927	host-1
2.76033	4.82422	0.86302	3.35547	6.98226	-3.49935	host-1
1.43449	5.2239	-0.06238	2.74192	7.13603	-3.08141	host-1
2.36499	5.48833	-0.09843	4.45881	6.65889	-4.06103	host-1
3.70826	5.21402	0.79701	2.21003	7.37759	-0.79388	Fossil-1
2.02184	4.57392	0.68391	3.47967	7.78496	-3.47704	host-1
1.11256	4.80112	-0.556	3.93417	6.70896	-2.99951	host-1
2.01573	4.29144	-0.67288	4.1897	7.21681	-3.58028	host-1
2.35439	5.03351	-0.1851	2.99902	7.47642	-2.18359	host-1
2.15346	4.77441	-0.5609	2.98369	7.20022	-3.79165	host-1
1.19508	4.31263	1.02037	4.06146	6.57463	-2.97952	host-1
1.99003	4.55021	0.02885	3.92433	6.90544	-4.31388	host-1
1.8376	5.67321	0.21146	3.57436	6.58945	-4.0278	host-1
1.92019	5.47816	0.46037	5.19019	6.80646	-3.75703	host-1
2.83765	4.65352	0.51715	2.9145	7.18381	-2.50877	host-1
4.2102	5.28961	1.05693	1.8505	7.53035	-0.0277	Fossil-1
3.27699	5.17196	0.56755	2.70681	7.17766	-1.494	Fossil-1
3.15642	5.05888	0.10341	4.14577	7.03898	-3.52338	host-1
2.13576	4.47532	0.81677	3.20365	6.72475	-3.14618	host-1
1.77567	5.19722	0.62896	3.61558	7.62277	-2.40283	host-1
2.1346	5.3261	-0.13586	2.83253	7.47305	-3.34582	host-1
2.20034	4.36364	0.317	3.7799	6.52467	-3.83405	host-1
2.03342	4.3284	0.20817	4.56866	7.08115	-3.57479	host-1
1.46168	4.70557	0.02328	3.90724	7.04933	-4.20975	host-1
1.51288	5.38868	0.22666	5.62871	7.48253	-3.27451	host-1
1.26339	4.54872	0.53343	4.41766	7.14646	-4.35986	host-1
2.82861	4.59553	-0.38951	3.99162	7.15135	-3.82004	host-1
3.20974	4.87626	0.90126	4.03119	6.697	-3.60624	host-1
2.13253	5.41179	-0.08955	3.23609	6.44154	-2.93932	host-1
2.99985	4.02383	0.26321	3.86418	7.16982	-3.59661	contamination
2.84861	4.70114	-0.04559	3.68789	6.8198	-4.26052	contamination
2.59935	4.50063	0.73002	3.96877	7.19481	-4.27038	host-1
1.08466	4.92489	0.0169	4.31996	6.94944	-4.4832	host-1
2.50081	5.29258	0.93647	3.15763	6.6752	-3.38312	host-1
1.53672	4.62817	0.89502	3.98328	6.1998	-3.97299	host-1
2.88417	4.84424	0.46551	3.64104	6.82177	-3.5537	host-1
2.29948	4.82111	0.50302	4.01896	6.79522	-4.31314	host-1
2.99976	4.07358	0.29887	3.61168	6.95337	-3.45831	contamination
3.18426	4.61237	0.58633	4.08281	7.01207	-3.25113	contamination
2.90193	4.94067	0.53533	4.01881	7.05481	-4.09965	contamination
1.52792	4.15295	-0.46633	4.05175	7.34509	-3.33446	host-1
2.89012	4.33324	-0.15555	3.75858	6.98353	-3.68772	contamination
2.19145	4.28659	-0.09799	3.28084	7.08371	-4.06641	host-1
1.93351	4.74045	0.90045	3.46532	6.45223	-3.28233	host-1
1.99509	4.56963	0.6665	3.87088	6.07438	-3.43117	host-1
1.5517	4.24286	0.34063	4.67119	6.40186	-3.71126	host-1
2.24575	4.84535	0.26439	4.57874	7.22701	-4.26941	host-1
3.22237	4.10404	0.32464	3.73741	6.9592	-3.61115	contamination
3.03785	4.66429	0.57919	3.96006	6.70304	-4.1342	contamination
3.35024	4.49921	0.23525	3.84339	7.06173	-4.04164	contamination
2.56156	4.21339	-0.06142	3.97403	6.41086	-3.96849	host-1
3.1209	4.11509	0.24132	3.8883	7.18005	-3.81104	contamination
3.04611	5.0525	-0.04075	4.06621	6.91269	-4.02204	host-1
2.99778	4.12411	0.3072	3.88711	6.89653	-3.3646	contamination
3.04141	4.71031	0.14095	3.69638	7.08473	-4.04677	contamination
1.58807	5.32959	0.45551	3.91493	6.35655	-4.27163	host-1
1.68923	4.13137	-0.09008	4.00805	7.4386	-3.90778	host-1
3.20571	4.39516	0.3294	3.83207	7.28818	-3.57466	contamination
3.20338	4.80943	0.19541	3.63419	6.90314	-4.00955	contamination
3.02052	3.98151	0.23904	3.87974	7.15058	-3.69981	contamination
1.71151	5.78385	-0.25725	4.36864	6.66951	-2.90097	host-1
3.20314	4.57378	0.23983	3.96716	6.61288	-3.85071	contamination
2.69935	4.79094	-0.16894	4.30212	6.85161	-4.20383	host-1
1.93788	5.63035	0.50611	3.52227	6.46981	-3.84767	host-1
2.71834	5.10744	-0.47413	3.81853	6.89562	-3.81472	host-1
2.99491	4.72301	-0.23767	4.36543	6.70325	-3.74928	host-1
2.90842	4.63506	0.01158	3.77936	6.68037	-4.098	contamination
2.61135	4.26555	0.56091	3.74125	6.78153	-4.11735	host-1
2.68831	4.50967	-0.3067	3.65458	6.94672	-4.24168	contamination
2.98659	4.41007	0.00195	3.53015	6.76933	-3.74274	contamination
1.96378	5.65278	-0.52118	3.40767	6.71969	-2.96231	host-1
2.98589	4.7947	-0.19773	3.82869	6.58441	-3.97338	host-1
2.91864	4.0066	0.34767	3.86539	7.21544	-3.45656	contamination
3.018	4.46981	0.17306	3.6817	7.03448	-4.22536	contamination
2.91099	4.26387	0.26145	4.07578	7.25451	-3.84108	contamination
2.74839	4.40549	-0.17818	3.86646	7.00919	-4.05248	contamination
3.01595	4.78879	-0.13415	4.44421	6.60988	-3.63556	host-1
3.13591	4.58878	0.62048	3.47428	6.9879	-3.75717	host-1
3.13136	4.33309	0.08067	3.9586	6.91559	-4.08329	contamination
3.06586	5.16151	0.32262	4.12505	7.18313	-3.71751	host-1
2.57752	4.34152	-0.21725	3.68629	6.83941	-4.12663	contamination
3.14068	4.65942	-0.19806	3.87649	7.05498	-3.84435	contamination
1.91123	5.57082	-0.43688	4.36655	7.51006	-3.78236	host-1
1.7048	4.41349	-0.47393	4.21599	6.46083	-4.04378	host-1
1.28115	5.39101	-0.43199	4.83659	6.51459	-4.13095	host-1
2.9917	4.03112	0.29928	3.92832	7.19517	-3.43727	contamination
2.71562	4.53498	9.35E-04	3.54405	7.06604	-3.77367	host-1
3.24473	4.23659	0.36659	3.92597	7.07155	-3.82301	contamination
3.15546	4.38078	0.13021	3.84	6.85717	-3.5468	contamination
3.07473	4.26622	0.4134	4.11823	6.99099	-3.8977	contamination
2.95557	4.46803	-0.24939	4.01873	7.35089	-3.98164	host-1
2.96453	4.47824	-0.25039	3.99167	6.49776	-3.70597	host-1
3.12691	4.25229	0.17271	3.74697	7.01317	-4.06726	contamination
3.14648	4.34433	0.15532	3.87913	7.09634	-4.23093	contamination
1.90993	4.78517	-0.29436	3.18767	6.39442	-3.42394	host-1
3.07948	4.20773	0.56422	3.71665	7.1275	-3.6432	contamination
3.09177	4.6337	0.44758	4.52145	7.13332	-3.9041	host-1
3.24317	4.46693	0.0946	3.74243	6.92561	-4.05946	contamination
3.49441	4.53623	0.43293	3.97489	6.90152	-3.72391	contamination
1.70038	5.18896	0.29353	4.35031	5.81539	-2.87564	host-1
2.49113	4.79485	1.16524	3.53745	6.67241	-3.84079	host-1
2.25996	5.51901	0.89498	3.83371	7.08923	-3.92	host-1
2.77816	4.65892	1.08	3.60209	6.72743	-3.52181	host-1
3.22354	4.47013	0.69371	4.09462	6.83376	-3.66414	contamination
3.16781	4.5269	0.47718	3.88892	6.79657	-3.79328	contamination
3.24184	4.43674	0.6195	4.20604	6.78773	-3.75768	contamination
1.79546	4.63414	0.77366	4.40486	6.62497	-2.4544	host-1
3.25711	4.45713	0.37804	3.92056	7.18378	-4.12256	contamination
3.11529	4.09468	0.37914	4.05737	7.22246	-4.20518	contamination
3.39702	4.32229	0.48827	3.98695	7.09902	-3.71126	contamination
2.88014	4.20261	0.40359	3.53195	7.14651	-2.97332	host-1
3.23754	4.65865	0.7459	4.38084	6.92736	-3.3753	contamination
2.85272	4.77917	0.62836	4.45641	6.65107	-3.09169	host-1
1.94834	4.32756	0.18554	3.93588	7.13679	-4.39302	host-1
3.22235	4.52441	0.79205	4.1412	6.90065	-3.82808	contamination
3.18982	4.34045	0.24806	4.14357	7.14628	-3.49895	contamination
1.22592	4.41181	-0.75293	4.40845	6.89632	-3.33359	host-1
3.2352	4.49276	0.29495	4.11761	6.97088	-3.29134	contamination
3.03159	4.84547	0.51802	4.39922	6.87479	-3.71063	host-1
2.3929	5.45695	0.43946	4.5648	6.33447	-2.86873	host-1
3.30585	4.4743	0.35593	3.76257	7.07397	-3.89075	contamination
2.83056	4.31159	0.35714	3.72606	6.82684	-4.25383	contamination
3.19816	4.43428	0.14605	3.98858	6.6707	-3.94669	contamination
2.85028	4.69808	0.06485	4.54146	6.63134	-3.17519	host-1
2.05365	5.2046	-0.31228	4.40504	7.85631	-3.1214	host-1
2.9154	4.08995	0.33383	3.94274	7.2192	-3.48935	contamination
2.17419	3.94317	-0.12217	4.33967	7.19421	-3.31757	host-1
1.6249	5.68882	-0.14849	4.53419	6.42433	-4.27671	host-1
2.58394	5.28104	0.72861	4.19762	7.58065	-3.83371	host-1
1.88812	5.33395	0.0654	4.10475	6.74153	-4.38321	host-1
2.60449	4.2296	-0.17018	4.31643	7.30074	-3.41841	host-1
1.74016	4.30392	0.64341	3.76361	6.59975	-3.89008	host-1
1.63113	5.27606	0.37932	5.51941	6.73274	-3.19665	host-1
2.15174	4.63364	-0.72305	4.14907	6.9593	-3.68885	host-1
3.30117	4.46122	0.3823	4.14616	7.04805	-3.20662	contamination
3.15683	4.43137	0.32089	4.27125	6.84532	-3.4652	contamination
0.83633	4.41974	-0.02049	4.09845	7.54309	-3.5893	host-1
2.50392	4.55453	-0.17325	4.8448	7.07331	-3.86709	host-1
2.89846	4.54408	0.27215	3.46397	7.16078	-2.98891	host-1
1.61384	5.32644	-0.37696	3.4705	6.69068	-3.96932	host-1
2.37995	5.19522	-0.70036	4.23095	6.98774	-3.47751	host-1
1.26269	4.46254	0.94006	4.30713	7.37351	-3.65914	host-1
2.47516	4.06093	0.12687	3.81952	7.43336	-2.96924	host-1
2.42763	4.19031	0.02116	4.3742	6.87941	-3.3449	host-1
0.96823	5.38005	0.9658	4.43454	6.39559	-3.77654	host-1
2.12982	5.03082	-0.08258	4.7018	6.10237	-3.29233	host-1
2.43799	4.04231	0.15422	4.12723	7.18313	-3.45432	host-1
2.31061	5.52548	0.64666	4.22102	6.00204	-3.06946	host-1
2.79138	4.70303	0.36203	3.81937	6.71571	-3.29797	host-1
3.26965	4.32523	0.51074	3.88859	7.31238	-3.98392	contamination
2.01927	4.56803	0.97782	4.28796	7.20264	-3.94993	host-1
2.4355	4.13688	-0.04928	4.1877	7.12685	-3.6834	host-1
1.7967	4.34697	0.68345	3.73212	7.31551	-3.03792	host-1
2.01926	4.60164	0.82111	3.85545	7.30345	-2.48609	host-1
2.15403	5.29895	-0.61092	4.00355	7.02994	-3.71241	host-1
2.89222	4.61342	0.68566	4.20539	7.14636	-3.64335	contamination
2.92992	4.89261	0.72542	4.2928	7.13271	-2.99775	host-1
1.48648	4.96423	0.3641	5.35983	6.23602	-3.56875	host-1
3.34114	4.94624	0.67698	2.80114	7.31122	-1.66466	Fossil-1
2.25711	5.14292	-0.6788	3.33889	7.44228	-3.38489	host-1
2.78234	4.57967	-0.16382	3.78188	6.65599	-4.06916	contamination
2.63674	5.58779	0.38031	4.02086	5.72645	-3.37294	host-1
1.21288	4.40912	0.96094	4.19835	7.18983	-3.66132	host-1
2.99061	4.6721	0.29212	4.24892	6.97532	-4.04975	contamination
2.14125	4.87869	0.61278	4.36182	6.44898	-2.60099	host-1
1.88141	5.84876	0.78276	4.58666	6.49352	-3.97622	host-1
2.81745	4.31284	-0.03006	3.89785	6.52753	-3.11583	host-1
1.64958	5.29413	-0.09297	5.35897	7.97457	-3.38698	host-1
2.09047	5.35422	0.73351	3.67185	7.04471	-4.22112	host-1
2.84384	4.71766	0.27354	3.05605	7.37608	-2.46157	host-1
2.67642	5.6875	0.33649	4.42186	7.21365	-3.39858	host-1
2.21063	5.88329	0.5686	4.47989	6.6112	-3.21622	host-1
2.20556	4.99133	0.1009	4.87383	7.58016	-4.08407	host-1
2.69826	5.21807	-0.07442	4.10373	7.06319	-2.82027	host-1
3.67121	5.21304	0.71019	2.29164	7.39702	-0.88815	Fossil-2
2.76112	4.45026	0.53636	3.24848	7.13257	-2.8766	host-1
2.49604	4.79787	-0.39044	3.80782	6.5361	-2.93319	host-1
1.95028	4.64024	0.05461	2.66762	7.20769	-2.65347	Fossil-2
2.74256	5.0024	0.56165	2.84797	7.4798	-2.17738	Fossil-2
1.85171	4.64368	0.13492	2.58779	7.17375	-2.58861	Fossil-2
2.23614	4.85482	0.2473	2.76939	7.76619	-2.77903	Fossil-2
4.16876	5.27654	1.03707	1.884	7.53036	-0.09705	Fossil-1
2.49651	4.52341	-0.22224	3.83856	6.24051	-3.34143	host-1
3.14135	4.79468	0.44696	3.81955	6.48803	-3.85591	host-1
1.79599	4.3153	0.70656	3.71036	7.1831	-3.89877	host-1
2.89051	4.3836	0.0214	3.73529	6.9767	-4.32728	contamination
2.4387	4.29013	-0.51003	4.26523	6.97496	-3.62882	host-1
1.99527	5.10715	0.8277	4.21508	7.34745	-2.40988	host-1
2.67255	4.26483	0.71531	3.80182	7.16528	-3.84673	contamination
1.46224	4.53335	-0.28402	4.90292	7.10483	-3.03185	host-1
1.99128	4.26096	0.42471	4.5887	6.6334	-3.09649	host-1
3.40458	5.09807	0.68571	2.46405	7.35354	-1.32631	Fossil-1
4.35485	5.32358	1.12314	1.74475	7.59597	0.17903	Fossil-1
3.35569	5.14276	0.56936	2.4944	7.39903	-1.30734	Fossil-1
2.76882	4.9198	0.35997	2.96854	7.02743	-2.14257	Fossil-2
2.79519	4.54508	0.68862	4.23586	7.2433	-3.02433	host-1
1.84526	4.91945	-0.0962	2.38078	7.16565	-3.20141	Fossil-2
1.86799	4.694	-0.10254	2.49603	7.12851	-2.89859	Fossil-2
3.74283	5.13992	0.81188	2.25009	7.43441	-0.80937	Fossil-1
2.86582	5.1744	0.25657	2.95524	7.19876	-2.9614	host-1
1.72867	4.94725	-0.66081	4.0339	7.56514	-3.24101	host-1
1.78095	4.51894	0.87721	3.56241	7.08966	-2.51564	host-1
3.51725	5.15732	0.66249	2.35424	7.37609	-1.0701	Fossil-1
1.38563	5.04693	-0.36284	4.46341	7.02826	-2.73398	host-1
1.91178	5.12021	-0.08422	2.8766	7.28644	-3.5607	host-1
1.54147	4.28898	0.7312	3.76261	7.39927	-3.7713	host-1
1.56728	4.74289	0.76447	3.48291	6.44557	-3.55689	host-1
1.03544	5.09976	-0.09295	3.40222	6.60643	-3.72251	host-1
2.87476	5.10783	0.31974	3.01542	7.29724	-2.18074	Fossil-1
2.41914	5.28415	1.05882	3.99085	6.54492	-3.87272	host-1
2.31902	5.47162	0.90182	4.07703	7.81144	-3.74471	host-1
2.34783	4.86307	-0.09385	4.14058	6.96193	-2.58095	host-1
1.74523	4.40708	-0.52311	3.82712	6.78463	-2.99435	host-1
2.23453	5.40203	0.44923	3.24771	7.81474	-3.24699	host-1
1.09995	5.04745	0.24431	3.77955	7.90089	-3.37285	host-1
2.26159	5.42276	0.37182	3.52797	7.81694	-3.58106	host-1
2.82292	4.24241	0.58364	3.69198	6.92689	-3.97968	contamination
1.90134	5.21079	0.03056	2.50177	7.44311	-2.80164	Fossil-2
1.87294	4.62333	-0.07579	2.71789	7.70767	-3.00884	Fossil-2
2.55804	5.23022	0.40926	3.15565	7.62454	-2.61696	Fossil-2
2.38883	4.62098	-0.04508	2.7029	7.39224	-2.46022	host-1
3.15824	4.12861	0.22236	3.73332	7.18686	-3.66302	contamination
1.96546	5.63275	0.9308	4.12671	6.54742	-3.01743	host-1
4.2489	5.29617	1.08728	1.82539	7.5867	-0.02473	Fossil-1
3.94048	5.15794	0.92604	2.04342	7.4775	-0.44971	Fossil-2
1.46178	5.53833	0.13209	2.92286	6.80496	-3.39422	host-1
1.71931	4.6549	0.75771	3.15352	7.07323	-3.66988	host-1
3.59477	5.13633	0.75582	2.30381	7.32706	-1.01465	Fossil-1
2.10966	5.24132	0.32164	3.38921	8.03766	-2.62496	host-1
1.89003	5.73147	-0.31381	4.64331	7.16913	-3.31363	host-1
1.7444	4.54013	0.30127	2.70673	7.41952	-3.11396	Fossil-2
1.59223	5.05914	-0.44776	4.19757	7.06458	-2.4261	host-1
2.65942	4.55002	-0.15135	4.06918	7.62452	-3.7143	host-1
1.31257	4.37931	1.14099	4.24566	6.7111	-3.06609	host-1
4.34129	5.34849	1.135	1.74484	7.55901	0.14256	Fossil-1
2.30366	4.09084	0.62254	3.74873	7.15232	-3.50851	host-1
1.70288	4.15935	0.25576	3.77356	7.15221	-2.88545	host-1
1.10656	5.47651	0.34373	3.18698	6.57604	-2.95294	host-1
1.73202	4.96115	-0.56047	3.35317	7.33959	-2.69486	host-1
1.47917	4.79474	0.84097	3.16553	7.43756	-3.39049	host-1
2.15176	4.66643	-0.18399	2.87669	7.4706	-2.75973	Fossil-2
2.12939	5.15544	1.02525	3.78438	7.22468	-2.4294	host-1
1.74498	4.70041	0.79417	3.71682	7.35723	-4.15387	host-1
1.66932	5.35343	-0.58607	3.18483	7.37184	-3.60597	host-1
1.94967	5.0335	-0.62363	3.73122	7.4776	-2.84218	host-1
1.81976	5.66179	-0.12968	2.85618	6.92815	-2.9857	host-1
1.61224	4.96383	0.47219	4.79337	7.39925	-2.93964	host-1
2.7818	4.93466	0.31	4.70611	6.96562	-3.05331	host-1
1.85802	5.98031	0.46535	4.64325	6.54843	-3.99388	host-1
1.49685	5.1707	0.56024	5.3001	7.41627	-3.25179	host-1
1.66101	4.85105	-0.04497	2.59072	7.13229	-3.46387	Fossil-2
1.34864	4.15829	0.66904	4.57	6.86594	-3.18705	host-1
2.00843	4.74276	0.27946	2.80689	6.79973	-2.56252	host-1
2.03196	4.84828	-0.15168	3.75056	7.3738	-2.4002	host-1
2.75389	4.77091	0.51397	3.42834	6.76511	-3.67522	host-1
2.11935	5.36844	0.67302	3.61241	6.46983	-3.60856	host-1
2.03538	5.30932	0.44633	3.32182	6.33177	-3.41945	host-1
1.2991	4.72575	0.63511	3.73194	6.08892	-3.61512	host-1
1.57893	4.30229	0.03719	4.12224	6.14604	-3.31789	host-1
1.33261	4.57309	0.69683	4.17745	7.53383	-3.90461	host-1
1.39086	3.95888	0.33432	3.86267	6.71545	-3.36197	host-1
1.03633	5.34608	-0.02732	4.38521	6.22863	-2.73356	host-1
1.52184	5.57683	-0.01075	4.85685	6.99755	-2.74408	host-1
1.36787	5.65697	0.14996	5.26804	6.91309	-2.8895	host-1
1.15604	4.95531	-0.11612	4.09585	6.34479	-4.26142	host-1
1.05513	5.18915	-0.05266	4.68686	7.11077	-2.78649	host-1
1.442	4.82772	-0.3589	2.90483	7.00681	-2.79008	host-1
1.2871	4.51956	0.55658	3.70558	7.48434	-3.15362	host-1
0.87129	4.84718	0.13626	3.54708	6.65711	-3.88435	host-1
1.1934	5.025	0.60613	4.49715	6.65492	-2.63381	host-1
2.0242	5.31217	0.98948	4.54569	6.97674	-2.76961	host-1
1.47488	5.22772	0.95663	4.53683	6.42153	-2.74728	host-1
1.29181	4.65111	-0.04145	3.68286	7.73886	-3.18209	host-1
1.49882	4.9832	0.72982	3.84466	6.95353	-2.33012	host-1
2.29779	5.05935	0.91638	4.58819	7.02274	-3.68067	host-1
1.13192	5.64831	-0.05127	5.20807	7.14766	-2.96787	host-1
1.75601	4.88013	0.26002	4.01392	5.9895	-3.75156	host-1
1.98087	5.34706	0.5559	4.2988	7.60315	-3.81003	host-1
1.51828	5.70551	-0.40336	3.85237	6.04633	-3.47027	host-1
0.97901	5.09664	-0.00276	4.38894	6.10097	-3.09739	host-1
1.22682	5.57149	0.60773	4.29926	7.35762	-3.7967	host-1
1.5178	4.90667	1.08102	4.35862	6.56743	-2.74463	host-1
0.84045	5.7745	0.61727	4.66532	6.60216	-3.38198	host-1
1.26998	5.37159	0.67968	5.28071	7.1926	-3.05891	host-1
2.15656	4.50957	-0.58438	3.99312	6.45202	-3.44181	host-1
1.36684	5.36808	1.11004	3.93669	7.07515	-3.00222	host-1
2.44172	4.77851	-0.28324	5.0184	7.10229	-3.67563	host-1
1.58911	4.4447	0.08131	4.79051	7.16708	-2.7767	host-1
1.63717	4.44462	0.31826	4.90326	6.01496	-3.77189	host-1
1.43153	4.41446	0.87734	4.24422	7.2713	-2.90509	host-1
1.82239	5.38487	0.17695	5.35982	6.59539	-3.77688	host-1
1.79568	5.60566	0.25516	5.22885	6.5115	-3.7879	host-1
1.45892	5.25659	0.38458	5.02001	6.94924	-2.6393	host-1
1.40642	5.51918	0.2312	3.50873	7.75811	-3.4382	host-1
2.00928	5.77736	-0.59729	4.30753	6.94308	-3.62469	host-1
1.35838	5.05793	0.36055	3.47363	6.52848	-2.67794	host-1
0.83309	4.94736	0.14769	3.34882	6.99945	-3.44752	host-1
[truncated: 16,001 more rows]
