# Supplementary material for: On Topological Analysis of fs-LIMS Data. Implications for in Situ Planetary Mass Spectrometry
Source: Front Artif Intell. 2021 Aug 23;4:668163. doi: 10.3389/frai.2021.668163 (PMC8419467; doi:10.3389/frai.2021.668163)
Supplement: Supplementary file 3 [file DataSheet3.CSV]

PC1	PC2	PC3	PC4	PC5	PC6	PC7	PC8	PC9	PC10	PC11	PC12	PC13	PC14	PC15	PC16	PC17	PC18	PC19	PC20	PC21	PC22	PC23	PC24	PC25	PC26	PC27	PC28	PC29	PC30	PC31	PC32	PC33	PC34	PC35	PC36	PC37	PC38	PC39	PC40	PC41	PC42	PC43	PC44	PC45	PC46	PC47	PC48	PC49	PC50
1.18248	1.70326	1.45862	1.32726	-0.08438	1.19791	0.89464	0.05104	-1.92773	-2.35505	0.00188	0.25299	0.82149	-0.30856	-0.28252	1.24673	1.38854	0.13585	1.27922	-0.34141	0.1952	1.19756	0.36797	0.63504	-1.09948	-0.21707	0.72687	-0.53979	0.57237	0.67965	-0.38973	0.88699	-0.05754	-0.42206	0.4293	1.47713	0.35114	0.54318	-0.7375	-1.25856	-1.3994	-0.27339	0.27467	-1.47453	-0.89642	-0.37023	1.07579	1.1778	-0.07051	-1.60012
0.77942	1.49715	1.26011	0.61996	1.1112	3.02039	-0.87001	-1.31326	-1.61241	-0.78362	0.51334	-0.40288	-0.33197	-0.50678	0.43696	1.05178	0.68746	1.58644	0.58746	0.76259	1.58399	-0.62065	0.81112	-0.87439	0.79839	-0.61887	-0.41313	0.912	0.65965	1.54723	0.84418	-0.28334	-0.22805	0.39942	0.76819	0.8669	0.37565	-0.19658	-0.18854	-0.62619	-0.60311	-0.69962	1.10066	0.54141	1.22434	-0.58964	-0.54486	0.64112	-0.06784	1.35986
-3.32701	-0.58135	-0.87976	3.39827	0.14922	-0.02958	0.05336	-0.96168	-1.12324	0.39369	0.2127	2.21627	-0.72146	-0.98957	-0.39112	1.02974	-1.29615	-0.28855	-1.32209	0.56744	-1.31723	-0.50271	0.39918	0.06243	0.11627	-0.59785	1.32764	-0.36076	-0.91264	-0.1147	-0.3601	-0.14256	-0.71719	0.32801	0.5434	-0.45627	-0.92985	-0.18982	0.65925	-0.1034	-1.26451	-0.07013	0.21227	0.66728	0.75542	-0.11408	0.37948	-0.7881	1.25995	0.31919
-2.31068	-0.42476	0.33688	3.80811	-1.36132	-1.18793	-1.26273	-5.47618	-0.59603	-0.99658	1.00988	-0.19371	-1.40926	-0.9945	0.70319	0.22186	0.70116	0.79329	0.30599	0.49093	-0.65171	1.03179	1.40054	-0.55535	0.32698	0.8167	-0.47777	2.13081	-1.38765	-0.26852	0.3288	0.39976	0.75605	-1.48813	-1.04473	0.0814	0.2037	-0.16649	0.64218	0.95699	3.06623	1.99706	0.10179	0.18251	0.97223	-0.98751	-0.10839	1.37527	-0.89642	0.31367
-3.20797	-0.80753	-0.57577	2.48906	0.94229	0.28686	-1.13485	-1.42872	-0.2985	1.83413	1.11927	-1.4823	-3.49439	-1.79624	-0.19711	0.47347	-0.4696	-2.61853	-0.18536	0.2197	1.67402	0.46422	-0.04724	-0.50929	0.48635	1.48215	-0.4613	1.57527	0.44096	1.22943	0.71748	0.98881	-1.22967	-0.54743	0.19732	1.4372	1.66053	-0.40418	-0.19885	-0.65993	-2.44927	-0.72671	-0.09229	-0.85925	-1.28651	-0.28082	0.57322	0.46678	0.37887	0.4107
-2.86565	-0.14182	0.27254	-0.18783	0.62708	-0.21079	1.62749	1.42495	-0.32295	0.05683	-0.57893	-0.38862	0.21024	1.9328	0.30159	-1.7717	1.11701	0.7291	0.86763	0.50502	1.63235	-1.17148	1.51226	-0.94866	0.33024	-0.44996	0.10339	1.10921	-0.79933	-0.00439	0.61138	0.10697	-0.58886	-1.22354	-1.05259	0.78806	-0.4773	0.06649	-0.20776	0.76198	2.56488	0.29509	0.99776	-0.53645	-0.77311	-1.2853	0.63945	-2.14689	-2.01648	-1.80651
-2.80028	-1.028	-0.52662	2.20856	0.56081	-1.22169	-0.91675	-0.68243	-1.09896	1.81594	0.06485	-1.83429	-0.84325	-0.95203	0.66135	-0.40207	1.31034	1.64027	0.85105	0.16077	0.72375	0.25316	-0.35368	0.04016	1.43888	-1.25334	-0.26272	1.69429	1.53449	0.47186	-1.0783	0.5898	-1.29549	1.37194	0.23154	0.45299	0.47442	-1.52612	-0.42692	0.23314	1.11437	0.57891	1.42577	-0.51559	-0.75451	-0.78264	0.5032	-0.77265	-0.64892	1.42526
-2.76662	-0.52865	-0.70701	2.73401	-0.21985	3.18591	0.84791	-0.40573	-0.33997	1.1411	-0.60035	-0.35745	-0.15191	1.16665	-1.83419	0.08739	-0.16556	0.33374	0.00656	0.05548	1.01146	0.19362	-0.57042	-0.19855	-0.79175	-0.05717	0.23367	-0.44688	0.37683	-0.16456	0.46339	-1.47515	0.24174	0.59781	-0.98229	0.69413	-0.28479	-0.74112	-0.28566	-0.0281	0.84108	0.48822	0.60195	-0.86025	-1.95264	0.57313	1.67447	1.30512	-0.72808	-1.82698
-3.11811	-0.23431	1.43757	-0.0846	1.87424	-0.41205	-1.1249	0.49459	-1.2482	1.23693	0.25087	-1.85762	0.5252	0.79918	0.24095	-1.15865	0.66881	-0.75654	1.13576	-0.11801	-0.37075	-0.99628	0.85576	1.28828	1.12877	-0.5639	1.71316	0.19121	0.36727	0.42575	-0.54896	1.15664	0.89337	-0.24801	-0.07678	0.30365	0.08018	0.70426	-1.10128	-0.0076	0.22564	1.0391	0.26649	-1.89447	0.75265	1.02361	0.64955	1.52181	-0.35584	-0.30695
-1.95861	0.14585	-1.86217	4.96192	-0.93962	-1.90529	-0.19831	-5.25472	0.74974	-2.14564	1.30622	2.81436	1.30657	-1.40233	0.97704	2.03067	-0.28804	1.75153	2.13298	-1.38833	-0.42763	0.16182	2.70752	-0.78452	1.59807	-1.47223	-0.2278	-0.05781	-1.10984	1.03859	0.0032	0.47212	-0.88195	-2.10966	-2.0848	-0.57342	-0.16233	0.89001	-1.0796	1.22185	1.00511	-0.30709	0.17583	1.07114	0.73237	-0.92272	-0.39776	0.59546	0.50004	-1.57374
-2.77933	-0.38123	-0.51188	-1.1479	-0.00808	1.95839	1.158	-0.21201	0.27506	1.6338	0.18718	-3.30865	-1.03104	-1.04626	0.17549	-2.34439	-0.83771	-1.91398	0.74778	-0.11594	1.17802	0.40833	0.58774	1.61568	1.13798	0.35453	0.26831	0.27627	0.09491	-0.14491	-0.52645	-1.26495	-0.82416	-0.96729	-1.8903	-1.35662	1.63217	0.16807	0.08569	1.42768	0.23163	1.34479	-1.32527	-0.06209	1.6387	-0.30337	0.85826	-0.54486	2.39699	1.52072
-2.9377	-0.49777	-0.11987	3.66804	1.10237	-0.16864	-1.21169	-3.22507	-0.57081	2.94452	0.85852	1.13582	0.27701	-0.57111	1.04756	-0.3201	0.3262	-0.57338	0.40858	0.04433	0.50732	-0.16122	1.03295	0.00692	0.38351	0.1959	0.47657	0.31224	-0.08081	0.51862	0.84837	0.84214	0.84521	0.11412	-0.08459	-0.10207	1.62309	0.38159	0.27556	-0.81422	-0.18823	-0.28549	-1.36682	-1.38868	-1.35892	0.77407	-0.15678	-1.36	-0.8275	0.6977
-1.3464	1.03192	-1.32217	6.10294	-0.81178	-1.26211	0.5644	-6.91037	-0.49495	-3.90779	-0.56739	2.35963	0.63732	0.02487	-0.51544	2.00267	0.87905	1.48591	0.35104	1.60623	-1.29957	1.8134	-1.91101	-0.55642	2.3036	-0.29021	1.2946	2.6954	-1.5232	1.75775	0.03982	-0.26759	3.07873	-0.84797	0.29164	-1.2044	0.18846	1.24532	0.13474	0.07662	0.03446	-1.70107	0.40365	1.18069	1.18136	-1.04491	1.13501	-1.87489	1.81509	0.87748
-2.88196	-1.35734	-0.66985	0.77933	-0.79537	4.42121	-0.60771	2.68362	-1.55784	1.83022	-0.38232	-0.15601	0.14275	-0.82877	0.35591	-0.45499	-1.35366	0.76213	0.1185	0.51585	2.24997	0.66225	0.10036	1.39188	0.63934	-1.16738	0.974	-0.04676	0.73885	-0.03552	1.6759	-0.22986	0.43028	-2.43752	0.09104	0.16785	0.11289	1.73906	-1.27665	0.61635	-0.52027	0.91049	0.93661	-0.2764	0.53892	-0.05344	0.55368	-0.50043	-1.43918	-1.47228
-2.45444	-1.17523	-1.22555	1.15136	-1.37168	1.91054	1.09993	0.85666	-1.14664	2.09547	0.27178	0.80952	1.35228	-1.77374	0.47126	-0.53839	-1.20083	-0.79572	0.24823	-1.96233	-1.23608	0.7202	-0.70447	0.99031	0.72494	0.10851	-0.54179	1.1891	0.2581	-1.31359	1.16086	-0.92727	0.3539	-0.45935	-0.8793	-0.8595	0.28688	0.32529	1.23708	-1.30649	0.56434	0.17777	-0.50023	0.23488	0.21221	-0.73094	-0.292	-0.95819	0.04711	-0.54286
-2.84845	-0.90356	-0.50463	0.79201	1.0708	-0.02627	-0.58684	1.06709	-1.32801	1.53297	-1.74252	-1.93449	-0.54351	-2.46619	1.12726	-0.57958	0.35377	-0.34521	1.16228	-0.18017	-1.61961	0.72307	0.27286	-0.99766	0.58727	-1.69422	0.31046	-0.56272	-0.95405	-0.44189	2.31782	0.68367	-0.8819	-1.45398	-0.14821	-0.03704	0.0522	-0.1777	-1.46187	-0.94153	0.57829	1.54813	-1.68106	-1.11602	1.2923	0.01317	0.24102	0.43944	0.70286	-0.97483
-3.30058	-0.55342	-0.01399	2.09366	0.93001	-0.1291	0.24165	-0.451	-1.22272	0.86503	-0.37997	0.1301	0.12038	-2.39694	0.56739	-0.12452	-0.58809	-2.73708	-0.60649	-0.95346	0.39513	0.56296	-0.29854	0.35021	-1.85193	0.00762	0.28397	0.05437	0.47065	2.27003	2.2823	-0.27399	1.39082	0.69185	0.22644	0.31853	0.96885	-1.63099	-0.49398	-0.61182	-0.04864	-0.12285	1.14226	-0.44194	0.05726	-0.42456	-0.46874	-0.85949	-0.0239	0.76145
-2.44078	-0.6415	0.04372	-0.40759	0.33718	1.00128	0.24578	1.4319	-0.35405	0.86546	1.00484	0.88715	2.59853	0.489	-0.46626	-1.46421	0.22838	-0.78196	-0.98201	-0.48732	-0.26392	1.25021	0.14625	-0.79613	0.66699	-0.32612	0.61129	0.13319	-0.65478	-0.9427	-1.71918	-0.37983	0.05798	-0.07153	-0.56256	0.61597	0.86277	-0.31012	0.20778	-1.73527	-1.01666	1.56882	-0.60591	-0.29008	0.8025	0.17147	-0.73796	-0.93833	-0.2307	0.19001
-2.70589	-0.5005	-0.52053	1.61971	-0.05085	0.27208	1.51499	-0.1474	0.63236	-0.47538	-0.19031	0.80835	1.17934	2.04054	0.37838	1.78221	-1.59179	-0.2321	-0.48174	-0.73067	-0.89973	-0.89397	-0.21297	0.55011	-0.59147	-2.24978	-0.65768	-1.63762	0.67114	-0.94327	0.99273	1.98854	1.81483	-1.07432	-1.62512	-0.73344	-0.59774	0.17692	0.07613	0.84562	-1.12824	-0.76944	-1.92083	-0.01906	0.19118	-1.00803	0.33083	-0.15421	-0.89878	-0.65359
-2.70664	-0.34155	-0.60043	2.0562	0.4599	1.47766	-0.14439	0.95898	0.16824	2.39333	-1.86108	-2.15364	0.48574	-1.10538	0.8186	-0.44562	0.19852	-0.07324	1.91249	0.795	0.43692	0.013	-0.79523	0.69811	-0.75703	0.26404	0.74249	0.04776	-0.01507	-0.06017	-0.64047	-2.14473	0.2476	1.2716	-0.02861	0.19074	-0.57232	1.87063	0.39657	-0.43025	-0.17188	0.10372	-2.22816	-0.08848	1.50089	-1.50899	-0.91965	-1.04369	1.35747	-0.95041
-2.39006	-0.36996	-1.08463	4.2875	-0.20913	-1.70696	-0.58622	-4.46493	-0.00898	-2.47259	0.8403	1.68035	0.55569	-1.28104	-0.20666	0.85696	2.41734	0.82204	0.41214	0.76243	-0.76465	0.30656	-0.82997	-0.67699	-0.2223	-0.02719	1.13673	1.13115	-0.0895	0.38664	0.16829	1.27367	0.24471	-2.91854	-1.41383	0.19282	0.41209	-0.30249	-1.16046	0.82377	-0.33203	0.59811	-0.42754	1.7805	0.39841	1.14611	0.66507	0.40591	-0.77551	0.91623
-2.12726	-0.42034	-1.06289	4.17618	-1.45885	-0.70669	1.41166	-3.05113	0.29383	-3.44734	0.07027	2.58408	0.53887	-1.16153	0.98432	-0.16625	-1.33062	0.14838	0.75266	1.43485	-0.60114	-0.40205	0.76568	-0.08005	1.42844	1.48295	-1.3179	2.28813	-1.11701	1.30307	-1.43112	0.65342	0.61313	-0.20595	0.63775	0.4833	0.66796	0.09827	-1.17579	-1.03554	1.5226	-1.0091	1.2081	0.67255	0.60208	-0.2287	1.13954	1.64898	-0.91879	-1.00505
-3.41933	-1.79274	-0.50822	1.93884	0.34701	0.42423	-1.02237	-1.52241	-0.37543	2.01132	-0.04507	0.86645	-0.06002	0.42962	-0.23745	-0.24477	1.53163	1.55816	0.66023	0.51918	-0.52842	1.01261	0.23336	1.90435	-0.46345	0.475	-1.30917	0.00742	-2.35859	0.89027	0.02162	1.46973	-1.39606	-0.90211	0.40681	-0.37658	-1.46879	-0.5492	0.71346	0.09239	0.84116	-1.6838	0.84353	-2.03987	0.57694	1.23064	0.15896	1.17324	-0.04058	-0.04517
-2.70467	-0.40641	-1.64757	0.63309	0.06054	0.53471	-0.29313	1.04798	-0.32635	0.95907	-0.37031	-0.2349	2.02389	0.82945	-0.65845	-1.20218	-0.90531	-2.097	-0.62698	-0.64791	-0.01357	-0.18365	1.36788	-0.67448	-1.45335	1.30261	-1.07535	-0.42417	0.6496	0.05244	0.19329	0.38088	0.50609	-0.43027	0.80681	-1.08836	0.16566	-0.16633	-0.45977	0.295	1.12904	2.00116	-0.28752	0.24227	-0.33234	-0.9601	0.63643	-1.59976	-0.31745	-0.68789
-1.7823	0.16562	-1.03717	-0.29112	0.44775	1.11668	0.72365	1.73547	-0.68222	1.14308	0.13085	0.5228	1.2579	0.97504	-1.41222	-0.75806	-0.90927	0.40285	1.1176	0.30674	-0.51804	1.60798	0.53537	1.78637	2.09984	1.19694	-1.06419	-0.74128	-0.64844	0.06961	1.6439	-0.62315	-1.43645	1.801	0.47719	-2.26567	-0.20982	-1.60891	-1.30612	1.63798	0.95098	0.00589	1.21299	0.39908	-0.96534	1.5352	2.69922	1.22895	-0.64743	0.98898
-3.62328	-1.09878	-0.20818	3.83528	2.22559	-0.38387	-0.874	-3.09771	0.23	0.75943	-0.04873	0.71287	-1.18898	0.70097	0.76982	0.32274	0.43483	-1.64356	-0.47865	0.15639	0.3779	-0.07021	0.09317	-0.39663	-1.87339	-1.12957	-0.3446	0.91106	-0.53694	1.85224	1.43918	1.2532	2.24595	-0.644	-0.19536	0.00161	2.50446	-0.02417	0.34706	-0.21052	-2.08982	-0.41673	0.08437	-1.6266	-2.17956	0.07939	1.74298	-0.05704	-1.45884	-1.06524
-3.19528	-0.55778	-0.36697	2.5218	0.94181	-0.29799	-0.65909	-0.24208	-1.35043	0.3703	-1.01582	2.28537	0.02447	-2.06917	-2.67622	-0.22944	-0.14267	-2.58104	-0.99715	0.03778	1.52538	0.96847	-0.0296	0.35298	-0.70118	-0.15178	-1.24489	1.16525	0.21309	0.86295	0.14018	-0.66719	0.07315	0.34605	-0.15147	-0.05785	-1.23887	0.27213	0.12637	-1.05283	1.05161	0.77125	-0.6205	-0.25846	-1.36993	0.92108	-0.47686	0.28654	1.5397	0.05347
-1.66223	0.83939	-1.13198	2.40629	-1.40285	1.55058	1.93318	0.98788	-0.33922	1.63869	-2.649	1.45944	0.26774	-0.53559	0.54339	-0.68879	-2.4531	-0.63508	-0.37884	-1.27471	0.35761	-0.66087	0.67946	0.05131	1.04878	0.92116	0.21514	-0.05426	0.0601	0.11722	-1.16269	-1.75979	1.59228	-0.18681	-0.25635	-1.64505	0.30525	0.80248	2.54258	-0.21434	-0.4306	-1.58617	-0.08542	0.9502	-0.70293	-0.49387	3.02962	-0.82576	0.97429	-0.44106
-0.98708	1.2967	0.58365	-0.9149	0.62163	2.10646	0.14269	-0.19343	-1.89347	-1.53448	0.69156	-1.03168	0.2408	0.12818	-0.20271	2.51386	0.67225	-0.80469	1.85256	-1.06907	-0.20416	-1.62368	-0.28166	0.96629	-0.27624	-2.10222	-0.79821	-0.05314	1.42002	-0.13071	-0.11276	-2.53274	-0.22192	-1.7043	-0.81123	-0.39539	-2.27854	0.36828	1.45206	0.09756	0.04858	0.64207	-0.12926	0.62074	0.12464	-0.53848	0.79414	-0.37448	-0.55703	-1.52789
-2.41579	-0.14447	-0.73028	5.46015	-0.45271	0.19107	0.40921	-5.38714	-0.19905	-3.51625	0.19953	0.125	-0.63895	-0.8389	-0.44521	0.78506	-0.53254	1.37766	1.0936	1.08889	-0.43925	-0.56278	-0.46369	-0.92493	2.6316	0.93044	0.05942	0.27074	-0.84131	-0.16461	1.44972	0.16413	1.45307	-1.31666	-1.00929	0.15603	-0.00145	0.80342	-1.97848	0.49481	0.99096	-0.21626	-1.58508	-0.44344	0.81527	-1.186	-0.15945	-1.56381	-0.91886	0.92236
-1.95857	1.10457	0.64708	1.35154	1.22637	2.21386	0.19328	-0.74925	-1.07811	0.54773	0.2568	0.98074	0.20467	1.00161	0.19087	0.58388	0.249	2.29149	0.72621	0.15816	-1.10642	-0.2262	0.40566	-0.75651	-0.20406	0.37462	-1.25564	0.36781	-0.24547	0.23052	-0.34394	0.21393	-1.02091	0.91362	-0.0546	0.26905	1.12883	-0.39059	0.14273	0.50123	-1.38569	-1.51705	-1.20705	-1.34963	0.36689	0.21321	-0.91273	-0.39475	-1.19421	0.94864
-3.40439	-0.61148	-0.54296	4.16881	0.28123	-0.35332	-1.58434	-3.92355	0.33791	-0.74181	-0.5012	1.61612	0.85764	-0.72847	-0.52948	0.02451	-1.22236	1.63143	-0.05108	1.93357	-0.66896	-1.34019	1.35828	-0.81867	2.0584	-1.31236	0.11971	1.6603	1.86665	1.12742	-0.61205	0.80297	0.63615	-1.36922	-0.82444	0.43061	0.20632	0.01738	0.77151	-0.37117	-1.84761	-1.62907	0.19152	-0.86631	-0.31923	0.86451	0.91164	0.08145	-1.46781	-1.3779
-3.50516	-0.40964	-0.38616	1.13899	0.58378	0.92752	0.17991	-0.23464	-0.6237	3.69216	-1.07759	-1.43792	-0.825	0.39489	0.76378	-0.82439	1.02825	-0.10514	-0.16724	-0.09229	-1.9934	0.61377	0.51194	0.12669	-0.62805	-1.26062	-0.95926	-2.24648	-1.51265	0.86737	-2.37192	1.68038	-0.85688	2.53999	-1.06099	0.68857	-0.23558	0.36964	0.45633	0.98633	0.28235	-0.74997	0.73652	-0.24013	-0.67203	-0.04469	-0.24547	1.49922	-0.44076	-1.24819
-3.74784	-0.73752	0.07223	-0.27463	2.76538	-0.3276	0.14105	2.74799	-0.52113	2.37746	-0.00153	-0.91247	-0.0271	1.36177	0.38567	0.15434	0.17467	-0.44264	-0.46219	0.03997	0.13529	-1.11476	0.3435	-0.57074	0.39541	-0.77903	-0.47362	-1.45182	0.71213	0.23027	-0.69186	-1.99717	0.74972	-0.76875	-1.59702	0.38482	-1.3517	-0.35273	-1.05543	0.7726	-1.32246	-0.06217	0.03254	-0.69148	2.02819	0.53579	1.98259	-0.13752	-1.27278	-1.37644
-3.00562	-0.44452	-0.31796	1.98933	0.0975	0.35619	-1.2039	0.85859	1.034	2.97922	-0.18763	-0.81757	-0.79724	-1.4611	0.12411	-0.07326	-0.01667	0.63853	0.10389	-0.89939	1.42801	0.92588	-1.15299	0.7193	-0.74211	0.11681	-0.1998	-0.73545	-0.16664	0.80489	0.14378	-0.33899	-0.06604	0.16187	0.12151	1.26842	0.3694	-1.53493	0.87659	0.56269	-0.56372	0.75404	-0.16086	-0.41787	0.73017	0.00162	-0.09319	0.21668	-0.22059	-1.39369
-1.64157	1.22516	1.49587	-1.67857	-0.7534	-1.01279	0.98562	1.77781	-0.65547	1.20511	1.02724	1.04361	0.00348	0.64065	-1.11029	-1.27091	-0.51333	0.50795	-1.03174	-0.99614	-0.59512	1.17316	-0.23112	0.36385	1.48149	-1.0153	-1.23665	1.98676	-0.01144	-1.13987	0.62708	0.7445	0.48555	0.84543	-0.88992	-0.39834	0.62329	0.02309	-0.82195	1.06682	1.25281	0.72876	0.07464	0.4324	-0.9377	-0.32291	0.4382	-0.9225	-0.26656	0.29015
-2.3827	0.43162	1.76825	-0.07542	0.6438	-1.52322	1.28087	1.82984	0.13173	1.3256	0.72577	1.00766	0.05789	-1.32904	-0.19555	-0.47405	-1.10854	1.78836	0.19538	-0.1815	1.31797	-0.80325	1.19881	-0.1075	0.41911	0.28811	0.79248	0.53028	-1.45348	1.35423	-1.59656	-0.4478	1.20811	-0.25508	-0.2167	0.73924	-0.25375	0.73642	-2.00295	1.01723	-1.03245	1.23697	0.15171	0.2981	-0.35794	-0.20483	-2.17083	0.77175	-0.6122	-0.69621
-2.44596	0.21171	-0.50649	0.90307	0.69737	1.09247	0.65274	2.62275	-0.64668	0.65816	-1.02916	-0.66361	-0.71922	0.17267	-1.76247	-3.03145	0.35675	-1.61343	0.3604	-0.27597	-0.79619	1.94239	-0.36676	0.92922	0.80876	0.8031	-0.41716	0.03592	-1.47814	-0.21537	0.82146	-0.04107	1.50573	-1.10214	0.33952	0.14651	-0.1624	-1.16564	0.64893	-1.55143	-0.56416	0.20008	2.37169	0.75255	0.44534	-1.02861	0.53965	-1.21899	-0.50935	-0.55526
0.85485	1.93253	-0.46	1.24461	0.19486	2.8362	0.06746	-1.20988	-2.49017	0.01253	0.59596	2.81705	0.23232	-0.8141	-1.05542	-0.6207	-2.80026	0.1223	0.39772	-1.04997	-0.4986	-0.27919	-0.57644	2.09923	-1.03798	-1.14973	-1.90388	-0.43855	0.89575	-0.84643	-1.03962	-1.16756	-1.42092	-0.40397	0.0124	0.08721	-0.33903	1.5881	0.68425	-0.86356	1.41284	0.813	-0.77067	1.81387	-0.85393	-0.05828	-1.17323	1.14628	0.83171	0.85927
0.21621	2.00604	0.23674	-0.79312	0.29582	2.63843	0.20711	-0.78478	-1.26146	0.00245	0.38365	0.36025	0.83275	-2.19125	-0.32555	-0.04929	-1.5673	-0.36568	0.2613	-1.46118	-0.54894	-0.1902	1.30302	-1.52767	-0.42009	-0.7782	-1.30202	-0.52915	-0.89016	0.69707	-0.57167	-0.40705	1.09964	1.5917	-1.0719	1.73293	0.70371	-0.06742	1.83233	-0.96756	0.02943	0.85208	-0.09877	0.15642	0.61133	-0.8928	1.05741	-0.15144	1.39206	0.58878
-3.76328	-0.21998	0.59177	4.10643	1.7024	-1.72556	0.70811	-5.04615	-1.82661	-1.36379	1.12058	1.859	0.99482	-0.79941	-0.20644	0.94503	1.34219	0.31996	1.79387	-0.19872	0.09714	-0.02442	-1.32486	0.89851	-0.0879	-1.07229	1.04796	1.85193	0.68631	1.03066	-0.43119	-0.77993	0.81159	1.46177	0.87881	0.79331	1.08728	0.19155	-1.14046	-0.0942	-0.62023	0.19655	0.19454	-1.3296	0.77153	0.26689	-0.9927	1.56099	-0.46845	1.1865
-1.89462	0.90634	0.37282	-0.92657	0.52106	2.72641	0.41799	0.58607	-0.78375	-0.72991	0.12869	0.7409	-0.35515	0.71185	-0.86139	-0.71899	-0.70263	-1.02406	-1.53644	0.85508	-0.18123	-0.28899	0.7828	0.42924	-0.91546	1.46848	1.4254	1.82411	0.5411	-0.48358	2.21828	-0.24122	-1.13632	0.45472	0.23813	0.2658	0.17152	-0.78496	-0.0312	1.15945	-0.34399	0.70042	2.36394	0.16275	-0.32533	-0.23085	0.0625	0.83747	1.41976	0.50179
-2.30623	-0.1697	-1.65906	3.56115	-1.30955	-0.59025	0.85553	-2.08887	0.34748	-0.97956	1.28393	1.25009	0.08125	-1.16694	-0.00658	1.54926	-0.03286	1.35524	1.14204	0.6483	-0.21048	0.39651	1.23309	0.09384	-0.9848	0.25317	0.0821	-0.05886	-1.29671	0.73107	-1.03732	-0.45484	1.37972	-1.8527	0.20833	0.05625	1.3502	-0.38054	-1.6624	0.78585	1.00822	0.14047	-1.02214	1.04425	0.32578	1.0935	0.26654	-0.0389	1.02904	-0.38285
-3.71006	-1.09407	0.6318	2.72465	1.11264	-0.73864	-0.6881	-1.33833	-1.84029	0.53161	-0.00639	1.09012	-0.10638	-0.79571	-1.73012	-1.11274	-0.48715	-0.65813	-0.21585	0.39335	1.3346	-1.02587	-0.9777	0.67574	-0.11227	-1.72257	-1.68531	1.09736	-0.1202	0.23884	1.40891	-0.61418	-0.71099	-0.27939	0.41252	-0.27996	2.21713	0.24819	0.85853	-0.06666	0.41067	-0.65202	1.14176	-1.6737	1.2795	0.31243	-0.91989	0.85417	1.48812	-0.3334
-2.85326	-0.87916	-0.18888	5.78741	-0.87612	-1.25983	-0.91003	-3.90922	-0.94273	-1.91531	1.04966	2.25187	-1.49899	1.6084	-0.96626	0.86337	1.52934	1.33187	1.50018	-0.86994	0.38481	0.01134	0.38603	-0.26791	1.24417	-0.44513	-1.97467	-0.46867	-0.3617	2.40987	-0.63767	0.75022	0.52201	0.95891	1.06215	-0.10553	2.55975	-1.08282	0.00583	0.14157	0.51606	-2.30218	-0.51004	-1.17061	1.36416	1.11161	0.60783	-0.01357	0.5798	-0.34205
-2.75847	-0.4993	-0.94513	4.68086	0.29154	-2.09817	1.94996	-7.14663	-0.55421	-3.32139	1.1891	2.88817	0.79367	-0.72221	-0.39706	1.67357	1.6205	1.38943	-0.87971	0.60878	-1.59947	0.90891	1.05784	0.26284	1.22956	1.33794	-0.40509	0.68038	-1.79006	-0.02555	1.70274	1.68615	-0.34944	0.63324	0.09862	-1.94727	1.32291	1.86444	-0.2985	-1.06104	0.30778	-0.46681	0.29726	0.98433	1.99975	1.5161	1.10773	0.51907	-0.85615	-0.91996
-3.77394	-1.53429	0.63801	2.41729	1.1334	0.10912	-1.61757	-1.31605	-1.62934	2.49398	0.40076	-1.59699	-2.31213	-2.46631	1.04103	0.23603	0.69162	-0.68501	0.59881	0.1835	1.06841	-1.15563	-0.46284	0.70886	-0.9078	0.79054	0.48813	1.29075	-0.17024	-0.51007	0.4301	-0.26156	-0.01495	0.00759	0.16304	0.6747	0.8599	1.12211	2.18366	-2.20161	2.16539	-0.8179	0.06019	-1.76339	-1.65077	1.22811	0.73997	-1.29944	0.11072	0.74163
-2.75165	-0.35833	-0.3875	1.48868	0.42668	0.64098	0.17331	0.99089	-0.38263	0.5955	0.86601	0.87687	0.72611	0.3211	0.89421	-1.03596	-1.77691	-0.48976	1.14959	1.07701	0.55007	1.75048	0.60939	0.72943	-0.0984	-1.13601	0.18794	0.78996	0.30413	-0.08482	0.26124	-1.51907	-1.24791	0.41036	0.09952	1.79155	-1.82777	-1.73579	1.9424	-0.46552	-1.24725	-0.62974	1.09838	0.3797	0.22797	-1.10449	0.56257	0.2013	0.45019	-0.49897
-2.21344	-0.20689	-0.99911	4.50546	-0.3792	-2.35168	0.46844	-3.91674	1.0584	-3.19322	0.65588	1.79697	0.53373	1.37287	-0.1707	-0.08217	0.27177	0.17216	0.70789	-1.16634	0.91644	1.34166	0.66662	-0.3469	1.23529	1.4516	2.15292	0.2455	-1.37766	-0.45987	1.71504	1.79081	0.732	-1.26242	-1.90557	-0.23872	-0.5479	0.85609	-0.19222	-0.04467	2.99688	0.88814	0.7125	1.01189	1.48399	-0.66466	-0.62271	-0.65049	0.31491	0.37019
-0.42359	0.59053	-1.14689	4.70237	-2.01188	0.73172	-0.01103	-5.12346	1.29866	-3.87626	0.60502	4.61981	1.02413	-0.52852	-0.30587	0.93727	0.97709	-0.23879	0.77235	-0.53557	0.18068	0.03903	0.32174	-0.98761	1.25368	-0.19179	0.23373	-0.54001	-0.40327	-0.3391	-0.31201	1.21046	-0.47606	-0.0984	-1.91584	1.04737	-0.04683	-0.91438	0.15042	0.26785	-0.20154	-0.89693	-0.44258	1.96518	2.41442	-0.78563	0.18851	0.0625	0.94187	0.08151
-3.49294	-1.2607	1.62158	2.25319	1.15916	-1.1478	0.5076	0.37466	-1.01543	0.59929	-2.61484	-0.11596	-0.06713	0.34501	-0.03999	0.63576	0.26185	0.28616	0.50755	-1.68554	-0.13441	-1.14261	0.20811	-0.18154	0.28378	-0.30212	1.11836	0.71677	1.25509	-0.77763	0.14714	-0.14203	-0.18769	-0.24999	-1.06452	0.58868	1.04018	1.4991	-0.76434	-0.97058	-0.14282	0.86624	-0.37134	0.41411	0.41342	-0.82788	0.0212	-0.40574	0.82142	0.06796
-3.35123	-0.40397	0.03177	3.35843	2.1606	-0.60195	-0.88048	-1.82108	-1.64642	1.68696	0.69283	-0.13483	1.14071	-0.49745	0.09516	0.0782	1.21862	0.23182	-0.97934	-0.01101	0.59685	0.21364	-2.2314	0.63105	-1.30398	-0.85019	-1.68161	0.23234	-0.60884	0.23851	0.84796	-0.14988	1.61786	-0.68462	0.41829	-2.11631	-1.464	-0.76775	0.65156	0.12822	-1.20172	-0.97456	-0.23085	-0.44821	1.87642	-0.3873	0.63228	1.72367	1.019	1.06856
-1.78913	-0.14842	-1.27446	4.91988	-1.0579	0.26699	-1.00426	-2.14613	1.0638	-3.68599	2.18466	0.64277	2.94046	0.44961	-0.63186	-0.29858	-2.32108	0.85285	0.58629	-2.02612	-1.5592	0.69057	1.08982	1.40225	0.32391	0.58245	0.80303	1.40615	-1.13764	1.75067	1.4622	-1.20173	-2.22491	-0.47255	-0.71942	1.34488	0.07201	-1.19545	-0.92733	0.0282	-0.02793	-0.33384	-2.70573	0.79009	-1.61143	0.12349	0.82688	-0.68397	-0.84291	-1.3455
0.98886	1.95714	0.74317	1.0683	-1.36014	1.1581	0.19218	0.43686	-1.53909	-1.18775	1.6643	0.61922	0.34172	-0.73963	0.64401	1.63621	-0.70965	-0.99475	-0.11933	-0.0386	-0.59497	-0.58971	-0.67231	-1.07018	-1.38936	0.46819	0.62242	0.13429	-0.71644	0.10833	1.40231	-0.15565	0.21823	0.18796	1.56414	0.03649	-0.57882	0.02535	0.12432	-0.64485	-0.20117	-0.14089	0.53778	0.45588	1.2797	-1.38932	0.23077	-0.79665	2.45143	0.60289
0.47987	2.27235	0.98575	0.65977	-1.28759	-1.89599	2.29178	0.44415	0.17961	1.7853	-0.76594	3.60051	-0.09174	-1.6413	-0.30573	-0.35546	-1.8452	0.04402	1.494	-0.62485	0.00572	0.74179	0.38434	0.02679	-0.29155	0.27997	0.22634	0.49654	-0.84767	1.63207	0.11887	0.05759	-1.3053	-0.53563	0.75143	0.53661	0.77315	-0.69033	0.19262	-0.52457	-1.2838	-0.89079	0.93814	-0.81508	0.26616	0.91896	1.22111	1.4602	-0.84593	-0.35196
1.41359	1.97772	0.79079	0.92643	0.03187	1.94287	0.77356	-1.06655	-0.91269	-0.22257	-0.39874	-0.52637	0.66935	0.53092	-2.57095	1.13057	-0.51538	2.16519	0.0842	1.0046	0.74236	-0.23268	-0.0055	0.71213	-0.38921	-0.003	-0.41562	-0.1711	-0.859	-0.91364	-1.05028	0.62897	-0.05958	1.1631	0.43331	0.20083	-0.69957	-0.30862	-0.02955	-0.70074	-0.35793	-0.72666	-0.49947	-1.79361	-0.44348	0.16438	-0.15912	-0.9713	0.19681	-1.94593
-0.84579	1.67869	1.1298	-0.08492	0.08061	0.86186	0.06471	1.30611	-2.70419	1.07782	0.69354	1.27918	-0.03529	-2.35633	-0.92332	-0.23795	-0.80652	0.85958	2.69688	0.9779	-1.59668	-0.52619	-1.15896	1.15402	-0.85836	0.46752	0.7898	-0.08083	-0.99324	-0.54067	1.10152	-1.55064	-1.85993	0.28256	-0.97604	-0.9444	-1.15197	1.28109	0.06961	-0.34622	-0.47351	2.7518	-0.79834	0.19216	-1.14221	1.01395	-0.87359	-0.26609	0.10919	-0.75022
0.29346	1.83096	-0.32401	2.36742	-0.01512	3.19075	-1.90376	-0.81396	-2.29597	-1.04391	-0.77407	1.93061	1.34974	-2.16082	0.40859	1.63166	-1.35183	0.43228	0.68472	0.39285	0.86682	1.31436	0.00625	-0.30818	-0.35378	-0.08287	0.11979	-0.0515	2.06323	-0.32844	-0.31196	-0.5495	1.25973	1.45487	-0.08541	0.8641	-0.86528	0.10151	-0.3353	-1.44591	0.50959	-1.1472	1.48779	0.18497	0.36449	0.41958	-1.25616	-0.12575	-1.8294	-0.36429
-3.72384	-1.37977	1.28248	1.5852	1.57218	-1.00118	-0.45103	-0.80113	-0.3507	1.65765	1.62032	-2.06839	1.27518	-0.61225	-0.55958	-1.04532	0.66223	0.05073	-1.33076	0.63665	-0.6116	-0.85248	0.4779	-2.16116	0.8058	0.31327	0.51922	-1.37644	0.09957	-0.02625	-0.70975	-0.72123	0.50897	0.42327	0.69479	0.03272	0.51143	-0.51147	0.46932	-1.23576	-1.18111	-0.32975	0.91644	-0.83181	1.51897	-2.17935	-0.39979	0.25633	0.86838	-0.52838
-2.45188	-0.06063	-1.66055	3.33325	-1.62573	-0.19856	-1.62692	-1.84234	2.86209	-0.20494	0.37509	1.56629	-0.01983	0.7016	1.97439	0.46972	-1.34562	-0.73993	-0.54477	-0.45544	1.07688	-0.39902	0.0803	-1.557	0.1116	-0.61634	1.18544	-0.19525	-1.73594	-0.71473	-0.16767	0.13545	-0.60784	0.20116	0.25063	-0.79759	1.47222	-0.80058	-1.11462	-0.67664	-1.7263	-1.53454	-1.19723	-1.66962	2.41644	-0.77508	-0.44888	0.05615	-0.33588	1.36723
-1.35849	0.57112	0.72042	-0.47233	-0.33692	-0.91772	1.97652	1.17752	-0.45077	0.44371	1.04825	-2.83092	-1.02532	1.48569	0.97306	0.89311	0.76784	1.90027	-1.03589	0.2712	0.04227	0.58254	1.36083	0.90365	-1.08332	-0.25	0.24937	-0.07892	1.23744	-0.25617	-1.04146	-0.41195	-0.0434	-0.26512	2.27931	0.73045	-1.35049	-2.35302	-0.13467	0.14636	-0.13056	0.68605	0.05994	1.122	2.04955	1.37297	-0.51762	-0.11353	1.44375	-0.28305
-3.20398	-0.85681	-0.57086	4.771	0.89934	-3.51498	-0.5333	-4.72581	0.83789	-1.78499	0.53546	2.95659	1.57958	0.7084	-0.873	-0.80316	-1.67314	-1.12949	0.00278	1.14595	-1.67638	1.40905	0.73575	1.16678	1.18616	0.68807	-0.28178	1.59411	-0.62652	-1.23919	1.09686	0.57819	-0.37432	-0.56076	-1.36608	-0.98187	0.69687	1.8591	0.47268	-1.18248	-1.51201	-0.06582	-0.74463	0.13715	0.19362	1.2164	-0.28741	1.93068	-1.02878	0.8314
-2.79698	-0.25857	-0.92248	1.22291	-0.41145	0.79343	1.15105	0.53947	0.76008	1.7806	-1.49537	0.15447	0.06189	0.02941	-0.37922	0.26708	-0.31013	-0.04174	-0.81556	1.08599	0.71752	2.22898	-1.78952	-1.07299	-0.02669	2.57044	-0.24134	-0.32902	-0.9514	-0.59829	-1.06457	-0.30364	0.30478	0.88844	0.85694	0.11905	-1.22786	-1.23612	0.66027	-0.38023	0.0552	-1.40482	0.70708	-1.07082	1.18992	-1.83415	-0.62768	0.51191	-0.58938	-1.84409
-3.48808	-0.64942	0.82003	1.73599	2.43033	0.20444	-0.51943	0.08438	-0.17459	1.8092	0.46226	-2.27742	-1.842	0.35063	0.76463	-1.19586	-0.20928	0.36465	1.0636	-1.08639	0.04013	0.79166	1.33801	-0.44824	-0.00823	-0.02009	0.86132	-2.39497	-0.35552	-1.07097	-0.16222	-1.34541	-0.52764	1.47306	-0.73765	-0.9739	0.84892	-2.20266	-0.37764	0.62348	-0.69695	-0.65826	0.21099	0.85698	0.45458	0.87747	-0.94453	-0.92809	1.51473	-2.0582
-3.6067	-0.67583	-0.07985	1.88892	0.31493	1.12344	0.18205	1.10575	0.24245	1.52333	1.00413	-0.79605	-1.21376	-0.06045	-0.41697	-0.48582	0.7462	-1.43028	-0.47083	0.70168	-1.98963	-1.25814	0.89251	0.18064	-3.84998	1.96058	-0.92089	1.16251	1.13109	0.02029	1.17163	-0.00762	0.87665	-0.67564	-2.1044	-0.77282	-0.42471	1.03245	1.4993	1.10481	0.82278	-2.07577	0.06817	1.13026	1.42319	0.60043	1.01203	-0.9999	0.89897	-0.11071
-3.57178	-0.58422	-0.08625	1.52603	0.496	0.43452	-0.35002	0.99638	-1.08238	1.62488	-1.58216	-0.32922	0.09739	0.78815	0.41404	0.35475	-0.55746	0.76594	-1.15721	-1.00763	0.77162	-0.35436	-0.29327	0.60528	-1.43731	1.04021	0.16446	0.05105	-0.10043	-1.29746	1.03341	0.60209	0.89795	1.12282	-0.46706	1.48535	-0.08744	-0.07464	1.11962	0.77355	0.26253	-0.33422	-0.54833	-0.34037	1.91313	1.45033	-0.53309	0.29016	-0.50379	-0.54523
-2.5296	-0.21453	-0.41208	4.37284	-0.53062	-2.41569	-2.81482	-4.50854	-1.14137	-2.91121	1.17245	-0.54548	0.74798	-0.74437	1.53363	0.57234	1.67745	1.92747	0.2034	-0.2037	-0.34672	1.14364	-1.57825	-1.38371	1.3704	0.71169	-0.37543	1.7374	-2.69631	-0.24322	-0.4255	-0.60403	-0.78709	-1.32835	-1.53413	-0.80047	0.09963	-0.78323	-0.63695	-0.32663	2.03948	0.15469	1.68499	2.60207	0.52508	1.97957	-0.09929	-0.43068	-0.3952	-1.51778
-2.07791	-0.37853	-0.679	2.88421	0.58808	-0.66742	-0.60157	-1.62823	0.76437	-2.48904	-3.29123	-0.96078	2.05764	-1.18974	-1.56843	1.29645	-2.04269	0.57217	1.00143	0.21326	0.00864	0.75322	0.62062	2.7483	-2.10308	0.1183	-0.78341	0.10637	0.76476	-0.08269	1.031	0.06593	-0.84007	0.34022	0.81142	0.56603	-0.09128	0.21185	0.48611	0.55444	-0.99418	-0.5864	0.65358	-0.2695	-0.09224	-1.29964	0.33189	0.57377	0.06106	1.26322
-2.98667	-0.77189	-0.51546	0.20342	0.74577	0.89445	-1.00899	1.57753	-0.63149	2.59127	-0.68151	-1.49123	0.05746	-0.19228	1.85762	-1.43975	-0.2944	-2.00181	-0.35136	0.39204	-0.98118	-1.12544	0.88944	-0.05315	-0.34772	1.46517	-3.04639	0.82843	0.3267	0.19293	-0.90954	-0.35911	1.48931	0.04143	0.32301	-0.42005	0.03772	0.16304	1.73339	-0.2026	0.48511	0.03124	0.90256	1.00919	-1.58132	2.05519	-0.83935	0.64784	0.23184	-1.04021
-2.75513	-0.74574	-1.5857	1.84617	0.59341	0.63374	0.24756	-0.84676	-1.36667	2.42462	0.32129	0.19265	-0.1416	-0.60896	1.42462	-0.21673	1.27891	-1.49851	1.15845	-1.51162	-0.34325	0.46111	0.78727	0.6106	-0.02647	1.07004	1.02579	-1.08879	0.55074	1.05984	-0.10931	0.31296	-0.10516	0.49003	0.63854	-1.37817	-0.20822	1.38257	-0.33017	-0.40036	-0.13752	0.09752	0.15781	-0.74804	-0.06175	-0.00612	-1.71412	0.39504	-0.19034	0.34751
-3.20747	-1.10272	-0.14603	1.87244	1.39921	0.5966	1.0421	0.78534	-1.79199	2.53562	0.01038	-0.32257	1.09601	0.34215	0.73875	-0.57391	0.83646	-0.34712	0.74739	-1.75586	-1.01959	1.00595	-0.00763	-1.39071	-0.56946	1.2498	-1.06203	0.64095	2.39145	0.58366	0.50195	0.65885	1.28619	-1.46713	-1.84862	-0.29853	1.03157	-0.66172	-0.4002	-0.243	1.44555	-0.13279	1.62051	0.04961	0.64474	-0.37486	-0.19228	0.13305	-0.87025	-2.95903
-2.91968	-0.64152	-0.54752	2.17041	1.47044	-1.73163	0.39971	0.63789	-1.68675	1.11417	0.28752	-0.93176	-0.41419	0.72237	0.64423	-1.04482	1.90662	-0.45361	-0.89562	0.82682	0.76641	0.40131	-0.0286	0.41867	-2.40827	-0.02399	-1.7613	0.36069	0.95211	-1.80394	-1.826	-0.21332	1.39783	-0.99132	-0.6907	1.01465	0.03527	0.28224	0.68802	-0.03143	1.28905	-0.44934	-1.16745	-0.47687	-0.02433	-2.21662	0.96578	-0.46625	-1.5334	1.05981
-1.1738	0.5496	0.5443	-0.34652	-0.16976	1.19075	1.29284	-0.23704	-0.90729	1.67189	-1.00143	1.03804	1.08959	1.25241	0.6772	-0.64845	0.06033	-0.39356	-0.01111	-0.12886	-0.64635	0.36473	0.9924	-1.69366	0.16872	-1.48771	1.1224	0.04783	0.5205	0.36277	-0.29431	0.11736	0.92376	1.55011	-0.43643	0.50015	0.24034	0.96011	0.36902	-0.06655	-0.26708	1.15955	0.04603	0.91738	-2.1858	-0.72698	1.01156	0.6734	1.35653	-0.45722
0.04911	1.0334	0.29891	-0.5947	-0.4197	1.4632	-0.72378	-1.95185	-0.73058	0.89288	-0.04474	-0.26568	0.04154	0.74701	0.21046	-0.76231	0.13448	0.02592	-0.7914	-1.35545	-1.2262	0.91237	-0.15882	-1.4314	-0.02728	-0.02403	1.07621	-0.01937	-1.01085	0.33779	0.04129	0.17262	-1.65036	0.86434	0.36403	-2.38685	-1.59332	-0.24937	0.6623	0.38775	-0.83962	-0.03915	1.15179	0.5796	-1.09492	0.25214	1.72989	-0.30384	0.97714	-0.27106
-1.32987	-9.57E-04	-0.06969	0.78282	-0.09173	0.94262	-2.34196	2.33958	-1.66658	1.70522	-0.0181	-1.41766	0.77334	0.87308	-1.44591	0.56105	-1.28773	1.16083	1.1209	0.1184	0.0194	0.88607	-0.16848	-1.02536	0.26054	0.90984	1.15026	-0.48919	0.36544	0.67486	-0.15957	1.13454	0.96893	-0.06826	0.79174	-0.70143	0.83478	0.07988	-1.4996	1.53114	0.4562	-0.19074	0.62508	-0.13093	0.81543	0.93925	-0.85954	-0.96422	0.65103	0.05398
-2.46695	-0.724	-1.1969	3.80096	-1.13121	-2.00525	-1.35299	-2.51862	-0.30762	-2.8297	0.50048	-0.69951	0.6267	-1.24212	-2.55188	0.21062	-0.04389	0.64261	2.55147	0.73868	-1.09044	-0.11112	-1.25749	0.67911	0.88818	0.38959	-1.16247	0.03651	-1.14417	0.35441	-0.57434	-0.69683	0.95577	2.51884	1.0243	0.6901	-1.7018	1.0253	-0.23686	0.45247	0.7836	-1.24229	-1.07591	0.05328	-1.07346	1.29812	2.18691	-1.19341	-0.15913	0.44047
-2.19021	0.14619	0.09957	-0.4956	0.81761	1.2402	-0.21662	-0.50336	-2.44289	0.69474	-0.22608	-0.60151	-0.12468	-0.09774	0.69548	-2.11956	-2.55729	0.94114	-1.22251	1.46646	-0.63967	1.28818	-1.65169	1.34538	-0.50906	-1.80149	-1.5311	-1.53499	2.14248	0.15174	-1.28185	1.77097	0.37251	1.90203	1.04485	0.68061	1.85303	0.61656	-0.03649	-0.17447	1.16668	0.89878	1.40694	1.47138	0.31353	-1.12426	-3.95352	-0.4055	0.01859	0.72995
-3.74686	-0.89862	0.35269	2.48353	2.46849	1.39188	0.94676	-1.04955	-0.77064	1.12718	-1.1499	0.93824	-0.47186	0.03445	0.69932	-0.35033	0.88273	-1.95864	0.44181	-0.19111	-0.19059	-1.20993	-1.50151	1.18678	0.01368	0.25766	0.44553	0.8206	0.30013	-1.24926	-0.2034	-0.82818	0.91031	-0.85807	0.16878	1.08639	-0.50197	-0.14258	-0.80715	-0.18678	1.2183	-0.95273	-0.78982	-3.33954	1.75931	-0.4045	0.1544	-1.50677	-0.2765	0.17424
-2.04351	0.07482	0.44834	-0.48478	0.30096	1.72595	0.04486	0.55743	-0.21553	0.74133	0.68274	-1.22766	-0.30858	-0.30282	0.09005	1.09251	0.20545	-0.74486	0.34169	0.99441	-0.5336	0.41102	-0.28236	0.2057	-0.13093	1.81412	2.06171	-0.69063	-0.28407	0.15097	1.05515	-1.10732	1.27907	-0.31584	-0.6025	0.65215	0.34882	1.57553	0.39637	0.83211	1.88678	1.743	-0.11715	-0.58463	-0.05487	-0.01818	-0.59733	-0.78112	0.09127	-0.33328
-3.09266	-0.67342	0.19466	2.77792	1.48007	0.30137	0.58551	-1.7822	-1.10262	0.78974	0.26153	-1.13924	0.30353	-0.75244	-0.94913	-0.16462	0.37562	-1.25842	-0.15706	-0.39034	0.1566	-1.13365	0.56636	-0.48166	-0.89463	0.54805	-0.38891	1.33568	-0.61774	-0.20561	0.75715	-0.39655	0.6788	-0.12916	1.93176	1.6065	0.77161	0.1229	0.61208	0.01385	-0.72297	-0.39295	0.41299	-0.43768	-0.78733	0.71048	-0.89703	-0.75194	-1.93538	1.18517
-2.98341	-0.54333	-0.44219	0.23841	-0.65109	1.91873	0.61188	1.94016	-2.16888	0.79251	-0.19565	0.44153	-0.99941	0.63385	1.24586	-0.96199	-0.83722	0.60784	-0.72138	0.03317	-1.51652	-0.77404	0.58501	-0.13397	-3.39545	0.55502	-0.98765	-0.70362	1.50435	-0.49541	-0.29377	-1.00338	-0.02791	-0.92658	-0.25666	-1.67593	-0.0312	-0.9857	2.2259	-0.00319	1.74382	2.95716	1.01199	0.94117	2.42813	0.93789	-0.2631	-0.72194	1.5193	-0.23289
-3.13641	-0.96179	-1.17629	1.83162	-0.92478	2.60366	1.45254	1.11882	-0.83796	2.56597	-0.16998	-0.02091	1.27647	-0.22006	0.67036	-0.0253	-0.88255	-0.97302	1.82675	-0.08034	-2.31935	-0.32043	0.11056	-0.01984	-0.99303	-1.69964	-1.24467	0.00181	2.19198	1.42478	0.42883	0.19108	-0.31718	-1.72671	0.291	-0.61189	-0.46319	0.77988	0.0538	-0.22688	-0.19562	-0.6564	-0.4146	-0.82923	-0.30559	0.00498	-1.16699	-1.91154	1.77425	0.38367
-3.34951	-1.25167	-0.16146	-0.12934	0.89969	0.73636	-1.75831	0.88043	-1.02631	2.72105	-1.2642	0.29487	1.01847	-0.82702	-1.01971	0.01008	-0.41068	-0.8153	-0.28972	-2.15622	-1.54954	1.58131	0.23496	0.57517	-1.63765	0.04654	-0.8668	1.01312	1.84765	-0.66045	-0.51285	0.79539	-0.38976	-0.36681	-0.05956	0.89949	0.30399	8.19E-04	0.27873	-0.25907	1.44288	-0.42793	1.2851	0.09252	-0.57185	-0.30282	-0.30059	0.06917	-0.51756	1.21183
-3.26839	-1.21999	-0.45279	2.44726	0.69722	-0.42759	-0.1128	-2.52546	0.61813	0.83654	0.06194	1.34049	0.11867	-0.06674	0.0975	-1.45309	0.07768	0.18024	-0.72638	0.40015	1.83431	-0.88816	0.25444	0.10542	-0.3703	-1.43422	-0.74012	-0.05315	0.68524	0.60648	2.5963	1.60359	-1.12404	1.54032	1.25582	0.2663	0.20263	-1.4259	-1.52722	-0.5425	-1.10345	-0.2006	0.42164	-0.38444	-1.50075	-1.90945	0.34134	-0.79225	0.03314	-1.54927
-2.29347	-0.16053	-1.07611	0.79262	-0.52644	0.77219	1.48972	2.34997	-0.24672	2.16502	0.98126	0.22019	0.63771	0.55853	0.56329	-0.97872	1.05604	-1.38061	-1.42941	0.23713	-0.40985	0.44754	1.30467	0.18345	2.1148	-1.37509	0.8625	0.49453	-0.31708	-1.63788	-1.83421	-2.07146	-0.83447	-0.43193	-0.72221	-1.11304	0.78458	-0.09182	0.9906	-0.53638	-0.13377	1.40683	0.26069	0.37547	-0.5055	-0.51115	-0.85299	0.00491	-1.22519	0.65625
-1.16252	1.54886	-0.96409	-0.58843	0.75345	0.58545	0.30905	1.25171	-0.27095	-1.95802	-0.39912	0.3071	1.91113	-0.10194	-2.5184	-2.08633	-2.61412	-0.08295	-1.08179	0.80008	-0.18461	3.04549	1.28341	-0.38334	0.6377	-2.62842	-1.7397	-0.39991	1.86866	-0.80304	0.7462	-1.19848	0.30625	1.28259	2.49322	-0.70891	-1.12488	-0.11348	1.75182	-0.19148	2.28429	0.35821	0.18589	0.32009	-0.99666	-1.0055	-1.24597	1.05718	-1.08532	2.30065
-0.92675	1.58786	0.90788	-0.97465	0.02921	-0.27814	2.2306	0.70785	1.0261	-0.06818	0.34028	0.57186	-0.03187	-0.7569	-0.37833	0.12497	-0.60559	-0.15752	-1.09743	0.66097	-0.77848	0.22864	-2.08531	-1.08998	-1.16843	-0.88885	0.4402	0.92691	-0.33462	-1.40903	0.1071	0.6458	0.25335	-0.43971	-0.55146	-1.31887	-0.24982	-0.61313	-0.25547	1.19137	-0.25126	0.28184	0.07319	-1.39854	-0.50716	-0.48126	-0.25378	-0.92927	-0.92263	-1.2784
0.28928	1.24283	0.59018	-0.97038	0.21027	1.29328	-2.40009	-0.48363	-0.11213	1.9072	-0.08123	1.16329	1.07459	0.9914	1.79148	-0.46161	-0.95597	-0.17123	-0.2979	0.3151	-1.3625	1.2647	-0.36798	1.08673	0.23356	-0.45585	0.10656	-0.51262	-0.87339	0.30909	0.12707	-0.53394	1.00041	1.64065	-0.50729	-0.3579	0.75835	0.6602	-0.60942	-0.83495	1.04862	1.04732	0.42283	0.10327	0.1435	0.24617	-0.93219	-1.65982	-0.36229	0.67418
-2.33823	0.46735	-0.55951	2.00069	0.20978	-0.65621	1.13767	2.74186	-0.51137	2.68662	-0.41302	-1.10938	-0.88866	-0.0864	1.3801	0.04413	-2.33629	-1.07631	-0.39725	-0.70575	1.95907	-1.30059	1.09362	1.41174	-1.5698	0.3978	-1.9076	-0.57055	0.6287	-1.09076	-2.15101	0.32965	-0.40711	-0.48066	1.37906	0.64728	-0.32859	0.05672	-0.86395	-0.62306	-1.11626	-1.43078	1.53259	0.09576	-0.96187	-0.79844	1.76661	1.25118	0.74208	-2.20161
0.29823	1.49963	-0.1786	0.65463	0.3649	2.5078	-0.09488	-0.09212	-0.35754	-0.58001	-0.13902	-0.6018	0.14952	-0.59631	-1.55217	0.74749	-0.81003	-0.69294	-0.53568	-0.46017	-0.76721	-0.11206	0.08944	-0.40117	0.42537	-0.93969	1.59408	-1.08727	-0.12788	0.1089	0.91386	-0.46394	-0.95213	1.63452	-0.13934	0.39498	0.79866	-0.892	1.67679	0.35124	-1.29853	0.94105	0.07654	1.32077	0.91883	0.65173	1.27577	-0.30035	1.7612	0.41339
-2.89848	-0.76434	-0.6033	3.58163	-0.13871	-0.27865	-1.11238	-1.93341	-0.2327	-0.02679	2.18775	-1.30041	0.74483	1.39479	0.73697	0.95803	0.26449	0.28316	0.21281	-1.62757	1.31949	0.50142	-0.24949	-0.14742	-0.32953	0.56531	-0.75729	-0.57663	0.49897	-0.3397	-0.54181	-0.62263	-0.23629	0.91686	0.27738	-0.38461	-0.30071	-2.23344	-0.20659	0.20344	0.33841	-0.8573	-0.68835	0.5322	0.19545	-0.55571	0.62232	0.61644	0.45222	-0.27273
-1.39244	1.17054	-2.44732	4.93432	-0.88784	0.0095	0.18878	-5.38842	-1.28853	-2.12342	0.77964	3.57796	0.10339	-0.86002	-0.52661	-0.08158	0.46356	1.9038	-0.82109	0.44268	1.05296	1.79189	0.01249	-1.57556	0.68422	3.19816	0.95877	-0.69033	-0.8652	-0.82506	-0.96915	0.38827	-0.77751	1.26933	-0.67774	0.61925	-0.65656	-1.82619	-1.19412	3.74709	-0.42259	0.12756	0.01544	-0.48248	0.14423	1.58654	2.15545	1.25622	-1.11357	-1.14228
-1.92452	-0.05016	-0.3827	-0.64359	-0.05231	-0.15904	1.48676	1.99114	-0.92469	-0.67551	0.91568	-1.1682	0.1344	-1.26241	-1.58516	0.02884	-0.84254	2.05733	0.33474	-1.14727	0.79172	-0.81003	0.11028	0.90536	0.20986	0.03323	1.07659	0.77469	-0.58248	0.96406	0.23026	0.75904	-0.64592	0.08222	0.40371	0.89856	-0.95041	0.4812	0.45679	1.1411	0.16546	1.39473	1.64278	-1.75409	0.50017	-0.16196	-0.10718	-1.85357	-0.20817	1.46376
-2.35984	0.46794	-0.15715	0.45938	-0.23251	0.4997	0.18295	0.37642	-0.18588	1.63906	-0.39497	-0.43737	-0.74056	0.25643	-1.51681	-0.31306	-0.60752	-0.01863	0.73594	-0.31411	0.35109	0.35136	1.66704	0.95851	-0.10474	1.4133	-1.08798	-0.55292	-0.64331	-0.73121	-0.97319	0.70953	0.00587	0.55926	-0.27994	-0.80718	0.49761	1.08414	1.35014	1.02141	0.93172	1.31766	-0.3181	0.0594	1.04858	0.5498	0.62693	-1.44601	0.78547	-0.14486
-3.72239	-0.82318	-0.54936	2.88853	1.30763	-2.20026	-1.48319	-2.7171	1.00718	-1.81479	1.31844	0.03022	0.66396	-0.18982	0.77803	-0.68193	-3.23747	-0.73277	0.2716	-0.70167	-2.5216	1.06596	2.06746	-1.3971	-0.4938	1.36836	-0.34377	0.37508	1.06307	-1.25442	1.29414	-0.19514	0.39061	0.48967	-1.39958	0.77478	0.11975	0.03727	-0.2713	1.11836	0.52795	1.7023	-0.72412	0.15342	0.34293	1.47555	0.55738	-0.19224	0.03991	0.7073
-0.17742	1.19591	-0.79166	-0.0675	-0.98271	0.04133	-0.13477	0.64985	-2.44662	-1.84509	0.09986	0.68676	2.07874	-0.50075	-1.12963	-0.72654	-1.29465	1.24432	-1.27667	-1.14086	-0.20934	-1.81193	0.39805	1.66321	-1.06047	-0.74796	-0.6502	-0.88039	0.38563	1.65859	-1.2478	0.66983	0.54719	0.62036	-0.21928	-2.31598	-0.25047	0.67794	-0.20562	-0.28079	-0.07117	0.35912	1.1035	-0.12577	-0.02819	1.18463	-0.83402	1.89952	-1.46475	0.32695
-0.19874	1.94943	1.87611	-0.32741	0.68017	1.29381	-0.11891	0.92225	-1.1085	-2.54351	0.68852	1.99051	2.33427	-1.89175	0.45276	-0.42246	0.40915	-0.77704	0.88895	-0.02959	-0.17188	-0.51545	-0.57181	-0.83691	0.23844	-0.14795	-1.28257	-0.24478	0.49047	-1.17497	1.12557	-0.55007	-0.28914	-0.45798	-0.56738	0.70801	0.75616	2.0336	0.10657	-1.21899	-1.18615	0.5322	2.13181	-0.55251	0.56435	1.71883	-0.39634	0.38022	0.86794	-0.10794
-3.3918	-0.54663	-0.83338	2.72308	1.23808	0.04682	0.12961	-1.03123	0.64844	0.77398	0.78151	-0.56367	-1.05341	-0.44705	0.23682	-0.70609	0.43398	-1.02073	-1.51196	-0.30478	0.38944	0.69061	0.64642	2.49521	-0.60283	-0.03429	-0.47377	-1.18216	0.16884	0.58852	0.3392	0.24732	0.91341	-0.24742	0.44792	1.37161	0.50722	-0.74685	-0.89541	1.49186	0.1124	-0.37462	-0.50036	-1.26547	-0.2378	-0.81326	-0.33102	1.97757	-1.28419	0.75859
-3.34807	0.04793	0.65611	-0.44608	1.84188	1.22361	1.21577	1.02973	-0.91594	0.99588	0.47821	-1.562	-0.59027	0.63576	1.03248	0.12667	0.70592	0.24505	0.08782	-1.17641	-0.43299	-1.20127	-0.3186	-0.6092	-0.37036	-0.842	1.71407	0.25108	0.01801	0.85285	-0.75031	0.36008	-0.61826	1.38066	-0.65389	-0.21536	-2.27965	0.08698	-0.71394	-0.0373	0.09842	0.78138	0.96553	-0.72	1.40539	-0.36304	1.24226	1.31202	-0.33908	-0.4878
-1.64289	1.58307	-2.05898	3.85853	0.53168	1.15596	0.36411	-4.24421	-1.35796	-3.28911	1.04021	-0.54951	0.27263	-0.596	0.57442	0.86738	-1.41195	1.31648	-0.64909	0.92227	-0.53379	-0.49645	0.07784	-0.60862	-1.39017	1.1025	-0.44232	-1.63379	1.42026	0.93102	0.30305	0.83763	-1.3403	-0.14457	0.07403	1.037	0.75519	-0.9458	1.43647	0.28165	-0.16078	-0.51146	0.56822	3.03252	0.16701	1.9338	0.43312	-0.10185	0.89202	-0.78304
-3.84264	-1.43137	0.64782	2.99519	1.3499	0.05439	-1.29222	-3.68332	-0.09527	1.2805	1.19963	1.52307	0.70191	-1.25177	0.97124	-0.97042	0.80419	-1.29925	0.42105	-1.08235	-0.66272	-0.15737	0.75072	-0.55767	0.39348	0.76161	0.87777	1.13913	1.31494	0.10381	0.02036	0.63966	1.58642	-0.22501	0.72073	-0.26733	-0.26656	1.51992	0.84596	-1.22286	-0.7272	-0.23703	1.07475	-0.24343	0.9287	0.29498	0.8735	-0.29998	-0.22891	1.24611
-2.30368	-0.63214	-0.08076	3.043	0.01733	0.38684	0.59772	-3.21786	0.26166	0.77171	0.69339	1.38851	-0.96704	1.15457	-0.25519	1.97714	0.52159	-0.05254	-1.2575	-1.40123	-0.50426	0.10868	-0.2404	-0.14314	-0.3795	-0.43851	0.16315	0.42046	-1.05952	1.53069	-1.99275	0.52826	-1.16371	-0.50703	0.04762	-0.95372	0.47795	0.08227	0.41886	-0.81225	-0.55293	-1.80823	-0.39875	-0.90763	0.25423	-0.10698	0.28995	-1.49311	-2.4501	1.15886
-2.28457	-0.67433	-1.23345	0.45707	0.18525	1.87363	0.48566	0.80164	-0.51048	2.21504	-0.27812	0.94667	0.91784	0.33408	1.69934	-1.0908	-1.56355	-0.02032	1.00911	-0.02601	0.1808	-1.2818	1.11119	0.39667	0.22171	0.44092	0.35495	-0.10477	0.47322	-0.57803	-0.09597	0.29826	-0.07292	0.03434	-0.81189	1.52373	0.8847	0.81577	0.17461	0.44283	0.75195	-0.93854	1.5278	0.28	0.05454	-1.83999	0.11439	-1.03407	0.32528	0.16693
-1.98165	0.48194	-1.11712	3.46478	-0.6991	-0.65591	1.81394	-1.55093	-0.11756	-1.86094	-0.12075	0.52788	0.25861	0.82367	0.6164	1.97517	-1.18982	0.30821	0.55151	1.66269	0.18431	-0.79389	0.25449	-0.30538	0.46471	-0.74304	1.33418	1.45068	-0.35682	0.39027	-1.13905	-0.27451	1.48795	0.61958	0.33244	-0.83301	-0.03357	-1.69213	0.7208	0.16582	0.40547	-0.05776	0.82006	-0.77299	-0.17188	0.14093	1.26843	0.90545	-0.12703	-0.27461
-3.82335	-0.79483	2.2661	-1.87443	2.82169	-0.60199	0.0705	3.55149	0.10091	0.97499	0.08295	-2.51676	0.29299	0.28194	0.36754	-1.17436	1.52101	-0.00372	-0.09288	-1.26332	0.67243	-0.80476	0.94375	0.54207	1.3085	1.97228	0.36305	-0.42919	-1.62078	-1.06888	0.55108	0.05673	0.96515	0.57388	-0.00498	0.53199	-0.68142	0.88635	-0.73597	0.61359	0.11347	-0.40251	-0.03751	-0.10685	-0.2137	-0.46482	-0.07351	-0.0085	0.26417	-1.18865
-3.1021	-0.7826	-1.20259	2.08439	0.40746	-0.07904	0.0062	-0.2119	-0.67709	1.40148	-0.72965	0.52498	0.27399	-0.37391	1.32619	-1.61266	-0.67256	-1.83918	-1.39723	-1.00155	-0.05104	0.07138	0.58053	0.73678	-0.42474	1.09597	-0.53581	-2.76536	0.8947	0.81274	-0.00678	0.99701	-0.67321	-1.01567	1.94101	-0.34156	1.22286	-0.27702	-1.40521	0.44026	1.22557	1.03027	-0.51295	-2.33933	-0.541	0.77221	-1.47295	1.28265	1.20847	0.50054
-3.55075	-0.58641	-0.2226	1.52634	1.42492	-0.26119	0.80141	-0.02273	-1.06484	0.83188	1.07624	-1.19036	-0.29581	0.57236	-0.42836	-0.92706	0.07996	-1.48991	-0.88237	0.30785	0.80462	0.09587	0.18482	-0.80895	0.41161	-0.4588	-1.00531	1.52875	-0.45697	1.44873	-0.36388	-1.71294	1.79883	0.38709	-0.57746	0.76163	0.97668	1.26038	-0.52666	0.42648	0.35079	-0.11496	1.03357	-0.88398	0.12262	0.56885	-1.44425	-0.00979	0.80058	-1.51514
-2.44044	0.06218	-1.77754	4.89155	-0.1689	-2.23308	0.45991	-3.45614	1.6485	-2.66095	1.64653	1.97837	0.06484	1.94713	-1.47573	0.25137	-1.26832	0.24035	-0.02308	0.4143	-0.27967	1.87942	-1.06556	0.96426	-1.11388	0.20365	0.14777	0.22252	0.64947	-0.20795	0.15301	-0.13156	-0.78178	0.24849	2.42137	-0.06514	-1.25031	1.80217	0.59517	0.0431	1.27722	0.91165	-0.55992	-0.08311	-0.15796	1.78401	0.20776	2.24429	0.05121	0.00699
-2.83575	0.3716	-0.74739	3.45922	0.80682	-1.20562	0.73975	-1.74969	-0.32047	-1.866	2.04825	1.18239	2.14415	0.63337	0.36163	1.90387	-1.86788	-0.29103	2.45852	-0.38287	-0.03654	-2.39957	-0.0672	-0.24575	0.71014	0.20119	-0.66198	1.60517	0.52873	1.89814	2.22059	1.51033	0.72161	0.04583	1.11977	-1.17195	0.36546	-2.12905	0.67925	0.94787	1.63095	-1.26873	-1.45541	-1.96217	0.64335	0.53142	1.37542	-0.857	-0.08477	0.54511
-3.36334	-0.844	-0.93924	2.20306	1.61552	0.81212	-0.88575	-1.37337	-0.22767	2.14309	-0.03207	-0.48312	0.75546	-0.33914	-1.52927	1.7669	-0.98692	-2.06931	0.36471	0.14759	-0.29065	-0.89703	-0.72141	0.42068	-0.48779	1.22033	0.66056	0.93045	-0.54829	0.5459	0.63023	-0.7061	0.1728	-0.94637	-1.41786	0.76903	0.7337	-0.25617	-0.73018	-0.36888	1.62525	-0.91122	-0.94057	-0.2496	-0.66773	-1.87923	0.39703	-1.06761	-1.23124	-0.56512
-1.9433	-0.37186	-0.72199	4.064	-1.00993	-0.15739	-0.61563	-2.85189	0.30279	-2.85157	0.33744	0.54143	0.85197	-1.80023	0.3518	0.46735	0.44281	1.23035	0.36635	-0.51762	0.15522	-0.86662	0.23651	-1.0198	0.93858	0.11108	-0.78531	0.185	-0.27543	-0.67504	-0.69109	0.2873	1.8804	-0.07319	-1.26093	0.38861	1.86309	1.30236	-1.08236	1.44953	0.21703	1.0382	-0.30599	1.21544	-1.88051	0.52909	-0.99423	0.54674	-1.18256	-0.22257
-0.91709	0.09729	-1.48764	1.37221	0.12311	0.91821	-0.2951	0.59807	-0.56548	-0.13923	-0.02911	-0.93901	0.58712	0.3106	-0.9019	0.43314	0.26434	0.54961	0.19334	-0.81952	1.20985	0.51719	-0.04136	-0.00138	-0.42934	0.46392	1.50427	0.8775	-1.70032	1.03268	-0.32183	-0.85293	-0.57169	0.98317	-0.30535	-0.17351	-0.53928	0.23953	-1.08794	0.99035	0.08792	0.7498	-1.00772	-0.24211	-0.1717	-0.16616	1.19314	0.25769	1.29612	-0.35234
-2.96387	-0.05422	-0.87514	2.78134	-0.70065	0.66428	1.35556	0.61028	0.81127	2.22363	0.44947	-1.88052	-2.04906	-0.79929	0.72694	-0.4941	-1.68481	-1.4552	0.54175	-1.12045	0.42655	0.71712	3.24653	0.63271	-0.68784	0.64549	-2.83733	1.16701	0.03363	0.80925	-0.68189	0.42377	0.27136	-1.36271	0.52658	0.71333	0.15967	-1.25679	-0.88717	0.80751	-1.17709	-1.79311	2.31918	-0.61884	-0.22952	0.57455	-1.48303	-0.77711	2.21254	-1.08019
-1.21357	1.45211	3.18957	-0.43291	0.54271	-0.81156	0.81851	1.31926	-1.92002	-0.4782	0.2474	2.05611	-0.48548	-0.37945	0.71437	-0.54365	-1.96777	-0.58782	0.08365	-0.1591	0.48537	0.57564	2.07351	0.47156	2.56317	0.94981	1.14583	-2.85394	0.67195	2.20448	-0.93654	0.33654	0.75694	-1.9494	-0.05387	-0.19931	-0.48982	0.28873	-0.32378	0.30111	-0.20229	1.23903	0.13896	1.16464	0.09917	0.82476	0.04466	-0.11304	0.79818	-0.80003
-2.18996	0.53502	-1.0517	1.34771	-0.66584	2.44521	0.16705	2.45255	0.95946	0.96973	-0.79655	-0.56021	1.62306	1.62989	1.67314	0.32778	-4.20919	-0.71813	-0.05586	-0.97894	-0.55946	1.92051	0.54453	1.04142	-0.01895	0.33026	0.28956	1.77607	0.6587	0.10594	-1.66975	0.18215	-0.35409	0.62144	1.49733	0.12019	1.45822	-2.6123	0.84485	-1.37736	-1.52511	-0.82565	2.03978	0.52936	1.48943	-0.14892	-0.38969	0.00952	-0.1573	0.2347
0.53401	1.23979	-0.0732	0.40353	-0.88535	1.95217	-0.6798	-0.78819	-0.62634	1.00581	0.39491	0.88703	0.31636	-1.44124	-0.58549	2.28322	-1.31803	-0.99232	0.46303	0.78168	-0.90386	0.39699	-1.06343	0.31004	-2.19676	0.34016	0.67888	-0.17382	1.88377	-1.64142	0.09436	1.68707	1.55277	-0.32066	0.3456	0.84317	-0.29674	-1.4168	-1.37088	0.496	-2.09469	-1.45433	-2.00531	0.6547	0.48189	-0.55195	-0.91155	-0.17555	-1.30984	-0.94137
-3.22512	-1.10917	0.22492	3.72306	-0.57823	-1.54799	-0.79793	-1.86847	0.03266	-1.10337	-0.56977	1.65098	-0.28073	-0.43702	-1.93011	0.07842	0.0472	-0.426	0.60712	-2.16563	-0.04516	-1.41948	-1.61845	-1.41059	-0.8424	-2.44723	0.77096	1.90453	-1.88194	-0.21096	-2.49953	1.89325	0.57413	0.70634	0.3618	2.21955	-0.41658	0.48504	3.93997	1.34611	1.11349	-0.14529	-0.56815	0.16565	-2.51856	-0.26386	-1.36941	1.35383	-1.80449	-0.48695
0.51291	1.42609	0.52526	0.32417	-0.52387	2.52478	-0.90547	-0.74034	-1.21027	0.76508	0.54164	0.14783	1.461	-0.42346	-0.71173	-0.29072	0.59264	0.6851	-0.54892	-0.65255	1.48645	1.34946	-0.42158	0.06665	1.73008	-1.4104	-0.98355	0.14684	0.70765	-0.61182	-0.13319	1.26793	-0.23566	0.64726	-0.34286	0.49311	-1.62053	2.18693	-0.16195	0.0857	0.43071	1.41506	-0.11839	-0.39097	0.1124	0.57137	0.48245	0.35637	0.46883	0.98943
-2.21341	0.42427	-0.50589	0.61012	-0.4093	0.3156	-0.24653	0.72614	-0.01596	1.44988	0.80492	-0.53108	1.4009	0.42861	0.72401	1.24627	0.48126	-0.42937	0.18475	0.50589	0.52993	0.80029	0.34657	-0.47885	-1.36509	0.62446	0.77905	0.87473	-0.51974	-0.55655	-0.43434	0.34937	0.43596	0.14218	-2.12546	-0.24802	0.61675	-1.19659	2.47456	0.15199	0.99914	0.8133	0.4443	-0.24955	-1.20087	-1.18102	-1.74013	-1.12044	-0.47941	0.36008
-3.13576	-0.37195	-0.50917	2.36709	0.80312	1.178	0.78611	-0.62675	0.10894	0.97797	-1.25444	-1.43436	-0.84102	-1.95303	-1.09731	-1.86953	-0.64357	-2.81298	-1.36831	-0.2209	-0.92435	0.95158	1.55755	0.86262	0.54337	-0.22209	0.82209	-1.63105	-0.77162	0.79423	0.98914	-0.32699	-0.18343	-1.39307	0.40573	-1.07363	0.97209	1.02109	0.42226	-0.37353	0.8768	-0.3905	-0.47469	1.1277	-0.46721	0.46038	0.97272	-0.12385	-0.5872	0.5658
-2.64326	-0.34285	-0.68564	1.3513	0.13402	0.83307	0.2748	1.51114	0.31256	2.10906	1.91803	-1.34274	0.64891	-0.95844	-0.17135	-1.5242	0.06399	0.32104	0.75347	0.06131	-0.29999	-0.89877	-0.58003	-0.38398	0.10064	0.1533	0.41266	0.35462	-0.96113	0.67494	-0.52156	1.49813	-0.11424	-0.87564	-0.20068	0.91933	1.96158	-1.31708	1.1717	-1.18746	-0.25185	1.03418	-1.26208	-0.15393	-0.89883	0.95298	0.01933	-0.54276	0.00285	-0.30365
0.48523	1.42369	1.12483	-0.16688	-0.25531	0.50061	0.21801	-0.70052	-1.48416	0.67703	-0.43578	2.51202	0.1747	-1.42032	-0.77189	-0.76937	-0.36787	1.3772	-0.19085	1.58755	-0.41988	-1.02254	-1.29997	-0.38995	0.28706	1.52548	1.1837	-0.36887	0.76305	-0.50299	0.32891	-0.35807	-0.38923	3.22288	-0.0206	-0.16504	0.16466	1.94595	-1.65171	0.66155	1.0662	-0.28963	1.18413	0.13399	0.83362	0.5171	-0.11171	0.33208	0.43626	-1.03267
-2.2596	0.19168	-0.62192	4.80973	0.74487	-2.0718	-0.54103	-5.80034	0.79638	-3.2637	0.04401	1.30407	0.63673	-1.82922	0.97478	0.17429	0.56372	0.79918	0.87972	-0.09837	-0.89515	1.68611	1.16698	0.1321	-0.04023	-0.32934	0.56567	0.46344	1.28545	-0.75529	0.5965	1.34358	-0.93578	0.71083	1.8758	0.53868	1.67437	-0.03049	-1.51351	1.66189	0.31972	0.36512	1.16677	-0.27186	0.25615	0.56756	-0.2307	-0.03606	-2.46389	0.95234
-2.27425	0.76685	-1.71192	5.09688	0.21607	-1.72114	2.55292	-6.24033	-1.43052	-3.84071	0.83727	0.68979	0.84786	-4.20965	0.08726	1.33909	-0.01289	0.20073	-1.00852	1.42764	0.96513	1.02433	0.1943	-1.39578	1.35015	1.39911	-0.58649	0.93568	0.82423	0.90678	-0.97273	0.87076	1.84195	-0.96244	-0.52694	-0.19739	-0.64761	0.48648	0.75161	-0.42602	-0.48096	0.66772	-1.87439	0.78546	2.28315	-0.08693	-0.12926	0.08481	0.4329	1.33676
-2.97791	-0.95068	-0.48516	4.80353	0.41659	-0.77931	-1.27186	-3.44132	-1.47701	-0.63602	0.19864	2.18683	1.40127	-1.43252	3.09583	1.29633	0.65999	1.45831	-0.533	-0.89942	-0.07967	-0.92654	-0.02585	2.56523	0.8066	0.1679	1.04706	1.15453	0.47208	1.34429	0.50443	-0.67038	1.12246	1.55305	-0.04174	1.09608	1.09229	1.88673	0.00598	0.01765	0.34077	-0.94779	0.74183	-0.33793	-0.30461	-0.00495	-0.60047	-0.52922	-1.10666	1.21808
-2.79566	-0.29146	-1.02709	2.31282	0.97611	0.61996	0.71952	-1.08818	-0.38768	1.28842	-0.30638	-0.11586	-0.98944	-1.94759	0.37213	-0.431	0.6048	-2.38129	0.77135	-0.33132	1.75271	0.3182	0.31513	0.16273	-1.72437	-1.06655	-0.09438	-0.47829	-0.95812	0.02157	0.49407	1.46142	-2.03908	0.74705	0.88928	0.89245	0.24519	-1.42007	-1.05425	0.27358	0.554	-0.7651	0.72718	0.30986	0.13831	0.86112	3.34842	0.60498	0.08518	0.87664
-3.36187	-1.00229	0.37855	0.36473	1.69319	-0.44678	-0.22738	0.46534	-0.94214	0.77944	-2.05293	-1.85901	0.39226	1.18799	0.30014	-0.41977	2.29122	-0.20637	1.05782	-0.74159	0.51224	-0.9463	-1.10091	0.34536	-0.00456	-0.27445	0.57891	0.79387	-0.96263	0.11216	0.41635	-0.38715	1.14803	-0.15862	-0.56539	0.51819	1.42664	0.73842	-0.33947	-0.07344	1.43914	2.35174	-0.72532	1.20152	-0.61305	1.46081	1.40209	-0.49865	0.29959	0.22831
-3.60973	-1.15934	0.11386	1.01825	1.67882	-0.91418	0.7014	-1.05867	-0.32988	1.52984	0.03387	-1.40694	-0.47888	0.12947	0.9787	-0.55243	1.84721	0.62792	0.10161	-1.02339	0.32872	-0.31989	0.99956	2.30979	-0.25692	1.18487	1.3706	-0.95984	-0.27646	-0.22927	-0.46615	-1.17938	0.26019	-0.07908	0.71244	0.85982	-1.86411	-1.72671	-1.16736	-0.60756	-0.54443	1.4466	1.30197	-0.83606	-1.89889	-0.12816	-0.08394	1.52773	0.82669	-0.11367
-2.95854	-0.89353	0.70102	0.94025	0.57349	0.81624	-0.33816	2.18533	-1.30899	2.43816	-0.09705	-1.45274	-0.16629	0.43544	-0.80462	-2.18524	-0.11344	-1.55569	-0.56308	-0.61632	-1.44271	0.50318	0.21272	-0.38295	0.3483	0.93632	0.07202	-0.68805	1.42423	-0.27608	0.13179	0.50038	2.11959	-1.80367	0.41342	0.53875	-1.77506	-1.47784	0.56396	-0.73896	0.13614	-0.71085	0.86572	-0.32203	0.83363	-0.53792	0.64432	0.30382	-0.01343	1.48929
-3.26618	-0.72969	0.49893	2.73877	0.95691	-0.79563	-1.65893	-1.81538	-0.9207	0.21249	-0.86393	-1.36436	-0.52357	-0.14611	0.13341	-0.60334	-3.11656	-1.01443	-1.6736	1.04265	-1.80317	-1.71965	-1.29606	-0.09997	-0.80901	1.31766	-0.75111	0.72828	-1.45308	0.52535	-0.46794	0.9134	-0.77296	2.06462	-0.42915	0.16324	1.1754	-1.04652	-1.54663	-0.85069	0.77675	0.66102	0.17277	0.68924	-2.52379	2.11106	-1.09553	-0.36262	-0.74654	-0.74569
-2.34922	-0.18483	0.08109	0.49317	1.12557	-0.32144	0.03923	3.48341	-1.25843	1.07964	0.50462	-0.73601	-0.42069	-1.34281	0.67228	-1.7133	0.25141	-0.88393	-0.75159	-1.00399	1.12558	0.87078	0.70516	1.11109	0.32495	0.95826	-1.45233	-0.03992	-2.62497	-0.1485	-0.55596	-0.01313	-0.267	-2.00178	-1.0049	-1.21017	1.73776	-0.54532	0.06233	-0.06838	2.09081	0.23052	-0.63061	-1.59801	0.70222	1.36481	-2.81819	0.45233	1.09183	1.06966
-1.902	0.95121	0.28497	-0.39408	-0.80131	1.9665	2.22949	0.16363	-0.63575	0.70488	-0.35982	1.662	-0.4644	0.55905	-0.32924	-0.46684	-1.90958	-0.09421	-1.99685	1.20756	0.82768	1.15288	0.52919	-0.63243	0.96457	-1.82682	-0.8267	0.66432	-0.0433	-0.68248	-0.31018	-1.40351	-0.48631	-1.32659	-0.06208	0.49142	-0.23681	-0.6875	2.41113	-0.89631	-0.01019	0.9445	-0.59401	0.68462	-0.68728	-1.23261	-1.47485	1.33101	-0.18007	0.58285
-2.32401	0.37043	-0.29423	-0.64424	-1.01414	0.55924	-0.73286	2.86814	-0.05399	0.9963	-0.9468	-0.0499	-0.86113	-0.47098	-1.43038	-1.29445	1.0974	0.14182	-1.03233	-1.18082	0.90802	0.6332	-1.63385	-0.94974	-0.86254	0.36208	-1.07042	-1.27856	0.33871	-0.00262	2.01495	-2.03579	0.67112	-1.56698	2.57949	-0.51367	-0.77877	-1.59422	-0.59738	0.74029	0.64629	-0.59624	0.54013	-0.46431	-3.38743	1.08964	-0.87671	0.28923	2.35953	-0.53353
-2.61568	0.43413	0.99023	0.36608	0.57507	0.38443	0.17487	2.7547	-0.53424	1.02754	0.59597	0.4754	-0.08177	1.07458	-1.2157	-2.43236	0.36077	0.47809	0.50946	0.13266	1.55627	-1.09164	0.22009	0.54613	-0.98903	-0.81809	-0.05573	2.08702	0.24077	0.48281	-0.73593	1.24693	-0.23663	-0.19292	1.0847	-0.73613	-0.58296	0.08506	1.20202	1.50764	-0.4562	1.05695	-0.57381	-0.37837	-0.37703	0.11276	1.43782	-0.08169	1.90779	1.24497
-1.91832	0.3732	0.78418	-0.18551	1.05925	2.44135	-0.12295	0.82544	-0.53202	-0.0417	-0.33328	-0.55613	-0.39445	-0.34476	-0.13063	0.21363	-0.08027	1.64507	-0.74277	-0.00631	0.11483	-0.92806	-1.71189	0.3398	-0.39263	-0.23869	0.6029	1.34831	0.05113	-1.32725	-0.00972	-0.41411	-0.38515	0.87892	0.02588	-2.08553	1.29731	-1.48498	0.20477	-0.86116	-0.12719	-0.17832	-0.693	0.85047	0.38551	-0.38766	0.26566	0.49161	-0.00801	0.01767
-2.36253	0.38075	-0.54692	4.70132	-1.17094	-1.87438	-0.08065	-5.14807	-1.24826	-3.98185	0.50962	3.19006	0.09522	-0.07575	-0.49825	0.61337	1.8775	1.13012	1.34595	0.53856	0.93866	0.60231	1.14707	0.14472	0.47137	1.45762	-0.50301	-0.06657	-1.87335	0.77663	0.23187	0.48554	0.95909	-0.18458	-0.98991	0.23765	-0.0871	-0.32326	0.03024	0.42172	1.12984	-0.76184	-0.62134	0.1507	0.2476	0.74815	-0.22971	0.56757	-1.53873	-1.26359
-2.80963	-0.76292	-1.18607	3.4775	0.62267	-0.45848	0.22299	-4.08128	0.55458	-1.01521	1.56954	2.65823	-0.15479	-1.06419	-0.20979	1.61539	0.86553	0.57769	-0.24085	1.80261	0.4576	-0.19003	2.15862	0.52822	0.07136	0.69129	0.05221	0.27966	-1.46322	-1.0556	-0.50822	-0.11991	2.79938	-1.17898	-0.14386	0.05165	1.4247	0.4566	-0.22462	-0.00574	-0.15366	-1.16041	-0.63983	-0.29899	0.31663	0.07988	0.34569	0.7762	-0.73638	1.13042
-2.72642	-0.09842	-0.88191	1.6706	1.43633	-0.41578	0.28894	2.34871	-0.02399	3.82043	0.57466	0.39761	-0.30992	-1.64107	0.99523	-2.04794	-0.10772	-0.31066	2.04599	2.33193	-1.79286	-1.04274	0.10087	0.5247	-0.40558	0.37931	-2.41757	-0.09203	-1.23585	-0.95347	0.05272	0.49045	-0.69711	-1.26412	-1.31876	0.91124	-1.70351	-0.50051	-0.75729	-0.33362	-1.08125	-1.75924	3.30037	-0.84096	0.1984	-0.47378	0.69128	-2.33194	0.91341	-0.43556
-1.60931	0.64332	-1.61428	5.1287	-0.43267	-0.60806	0.8655	-3.35852	-0.25485	-2.73681	-0.20116	1.93949	1.25153	-2.75067	-1.51882	-1.56694	0.79138	0.76308	0.41776	0.20795	-1.19164	-1.14075	1.18535	-0.28592	1.9494	-1.01446	-1.2352	1.05708	-0.31984	0.17679	-0.58045	-0.25271	-0.98029	1.26293	0.51604	-0.31852	1.90968	1.83023	0.974	2.49574	0.78273	-1.74958	1.03052	0.8163	1.2363	-0.50735	3.03741	0.23017	0.764	-0.87781
-2.60639	-0.04103	-0.23872	-0.28644	1.13952	-0.54428	-0.88047	0.14611	-0.52912	2.84325	0.53501	-0.37193	1.10848	-0.28004	0.27841	0.63246	-0.82105	0.01314	-1.06262	0.5018	0.3986	0.1616	1.66872	0.1009	0.5055	1.66959	0.57561	-0.0937	-0.5231	-0.85241	0.53215	1.37877	-1.0508	0.17302	1.43306	0.50624	0.28502	0.58706	-0.04522	1.16971	0.78328	-1.60161	2.03035	1.84929	-1.11961	0.3919	0.99255	-0.81823	-1.46651	-1.33194
-2.86508	-0.48985	-0.40493	0.88395	1.71296	-0.24869	-0.59918	2.08391	-0.06939	1.57068	0.57935	-0.41139	0.87444	-0.36513	-0.85216	1.6577	0.19607	1.02557	-0.55894	0.10699	0.84088	1.32787	-0.30062	-0.01346	-1.14697	0.27413	2.21656	-0.01025	0.40615	-0.19677	0.03843	-0.83904	-0.33992	-1.44841	0.82864	0.88511	-0.13514	1.429	-0.48939	1.90403	-0.93407	-0.52561	0.58525	0.58364	-0.79803	0.12799	0.03261	0.47146	0.71827	-0.33457
-1.41203	-0.09765	-1.5708	-1.00702	-0.84726	1.03046	-0.28593	0.26022	-0.13765	0.06147	-0.07673	2.10405	0.48404	0.52157	-1.15092	1.02703	0.04638	-0.77405	0.75236	0.80486	0.10455	-0.12242	-1.21548	-0.0114	-1.57923	-1.60255	-1.06674	1.41194	0.23149	-1.86846	0.59742	0.41648	0.86687	-0.76299	-0.54968	0.09349	0.79722	-0.53586	1.51964	0.38805	-1.10392	0.07856	0.87512	-1.36188	-1.53173	0.43127	1.22607	-0.66326	-1.1026	0.83085
-2.99469	-0.7562	-0.18734	2.74173	0.99224	-0.72672	-0.03947	-2.62043	0.04396	-0.89086	-0.93471	2.03349	-0.08816	-0.99931	0.05463	-0.57073	1.49529	-0.29945	1.95024	1.09482	-0.26184	1.14987	0.04157	0.91564	-0.36438	-1.37988	-1.87012	-0.70686	0.50354	0.48254	-0.15145	-1.94569	1.57996	0.7979	0.61254	-0.80942	0.57817	-0.71847	-0.46298	-0.33631	-0.69919	0.13736	-2.02311	0.21749	0.08632	-0.14426	0.18265	-0.37703	-0.20136	-0.69811
-0.84873	1.84864	1.10584	-0.75255	-0.29738	-0.14959	2.36578	1.44574	-0.06699	-0.3083	0.1441	3.35392	-0.31479	-0.71023	0.87431	-0.21239	-0.07802	-0.00888	-0.22015	-0.28902	-1.2291	-0.53685	1.92125	0.46954	1.55354	-0.06386	-0.03886	0.66314	-0.31666	0.72729	0.93775	-1.39895	0.50382	1.10692	-0.34161	-1.11474	1.67277	1.37703	0.84006	0.08608	0.49146	2.89542	-1.59899	0.04375	-1.18248	3.56077	-1.11809	1.23761	2.267	0.16193
-1.46992	1.67562	2.94821	-0.66048	2.46114	1.40737	1.44149	0.06436	-1.47946	-0.62191	-1.12267	0.04185	0.30694	-0.8292	0.76342	0.87458	-0.40596	0.24876	0.2336	-1.55893	1.13655	-0.11667	-0.10568	-0.32043	0.86682	0.22346	0.19522	0.75161	1.77162	0.40867	0.46586	-0.05222	0.4388	0.86267	-1.34783	-1.03902	0.56682	-1.17003	-0.59459	-0.24268	-0.45034	-0.27735	1.1567	0.64365	-0.02451	0.19198	0.27268	-0.32832	-0.26923	0.779
-0.37204	1.46397	1.54553	-0.81252	1.1513	-0.04687	1.89438	-0.22506	-1.21614	0.19343	-0.37189	0.54584	1.1042	0.35092	-1.45305	-0.16031	-0.92927	1.40237	1.01776	-1.00682	-0.20108	-1.44971	-0.71183	-1.57509	0.49111	-0.26599	0.4807	1.36316	-0.54464	0.41224	-1.6711	1.72922	-0.28813	-0.59678	0.16807	-0.57663	-0.25308	-1.02058	-0.92955	1.15808	0.99537	-0.73356	0.39148	-0.59767	1.45725	0.23737	-1.32423	0.74243	0.86921	-1.1556
-2.80153	0.17068	0.2578	1.33324	0.41181	0.34437	-0.74938	1.47913	0.52411	1.76394	0.12354	-2.29854	0.68321	0.77035	0.0656	0.34924	0.67667	-0.34105	0.67704	-0.2806	-0.46097	-0.15441	1.05156	0.94835	-0.33734	0.79345	0.7211	-1.38866	1.80111	0.67732	-2.09577	-0.58112	-0.51812	-0.68085	-0.66917	-0.50861	0.4995	-1.71969	-1.12784	-0.3485	-0.74558	-0.71354	2.92288	0.43529	-0.2639	1.09783	-1.42744	-1.61149	-0.27545	-1.03237
-2.98637	-0.78853	-0.97585	4.38018	0.07172	0.27758	0.97361	-1.73009	0.04918	1.02375	1.1954	0.74336	1.23424	-0.41182	-1.049	1.27965	-0.73623	-0.43378	0.86817	-0.80734	0.81096	-0.88787	-0.34044	-0.90295	-0.61626	0.4945	0.29278	1.72388	0.97071	-0.48916	-0.62681	-0.20865	-0.5105	-0.21053	-0.85972	0.15021	2.19472	-0.63699	-1.38834	-2.36787	0.12531	-0.40976	-0.57663	-0.29416	1.06128	0.85241	-1.12478	-1.01795	0.5457	0.40735
-2.94735	-1.17654	0.19405	3.2938	1.63972	-0.76283	-1.59616	-3.13247	-0.24632	-1.51921	0.75046	1.14024	1.19444	0.70281	-0.3076	-0.04902	1.04169	-0.05682	-1.58411	-0.38381	-0.84483	1.3948	0.71306	-0.93501	3.28358	-2.11696	-0.55691	1.22241	-1.09791	0.64597	-2.86028	-0.624	1.19748	0.54872	0.30001	0.40341	-0.78538	0.95469	-0.49584	1.16151	1.38614	1.75796	1.10028	0.05936	1.30651	-1.10787	-1.08338	-0.65482	0.29768	2.07081
-2.98782	-0.51312	-0.13606	1.45712	1.22316	1.05029	-0.7806	1.11846	-0.62305	0.89739	1.56539	-1.04979	-0.96296	-0.85345	0.99435	-0.39786	0.94122	0.10085	-0.18348	6.33E-05	0.47315	-1.04696	-1.42406	0.45381	0.91163	-0.39209	0.31299	-1.21988	0.73714	1.27659	-0.61374	0.71149	-0.60231	-0.66959	1.08771	0.38935	1.02941	0.04922	-0.78303	-1.34698	1.42638	0.07122	1.18252	-1.53839	-1.6147	0.08956	1.066	-2.49798	2.64925	-0.83393
-1.72527	0.77768	0.1329	0.38529	-0.21378	-0.0142	0.02329	1.57211	-0.93817	1.80707	-0.59895	0.86778	-1.33344	-1.9129	0.5758	-2.28228	-0.18306	-0.67251	-0.47583	-0.12453	-0.12195	1.05398	-1.98634	0.42469	0.84202	0.35006	0.8179	-0.93825	0.43908	-0.84326	0.00978	-0.161	-0.36972	0.5302	0.97271	-1.72962	0.42278	0.61097	1.18288	-1.25081	-1.47216	0.36901	0.39405	0.65609	-0.50112	0.71415	1.1494	-2.1593	1.99182	-0.83281
0.65805	1.79376	1.1456	-0.36633	0.07313	1.21329	-0.47033	-1.02908	-0.55084	-0.11517	0.89239	1.32028	0.52036	-0.77928	0.21506	-0.35053	-0.19686	0.36303	-1.93229	0.14383	-1.20841	0.00489	-0.997	-0.85529	0.41049	-0.13181	-1.98238	1.02092	-1.26722	0.67018	-0.20105	0.43449	0.41045	1.26542	-0.07137	0.62815	0.49757	-1.27003	1.85319	-0.72551	1.25805	-0.08242	1.33951	0.59491	-0.34123	0.1062	-0.09603	-0.12994	-0.66805	-0.29772
-0.06926	1.4948	0.49639	0.08303	0.34361	1.30535	1.21187	1.19026	-0.2528	-0.06636	0.80133	1.02811	-1.6052	-1.44301	-1.12072	-0.02174	-0.9381	1.00761	-0.4438	-0.78809	2.14501	-0.22524	0.23172	0.80341	0.08543	-1.27483	2.34598	-0.83146	0.11963	-1.73771	1.86855	-1.29209	-0.24978	0.92859	0.32183	0.09121	0.45208	1.00093	-0.04765	0.32489	-0.09725	1.20026	0.14221	0.82257	-1.70984	-0.20668	0.05187	0.18739	-1.64901	0.15842
0.21945	1.60578	0.78093	-1.1318	0.88921	0.36344	0.11997	0.27866	0.23006	-0.63598	-0.56647	2.20897	-0.76071	-1.80968	-0.39502	-0.14194	-0.05119	-1.44881	-0.19785	0.8649	0.47291	-1.61212	0.36461	-0.9455	-0.24869	-0.88224	-1.12945	0.22375	0.70702	-0.5673	0.42446	0.02232	0.56969	-0.24116	-0.57407	0.77246	-0.08773	-0.55792	0.21838	1.62209	0.66334	-0.11534	0.26325	-0.8949	-2.38479	-0.85696	1.87307	-1.22302	-0.39404	0.2303
-2.69561	0.37367	1.26406	1.57901	1.46806	-1.17348	-0.31101	0.36714	-0.77524	-2.55654	0.2247	-2.05946	1.40789	0.00833	-0.15275	-1.68775	-1.17177	0.03241	-1.17972	-0.2729	2.34415	-0.7783	-1.2806	0.62376	1.00819	0.17469	-0.50023	-1.88876	-1.17125	-0.75005	-0.72247	-1.5641	1.09771	-0.08139	0.15115	0.79804	0.27947	-0.94862	-0.97187	-0.75519	0.64243	1.71899	-0.9944	0.36965	-0.43186	2.18491	-1.36021	-0.65216	-0.00859	-0.60522
-2.71815	0.42772	-0.1851	1.86302	0.63291	1.39011	0.67018	0.92971	-1.45722	1.58434	0.485	-1.09327	1.43012	0.15662	0.4336	0.26297	1.75614	-1.56515	-1.19463	0.29754	0.71209	-0.5177	-1.16901	0.63421	0.32845	2.35689	-1.18701	0.246	0.69082	1.73717	2.15294	-1.58538	0.49333	1.58283	0.49779	-1.11976	-1.45291	-0.72128	-1.29395	-2.19671	0.38068	-0.68788	0.36156	0.17637	-0.77023	-0.06025	-0.47855	-0.98712	1.74956	-0.10522
-0.32558	1.72611	-0.91984	3.1887	-0.99411	2.98432	-0.07287	-2.57901	1.10076	-2.69262	1.45561	0.96327	-0.99015	1.0025	-1.0019	1.62482	0.31706	0.90785	0.39779	0.96833	-1.1257	0.94508	0.42969	-1.58708	2.6358	0.87162	2.21746	-0.03204	-0.25282	-2.01637	-1.97323	1.78873	-1.10271	-0.08635	-0.473	-1.07753	0.34768	-0.38003	-0.05499	1.18513	-0.86063	-1.68496	0.16513	0.9919	-0.0211	0.97104	1.37199	1.01107	0.83927	0.38611
-0.76614	1.41748	0.0087	-0.61611	0.61563	2.71163	-1.74037	-0.72063	-3.39168	-1.43955	0.90309	0.63257	-0.41163	-0.77073	-1.19916	1.83976	0.09915	0.62381	1.11808	0.51063	-1.5152	1.1873	-1.30383	-0.05484	-1.00747	0.60394	0.0414	1.57939	0.90259	0.73168	-0.7681	0.02854	0.41724	-0.29205	0.13511	-0.12104	0.20939	-0.27979	2.12576	0.4114	0.83992	-0.53863	1.23969	0.57526	-2.05255	0.61848	-0.29818	0.20175	-0.38108	-0.39542
-3.24088	-0.63504	-0.65472	3.3036	-0.20389	-1.30142	-0.19322	-3.6892	-0.28412	-1.31579	1.61215	-0.05994	0.66114	0.04169	0.07863	-1.14902	0.13397	-0.25674	-1.15846	1.49622	-1.23653	0.56018	-0.84985	0.06605	2.43896	0.0518	-0.75976	-1.30215	-0.38645	-2.35057	-0.64152	0.92505	-0.99196	0.0424	-3.30808	0.72851	-2.23887	0.29225	2.04379	0.35327	0.54987	0.21948	-0.82787	2.51971	2.65129	-0.40034	1.80149	-0.29665	0.22451	-0.40164
-2.08059	-0.01158	-1.55523	3.58289	-0.82505	-0.61998	-0.33088	-2.59718	1.6452	-2.41712	-0.81958	-0.82031	-0.18763	0.0267	0.96953	1.15594	-0.59956	0.07707	1.60108	1.12349	0.35578	-0.88882	1.83385	-1.09083	2.74128	0.74482	1.0507	1.97788	-1.5352	0.05146	1.03988	-0.67629	-0.12967	0.61943	0.48564	0.67194	1.15517	0.86131	0.83139	0.81017	0.47943	0.71992	0.05869	-0.4393	2.0274	0.95845	-0.11314	0.78593	-1.00257	1.22295
-2.79303	-0.76115	0.68514	3.95059	0.59344	-1.70043	-0.59683	-4.11713	-0.22485	-1.38992	0.37653	2.1983	-0.4952	-0.38007	-0.71347	0.73206	-0.89718	1.05832	0.1265	-0.59649	0.28155	-0.14999	-0.5792	0.01306	0.16165	-0.55662	0.12953	0.42164	0.0256	-0.21464	-1.8203	0.74048	-0.31475	-0.03575	-0.56123	0.06412	0.25547	1.35572	-1.11628	1.12792	-0.15169	-1.87318	0.93783	1.6777	0.01128	0.34441	-2.10204	-0.44399	-0.95413	0.8239
-2.84315	-0.17173	-0.94219	2.26372	1.32446	1.12826	0.37532	-0.94875	-0.18189	0.7317	-1.28935	-0.87428	3.03893	-2.98468	-0.506	0.74515	-0.57048	-0.43761	1.2123	0.00114	0.48128	0.30057	-0.34495	-0.45017	0.17587	1.14311	-0.99838	-1.48925	0.53731	1.77622	-0.47759	-1.09424	1.12888	0.13711	0.55868	-0.91329	0.54329	-0.25917	1.43596	-0.12585	-0.47274	0.29145	1.44838	0.86378	0.08963	0.23476	1.29954	-0.86466	-0.76056	0.22633
-3.5489	0.29606	2.35024	0.69028	2.77526	-0.67701	0.04247	0.63192	-0.31621	-0.33529	-2.91869	-2.3498	0.90613	0.26944	0.58111	-1.45059	1.46596	0.396	0.87399	-0.19542	1.3922	0.65452	0.71473	0.99616	-1.16936	-0.85379	1.0667	-0.32106	-1.08697	-0.33604	0.35456	-1.87089	0.5251	-0.6769	0.56218	-0.54619	-0.6884	-2.17749	0.66711	1.6165	-1.60406	-0.74605	0.12827	-0.43111	1.63299	-0.94778	0.37626	0.52599	0.63164	-1.45207
-1.9913	-0.05717	-0.75308	0.87649	-0.94768	0.60758	0.46455	2.05133	0.14955	0.40643	-0.23672	-0.25981	-0.84289	-0.45103	0.51519	-1.49988	1.24461	0.63993	1.01181	0.49212	1.06281	1.43834	-0.2141	-2.35307	0.71099	-0.15865	0.39222	-0.66134	-0.41592	-1.04966	-0.67324	-1.01732	0.66555	-0.61383	-0.88634	-0.76743	1.13157	1.12777	-2.69071	-0.69222	2.93958	-2.04348	-0.74872	1.67555	-1.97401	0.43549	-0.1137	-0.27136	-1.64916	0.12919
-2.85195	-0.92095	-0.21152	2.12875	0.89145	1.05942	-1.68171	0.3254	0.70184	0.06037	1.32534	0.81087	1.37016	-0.02588	0.8191	-0.7323	1.28154	0.12292	0.33644	0.31887	-0.72285	-0.11558	-0.48361	-0.47397	-0.44514	-0.38792	0.08452	0.67364	0.00385	-0.4278	-1.03481	-0.27981	2.37819	-0.34753	-0.41003	-0.81133	0.1245	-1.09497	-1.04285	-0.19569	-0.19486	-0.83631	0.94292	-0.47383	-0.6386	0.60232	0.69348	-1.03086	1.04589	-0.22236
-2.20137	0.32777	-0.8901	1.42783	-1.25852	1.47786	1.10102	1.92912	0.51095	0.06025	-0.30171	-0.24389	-0.29906	0.25016	0.42641	0.44369	-0.58434	0.66739	-1.2599	-0.26566	-0.93646	0.72169	-1.45663	-0.4779	-0.49735	-1.33441	-1.1021	-0.11389	0.96616	0.16285	0.05917	0.69282	-0.20831	-0.33128	0.19223	-0.76128	-2.41782	0.7061	-1.06189	0.16123	-0.458	-0.65384	0.26549	-0.03504	0.13848	-3.30133	-0.39411	0.73535	-0.30956	0.44428
-2.0828	0.38789	-1.22077	3.0338	0.09545	4.27883	-0.00155	0.53575	-0.35296	0.65425	-1.7198	-1.19804	-0.09587	-1.49717	0.33057	0.00311	-0.66077	0.77215	-1.04465	-1.00424	0.70894	-0.13743	0.03308	1.02368	-0.27189	2.01531	-0.44614	0.75996	0.53497	-1.55792	0.44659	0.13474	0.23665	0.37507	1.3528	1.4137	-0.46255	0.672	1.86058	-0.38537	-0.91542	0.49274	0.82431	-1.60875	0.61345	-0.10221	0.38598	0.06356	0.951	0.28174
-0.79678	1.33882	2.37559	0.34018	-0.16864	0.649	1.20808	-0.57019	-0.86138	-0.37878	0.9146	1.08438	1.93433	0.09653	0.09709	0.04777	-1.48316	0.21746	0.55639	1.44864	-0.12269	0.76445	1.91145	-0.79231	0.56214	1.01295	0.88229	0.48262	-0.08106	-1.2006	-0.88795	-1.92005	-0.49761	-0.50499	1.00619	0.66131	0.63917	0.6386	-0.06864	0.3499	-1.19393	0.38022	1.02444	0.20589	-0.46202	0.20389	-0.63406	3.41545	-0.41131	-1.73059
-2.28383	-0.2601	-0.18493	0.91154	-0.87823	1.28286	0.32589	2.36318	-0.55166	2.43395	-0.47611	-1.84164	-0.07171	0.82496	-1.12126	0.68331	-0.60051	-1.52603	-0.72911	-1.52069	0.84705	0.1137	1.33871	0.77818	0.2857	0.87723	-0.59096	-1.94453	1.84059	0.60756	-1.41346	-1.03066	-1.66513	0.72731	0.71617	-1.88667	-0.09584	-0.92807	-0.6775	1.85074	1.53919	-1.53725	0.29892	0.37169	0.45347	-0.27313	-0.49585	-1.54786	1.03248	-2.5763
-0.70442	1.1539	0.55071	1.22685	0.00432	3.82658	-1.68686	0.46254	-0.45864	3.82774	-1.04933	0.88055	0.2949	1.1148	-0.47617	0.43763	-1.14235	0.29512	1.10472	0.69212	-0.84004	-0.08583	0.07354	-1.68123	-0.27139	0.77354	0.36034	-0.77641	0.82099	-1.84703	-0.06438	-0.30023	0.12426	0.56079	-0.77166	1.41906	-0.58866	-1.10118	1.25694	-0.72686	-0.00792	-1.61739	-0.12341	-0.72923	1.16842	0.59082	-0.63603	1.02948	0.09822	-1.56219
1.48905	1.17852	1.19042	1.97189	-0.05839	2.67581	-0.66609	0.61323	-0.73277	0.10391	-1.07905	1.53631	0.38291	0.57014	1.34883	-0.2927	0.39566	0.99545	-0.59916	0.41707	1.29449	0.50129	1.75908	0.43207	-0.79796	2.92029	-0.83759	-0.84431	-1.0621	-0.04356	-0.70645	0.17369	0.18164	0.01171	-1.5675	0.36572	-1.1213	-1.07816	-0.83121	-0.45431	0.05995	0.89474	2.29104	-1.16828	0.29256	-0.25529	0.73931	0.46742	-0.22616	-1.39608
-0.17299	-0.03745	0.62619	-1.14725	-0.82181	-0.20258	0.55273	-2.23042	-2.72794	-0.33528	-0.15396	0.44023	-0.19814	-1.03548	-1.12013	0.79137	-1.25773	-0.71097	-0.38665	-1.11195	0.88459	1.1042	-1.17671	2.05386	-0.63114	-1.77175	-1.36377	-0.97847	0.50366	0.80431	-1.89726	-0.38811	-0.47484	-0.94624	1.81266	0.1439	0.19983	-0.14809	-2.96593	0.06269	-0.81377	-0.1829	-0.55205	0.61639	0.58902	-0.61204	-0.11416	0.25774	0.70068	-1.88004
0.42777	1.91466	0.3037	1.36134	0.12132	1.55221	-0.2182	-0.67204	-1.02006	-1.29558	-0.17324	0.36965	-0.12937	0.8541	0.26067	-0.8506	-1.14827	0.85933	-0.02649	-0.5845	-0.50218	0.30023	0.29613	-0.55216	0.58878	1.24762	0.74457	-0.61508	-0.90016	0.4815	-0.3447	0.57406	0.29406	0.25682	1.47745	0.4726	0.60101	-0.27877	0.90724	-0.33123	-0.0311	-1.67459	-0.76909	0.70124	0.52819	-0.71227	-0.43816	0.74119	-0.60917	0.91096
-3.87594	-1.18814	0.36413	2.89435	0.2411	-3.00842	-0.30222	-0.0106	0.0754	-2.15944	-0.84987	-0.6183	0.34483	-0.08473	-0.02761	-0.98772	0.19311	0.22024	0.50602	-0.51417	0.35293	0.2494	-1.23593	2.03295	-0.2855	1.5774	-0.73124	0.22359	-0.29322	0.07023	0.77183	-0.17664	0.87343	0.53501	0.61314	0.66483	-0.1157	-0.53861	1.21852	0.70683	-1.00489	-0.52449	0.6779	2.58914	-1.45672	0.20573	0.61277	-1.60304	1.01641	-2.40471
-3.78316	-0.50043	0.5214	1.72208	1.03447	-0.59912	0.86657	-3.5735	-0.77376	1.21393	0.79862	-0.33815	1.51038	1.93711	0.45494	-1.35329	0.39762	-1.30655	0.59509	-1.27297	0.00189	-1.42464	0.44684	-0.86182	-2.21596	1.37798	-1.87952	-1.73954	-0.06867	0.9915	-0.24116	-1.13427	1.3453	-0.58628	-1.81077	-1.70245	0.999	1.09861	1.14691	-0.60877	0.59385	0.43623	2.11551	1.71752	1.15189	-3.54381	1.45376	1.51671	0.31737	-1.18625
-3.838	-1.38319	1.26581	2.99674	2.29215	-0.47894	-0.53374	-2.21265	-0.48403	1.7603	-0.7202	0.18129	-1.20712	0.5813	0.48777	-1.19505	0.6869	1.66543	-0.15314	-0.13232	0.16005	-0.40628	-0.41083	-0.36389	1.4227	0.20511	0.90718	-0.04606	0.23214	-0.45322	0.25073	-1.06666	-0.01039	0.99842	0.50379	0.48389	-0.26932	-1.28355	0.42691	1.06986	1.04056	0.1807	0.79394	-0.64114	0.17233	1.33551	-2.22789	-0.51069	0.28019	1.75937
0.13126	0.67619	0.94768	0.34872	0.11078	1.5428	-0.29825	-0.24175	-1.2912	-0.29347	1.13456	-0.38429	1.44385	0.55496	-0.58459	1.70502	0.52972	-0.1724	-1.27979	0.4964	-0.94352	-0.57948	-0.26252	0.16937	0.52608	0.10876	1.76508	-0.12001	-0.72556	0.73533	0.21574	-2.26779	0.14942	0.20022	-0.2156	1.21312	-1.12117	2.50039	1.72411	0.58036	-1.17138	0.06653	0.48394	0.23171	-1.41315	0.12455	-0.66272	0.36102	-0.82432	-0.30741
-2.6437	-0.11611	0.84233	2.37612	1.65759	-1.55784	1.92268	1.50912	-0.63161	-1.29015	-1.18036	-2.67064	0.63158	-1.00664	1.11413	-1.19284	-0.16383	-0.24784	0.22409	-0.57292	0.53266	-0.461	0.99848	1.40643	-0.93731	-0.34019	1.50176	-0.77182	-0.74147	0.06325	0.1071	-1.33113	-0.4892	-0.50273	-0.44484	0.38593	-0.08615	-0.07736	-1.61666	0.45408	1.39127	0.68742	0.77161	0.089	0.42226	0.46592	0.47239	0.28634	0.44309	-1.36958
-0.45872	1.26286	2.55693	-0.10517	1.62765	2.99657	-0.4163	-1.10874	-1.95544	-0.1362	-0.55768	-0.03243	-0.94053	-1.62033	1.00202	-0.73497	1.41917	-1.61923	-2.13832	-0.89434	0.27432	1.56076	0.02245	0.10951	0.08333	0.15913	-1.65233	1.82828	0.18752	-0.38163	0.52765	-0.48993	1.50266	1.13109	1.01734	-0.16167	-0.88252	0.05724	-2.04406	0.956	0.67194	1.16623	1.13474	0.27921	-1.06469	1.54023	-0.32678	-0.48606	-0.18727	-0.66651
-3.17954	-0.66178	-0.91659	4.47146	-0.00572	0.27576	-1.58457	-5.49972	0.15316	-0.47424	-0.2186	1.13196	0.8822	-0.62242	-2.47067	1.62195	-0.30691	1.5623	0.2318	0.95212	-1.55761	-0.12346	1.15616	-1.42997	0.0611	0.99128	0.16798	0.57854	1.18025	1.6082	0.01261	-0.30889	-0.39714	-0.29296	-0.38539	0.71107	0.91425	2.12575	0.77571	0.21027	1.36812	-1.21261	-1.84472	0.11529	-0.00201	-0.79372	0.04151	-1.93769	-1.32419	-2.81232
-2.57832	-0.73742	-0.48441	1.48785	-0.896	0.88592	0.04881	1.62696	1.25284	1.95405	-1.04763	0.16975	-1.11996	-0.68022	0.63794	-0.48739	-2.14032	1.12198	0.17658	-0.304	1.11998	-0.60192	-0.02724	0.65706	-0.1188	-0.5858	0.95241	-1.15096	-0.02642	-1.01703	0.07988	-1.40186	0.2898	2.19422	-0.43033	-1.45076	0.44862	-2.03822	0.92938	0.89216	0.60817	-0.19041	-0.18638	-0.61868	-0.03718	0.58579	2.32336	0.2437	0.88166	-0.01222
-0.0432	0.67355	0.31634	0.11063	0.92599	2.782	-0.95073	-1.35736	-0.45547	-0.13575	0.6046	0.7573	0.12473	-0.72833	-1.96991	-1.65451	0.18195	-0.54393	-0.68063	0.96967	-0.77785	-0.23434	-0.5507	1.34962	1.25699	2.22373	-1.01917	0.84407	0.12792	1.91768	-1.01263	-0.05796	1.73297	0.87084	0.34918	1.38579	-1.2123	-1.2688	-1.89349	1.06722	0.6745	-0.90461	0.698	1.13103	-0.43579	-0.6021	0.33283	-0.37648	-1.26971	-0.56276
-1.7885	0.55067	-0.90752	6.94348	-1.18926	-1.50559	2.32733	-6.31325	0.77683	-4.99265	2.00813	-0.04583	0.98886	-0.76579	-1.94518	2.05906	0.20846	1.78779	0.65861	0.09035	-2.01966	0.80224	-1.55624	-1.50749	0.96293	-1.19702	0.73643	0.47607	-1.83739	-0.091	-0.67112	0.90297	-1.98996	0.16108	-0.60707	0.26389	0.33069	3.76004	-0.79375	0.01319	0.03624	-0.02729	-0.03971	3.10464	-1.18665	1.15776	1.01644	-1.00288	0.771	-0.1081
-2.74764	-0.95906	-0.00643	4.15519	-0.32381	-0.7756	-1.44794	-2.5994	0.50798	-1.05994	0.71559	0.62364	-0.51799	0.00709	0.55294	0.60093	1.47158	0.70666	-0.71531	0.10656	0.1164	1.10297	0.12821	0.5859	-0.34955	0.66396	0.85058	0.15579	0.10035	1.39401	-3.0776	-0.85706	-0.1339	0.27476	-0.07206	0.22207	-0.10668	-0.48518	-1.3251	-0.28376	0.98971	-1.35775	0.65546	-0.33056	0.72001	0.48468	1.52726	2.04771	0.93574	-1.3919
-3.18267	-1.34042	-0.24561	2.05215	1.34051	-0.10044	-0.82938	-2.61862	0.55291	0.91522	-0.76192	0.99638	0.13598	-0.38804	0.0994	-0.26767	-0.21573	0.49071	0.70606	-0.13326	-1.07092	-1.19883	-0.41012	0.46619	0.4773	0.1818	0.58013	0.92766	-0.54105	0.63881	-1.44371	-1.16349	0.12019	1.56	-0.90615	2.11249	-1.61129	0.77784	-0.34585	0.8488	1.51148	-0.74458	1.29714	-0.87653	1.97406	-0.0995	-2.35129	0.57949	-1.47265	-0.83935
-3.37517	-0.7932	0.22556	0.34674	1.10458	0.15146	-0.51545	1.54415	-0.28117	3.37204	-0.68679	-0.28307	-2.43583	-0.32476	-0.20737	-1.86622	-0.05693	-0.91499	-1.58919	1.13219	-0.76135	0.4715	-2.27277	2.3127	-0.33949	-1.59666	-0.20103	0.97193	1.26111	0.98513	0.47366	0.46584	-2.34682	0.34538	0.75879	-0.36284	-0.11877	0.58862	1.13075	-1.57336	1.79332	0.41048	0.37107	-0.33239	0.3941	-1.42258	0.08097	0.12933	0.32166	0.10473
-3.48651	-1.00263	0.1761	2.3609	1.78287	-1.03183	-0.8728	-2.61181	-1.71498	0.70771	-0.13363	1.61558	-0.04583	1.30225	-0.58726	1.22308	0.82152	-2.17058	0.36044	-7.76E-04	-0.4048	0.27695	0.59752	-2.12323	-2.20971	-3.28021	0.90823	0.38121	0.28787	0.84834	0.30539	-0.22956	0.5559	-0.51952	-0.80901	-1.70098	-0.30263	-0.34762	2.96528	0.5022	0.47938	-0.61186	-0.57576	-0.56919	0.28474	-0.14978	-1.06353	1.34561	-0.43612	0.42957
-2.73337	-0.02408	1.28371	-0.12821	1.76345	-2.16788	0.39445	-0.30377	0.15562	1.36303	0.32826	-0.93362	-0.65196	-0.54249	-0.62882	-1.07081	-1.13516	-0.28711	-0.72187	-0.95759	-0.53106	0.4228	0.63585	0.84531	-0.88759	0.4955	-0.09502	0.28711	-0.40726	-0.01504	-0.9185	-1.47565	0.35442	0.52787	1.03818	1.42828	-0.66069	0.86933	-0.67024	1.68427	1.41316	-0.60722	-0.43552	-0.64254	0.62282	1.44725	-0.36163	-0.77071	-1.44018	-1.68343
-2.5356	-0.81105	-0.3967	2.08957	0.69742	0.39432	-0.81542	-0.67176	-0.00449	-0.7428	-2.30709	-0.04441	-0.38367	-0.60918	-0.34463	1.42209	-0.72554	0.60629	1.42632	-0.58758	0.23595	-1.96983	-0.05697	-0.59484	0.2966	-0.45654	0.98588	0.46606	-0.17789	1.59323	0.59532	-1.37148	0.27859	0.13953	-0.9592	0.0425	1.44707	-0.49677	0.12504	0.31745	-0.03077	-0.1942	-0.49829	-0.97059	0.42212	-1.51072	1.21445	-0.6287	-0.20072	1.21937
-1.00219	0.44207	-0.49399	-0.04117	-0.30917	1.95205	-0.41446	1.14053	-1.49105	0.01788	0.89589	1.63414	-0.3703	-0.08071	-0.4464	-0.64685	-0.08956	0.54987	1.22953	-0.71924	0.64464	-1.90856	-0.00926	-0.22066	-0.48265	-2.30345	-0.70982	-0.56343	0.56006	0.06738	-1.08989	0.31944	-0.54748	0.98845	-0.19258	-0.13407	1.42688	-0.34355	-0.52653	0.59273	-0.7162	-0.25593	-0.04797	0.39921	1.63379	0.11057	-1.25031	0.12034	-0.40066	-1.16775
-3.20937	-0.92181	-0.4089	0.6749	1.32178	-0.40847	0.26333	2.03085	0.36329	0.26993	0.95121	-1.05247	-0.6393	0.64242	1.52904	1.27405	-0.24636	0.02199	-2.20749	-0.14102	0.69681	-0.32623	1.86827	-0.6377	0.24458	-0.16511	0.23933	0.45056	0.06822	0.00483	-0.83011	0.8693	-0.30677	0.93541	1.31995	-0.09774	-0.26312	-0.944	-0.80904	0.07948	1.70766	1.05082	0.62701	1.46873	0.23919	-0.64908	0.02409	-0.38078	-0.32117	0.02635
-3.58405	-0.80958	-0.07736	2.7765	0.87042	-1.97319	-0.39435	-1.95948	-1.05991	2.848	1.06829	-0.42525	-1.80992	-0.60875	0.53017	0.07542	-1.27317	-2.38367	1.60045	-1.71429	-1.05653	0.0416	-1.07978	0.39892	-2.77653	-2.11627	-0.01951	0.41605	-0.73366	0.1041	0.06184	-0.8309	0.92007	1.07261	2.832	0.25896	-1.92938	0.47024	-0.8638	-0.46852	0.55777	1.51881	1.7698	-0.52884	-1.01355	0.48789	0.92004	0.29411	1.22499	0.34091
-3.07954	-0.22895	-0.56672	1.45859	0.17012	0.7203	0.15409	0.48544	-1.05092	1.74952	0.48768	-1.1038	-1.06367	0.20426	-0.8279	-0.86923	-3.49512	1.43657	-0.93912	0.89095	0.38084	1.17391	-0.43816	-0.81777	-2.36572	0.69463	-0.07148	-1.36282	1.85996	1.2397	2.65272	-1.25271	1.08838	-0.54028	-1.64176	0.59988	-1.61373	-1.04078	1.7389	-0.47553	2.98827	-1.0858	1.2747	-1.04354	-0.20449	-0.67546	0.83127	-0.03015	-0.67536	-2.22783
-2.18519	0.08138	-1.7669	4.51427	-0.41995	-1.48875	1.29956	-4.49876	0.20494	-3.76331	1.39077	0.80292	0.05589	-1.15214	-0.91632	2.10474	-0.39864	0.95862	-0.17888	0.05719	0.35524	-0.65027	0.635	-0.57803	1.71066	0.21146	1.57756	0.37632	0.61216	-1.92539	0.79962	0.86667	0.71294	-1.51549	0.70721	-1.12644	0.35132	0.38167	-1.05158	1.2322	0.44414	1.34592	0.50081	0.43259	1.11999	-1.09918	1.0787	-1.80808	-0.63414	2.57263
-0.49678	1.34676	0.30356	-0.38091	-0.42772	2.26583	2.04601	0.63568	0.37744	1.366	0.67839	-0.126	2.43266	-1.63861	-0.35077	-2.04815	-1.205	1.3144	0.9841	-1.54453	0.02621	-0.38961	0.37481	0.49407	-2.12381	-0.92963	-1.12923	0.96873	-0.78607	0.27604	0.51532	1.18909	0.89865	0.71033	-0.44638	-1.15649	0.42306	-0.17563	0.31288	0.03815	0.458	0.06493	1.36693	0.08733	0.79166	0.29201	0.2315	-0.96948	0.25421	0.60007
-2.96071	-0.22589	-0.28515	0.98864	-1.4763	1.09261	-0.11302	1.90876	-0.77879	1.23705	-1.53422	0.72465	1.10891	-0.21463	0.4091	-0.03185	-2.68943	0.51657	0.12895	-0.58075	0.46128	-0.35072	0.31886	0.92896	-1.59562	0.37982	0.50259	1.04642	-0.47113	-1.01564	1.52325	-0.3654	-1.14235	0.02724	-0.92674	0.42531	-0.74575	-0.23098	-0.83511	0.64117	-0.72663	1.14526	1.18631	0.25115	-1.17226	1.13967	-0.54043	-0.06862	0.52876	-0.73694
-2.6971	-0.17748	0.28798	0.49224	1.50221	-0.09016	-0.06967	2.17751	-0.07685	0.9246	-0.80351	0.44978	0.8895	-0.7589	0.14532	-1.91598	0.06841	0.73298	-0.59606	-0.62686	-0.85045	-1.54741	-0.42798	1.01528	0.1332	2.02922	0.21732	-1.66763	1.21486	0.11509	-1.50522	-1.69635	-0.58066	-1.47083	-0.68545	-0.31101	0.85892	-1.19773	1.14412	0.34952	-0.95353	-0.53426	-0.10234	1.45537	1.80198	0.07773	-1.32238	-0.14985	0.25019	-0.04869
-1.11998	1.31128	-0.22457	-0.43041	0.83755	-0.98347	0.12462	2.02402	-1.38389	-0.76131	0.68489	0.31223	-0.15364	-0.67521	-0.91645	0.86253	-1.44113	-0.79773	-0.48194	-0.84289	0.84493	-0.4978	1.4858	-0.90928	0.38938	-0.60421	-0.9412	1.77374	-0.07006	0.71316	0.81199	0.38378	-0.6348	1.2773	0.09466	-1.20489	-0.02071	1.61403	2.83017	-1.28992	0.37582	1.31154	-0.00951	0.0121	-0.72914	0.07597	1.78653	-0.77946	-1.75602	0.74829
-2.06954	0.29566	-1.55381	0.45346	-0.18809	-0.05704	0.51679	1.93372	-0.7338	2.05933	-0.5801	1.41082	-1.4655	0.50733	0.45146	-1.14439	-0.45319	1.87008	1.13715	-1.24676	0.4079	-0.02846	0.58746	-0.73953	0.26142	-0.18768	0.74679	0.02192	-0.79725	0.07818	1.27322	0.66223	-0.71263	-0.31052	-1.9134	-0.5865	-0.34633	0.17933	0.61787	-0.2432	0.05342	0.47992	1.57632	2.27039	1.18857	0.67247	0.3802	0.17233	1.3376	-0.52601
-0.09238	1.66855	0.80361	-0.59939	0.86915	0.5438	0.46126	0.44355	-0.04759	-0.15937	-0.52486	0.97184	-0.12199	-0.15516	-1.59975	1.31184	0.44944	0.49382	0.31001	0.37674	-0.36943	0.88806	0.19494	-0.37869	-0.8184	-0.3071	0.72898	0.46711	-1.59706	0.33125	1.58654	-1.14343	-2.30464	-0.08764	0.93553	-1.35615	-0.66425	1.23998	0.73951	0.33934	-0.88242	-0.94552	-0.76878	-0.10116	-1.55015	0.25722	-0.13239	0.35157	0.47685	-0.3078
0.327	1.86528	0.3963	-0.36462	0.45887	1.91524	-0.83597	-1.1049	0.19662	-1.85832	0.12683	0.31224	1.33721	0.00355	-0.14638	-0.94759	0.18818	0.38135	0.1238	-1.29727	-0.12534	0.43836	0.50869	-0.23452	0.25819	-0.50617	0.80252	-0.23217	0.69935	0.32883	-0.47148	1.29917	0.4464	-0.04856	0.78415	0.76527	-0.04413	-0.24333	0.89277	0.12844	-0.93926	1.22061	0.40388	-1.48067	-1.19705	-0.62764	0.05408	-0.26727	0.92892	1.18447
0.80535	2.17804	1.2633	0.39851	1.45382	3.72266	-0.61356	0.6864	-0.04485	-0.04187	1.33585	-0.32227	-0.58464	-1.74506	-1.85653	1.3662	-0.53576	-0.51509	0.10142	-0.04118	-0.38205	0.33257	0.00623	-1.0718	-0.29251	1.8576	-2.05467	1.0179	-0.79412	0.47871	0.40223	0.68716	2.22385	0.92738	1.49588	0.3478	-0.26974	-1.75518	-1.21264	-0.46644	-1.39981	-0.76652	-0.43469	1.73326	0.00426	-0.20891	-0.39968	0.66018	-0.72725	1.82196
0.29155	1.77019	-1.31378	1.04522	0.92412	1.86185	-0.07448	0.83891	-1.75844	0.07472	0.8209	1.15409	0.21147	-0.60711	-1.1749	-0.86391	-2.83913	-1.07953	0.31719	-0.93593	-0.60482	-0.48985	-1.02372	0.86121	-0.52264	-0.31678	0.57903	0.22953	0.59253	0.17138	-0.00965	0.34113	0.23298	-0.07762	0.51458	-0.54236	-0.29046	-0.62221	-0.07437	0.43719	1.91294	-0.91122	-1.02479	1.57372	-0.09075	-0.07061	0.34114	0.55216	1.43797	-1.26968
-0.52542	1.45609	-0.35177	0.82545	-0.80075	2.49083	1.11461	0.76334	-0.66991	1.06897	1.56891	1.49	-0.91617	-1.46008	0.02064	-0.77438	-0.77809	1.21686	0.29039	-1.08919	0.0722	1.27281	-1.41588	1.09158	-0.34303	-1.08864	0.09071	-0.56575	-0.4084	-0.39419	1.33312	1.59426	0.46243	1.92959	0.47256	1.27158	-0.62494	-0.71332	1.16236	1.40378	-0.46891	0.16619	-1.65315	0.5339	-1.50862	-0.43573	0.03318	-0.51906	-0.68343	-1.48983
0.53066	2.26261	0.67032	0.03114	0.67888	3.23802	-0.18884	-0.37284	-1.06716	0.97657	0.36057	2.1793	-1.56116	-1.96122	-0.92074	0.9989	-2.02094	1.46398	-1.13563	0.33492	0.52789	0.58193	-0.13195	-1.31768	1.94472	-0.19201	-0.82425	-0.11148	-0.06987	1.49566	-0.20605	-0.47388	1.12908	1.14475	-1.04859	-0.41275	-0.45387	-0.09591	-0.35874	0.47427	-0.79401	-1.045	0.14247	-0.87761	-0.8354	1.07867	1.05088	0.62906	0.44374	-0.32206
-3.42325	-0.98106	-0.12373	3.71474	2.79501	-2.08177	-0.59033	-1.88226	0.25636	1.81686	0.38405	-0.6726	-1.04256	-0.07061	-0.57683	0.1631	1.31852	-1.05485	-0.92575	-2.39669	0.57123	0.5594	-0.17094	0.09579	-1.87993	0.4345	1.75219	-1.2354	-0.68058	0.00638	-0.60995	-0.01853	-1.27724	-0.56575	-0.24683	-0.03711	0.13121	0.47242	0.18534	-0.70585	-0.53054	0.17705	0.14694	-1.59172	-0.90122	0.79851	0.90301	0.92221	0.40339	1.85586
-3.16611	-0.40087	-0.2181	5.01282	1.49227	-1.57459	0.59682	-2.80009	-1.06054	-1.84237	0.77555	1.8737	-1.19737	-1.03046	-0.21894	1.23481	0.63447	0.769	-0.99	1.07536	-0.34672	-0.78667	0.82516	-2.21501	-0.68102	1.47834	-1.44809	1.70726	0.25658	0.76198	-0.89776	-0.40148	2.03023	0.30029	1.32899	-0.54245	-0.93021	0.0623	0.09903	-0.0726	-0.05706	1.66864	-0.9421	0.90088	-0.77066	-0.34455	0.33142	2.07806	0.57522	0.78746
-3.57046	-0.99626	1.84851	0.9254	2.65086	-1.62178	0.22206	-2.23024	-0.36973	1.20605	0.87958	-0.42889	-1.40535	0.56098	0.60643	-0.27342	0.45359	0.07923	-0.678	-0.41983	-2.34145	0.96301	1.0027	0.8536	-1.35268	-0.74966	0.72641	0.02798	1.79608	-0.14336	0.02145	-0.09993	-0.80643	-1.90032	0.08208	0.36011	-1.61134	0.83535	0.27902	0.92768	1.23081	0.70179	0.12942	0.27658	1.25548	-0.57341	1.50511	1.65669	0.49845	1.67818
-0.09148	1.72088	0.76414	-0.5772	-0.30594	0.74261	-0.928	-0.02455	-2.41519	0.0727	-0.4649	1.5525	0.04358	1.31988	0.95375	-0.82168	-0.27975	-1.09755	0.07581	-0.75401	-0.09901	-0.5945	-1.76986	-0.49029	-1.08434	-0.29019	-0.17024	0.83864	0.39007	1.35338	1.0184	-0.64289	-0.13022	-0.58005	0.96562	-0.24958	-0.3053	0.26576	1.79756	-0.61121	0.2184	-0.71117	-0.81063	0.43663	-0.09659	1.22663	-1.37077	-0.64528	0.6067	-0.00255
-0.42986	1.63654	0.84411	-0.64953	-0.19228	0.44207	1.1485	0.21766	-0.5348	-0.7074	-0.15962	1.99483	1.01137	-0.67904	0.19483	0.48253	-1.85464	0.34079	-0.02048	-0.53685	-0.00739	-0.19013	0.96294	1.4163	-1.07565	1.75715	-0.39279	0.23882	-0.94492	1.17377	0.38841	0.05981	-0.02798	-0.70206	-0.56051	-0.1816	-0.69591	0.53996	0.26404	-0.87562	0.76452	0.01454	-0.79275	-1.60106	-0.05128	-0.13503	0.49308	0.68908	-1.66361	0.9619
0.14	1.14908	-0.26584	-0.93741	-0.52672	2.68947	0.04901	-0.61886	-0.81133	1.97138	0.37171	0.67505	-0.62224	-0.3548	-0.97138	1.32413	-0.54324	0.04126	0.70597	1.55515	-0.77442	-0.44163	-1.00586	-1.27154	-1.1584	-0.04468	-1.0544	-0.49148	1.30757	-1.63326	1.27242	0.16616	2.0683	-1.72494	-0.23322	-0.67369	-0.65259	0.76189	0.70693	0.66928	-0.94875	0.12083	-0.79714	0.42173	-0.6369	0.78586	-0.45321	-1.0816	0.76054	-0.89059
-3.00047	0.22319	0.35456	0.43575	1.51561	1.01056	0.81578	0.48898	-2.01524	0.76857	0.68125	-0.58534	0.97978	1.55329	1.05137	-0.76164	0.21992	-1.93298	-0.35524	1.15666	1.29642	0.30965	-0.58497	-0.54088	0.75272	1.69075	-1.81591	-0.69366	0.17498	-1.39639	1.20262	0.93143	0.47904	-0.67187	-1.67844	-0.79405	0.38762	0.02743	-0.56444	-0.54555	0.03295	-0.44915	0.13783	-0.00863	-0.01736	-1.66543	0.15206	-0.95344	1.12178	1.09494
0.2982	1.67548	-0.24026	-0.13841	-0.16757	1.16291	-0.1696	-0.23263	-1.36248	-0.20582	0.14426	1.04146	0.43013	-0.66812	1.88758	0.82724	-0.84707	0.14253	0.49308	1.09708	0.16985	-1.40092	1.50977	0.58123	-0.71654	-0.57983	0.16343	-1.113	1.10453	0.40198	0.84965	-0.09751	0.3608	-0.42856	-0.11881	-0.7441	-0.22368	1.05442	0.29075	0.35664	-0.2675	0.17331	0.94008	0.85522	0.96764	0.63667	-0.44134	0.19465	-0.60154	-1.17152
0.56522	1.78967	0.28911	-0.16157	1.09707	2.30595	-0.12387	-0.86279	-0.01373	-0.21909	0.06137	1.37492	-0.44536	-0.52782	1.85083	0.77541	-1.01068	-1.42108	-1.02068	0.99896	1.40706	0.1027	-0.70361	-0.58334	1.74138	-1.73874	-0.16065	2.15359	-0.10435	1.8977	-0.96972	-1.23807	-1.15397	1.4997	0.79598	-0.32559	0.72968	-0.86727	0.49272	-0.63876	-1.31479	-1.15707	-0.01992	0.56116	-1.57423	-1.6671	-0.71309	-0.13147	1.20514	-1.64449
-2.05654	1.29121	0.6837	0.59242	0.73949	0.97341	2.21161	2.24403	-1.90728	-0.36146	0.7879	0.69215	0.94204	0.54834	-0.62029	-2.48134	0.62759	-0.5204	-0.85874	0.48236	-1.19903	1.20876	-1.43865	-0.302	0.25319	-0.56993	0.5836	-2.96528	-1.93281	2.03634	-0.99811	0.71504	0.34226	-0.72686	-1.34791	0.2653	-0.09845	0.44873	1.18221	-1.15431	1.3873	0.42927	-0.83074	-1.26038	0.64328	0.50216	-0.83472	1.71356	-0.44512	0.30273
-0.00273	2.03243	0.3872	-0.16323	-0.47419	1.1903	0.23519	-0.42007	0.01928	-0.32725	0.33693	0.8289	-0.5079	-1.82835	-0.89845	-0.97957	0.23162	1.83687	-0.5834	1.1606	0.78947	0.17963	0.90087	1.38542	0.40191	-0.73143	0.70001	0.24664	0.39431	0.53475	1.65502	0.39598	1.16157	0.39329	0.37187	1.25265	-0.20198	0.49456	-0.37838	0.87757	-1.79958	0.28908	0.79993	0.02522	-1.45375	-0.72675	0.2025	-0.44329	0.22279	1.06258
-2.23261	0.67476	0.01272	1.7214	0.66059	0.1069	1.44257	1.11906	0.20974	-0.96739	0.47879	-0.73349	-0.54893	1.06386	-0.14773	0.05346	-0.45395	-1.4333	0.08331	0.52788	-0.96801	-0.55323	2.13981	1.30814	-0.92477	0.41333	-0.57373	-3.95554	0.74117	0.24587	-0.34892	-1.07769	-0.51781	-1.08592	-2.05859	-0.43477	-1.00283	-0.95107	-0.62905	2.00346	-0.53868	0.75178	-0.22871	0.79058	0.47629	0.6846	-0.47876	-1.99209	0.60674	-0.82202
-0.2954	0.45706	0.27979	-1.00895	-0.08478	1.0435	-0.45169	-2.75202	-0.77831	0.3382	-0.27846	-0.81964	0.51887	-0.40872	-1.33378	-0.66659	-0.04504	-0.30802	-1.07286	-0.37618	-0.1031	0.33271	-0.24042	0.28038	-1.32736	1.04156	1.39369	0.58474	-0.79163	0.80906	0.62157	-0.61221	0.10437	-0.39415	-0.84872	-1.51948	-0.22474	-0.64809	-0.19783	1.28104	-2.13619	2.17613	-0.09822	-1.20194	-0.82082	-0.8986	0.33319	-0.12216	1.277	0.83185
1.36081	1.98114	-0.11993	0.95609	0.25204	0.62492	-0.27949	-0.51773	-0.85058	1.42031	-0.20231	0.06044	-0.82907	0.93313	-0.81135	0.37156	-2.35241	-0.96157	0.5132	0.95486	1.04276	0.69074	1.25938	1.77308	1.04386	-0.5856	-2.13907	0.39739	-0.64961	-0.19697	-0.0908	-0.48981	0.00752	-0.6821	2.40604	0.74093	-1.60164	-0.93914	-0.21883	0.87635	-0.0086	0.24983	-2.07811	-0.38312	1.03874	1.82991	0.67756	-1.35093	-1.39856	0.9499
-3.03988	-0.40755	-0.96898	3.91692	0.73427	-1.23482	0.6825	-2.87161	-0.15971	0.02099	0.02158	1.04731	1.0599	0.82411	-0.14991	0.58788	-1.10441	0.02675	-0.00821	0.26095	-0.02542	0.62132	-0.60859	-0.81316	-0.95215	-0.27401	1.42398	0.58938	0.59324	0.51625	-0.52992	1.09588	0.62025	0.90187	0.20486	-0.48887	0.82215	1.26152	-0.2356	-0.10544	-0.14053	-0.55674	-0.70711	0.44651	-0.19137	0.21881	-0.53113	-0.71414	-1.52028	-0.43122
-0.89891	1.74019	1.72153	-1.91062	-1.70039	0.16032	2.14495	0.38465	0.10543	-0.35473	1.91608	3.3185	0.57951	0.03673	0.53902	0.92029	-0.38446	-0.12965	-0.91543	0.70913	-0.0807	1.53426	0.41946	0.34225	-0.44462	-0.08092	-2.88288	1.77818	-2.13831	-0.63416	0.57049	-1.62344	-0.48521	-0.1681	0.27843	0.01875	1.89254	-2.35454	-2.10238	0.32614	-1.7559	-0.05815	-0.07266	-0.08503	0.85491	-2.53594	-0.06063	-0.04902	-0.95614	-0.60493
-0.9675	1.31389	0.98525	0.28884	-0.23757	0.53212	0.00945	0.45082	-2.36062	-0.0253	0.51643	1.16362	-1.36588	-0.66092	0.49767	-0.20046	0.44715	1.387	-1.32585	-0.16069	-1.64497	-0.55246	0.90718	2.15649	-1.14417	-0.5067	-1.09458	-0.05574	0.41667	-1.4945	0.64933	1.6506	-0.89549	-0.07762	-0.39556	-0.52027	-0.23024	-0.57246	0.06221	0.45625	0.92807	0.66412	-0.90821	-0.03163	-2.35534	0.45328	-0.8141	0.07797	0.63068	0.53124
0.33084	2.43036	1.31963	0.18213	-1.21133	1.39372	0.7013	-0.67905	0.54406	2.20003	-0.25878	1.22591	1.0115	0.33587	-0.9211	-0.05924	-0.78516	0.09167	0.62926	-0.36588	0.48775	0.3636	0.03869	1.88435	-1.04165	0.01033	-0.97962	0.95503	0.12979	0.44634	1.93834	-0.29626	0.20199	0.87818	-0.28098	-0.68367	1.25424	0.98587	-0.32378	0.56687	0.20266	0.43011	-0.05681	-0.62141	0.51477	0.60297	0.90158	0.38518	0.94366	-0.6227
0.57604	1.83072	-0.1967	-0.01403	-1.8402	0.43097	1.51985	-1.47431	0.9917	0.62042	-0.37453	2.235	0.10797	0.46053	-1.2912	-0.65192	0.65289	-0.22355	-0.41817	0.46461	-0.91751	0.08387	-0.40217	2.27369	0.12396	-1.06098	0.46729	1.19835	-0.57986	1.58575	-0.04706	-1.26629	-0.26664	2.15084	1.54316	0.55566	-1.84587	1.98927	0.77164	-1.16104	-1.5215	0.74864	-0.18944	-0.81405	0.79084	-0.44363	-0.32557	1.43283	1.03735	-1.26381
1.03149	1.54254	0.82542	0.9988	0.79016	2.68234	-0.88928	-1.71041	-1.96106	0.22113	1.36399	-0.64469	0.53075	0.26968	0.17569	0.62438	0.27027	-0.28394	1.1194	1.35148	-0.95946	0.25156	0.52549	0.19323	0.01609	-1.40949	0.41276	-0.21233	-0.95834	-0.86673	0.40087	-0.56159	0.04175	0.40187	0.69202	0.26105	-0.05271	-0.47321	1.23057	0.91861	-2.81023	0.34082	0.88908	1.95561	1.497	0.8392	-1.44544	-0.58214	-0.5778	-0.66632
-1.23478	1.67517	2.04416	-0.00444	-0.36031	0.02658	1.28885	0.26762	-0.26774	-0.28729	0.55388	0.9246	0.8854	-0.85182	-0.97024	-0.1587	-1.34528	1.75861	-0.15496	-0.04663	-0.25339	0.26158	-0.06852	-0.30582	-1.26897	-0.78392	-1.01693	1.12519	-0.73797	0.94295	-0.72127	-0.71445	1.2472	-0.43148	0.26679	-2.01504	-1.20238	0.53376	0.27443	2.24249	0.36384	0.10395	0.21174	-1.65648	-0.15969	-1.73605	0.25222	-1.04102	-0.3707	-2.88003
-2.46393	0.52725	-1.6236	1.14071	-1.57197	1.6669	0.59838	1.69756	0.10593	2.38866	0.13525	-1.31952	0.98417	0.42814	0.55765	0.24674	-0.46118	-0.76566	-0.69481	1.57076	0.15106	-0.27102	-0.83211	0.69072	-0.06624	0.75469	1.29756	0.23199	1.09478	0.67526	0.46051	-0.21631	-0.2759	-0.18985	0.39404	0.31159	-0.92475	-1.18185	0.704	0.59216	0.18737	0.72399	0.0638	0.38097	0.49079	-0.11749	0.53656	-0.69893	-0.78092	-0.36656
-1.72023	1.32618	1.47986	-0.45991	0.60355	-1.03816	1.35168	0.84094	-0.6187	0.53268	0.72844	0.90944	-0.34277	-0.17311	-1.69822	-0.76022	-1.78273	2.65793	1.3736	-1.88224	0.21604	-2.14036	-0.44397	-0.4367	-1.1121	-0.44397	0.33267	-0.54546	-0.38035	-0.01678	-0.44773	1.58334	1.2917	1.83095	-0.82082	-1.32361	-0.46526	0.81581	-0.32029	0.69242	-0.06197	0.19194	0.04372	-0.46473	-0.07422	1.74272	-1.08534	1.51781	1.49002	1.39015
-2.47951	0.80938	0.837	0.16365	0.08734	-1.80218	0.49627	2.31698	-0.02846	0.07545	1.57821	0.75843	-0.15286	0.15155	-0.0732	-0.18772	1.12315	-0.40833	1.05575	0.39575	0.73894	-0.59202	-0.81043	-0.96232	-1.42097	-0.66722	0.00804	-0.54483	-0.84511	-1.07735	0.80881	-1.3022	0.87557	0.54845	0.69125	-0.47327	1.44353	-1.42976	-0.22546	2.32993	-0.34339	0.13487	0.38647	-0.37567	0.95768	0.24346	-0.06813	2.36786	-0.26687	-0.45866
-0.05614	1.4398	1.14261	-0.18413	0.74008	2.72261	-0.03181	-0.03837	-1.13476	-0.52618	0.04033	1.44977	-0.80655	-0.52476	-0.51199	0.15057	-0.63949	0.76672	1.04713	0.73648	0.14437	-0.40364	0.43628	-0.95346	0.36263	0.95274	-0.43825	0.3546	0.18751	0.04089	1.74123	-0.00239	-1.85722	1.59353	0.32273	0.35278	-0.58991	-0.32342	-0.51497	0.15276	0.87235	-0.63205	0.67095	0.6918	-0.69152	-0.2435	0.31209	0.11555	-1.31296	2.15935
-2.84544	-0.22173	-0.84936	3.79956	0.24091	-2.4215	-0.6538	-2.16994	0.96984	-1.43041	0.87643	1.87351	0.97716	-3.33821	0.44476	0.55496	0.39392	-0.19251	0.55347	-1.2369	-1.93199	2.49481	0.61235	0.65542	0.19663	-0.20515	0.37852	-0.31176	0.23738	-0.52445	0.76459	0.26095	0.5535	-1.4433	0.31907	-0.34481	0.43601	0.20672	-0.47093	0.21887	1.12367	-1.42374	-1.09491	-0.16659	0.96632	-0.37889	-1.07514	0.48684	1.586	2.21183
-3.29957	-0.23113	-0.50054	2.02335	0.35885	2.16443	0.74746	1.44944	-0.53046	0.39442	-1.10849	-0.04578	-0.04944	2.25237	-0.0219	-0.35691	-4.94076	-1.91875	-0.11839	0.04088	-1.9643	0.09991	0.03551	0.2142	-0.43658	-0.47053	-0.92921	0.74545	2.24592	0.03621	0.65107	-0.61737	-1.01016	-0.27498	-0.82644	0.99389	-0.20507	-2.05985	-0.59676	0.19436	-0.33084	0.13615	-0.07823	-0.44648	0.20063	1.36166	0.28221	1.26024	1.01612	1.65447
-1.94247	0.54162	-0.81017	0.16564	-0.10194	1.42135	0.92051	1.45044	-0.8797	-1.11661	-1.15988	-1.20245	-0.38795	1.54131	0.21806	0.71639	0.39775	0.25953	1.19475	-0.26744	0.55507	0.3454	-0.1014	0.48368	0.71557	-1.21806	-0.83652	0.09141	0.63468	0.82493	0.76281	0.26563	-0.01853	-0.39184	-0.97931	0.38389	-0.00647	-0.49981	-1.51725	-0.68343	0.21148	-0.29198	-1.13533	1.32321	-0.04908	1.44725	-0.0435	-0.12036	-1.03605	0.90237
0.39831	0.69507	0.20556	1.37098	1.09135	3.27028	-1.40285	0.07501	-0.93828	-0.79784	1.04199	-0.03624	-0.84238	1.31859	-0.23276	0.40486	-1.53462	-0.7347	0.43247	-0.259	-0.72866	1.14005	0.13273	-0.18198	-1.65639	0.75698	1.64469	-1.65678	-0.19669	0.32841	-0.16826	0.91205	-0.19082	1.51676	-1.27709	0.40347	-1.11618	-0.76594	0.65915	1.30206	0.33219	0.57469	1.65235	-1.11894	0.3799	1.76409	-0.41187	0.87557	-0.10075	-0.59211
-0.20828	1.01004	1.98804	-1.29098	1.65297	1.05636	1.22546	-0.30222	-0.83273	-0.59101	-1.16909	0.41734	1.12008	0.08956	-2.04875	-1.12709	-1.03389	-2.34823	0.54556	-1.47481	-0.13804	-0.70348	-1.94119	-1.22962	0.86494	0.01604	-0.59897	0.71968	-1.32747	1.3758	-0.95408	0.68141	0.4921	0.73617	-0.21724	-2.32492	1.67284	-1.43091	0.47927	1.65572	-1.10282	0.63443	0.04812	-0.53894	-1.33743	0.50384	1.2568	0.22934	-1.23648	-0.06163
-1.65131	1.46645	1.44342	-1.27997	1.02056	0.22398	2.33952	0.31355	0.37341	1.87016	0.10483	2.53924	-0.45802	0.46734	1.20668	-1.2127	-0.50162	0.44711	0.44648	0.3354	0.08933	0.72483	-1.98019	0.14994	0.58964	-0.21207	-2.99057	0.2847	-1.58051	0.07833	-1.21123	-0.21624	1.15828	2.28466	0.31425	-0.27906	0.18944	0.52886	-1.21797	-0.06346	-0.81056	-0.69729	-1.5494	-0.68317	-0.87803	-0.70464	0.55463	0.3422	-0.76765	0.38456
0.45447	0.50957	-0.15628	-0.03105	0.07711	-0.02729	0.48367	-1.21279	-1.75595	0.61579	0.44283	-1.12405	-0.11986	0.32482	-1.33902	-0.67238	-0.94945	1.1029	-0.37931	1.58655	1.99317	0.18239	-1.73147	-1.17371	-0.24394	-0.24363	1.004	0.92484	-1.47792	-1.39896	0.04586	0.25102	0.66363	0.38274	0.0745	-0.53898	-1.63942	0.8902	-0.74122	1.18071	0.47436	-0.44269	1.3862	0.47133	-0.36394	-2.57851	0.6938	-0.49615	-0.27876	-9.45E-04
-1.90543	1.05392	2.73147	-0.40504	0.98546	0.61305	0.04891	1.37779	-1.72303	-0.38384	0.08956	-1.29598	1.00213	-1.66466	-0.78178	1.81383	-1.03656	-0.94626	-0.51677	0.60348	0.22354	-3.20393	-0.62999	-0.60486	-2.0577	-0.67009	-0.88854	0.78717	0.90587	-1.11609	-0.79429	-2.40727	-1.12545	-1.03786	-1.66927	0.03848	-0.20549	1.89176	-0.98106	1.47183	-0.29355	1.04155	0.18483	-0.06522	0.16953	0.17492	0.39372	1.34738	-0.51075	-0.05867
-2.88333	-0.26753	1.69114	0.59239	1.08827	1.22004	1.0125	-0.14663	-0.69702	0.41005	-1.1684	-0.28871	0.10413	1.4513	0.78115	-0.51327	0.99088	-0.89852	-2.48805	-0.50316	0.92239	1.19875	0.29435	0.94957	1.16893	0.71585	-1.11508	-0.73748	0.8336	0.25454	-0.32731	0.85976	-0.13057	-1.78905	1.86885	0.01305	1.13951	0.18428	-0.36031	-0.9286	0.18628	0.79002	0.47118	-1.36449	0.836	-0.85957	-1.09736	-0.0492	-0.23349	-0.72237
-2.84836	-0.62623	-1.44526	3.98424	0.50411	0.086	-0.94325	-3.14884	1.06232	-1.2319	0.65123	0.87602	0.99843	0.62371	0.31856	0.68697	-0.77049	1.63605	-0.40618	-0.07667	-0.7041	0.06601	-0.16674	-1.66555	0.08731	0.45342	-0.49751	0.62976	1.28714	-1.17557	-0.76935	0.41389	-1.4889	1.03854	0.96438	0.39925	1.10273	0.35158	2.27481	0.30857	-0.5106	-1.05574	-1.63385	-1.33913	0.12629	-0.36524	0.77137	1.20492	0.03149	-0.15552
-2.19281	0.35164	-0.93452	0.69115	0.26164	0.9664	-0.51105	0.65978	0.29795	1.90638	0.30607	0.14936	0.0903	1.46222	-1.55227	1.23581	-1.6004	-0.28709	-0.4213	-0.58556	0.15914	1.71995	-0.7348	-0.44175	0.49545	-0.40171	0.12503	-0.74864	0.82658	0.40049	0.46559	-0.93489	0.64595	-0.5428	-0.61953	-0.11325	-1.22471	0.8482	-0.56627	-1.08685	-0.05245	0.38822	0.64819	-1.25479	0.30902	-0.74995	0.65677	-0.71933	-0.33984	-0.49894
-1.66485	1.20095	0.45698	-0.15745	-0.27103	2.83043	0.75476	-0.07414	-1.71638	-0.59219	-0.29798	-0.29263	-1.13154	-1.48703	-0.48491	0.2579	-0.5063	-0.70317	-0.29469	0.98605	-1.31215	-0.03434	-1.59843	-0.54339	-0.07318	-1.82718	-0.35155	1.62069	-0.96593	-1.56053	0.65655	-0.45108	0.67579	-0.89105	-0.21045	-2.14766	-0.69496	0.75335	-0.77407	1.50214	-0.46869	0.65614	-0.72318	-0.5213	0.48763	-0.58659	-1.38444	1.25979	1.2958	0.04373
-2.84656	0.41132	-0.318	0.84889	1.21712	0.52816	-0.00342	-0.02105	-1.09096	1.69341	-0.91948	1.91891	-0.23459	-0.04462	0.47204	-3.52355	0.34181	-0.91745	2.05514	0.24227	0.97543	-0.57128	-0.56252	0.36939	-0.41848	-1.07121	-0.48233	-0.63196	-0.64983	-0.85337	-0.63514	0.26992	-0.08887	0.42321	-0.87428	-0.25938	1.16198	0.47482	-0.56131	-0.70307	0.81891	-0.10092	0.30688	1.14375	0.10542	-0.00539	-0.13688	0.54146	0.65148	-0.14131
-3.60179	0.25789	2.46448	2.20096	3.17092	-1.28013	-0.10307	-2.22985	-0.5064	-0.30963	-1.99915	-3.48443	-0.14917	2.12736	2.30383	-2.63E-04	1.24104	0.05868	0.94121	0.38277	0.72749	0.46109	-0.40682	0.7202	-0.7992	1.74734	0.60701	-0.80725	-0.86479	1.82401	-0.00531	-1.97535	1.00968	-0.96952	0.99739	1.88437	-0.40861	1.10337	-3.79528	0.30141	0.62621	-0.14138	1.8879	-0.05372	-0.54149	1.10029	-0.36145	-0.95374	0.44195	0.63203
-3.31707	-0.84156	-0.94316	5.54903	1.78031	-2.98893	-0.38327	-5.86999	-1.42329	-0.05525	-0.87863	2.56776	-0.38604	-2.9692	0.45688	1.27423	-0.61568	1.04813	0.32559	-0.19503	-1.53921	-1.69693	-0.83415	-1.53935	0.35471	-2.11413	-0.10111	1.17963	-1.72784	-0.28338	1.56644	0.51203	0.95371	-0.39373	1.65208	0.86692	0.41658	-0.62119	-0.30965	0.08522	-1.01733	0.21875	0.23248	0.97719	0.51448	-0.08047	1.40252	-0.24166	-0.13212	0.50228
-2.52409	0.52936	-1.42804	-0.46492	0.24493	-1.1464	-0.44251	1.15255	0.36686	0.38932	0.92954	0.85773	-0.04806	0.61585	0.61624	-0.98556	-1.84234	0.72427	0.11676	1.37386	-0.56235	1.86434	1.6639	-0.78489	-0.61935	-0.46101	0.45981	0.11497	0.28492	0.4171	-0.82272	-0.96813	-1.19886	-1.04344	0.13932	-0.37426	-0.75752	-0.40673	0.30333	-0.51705	0.64733	0.29013	0.27506	-0.84062	0.04146	-0.35325	1.77058	0.01372	1.92037	0.16977
-2.23922	-0.20537	-1.29239	2.46145	-0.05757	0.3682	0.28705	2.26108	-0.11884	-1.67957	0.55188	0.22833	-0.65968	1.99658	0.8728	-1.83315	-0.00381	0.53271	-0.03847	0.78606	0.64222	0.14572	-0.02071	0.24575	0.71656	0.69228	1.03856	-0.54482	-0.97713	0.78563	0.55827	1.07254	0.06391	-1.83294	1.22804	-1.8815	1.16303	1.26165	-1.62037	0.75891	0.11423	-0.08671	0.52473	-0.11139	-1.01537	0.04985	0.19343	0.46281	1.15819	1.03458
-2.6327	0.64289	-0.34661	0.98388	1.61677	-0.50599	-0.97665	1.62295	-0.93351	0.83759	-0.85185	-1.88615	-1.06886	1.71074	0.50013	-0.53176	1.31993	-1.06525	0.23767	1.26616	-0.00266	-0.5474	-1.80857	0.1447	-1.35458	-0.73302	0.74609	-0.846	-0.52277	0.72018	0.82838	-0.87508	-1.30864	-0.16739	-0.54189	-0.22914	0.60773	-0.81359	0.24078	0.66116	-0.23251	0.23823	-0.07363	-0.75982	-0.53532	0.02623	-2.61066	-0.57223	0.43364	-0.93891
-0.64471	1.40304	0.44352	-0.98126	0.69481	1.00596	-0.72182	0.83188	-1.24005	-0.69645	0.21062	0.58872	0.32605	1.33482	0.22099	-0.21156	0.77371	-0.75507	-0.10769	-0.45825	1.86394	0.48735	2.81832	-0.801	3.01134	0.22591	0.12938	1.5577	1.28904	0.63663	-1.01295	-0.03312	-0.2994	-0.27359	-0.57511	0.6933	-0.58157	0.26129	0.15295	-0.5314	0.10675	1.18361	1.8384	1.78382	0.11246	-0.19974	-0.07403	-0.17065	-0.07373	-1.22235
-1.63501	1.51519	0.10101	0.01819	-0.64696	0.60662	0.25147	1.44808	0.60809	0.12045	0.7495	0.01938	-0.9707	-0.30329	-0.22539	-3.00972	-0.52417	-2.59295	-0.74188	1.02722	-0.36211	0.42899	0.61399	-0.15414	-1.07274	-0.55656	1.38074	0.77379	-0.13075	-0.71279	0.53159	1.20888	0.90499	-0.36806	1.98327	0.46711	0.46518	0.33245	0.9502	0.47196	-0.56878	1.13718	-1.50787	0.37909	-0.93436	1.41864	0.79992	0.15797	-0.16442	-0.40258
1.33279	1.36541	-0.92234	1.3945	-0.06354	3.31702	-1.90243	0.09648	2.96996	1.38145	-0.11492	2.25425	0.69119	1.41532	0.078	-0.86287	-0.81342	-0.19198	-0.4787	-0.26645	-0.09542	-0.49662	-0.1338	0.78945	0.99812	-0.0894	-1.33485	0.02273	1.35327	0.91856	-0.8123	-0.40919	0.37772	-0.09945	1.22139	-0.95621	0.08934	1.30712	-0.94679	-0.5425	0.64263	0.50873	-1.3302	0.66798	0.31631	-0.18042	-0.54307	0.65608	-0.37986	1.59024
-1.11891	2.13282	1.89144	-1.1549	0.57727	-0.02603	1.00735	0.0767	1.2194	-1.58932	0.55742	0.75207	2.03098	-2.31251	-0.34655	-0.35186	-0.34173	-0.50419	-0.97428	-2.29195	-1.18105	-1.53574	-1.11974	1.43243	-1.97621	0.84006	-1.65356	0.38662	-1.66898	-0.96594	0.48006	-1.2256	0.13577	0.96555	1.78261	-2.21302	0.71928	-1.6565	1.47558	0.84787	-0.73452	2.23379	0.52278	-0.69818	-0.25622	-2.23035	1.9061	-0.00519	-0.45328	-1.03084
-3.4478	-0.69627	0.40063	4.56686	0.67137	-2.36925	-0.37005	-3.89824	-0.21426	-0.95603	1.56672	-0.37386	-0.58603	-2.13117	0.34885	1.27446	0.27209	-1.80859	1.68665	-1.59133	2.43971	-0.05042	-2.07678	0.93364	1.60519	-0.64306	0.58708	3.01054	-1.57796	0.04744	-0.23197	2.1893	0.63685	-0.36159	-1.53971	-1.25933	0.7949	-0.58445	1.13259	-0.11252	0.84265	-0.2977	0.74878	0.17858	1.26361	1.13718	-1.29327	-0.96181	-0.9677	-1.94343
-1.94957	0.78127	-1.32963	2.03708	0.58254	2.42933	0.46513	2.24491	0.91338	2.14014	-1.68218	-1.16249	0.58976	1.01978	0.65233	-2.41015	-0.94312	-0.30152	-0.57939	-0.35992	0.0047	1.58593	-1.5942	-0.80899	-0.10843	0.4203	0.67715	0.09875	-0.36943	0.49688	0.35882	-0.65551	-0.24272	-0.27981	-1.42585	0.2915	-0.18721	-0.74373	-0.40166	0.37205	0.63799	0.28119	-0.63101	-0.29147	0.62629	-0.80571	1.06048	2.39897	0.595	-1.18904
-1.44536	1.18582	-1.46499	6.61683	-1.28371	-1.76562	2.08801	-4.87571	-0.04306	-1.53192	1.60577	2.86752	2.24187	-2.23946	1.00803	-0.41077	1.51493	3.84851	-0.83342	1.20615	-1.83559	-1.21067	0.43963	-0.87274	2.38022	1.34585	-0.36458	-0.30567	-0.72829	-1.30659	0.52385	1.39372	1.30402	0.10826	0.03185	-1.13991	-0.98516	-1.84687	0.51707	-0.07763	0.71918	1.57475	1.71669	1.45646	1.53978	-0.35781	1.17628	2.18408	0.25397	0.10577
-3.21707	-0.14866	1.50732	-0.49467	1.89776	1.45014	-0.21253	0.61396	-0.32084	0.36103	-0.39112	-0.75713	0.13849	2.01709	1.73942	-2.64502	0.93078	-0.59002	1.57127	1.60492	-0.36332	-0.80772	1.64152	-0.64229	-0.06172	0.22862	1.60902	0.3019	1.50993	1.38179	0.53327	0.56155	-0.87043	1.36647	0.70161	-1.11321	1.03882	1.95639	0.83143	0.45505	-0.28211	1.36569	-0.31245	0.2926	-0.38459	0.98327	-0.20688	-0.53069	-0.56521	-0.57991
-0.93346	0.88439	-1.10047	0.15112	-0.4539	1.23057	1.56683	1.15296	-0.01243	0.18954	0.20513	0.14763	0.93278	0.59052	-0.09883	0.46531	-1.19841	1.02872	0.01291	0.22657	1.02931	-0.92959	0.59385	0.78898	0.56407	-0.29441	0.73121	0.75479	1.22693	-0.23542	1.01497	0.27626	1.25479	0.03145	0.36822	-0.54951	0.23642	-0.71855	0.44567	-0.02588	-2.03561	0.64909	0.93635	1.28656	-1.01394	-0.09026	0.26038	0.75202	-2.22739	-0.46262
-0.08925	1.89883	2.22986	-0.46243	1.90168	2.3265	-1.59334	0.11627	-1.93436	-0.6037	0.78285	0.66961	-0.63956	-0.48848	-0.52791	-0.27446	-0.16474	1.68446	-0.78117	1.31255	0.72098	0.1096	1.75019	0.24148	-0.50505	0.45263	1.63564	1.53986	-0.78051	0.57704	-1.18145	0.2867	0.83871	0.58322	-1.03035	1.29924	-1.02432	0.5274	-1.15165	-0.81977	-1.10071	-1.51661	-0.39946	0.18323	-1.8876	1.11831	-1.47699	-0.30924	1.44229	0.32531
-0.30489	1.72452	0.97596	-0.59134	0.56617	2.04472	-0.43908	0.4085	-1.19263	-1.31948	0.78049	-0.4726	-0.71694	1.07653	-1.15431	1.48614	-0.20856	0.2638	0.88351	0.84871	-0.79319	-0.41445	-0.37013	-1.51051	-1.01056	0.10834	0.16255	-0.33419	0.36459	0.11367	-0.38367	0.49143	0.0855	0.51707	0.94843	-0.06695	0.31838	-1.32882	-1.4993	-0.68759	-0.54899	0.23298	1.93407	0.56986	-0.0125	-0.11457	0.27562	0.33711	-1.66272	-0.42426
-3.23492	-0.10851	-0.29532	2.08039	0.78479	0.37738	-0.58364	0.24625	-2.61013	0.74022	-0.26958	-1.57874	1.29557	-0.24516	-0.59171	-0.44294	-2.55795	-1.9504	-0.53277	-0.75253	0.81455	1.52287	0.19109	0.67203	-1.13682	-0.3493	0.82336	-0.11631	-0.25799	0.21014	2.20334	-0.52777	-0.11315	1.53026	1.05031	-0.6137	-0.22613	0.52715	-0.21168	1.53002	-0.26787	0.22792	0.5021	-1.23571	1.40088	0.92724	-2.21664	0.73541	-0.83799	0.76363
-2.70946	0.51049	-0.03424	1.58278	1.05855	-1.00804	-0.13203	2.61244	-1.10458	2.97666	-1.35367	0.48107	-0.63991	-0.4564	-0.13406	-0.67296	-0.03863	-0.30165	1.08349	-0.84362	-2.08701	-0.45991	0.75361	0.45844	-1.01881	-0.08218	-0.05619	0.02373	-0.14159	-0.2903	0.42235	0.34628	-2.39922	-0.36303	-1.27128	0.2746	0.6052	0.64615	0.8292	-0.82924	-0.15141	-1.37028	0.6078	-0.18562	-0.35196	0.26939	-1.76658	1.57423	0.67588	0.50251
-1.09909	0.61852	0.54028	0.03457	1.27577	-2.00754	0.79236	1.92319	-1.67313	0.90907	0.44857	0.56334	-0.47365	-0.17844	0.40178	-1.0191	-0.55455	-0.81602	-0.48441	-0.10061	0.30112	0.65692	0.19112	-0.1775	0.21717	1.35778	0.99394	0.62791	-0.17197	1.20461	-0.28566	-0.98599	-0.2833	-0.19084	1.47857	-1.48062	0.03406	-0.42351	-0.12738	0.64553	-1.52904	0.09929	1.32043	0.10241	0.32205	0.63746	0.24327	-0.02166	0.34192	-1.01221
-0.14605	2.64576	3.11347	-1.67308	0.56303	2.73545	0.35929	-1.28897	-0.54829	-1.485	-0.33331	0.93003	1.2634	-0.87472	-0.8994	1.35006	0.04632	1.40689	-0.88379	-0.13306	-0.77658	1.55021	-0.6909	-0.25409	-2.64349	-0.4186	-0.88902	1.36189	-1.34308	-0.66671	0.49725	-1.72554	-2.05542	-1.85071	0.31725	-0.05687	-0.65874	0.35803	-0.97399	0.14428	-1.85058	0.98569	-0.21301	0.63991	-1.01914	0.81714	-1.52245	-1.60127	-0.14894	-0.79128
-0.03379	1.20069	0.13332	-0.76631	-0.88317	1.57957	0.45415	-0.87845	-0.42511	-0.67137	0.55944	-0.00187	1.15866	1.28073	-0.41465	1.79666	-0.64961	-1.81825	1.09525	-1.93538	-0.2248	1.09977	0.19114	-0.37553	0.63456	0.64385	-0.28458	1.35906	1.04089	-0.77268	0.74191	0.5784	0.28185	0.26437	-0.77267	-0.4697	-0.01295	-0.75654	1.62421	1.06619	-1.13898	-0.52247	1.74415	-0.27856	1.29867	1.0489	0.74929	-1.72419	1.28394	0.06085
-0.81829	2.24099	-0.01103	0.14222	-0.45422	-0.65675	1.34016	1.8599	0.28437	-0.53072	-0.26698	1.03155	0.80422	-0.45777	-0.82966	0.00258	-0.81175	-0.77913	-0.89939	0.0568	-1.55288	0.8532	-1.77413	-0.94673	-1.82209	0.73133	-1.39757	1.27835	0.33248	-0.69402	1.48672	0.49535	-0.25474	0.73115	0.00338	0.64809	-0.57533	-0.2474	-2.2235	0.24719	0.19618	0.79736	-1.31651	1.43073	1.47099	1.83761	1.71415	-0.47721	-1.18988	-1.9809
-1.97779	0.28938	-1.9037	4.62074	0.64141	0.62601	-1.31109	-3.43737	-2.09626	-2.98176	0.25538	1.18819	0.5588	0.55977	0.0483	2.42155	-2.80711	0.4148	1.61995	-1.7468	-0.50591	-2.51992	-0.01581	-1.12153	1.44409	-1.35147	1.38491	-1.51906	-1.15455	-2.86003	1.13631	0.99014	2.72123	0.65561	1.38278	-4.22629	0.04377	-1.1283	0.75095	-0.44676	0.13954	-1.93829	-0.49067	-0.05861	0.8349	0.58445	0.96391	0.36538	-0.15341	0.79979
-1.91115	0.66214	-1.79531	5.47381	-0.26865	3.7119	1.13907	-1.8568	-2.328	0.2882	-0.07189	3.89742	0.26956	-1.548	-1.4015	0.66146	-0.92764	-0.92808	1.45564	3.292	-0.10491	0.29213	-0.35133	1.2225	-0.0573	1.46092	-0.3008	1.20143	-0.96488	1.56752	0.566	0.75928	0.59367	0.48826	-0.35852	0.68515	-0.49347	0.03011	0.54462	-0.5692	0.3881	-0.33602	-0.02717	0.81451	0.3124	0.15648	-0.08945	0.756	-1.46481	0.21192
-2.84221	0.17768	0.55152	1.45117	1.17344	1.15837	0.75906	1.58778	0.97447	1.5725	-0.81587	-1.72994	-1.41424	-1.28483	0.27236	-1.25968	0.06505	-0.2057	-0.63843	0.01552	0.79698	0.39416	-1.66912	-0.59707	0.99716	-0.79414	0.20703	-0.14571	-1.36835	0.50332	0.70754	-0.3093	-0.18041	-0.77011	0.89078	0.64646	0.10838	-0.54144	0.03442	1.33819	0.63933	0.36359	1.32079	-0.33655	-1.25995	-0.14931	-0.87797	-0.85133	-0.36203	0.01534
0.18852	1.46212	-0.79011	0.80629	-0.04109	3.1977	-0.74977	-0.85144	-1.55523	-0.16015	-1.37888	-0.96202	-0.4451	-1.92249	-0.62865	-2.20665	0.2793	-2.32397	0.74447	-0.59779	-0.28053	-0.75216	0.77392	0.04198	-1.64138	0.51198	0.86281	0.33113	1.22631	1.14901	0.67229	0.6293	-1.28971	0.50561	1.93204	-1.40657	0.8812	0.18153	0.98798	0.95091	-0.04811	1.57973	0.26338	0.52235	-1.96254	1.76534	1.54215	0.15322	0.56379	1.05494
-2.71519	-0.37791	-1.66597	3.33232	-0.42221	0.55782	0.09575	-3.59001	0.0282	-1.61996	-0.41869	0.67873	-1.34804	-0.85296	-2.04713	-0.48436	-0.18079	-1.51218	0.28088	0.18812	-0.2128	0.84403	2.62542	-0.02902	-0.15448	1.1898	-2.0116	2.10644	-0.69516	0.91852	1.36046	-0.04694	1.62123	-1.27254	-1.24221	-0.69282	-0.7125	0.21574	0.08543	-0.33444	1.02937	0.95676	-1.52687	0.79825	1.91113	1.83527	0.24652	0.62077	0.36955	0.99553
-1.27626	1.92232	1.07722	-0.34299	-0.90742	0.18447	-0.54245	0.52443	-1.65834	0.78165	1.8253	0.65967	1.21356	-2.08519	-0.22422	0.22902	-0.91687	1.10035	0.56531	-0.59466	0.45489	-0.59	-0.90106	-0.30457	-0.51785	-0.54056	-1.65473	0.16957	-0.70675	0.65174	0.28582	0.68792	-1.95966	-1.58801	-2.73656	-1.17052	1.96587	0.41956	1.46543	0.33486	2.1266	1.08573	-0.71885	-0.84472	-0.08284	0.52202	0.62868	-0.57433	0.983	0.39002
0.13114	1.27455	0.671	-0.42604	0.56969	1.23779	-1.59197	-0.93104	-2.45809	-0.10903	0.06501	-0.37684	-1.0221	-1.03901	0.36145	1.45038	0.94154	-1.24182	1.21107	-0.47775	-1.49898	-0.54875	-0.58818	-0.01765	-2.09066	0.8254	-1.03192	-0.07306	-0.0587	-1.03422	1.20989	-0.06354	0.06011	-0.46423	0.63116	-0.80466	1.1887	0.84962	-0.97977	0.04271	-0.18045	0.49301	-0.32031	-0.10185	-1.20636	0.56098	-2.13024	-0.22865	1.1769	-0.61629
0.50142	1.07772	0.72398	0.12502	-0.24536	1.37187	-0.31787	-1.42398	-1.14935	0.16714	0.68662	-0.86177	0.28292	0.20036	1.02229	1.38108	0.61153	1.74816	-1.33579	1.57368	1.07256	0.87047	1.64869	-0.42753	-1.22998	1.13405	0.48892	2.3044	-0.77919	0.37857	-0.47374	-0.62943	-1.89784	0.54729	0.61682	-1.73957	0.30964	-0.61161	0.87276	-0.43816	-0.95373	-0.57982	0.00574	-0.69055	-0.81669	-1.69266	-0.03987	0.71925	0.8623	-1.02945
0.06818	0.40447	-0.32292	-0.77631	-0.97804	2.09827	1.11281	-1.65429	-1.31365	-0.01516	1.2642	-0.6748	0.48929	-0.91861	0.59683	-0.13097	-0.48776	-0.089	-0.95224	0.27101	-1.2707	0.35684	-1.44841	-0.49273	-1.35095	0.61086	-0.07581	-0.49922	-0.82618	1.11505	-0.07132	-1.81052	1.74839	0.29873	-1.14722	0.52113	-0.10079	1.41102	0.84446	-0.2204	0.80129	0.99488	-0.85181	1.76261	0.82677	-0.84495	-0.42806	1.33634	-0.44003	0.54578
0.1814	1.83156	0.66148	1.11386	-0.26225	1.0879	-0.86035	0.32172	-1.00622	-1.43968	-1.05877	-1.13843	1.01686	-0.61381	0.5049	-0.59969	-0.51043	1.23455	0.15597	-0.44468	0.99095	0.78467	0.94276	-0.06674	0.48154	-1.21277	1.29107	0.64813	0.09789	0.58291	0.55487	0.33029	1.18826	1.58804	0.59739	0.84924	0.21698	0.01798	-0.51548	-0.25932	0.37458	0.33904	-1.02776	-0.45015	-1.46512	0.04785	0.73456	-1.29195	0.6262	-1.15825
1.49849	1.6422	1.65249	0.8461	0.45891	2.94644	-0.49041	-0.64794	1.5671	0.73384	-1.24224	1.65358	0.2075	0.0276	1.28831	-0.01632	-2.09121	-0.57745	0.0842	0.55042	0.8351	0.29384	-0.1738	-0.56222	-0.74682	-1.04609	0.8875	-0.26702	-0.28716	0.50129	-1.27871	-1.62851	-2.63606	0.21112	-1.86776	0.78052	-0.06956	-0.84217	0.50467	-0.38881	-0.63237	1.14132	-1.7959	-0.13714	-0.6247	2.34859	-1.12931	-1.64012	-0.44251	-0.38883
0.61344	1.82278	2.22148	0.10071	1.45482	1.80858	-0.49548	-1.43836	-2.11118	-1.93532	-0.38505	-0.94399	0.42668	-1.27837	-0.64015	-2.3332	1.5505	-1.42156	-0.35695	-0.05861	-0.17449	0.68582	-0.40015	-0.0266	-0.31399	-0.29491	0.56409	-0.20699	-0.06381	1.17369	-1.32611	-1.2482	0.02686	-0.19964	-1.47456	-1.18804	0.71047	0.26601	0.03326	0.21145	-1.67934	1.34674	-0.44201	0.01243	0.84432	-0.85922	0.12027	0.46963	-0.31162	-1.66424
-0.45739	1.9289	1.51694	0.24651	0.36281	0.95061	0.35758	0.06816	-0.98293	0.00289	-0.46582	2.05748	0.24493	-0.22029	-0.62639	0.5371	-0.66986	1.31205	1.03562	1.31979	0.32171	-0.51396	-1.00891	-0.68678	0.12936	1.00234	-1.21735	0.65304	0.07233	0.41231	-0.89987	-0.17737	1.50281	-0.0277	-0.19707	-0.14891	1.42181	0.29247	-0.20307	1.08538	-0.89624	0.89761	-0.18153	0.88358	0.98843	0.40109	-0.58069	-0.13361	0.14095	-0.92044
-1.99851	0.62448	-0.93556	1.08167	-0.24058	0.51289	0.20091	2.31362	0.08804	1.16684	-0.79658	-0.08457	-0.83802	0.20028	-0.2987	-0.46599	-1.41417	1.0761	-0.30732	0.04487	0.4101	-1.26761	1.07386	0.4457	0.24852	0.1836	-0.80936	-0.82361	-0.30151	-2.10769	-0.15589	0.12107	2.17787	-1.39309	-0.42161	-2.65327	-0.60835	1.96649	0.54086	-0.15594	0.29898	0.46599	-0.57941	0.48308	1.10097	-0.70909	-0.29878	0.60956	1.52028	-0.79461
0.32613	1.53978	0.4275	0.94382	-0.22851	1.59364	-1.18318	-0.38096	-2.15823	0.15912	0.49706	0.17816	0.34292	0.51823	-0.59572	0.51813	0.04704	-0.57792	0.87483	-0.10651	0.08284	0.02099	0.48411	0.37746	0.25549	-0.05546	1.34558	-0.65655	0.21294	0.368	0.44633	1.25408	0.32853	0.44003	0.2185	-0.01474	1.0439	0.12358	0.00931	-0.17077	0.12685	-0.62094	-0.73828	0.40654	-0.46172	1.5608	0.51155	-1.10588	1.11815	0.15974
-0.87423	1.37696	0.30508	-1.73193	0.28516	0.02165	0.71923	-0.17511	-0.66128	0.39858	0.26212	1.17345	-0.08243	-0.09229	-2.35112	0.08116	-1.60425	0.6588	0.27788	-0.62097	0.22296	1.3447	-0.85402	-0.20067	-0.82288	-0.21212	-0.4025	0.04944	0.61656	0.3629	0.68721	0.51074	0.50067	1.52895	2.06794	-2.01233	1.7093	-0.94217	0.99065	-0.04299	-1.97212	1.20269	-0.37131	0.73949	-0.15861	-0.45546	0.92665	-0.98686	0.32209	1.77265
-0.68467	1.74054	0.77334	-0.21712	-1.09496	2.07937	-0.19009	0.74998	0.07363	-0.85356	1.7128	-0.74622	-0.23005	1.12816	-0.04529	-0.20999	-0.72607	0.19346	0.03208	-1.66729	-1.47901	1.02055	-2.15922	0.85921	-0.27295	-0.57848	-1.10717	0.91485	0.31626	0.19953	-0.12068	0.12578	0.67215	1.08176	-0.83894	-0.58492	-0.45271	-0.49168	-0.12892	-0.85047	0.88004	0.26867	-0.68586	1.47699	1.69358	0.80593	1.39263	0.41145	-0.20324	0.78344
0.3622	1.68671	1.44741	0.95656	1.28241	3.76611	-0.26938	-0.75066	-1.44726	-3.85219	0.95203	-0.30447	-0.57795	1.25678	0.18511	-1.17229	-1.28155	1.78898	-1.64542	0.99024	-1.46273	0.34571	-1.24533	-0.60493	-2.16814	-0.17264	-1.39045	1.68246	-0.73561	-0.39405	-0.85257	-1.2175	2.73313	2.20399	1.87619	0.98267	0.04239	0.78804	-0.68185	-0.72195	-0.15056	0.31345	-0.8409	1.52604	-0.23918	-0.09112	-0.96891	1.26061	-0.02434	1.80276
-2.07166	0.52538	0.36305	-0.29526	-0.33521	-1.14544	1.00128	4.25136	0.24578	0.7426	0.67075	-1.32647	-0.94682	0.53418	0.68389	-0.29325	0.65271	2.24594	-0.04411	0.69422	0.28617	-2.2994	0.83555	-1.3056	-1.7872	-0.43627	-1.46084	0.70942	0.75986	0.17359	-0.90225	-1.14058	0.9491	0.80643	-0.26451	1.14771	0.34128	1.05923	-1.6192	0.50471	-0.04167	1.07666	0.01876	1.62537	-2.19032	0.61931	-0.21732	0.09333	2.13361	-1.28244
-0.80754	1.43137	0.54523	-0.4154	0.73215	1.24888	-0.69732	0.29943	-1.20847	0.12947	0.68573	1.48507	-0.60532	-0.07771	-0.3334	0.48588	0.07192	0.80186	1.20696	-0.44854	-0.23118	0.15082	-0.52141	-0.58283	-0.53799	-0.22072	0.35216	1.19293	-0.18765	-0.00253	-0.49851	0.49884	-0.42994	0.32182	-0.13528	-1.77962	0.57608	-0.48981	-0.80758	1.54135	-0.06757	-0.06718	-1.44675	-0.31373	0.73694	0.91823	0.54264	-0.07443	0.52864	0.33715
-1.9659	1.17931	0.62664	0.22488	0.78839	1.97124	-0.05566	1.1402	-1.02226	0.32307	-0.15161	0.72915	0.51472	0.65223	-0.87314	0.7379	-1.07464	-2.06581	-1.36374	-0.01366	3.16131	0.92107	-0.61179	-0.18756	0.29357	-1.66858	0.14462	1.84904	-2.1632	-1.37363	-0.89686	0.47509	-2.0126	-0.81978	0.35519	-0.60621	-0.91956	-0.9268	0.23948	0.212	0.45559	0.26708	0.82024	-0.96171	1.60012	-0.40898	0.09098	1.4803	-0.41346	-0.46026
-0.82623	1.34186	0.44352	0.84614	0.31797	0.71433	-1.8481	-0.05102	-1.7664	-1.07867	0.70591	1.4207	0.83728	0.13383	0.16212	-1.22915	-1.1475	-2.18175	-0.05656	0.4207	0.7786	0.11369	0.37958	1.81995	-1.27448	-0.89233	-0.27324	0.1559	1.84773	-0.25499	-1.08714	-0.97711	1.07998	-0.2206	0.82374	-1.96438	-0.32938	-1.79881	0.50774	0.01795	0.09865	0.32227	0.49915	1.19483	-1.08725	-2.6485	-1.4959	-0.21834	-1.93146	0.53259
-3.79482	-0.66618	1.01498	3.08511	2.83208	-1.18893	1.41378	-3.21203	-1.42382	1.49846	-2.4323	-1.49244	-1.10857	1.43413	-0.29463	-0.69504	-0.31399	-0.74961	-0.15667	-2.52199	0.29909	-2.27195	0.45079	-1.09266	0.42573	0.79545	-0.76541	0.3292	-0.45721	0.5023	1.35983	-0.14926	0.77646	-1.40183	-2.16407	0.64759	0.58061	0.94551	0.00727	-1.8194	-0.03255	-0.62226	-0.52143	-1.25087	-1.59756	1.89114	-1.45991	0.33817	0.41793	0.58066
-1.26655	0.80567	0.46045	-1.25568	-0.0596	-0.7136	1.18258	1.00634	-1.62219	-0.38521	0.93665	1.13541	2.18854	-1.05564	-0.76942	-0.91204	-0.71604	-0.87566	0.24701	-0.76006	-0.3183	-0.16753	-0.02407	0.05626	0.53385	-0.38205	-0.58713	1.1062	-0.70817	0.11753	-0.726	0.79767	-0.29356	0.84052	0.09876	0.20087	1.37902	0.63246	0.717	-0.53111	-0.57873	0.63941	-0.31513	0.99805	-1.09983	-1.04512	0.01757	0.93828	-0.89988	-0.3606
-0.04872	1.39762	1.10663	-0.19357	0.7943	1.28193	0.42153	-0.72794	-0.40789	-0.11732	-0.06203	1.59625	0.54045	-1.0327	-0.4894	-0.40709	-1.04667	1.54414	1.46583	1.83299	1.94562	0.31375	-1.23911	1.9596	0.7045	-0.25358	0.06076	-1.42516	0.94853	-0.47698	-0.83829	-0.55721	0.79754	0.60401	-0.7361	1.28843	1.28931	0.41983	0.57892	-0.1695	0.57607	1.36114	0.11441	-0.19237	-0.7698	1.94221	0.25434	-0.2594	-1.7151	0.72919
-1.43616	0.73891	0.90951	-0.09039	0.16797	-0.65391	1.71856	1.29865	-1.51002	0.5024	0.32299	-0.0992	0.70989	-0.77775	0.60984	0.64724	-0.12627	0.55831	0.50657	-1.04736	-0.58792	0.72862	0.83271	-0.4553	0.94456	-1.14444	0.46721	0.3769	-0.74143	0.1969	-0.0343	2.14263	0.7331	0.25245	-0.77853	-0.76626	-0.10186	0.0244	-0.60087	0.25255	-0.77479	-0.64852	0.37756	-0.98606	-1.6115	-0.99368	0.4289	-0.385	-0.65228	-0.21827
-1.99133	1.25646	0.98066	-0.95754	0.10154	-1.77434	2.1001	1.52168	-0.70629	-0.61675	0.7349	0.12721	0.45778	0.54821	1.16189	-1.48687	0.08023	1.08275	-1.27028	1.61136	0.5128	0.13081	1.63589	0.20046	-0.45473	0.25404	-0.28937	1.7963	1.11773	1.54313	-0.53331	-0.01793	-0.17119	-0.78342	-0.38263	1.40368	-0.07052	-2.34714	-0.02553	0.76833	-0.03839	-0.76665	0.20755	-0.29567	-0.0618	1.38471	1.1865	0.47907	-0.2918	0.13542
-0.5587	2.03968	1.19413	-0.54365	1.1617	0.77569	1.71917	1.02199	-1.85759	0.04771	-0.60268	0.90593	-0.2616	-0.8455	0.47214	0.72571	-1.44672	0.4207	0.90036	1.51305	-0.31307	0.27088	0.18331	-2.33768	-0.21991	-0.45116	0.41241	1.12777	-0.06588	-1.14315	-0.02461	-1.22908	-1.08294	1.97857	-0.52168	-1.95752	1.25101	-0.10519	-0.13381	0.17294	0.63549	0.96004	1.30856	0.6463	0.51779	-0.35095	0.68053	-0.65055	-0.33512	-0.66761
-3.30662	0.1487	-0.47287	0.70105	0.48327	-1.12536	1.02036	1.30773	-0.89707	1.85152	-0.68875	-1.46642	-1.32095	-0.90778	-0.49128	-0.25334	1.27002	0.0314	-0.04675	-1.62184	1.18192	-0.29251	0.12717	0.53514	-2.121	0.85196	-1.05683	-0.2953	-0.12761	0.91507	0.73429	-0.03323	0.54974	1.56429	1.51548	-0.4066	-0.0658	2.15866	-0.15082	-0.54167	-0.65804	-0.88996	-1.51243	-1.71173	-0.38192	0.32327	2.62915	0.17125	-0.30764	1.90309
-1.7868	1.34443	-0.05213	-0.02523	0.46904	-2.43095	1.23075	1.21197	1.64056	0.12546	0.53484	2.17847	-0.24949	-0.63433	0.24451	0.86497	-0.29252	-0.01152	-1.09073	-1.65368	-0.68947	-0.91323	-0.34487	-0.20627	-2.88827	0.71623	0.21017	-0.58968	-0.21916	0.27246	-0.54114	1.40499	-0.73276	1.83543	-0.97644	-0.10021	-0.64646	1.26089	1.41242	-0.14432	-0.36262	0.84392	-0.74274	2.29622	-2.23421	0.25804	-0.88959	0.28209	0.12904	0.23127
-3.12398	-0.26813	-1.2554	1.38746	0.41155	1.74339	0.52764	1.08551	-0.2266	0.89061	-0.14243	-2.34471	1.21635	-2.33976	-0.31931	-0.47888	0.1615	0.13744	0.54658	-0.27488	0.33366	-1.1228	-0.13793	-0.71768	0.46147	1.92785	0.56838	-1.68214	-0.68672	0.08309	0.29664	1.0568	-1.09814	0.4138	0.57511	-0.27324	0.55126	0.12218	0.24015	0.99946	0.3967	-0.22967	2.00435	-1.44358	-0.91643	-1.47812	1.09208	0.97562	-0.77296	-0.11403
-3.41014	-0.69246	-0.35262	3.78083	1.86308	-2.01681	-1.28778	-4.23683	-0.8253	0.94011	-0.25312	-0.22677	-0.12385	-2.75057	-0.54333	-0.00374	0.87119	-0.19645	0.10145	1.05552	-1.07588	0.38329	-0.64256	-0.5237	-0.1639	-2.0898	0.2411	0.96919	-0.47297	1.87969	-0.89499	0.29555	0.42535	1.31215	-0.44091	-0.43579	0.20417	0.31786	0.23066	0.09024	1.1333	-6.59E-04	0.38007	0.16435	-0.10055	1.13196	-2.08972	1.30921	-0.15434	-1.83144
-3.15437	-0.83549	0.6553	1.12061	1.81058	0.81764	-0.73736	1.08286	-1.53382	0.3329	-0.67646	-2.01152	1.06743	-0.23631	0.37388	-1.46466	0.25143	-0.16814	-1.70448	-0.90848	1.30661	0.9735	-0.46418	1.00471	1.21576	-0.5915	0.55047	1.95241	0.50552	0.52088	-1.15752	-0.15025	-0.41563	0.08177	0.79156	0.46273	-1.61218	-0.48165	-0.98085	0.75709	0.59716	-0.39674	-0.26284	-0.38695	-1.45214	-1.05683	-0.77489	0.16516	1.03383	2.4501
-2.93772	-0.059	-0.49117	2.35847	1.06132	2.13148	0.93882	-0.78053	-0.6236	2.04245	0.54384	0.88184	-0.13693	-1.40655	0.58892	-1.11686	0.96277	0.30746	2.27252	0.91645	-1.21902	-0.05247	1.13061	-0.0367	-1.14609	0.42316	0.20958	0.8059	0.61451	0.63193	1.26522	1.10666	0.39733	-0.95939	1.36177	-0.0998	-1.51343	0.42187	-1.55901	-1.56495	-0.17362	-0.32873	-2.22761	-1.40175	-0.2846	1.96062	1.06639	-0.73876	1.18987	-0.81878
-3.45842	-0.43355	-0.37664	2.32258	0.86961	-1.12499	0.73634	-2.34768	-0.4732	-0.67954	-0.41176	0.55306	0.70601	-1.33754	0.19971	0.35008	0.43882	-0.91421	-0.29915	0.49989	2.00354	0.18535	-1.26721	0.80605	0.4396	0.62018	0.34991	-0.54409	0.02882	0.07752	0.71134	-2.82506	0.18184	0.97197	1.08286	0.45659	-0.88165	0.86487	-3.13717	1.07444	1.08409	-0.37018	-2.04604	-0.39207	0.47056	-0.29017	-1.40691	1.14137	0.54505	0.27538
-1.07568	1.14904	-0.25264	0.27637	0.85004	1.5159	-0.72856	1.29028	-1.59336	-1.50024	0.27173	0.23624	-0.20405	-0.19814	-0.21718	-0.17993	-1.56925	2.12626	0.89679	0.43153	0.56339	0.11651	0.99456	-0.01104	-0.67221	1.3473	0.39633	2.0894	0.17272	1.4679	0.6139	-0.97383	1.61929	-0.4789	0.52965	0.07717	-0.60522	1.39089	0.61742	-0.48586	1.36829	0.27741	0.78246	-0.69693	0.08031	0.90182	0.05073	0.38282	-1.24103	-0.09639
0.20158	1.70854	0.47287	-0.42052	1.72858	1.2848	-0.74226	-0.32347	-1.43637	-0.42199	-0.81093	1.18281	-0.51866	0.37909	-0.75808	1.08608	0.90952	-1.35185	0.14739	1.99415	-0.13388	0.21812	0.50067	-0.96698	0.23404	-1.50188	-0.41158	0.18581	-0.65622	-0.67433	1.48803	-0.80951	-0.11053	-0.46966	1.27145	-1.15249	1.10256	0.13104	-1.4347	-0.67831	-1.32797	1.16905	0.07191	-0.65691	-0.94922	0.69272	1.22451	-0.44463	1.60646	0.19631
-3.15301	-0.81705	-0.27444	4.71711	1.37977	-2.83437	0.77539	-4.6495	0.53556	-0.54763	-0.47175	1.80301	0.14329	-2.20918	0.55494	0.62306	2.20902	-0.67028	-0.66706	-0.7519	0.19419	0.17071	0.62894	0.18612	0.87647	-0.40526	-0.88896	2.24223	0.04469	0.76206	0.16858	-0.39862	0.47781	-0.10752	1.02804	-0.49574	-1.21111	-0.45786	1.3489	0.00479	0.61468	0.24851	1.61965	0.15779	-0.13667	0.32562	-0.89259	0.08648	-0.84844	-0.54114
-2.55413	0.08332	-0.30177	5.27097	0.335	-2.89703	0.34294	-4.9117	-0.39444	-4.08866	-1.64259	1.56515	0.48566	-1.14195	0.23282	1.1209	0.41971	-3.36324	2.25785	-0.12579	0.13439	0.94926	0.15394	-0.93652	1.06616	-1.25414	-0.08915	3.04554	-0.69938	-2.19973	1.19281	-1.62629	-0.15931	-0.613	0.47411	-1.55902	-0.1925	0.49535	0.13816	0.9189	0.8966	0.71992	-1.86535	-0.5766	-0.31695	-1.08508	1.31899	1.4309	-0.64043	-0.74177
-0.78881	0.61673	0.60266	-1.42797	0.76703	-0.49715	-0.81732	0.67064	-2.48523	-0.93297	-1.25828	1.41414	0.01424	-0.45496	-0.13083	1.8938	0.39173	5.06E-04	0.99745	-0.81881	-0.78762	-0.61569	0.33551	-0.44994	-0.4874	-0.96098	-0.83709	1.71719	-0.13291	-0.21084	1.04733	0.47589	1.19468	0.1178	1.68166	-0.90135	-0.56542	-0.49086	-0.03722	-0.5312	-1.1617	-0.44921	-0.3444	-0.48557	-0.25596	-0.30461	-0.03134	-0.44209	1.17211	0.53377
-3.48588	-0.28616	0.80393	0.4507	0.91321	-1.19304	0.69596	1.61736	0.51599	0.21373	0.7986	-1.27092	0.56781	-0.50866	0.54144	0.62583	0.73275	0.36876	-0.79995	-2.81792	-1.54799	-0.46325	-1.2497	0.78468	-1.36351	0.41958	-0.77952	0.60956	-0.10176	-1.62966	0.11408	-0.20411	-0.85002	2.825	1.18453	-1.06969	0.66595	1.05034	-0.7189	-1.45611	2.03259	-0.66222	1.26733	0.24679	-0.94628	-0.13063	0.18465	-0.19736	2.06965	1.55772
-2.17107	0.43515	-0.24372	-0.06832	0.64824	-0.06849	-0.36516	3.45361	-0.3439	1.80595	0.53267	-0.56811	-0.04185	0.37106	1.53686	-1.10378	-0.82732	0.32119	-1.36305	-1.38369	1.01292	0.10686	1.47438	-1.10723	2.61774	-0.67884	-0.59508	-2.66135	0.35672	-0.39461	0.95448	-0.40066	0.42667	-1.46517	1.99287	0.41356	0.4298	1.99193	-1.04775	-0.75289	-0.15298	0.79423	-2.12E-04	-0.34339	1.21597	-1.68211	-0.43821	0.75112	0.3492	-1.32416
-1.14745	0.60988	0.37839	-0.48205	1.74094	1.81678	-1.67728	0.65777	-0.33045	-0.48927	0.10511	-0.06798	-1.44699	-0.45683	-1.48773	-1.37568	0.12334	-0.40535	-0.67046	-0.22701	0.38022	0.86567	0.33695	0.60567	3.03205	0.28983	-0.34898	-0.07479	-0.49356	-0.05676	0.42704	0.19572	-0.43352	-0.5366	-0.93662	0.67565	-0.52937	0.87246	-0.43884	-1.27202	-0.26781	0.35697	-0.82855	0.52671	-0.08281	1.34241	0.84502	-1.01111	0.72902	-0.45681
-2.46475	0.76823	-0.35905	0.10261	-0.10767	0.84972	-0.2715	0.95644	-0.54556	2.19064	-0.81998	2.71503	-1.18291	-0.99516	0.92646	-0.76683	0.82648	-1.20847	0.01336	-0.23826	-0.91075	2.20368	0.64857	-0.26945	-1.7441	0.89174	-1.14032	-1.48091	0.05423	-1.04501	-1.11564	0.03063	-0.47601	1.17893	-1.15177	-1.63584	-0.92173	-0.1267	-0.44411	1.37414	1.15021	0.59054	0.15106	1.08615	0.11943	-0.97863	1.15522	0.30547	-0.95148	0.00797
-2.60421	0.1507	-0.03145	0.51922	0.54884	0.27818	-0.01845	1.69583	0.64775	1.30871	1.18711	0.14054	0.65975	-0.04823	0.64481	-0.57295	0.49682	-0.61504	-0.65001	0.4056	0.55174	1.2406	0.10506	-0.96625	-0.57523	1.18456	0.71742	0.0568	0.46368	0.29432	1.15617	-0.69184	-0.37091	0.937	0.84943	-1.10321	1.02734	1.77944	3.71E-04	0.12459	-0.17492	-1.80248	0.33472	1.69227	-0.71312	-0.28515	-0.30341	-0.56108	0.85783	-0.64295
-1.01711	1.1732	0.11076	-0.93728	1.28743	2.21426	-1.35307	0.73987	-1.14118	-1.11612	0.83298	-0.25738	0.10806	-0.86029	1.12789	-0.27204	-0.34788	1.38369	-0.30092	0.66852	1.65727	-0.31991	-2.9016	-1.0867	-1.76274	0.82767	1.88377	0.15359	0.18687	-0.13325	1.95227	-0.21559	2.15692	-1.52132	0.43681	-1.29002	-1.3332	0.17722	-0.80616	-0.81799	-1.03077	0.24689	0.09459	0.51662	-2.08111	1.21333	-0.84497	-0.78391	-0.09487	-0.89846
-1.1364	1.49345	-0.61515	-0.89017	0.15933	-0.87915	2.00032	1.71375	0.99942	0.48662	0.51023	1.2918	1.60944	0.66428	-1.33727	0.65412	-1.25888	0.18517	0.34018	-0.37375	-0.07012	2.23545	-0.43504	-0.29159	0.70712	-0.54292	-1.03813	0.90772	-1.57356	-0.00259	0.52398	0.57614	0.04241	-1.59899	-0.07357	0.33529	0.78935	-0.24979	0.4685	-0.75333	0.0582	-0.40137	1.26785	-0.08454	-0.81709	-0.9611	0.80081	-1.46266	-0.23462	-0.48362
0.38789	1.53113	0.62635	-0.85867	-0.41271	0.13683	1.28267	-1.48602	0.73876	0.71714	0.21715	1.17798	-0.70299	1.37739	-1.25694	0.32041	-3.22179	-1.57076	-0.99193	-1.13808	0.85094	0.32994	0.08796	-0.86049	0.4166	-0.43424	-2.34826	-0.93811	2.14896	2.65372	-1.35267	1.38958	0.17188	0.06676	-2.91251	-0.9783	-2.57655	1.87597	-0.42946	-0.90458	-0.75598	0.68874	-0.68864	-0.46083	-0.59577	-0.0547	0.8697	-0.02254	-0.04425	0.53109
-2.09694	0.88206	-0.90842	2.32692	-0.02926	0.80345	1.70214	2.68414	1.89376	0.50137	-1.01884	0.9989	0.83717	0.30824	-0.44931	-1.37389	0.06574	0.29214	0.21213	-0.51019	-0.15416	0.28888	-0.64821	1.0666	1.16466	1.36569	-0.05984	-2.87877	-1.11772	-0.02096	0.49195	-0.29725	-0.07757	0.3667	0.23986	-0.20663	-0.99167	-0.75293	-0.26296	0.79321	-0.54866	0.53399	-0.43099	0.7756	0.38286	0.16676	1.33219	0.10903	-0.75328	-0.36674
-1.27517	1.21986	-0.29147	-0.09243	-0.73916	0.76766	0.7958	0.87028	-1.16776	-0.16804	-1.84268	0.56191	-0.35953	1.2497	0.62462	0.05019	-2.621	0.49701	0.1996	0.0925	-1.54217	0.67252	0.08293	-1.2302	-0.84573	-0.91303	0.1779	-0.74987	-1.44988	0.19891	0.99431	0.26085	0.65513	-0.95874	-0.6403	0.03147	1.84235	-0.55095	0.01532	0.66469	1.15634	-0.08543	0.29173	-1.46171	0.07799	-1.20651	-0.16342	0.25323	-0.23807	-0.66785
0.39373	1.38085	0.91682	-0.13898	0.78444	2.04535	-2.71837	-1.20688	-0.86952	-0.62281	0.26704	-0.37932	0.47419	0.69978	0.22417	-0.09672	0.03818	-0.38276	-0.91505	0.42168	0.04484	1.41676	0.3954	-0.67223	-0.2678	0.90457	0.24586	0.03052	-0.43893	0.4294	0.71065	0.48702	1.65576	-1.75492	-1.02323	-0.16954	0.60693	0.73723	2.38651	0.18396	-0.04636	-0.9286	0.29942	1.35379	0.68263	-0.44117	-1.33883	1.63856	1.24311	0.72122
-3.47659	-0.04266	0.81649	2.64458	2.74677	-1.8606	0.51613	-1.62211	1.71766	0.38703	0.45498	-3.92201	-1.6627	1.74639	0.4486	0.02897	-0.06611	-1.12174	0.40694	-0.61477	0.72376	0.44723	-1.28174	0.62597	-1.08516	1.6677	-0.57722	-1.32982	0.86384	-0.07394	0.36634	-1.05846	1.12897	-0.39397	-1.18322	-1.23429	-1.3374	-1.08745	1.50874	-1.58508	-1.32793	0.80272	0.1495	1.46198	-0.00146	1.57457	-2.33821	0.69067	0.64964	-2.05053
-1.49502	1.47041	0.34635	-1.57126	0.78665	0.68502	-0.47074	1.318	-0.0159	-0.11361	-0.99386	0.85659	-1.65948	2.00014	-1.25505	1.9017	-0.66149	0.64189	-1.16959	2.90736	1.92322	1.1232	-1.88562	-1.34458	0.31793	-0.02096	-0.08118	-0.68181	-0.62401	0.67838	1.25606	-2.21497	-0.45642	-0.62083	1.53262	-2.56311	0.80955	0.89246	0.15027	0.9223	1.49594	-0.3051	-2.38793	-2.18144	-1.88562	-1.04721	-0.41333	3.0289	-1.14611	-0.75779
-1.50257	1.64707	1.46306	-0.99256	0.95418	0.53683	1.21337	0.85219	-0.24118	-1.03951	-0.15881	-1.7598	-0.67513	-0.74029	-1.07892	-0.31203	-0.12447	-0.69404	-0.5766	0.55072	-0.37206	-0.03214	-2.0857	-0.01904	0.35061	0.63612	0.60554	1.37614	-0.30745	-0.87756	-0.02776	-0.30623	1.00234	0.20403	0.39929	-1.08851	-1.00461	-0.50331	-1.02922	0.03765	0.5487	0.16927	0.77196	1.98112	-0.41413	0.63689	0.83621	-0.69044	0.99724	-1.01612
-0.67477	1.67771	0.85995	-0.60094	0.34008	1.32405	1.77623	0.92526	1.02683	0.22328	0.15317	1.91147	-0.90074	0.02421	-1.24743	0.50306	0.87977	0.34645	-0.09928	0.20256	-0.92075	0.77134	0.47423	-1.18129	0.67402	0.29037	0.07025	0.89552	0.55695	1.28623	-0.80624	0.91483	-0.80551	-1.02122	-0.99267	-0.2996	-2.2164	1.26337	1.04331	-0.97306	0.77978	0.59076	0.83608	-1.12941	1.07134	0.33533	-0.32552	-1.49098	0.24709	-0.4111
-0.14674	1.83843	1.99826	-0.54866	1.06003	2.33234	0.49057	-0.86545	0.19085	-1.19692	0.44293	0.68522	-0.55543	-0.5966	-0.23761	0.49627	-0.7193	0.2973	-0.58555	0.13809	0.59068	0.5857	-0.19085	0.54108	0.60873	-0.25135	0.91861	0.16662	-0.89413	-0.27988	0.59418	1.20568	-0.18338	-0.83879	-0.70719	-0.20091	0.24873	2.22444	1.78656	-0.34973	0.96369	0.29679	0.58138	1.0326	-0.7553	0.3822	-0.64429	-0.52981	-0.1675	0.32191
-2.40133	1.03097	-0.84324	2.12745	0.59214	0.62441	1.41558	2.20443	-0.00979	1.01908	-0.0243	-0.69869	0.83733	0.35136	1.9313	-1.52336	-1.47091	1.16536	-1.99704	0.87188	0.04265	-0.49386	-1.77534	-0.02346	-1.71449	1.06599	-0.78238	-1.51648	0.24989	1.45058	0.04891	1.64498	1.49277	-1.27568	-0.2233	-0.1874	0.49291	-0.83264	0.01289	-1.53238	-1.34742	0.26607	0.64802	0.18658	0.75349	0.21773	0.85362	-0.82349	-1.27387	1.14343
-2.8102	0.42179	-0.51656	2.12176	1.027	-0.2979	-0.62098	1.27377	-1.77558	2.27364	0.0764	-0.18817	-0.45867	-0.09793	-0.60428	-0.40425	-1.50815	-1.63395	-1.3422	-0.02152	-0.80349	0.83774	-0.71918	-0.63316	-0.72408	0.42292	0.61335	-0.87798	-0.86102	2.03289	-1.02754	0.44808	0.96119	-0.36092	-2.64948	-0.57064	0.6235	-1.09477	-1.65399	-0.96636	0.05753	-1.18575	0.03995	0.19948	0.50197	1.64121	0.23894	0.9793	2.4062	0.09608
-1.33664	1.52676	1.06783	-0.26493	1.11041	1.07365	1.61524	1.85698	-0.57776	0.43853	0.17102	0.45125	0.37437	-0.42712	0.96185	-0.47905	-0.8971	-0.33187	-0.03858	-0.19846	-0.14866	0.18595	-0.27172	0.5132	0.03542	-0.02279	0.07579	-0.81534	0.6268	0.85794	-0.43717	0.04895	0.17218	0.23977	-0.89456	0.87955	0.81321	-0.4004	0.24278	-2.75237	-0.00669	0.42622	-1.22062	0.20988	0.80795	-0.61422	1.08196	-0.06093	-0.29123	-0.2821
-2.60891	-0.60845	-1.09325	4.29903	-0.05994	-0.7397	0.80167	-5.60621	-0.85584	-2.12273	1.4609	2.91836	1.11939	-0.47336	-0.56626	1.00275	-1.26916	0.58394	1.04048	-0.4327	0.62043	-0.57305	0.16956	-0.43107	-1.29982	-1.60634	1.41138	0.97869	-1.6519	1.48751	0.00577	-1.04862	-0.33826	-0.00574	-0.66223	0.84969	0.08271	-1.40802	-0.13327	0.62618	0.48294	0.97638	-0.32857	0.21758	0.01564	-0.11765	-0.87052	1.58272	-0.28844	1.05221
0.3069	1.11123	1.2839	-0.83651	0.60004	0.84262	-0.29919	-1.32022	-1.9673	-0.71027	-0.43991	0.35186	-0.32467	0.17321	-0.72271	-0.17081	1.30146	-1.81514	0.00761	0.72372	-0.08207	1.92026	-1.82407	1.31599	0.49942	1.27541	-2.2654	0.17007	-0.64885	-0.17228	-0.7859	-1.48858	-0.85497	-0.68394	0.2596	-0.84268	0.18752	1.65102	-0.67112	0.07452	1.59946	-0.76105	-0.31582	0.31349	-1.46389	-0.30826	0.03327	0.65864	-1.15736	-0.27382
0.19663	2.27566	0.94922	0.40145	0.54027	3.77439	-0.04041	0.24633	-0.24194	-0.12561	0.27406	0.29243	1.58996	0.1579	-0.40364	0.87199	-0.74032	0.34453	-0.60022	0.7836	0.20792	-0.62093	-1.5008	-0.4171	0.30979	1.75357	-2.1788	1.00655	0.46209	1.22093	0.17167	2.23951	1.30161	-0.33009	0.07758	-0.48632	0.01275	0.55357	-0.06808	0.79065	-1.60264	-0.13021	0.13452	0.64229	1.52468	0.1307	0.60292	0.21323	0.39399	-0.51072
-3.2983	-0.48427	-0.26071	3.39402	1.74405	-1.07475	-0.42161	-0.58043	-0.60679	0.58429	0.4263	-0.72694	0.02697	0.91556	-0.10747	0.09295	-0.5098	-1.49024	-0.68013	-1.62693	-2.05836	0.37443	-0.79201	2.10188	-0.23795	0.25763	1.18125	0.62368	0.42448	-1.61381	0.19604	-0.14171	-0.97621	-0.59882	0.54851	-1.95041	-1.44427	-0.92308	2.18021	1.6883	-0.23645	-0.66318	-3.56381	1.4356	-0.0761	0.13997	-0.5656	0.567	-0.07317	-1.14737
-2.42976	0.91064	0.06713	-0.43865	-0.28349	2.38066	1.00889	2.24135	-1.28797	1.78325	0.1993	0.37622	1.10516	2.34956	-0.6272	-0.5458	-0.87599	0.4892	-0.1401	-1.16376	-0.67178	-0.43932	2.14054	0.3609	-0.62071	-1.04217	1.46512	-1.08817	-0.01615	1.61893	0.10195	-0.33035	0.1264	0.05449	1.80831	0.46275	0.65367	1.37937	0.0885	1.2453	1.15978	-1.16365	1.41797	-0.36367	0.80887	-0.83184	-1.04536	0.6656	0.75371	-1.67493
-2.91639	-0.12385	-1.35111	3.95112	0.23349	-1.89084	1.50329	-3.70241	-0.23177	-0.76524	0.41041	2.18177	0.83705	-1.00395	-2.00691	0.62441	1.12574	0.33177	0.26476	-0.25391	0.13925	0.23515	2.38964	0.46331	1.65619	-0.7038	-0.33259	1.15021	0.6317	-2.39088	-0.7026	0.74171	-0.64858	2.08013	0.94109	-0.1331	0.79404	-0.11581	-1.92152	0.30026	-2.77755	-0.27643	-0.43156	2.95201	-0.32356	0.83795	1.29183	0.10025	-0.76873	-0.21801
0.27753	1.87912	-0.11482	-0.66595	-1.10054	3.54776	-0.62065	-1.45872	-0.39889	-1.53722	1.35053	0.22859	0.32185	0.93473	0.18303	-0.27688	0.70551	-0.58972	0.91631	-2.25786	0.73889	1.24743	-1.2309	0.8274	1.86042	1.80399	-1.408	0.02046	-0.93246	0.55587	1.52639	0.5826	1.29753	-0.91449	-1.37075	-0.96776	-0.56966	-0.2661	-0.37486	0.11179	0.56916	-0.1308	-0.91593	-1.96514	-0.02554	-1.83126	1.91894	0.02813	-0.53867	-0.58917
0.67447	0.70112	-0.16914	0.75752	-0.27187	0.10898	0.09074	0.29495	-0.60419	1.25189	-0.68508	0.03122	0.16724	0.49795	-0.36366	-0.74698	-0.04491	0.94494	-0.37897	0.30361	-0.96946	0.31167	1.67196	0.00635	-0.15313	-0.99219	0.17119	0.50266	-0.74634	0.20816	-0.58822	0.65564	0.45054	0.41189	-0.68037	0.67451	-0.39728	-0.10748	-0.09159	-1.26283	-1.29755	-0.30944	0.26035	-1.42306	0.82166	0.02828	-1.02756	-2.9107	-1.39189	-0.1371
-1.75697	1.45852	0.19842	0.45062	0.89118	2.6321	1.53738	1.476	-0.73063	1.26121	1.2798	0.61753	-0.20184	-0.26676	-0.30938	0.29262	-0.98256	0.28574	-0.39951	-0.41781	-1.02968	-0.64099	0.90547	-0.90098	0.87884	-0.01815	-1.71496	-0.17202	0.11105	-0.07168	0.63674	-1.28484	0.71672	0.25287	0.12412	0.16408	0.10844	0.93771	0.20626	0.36615	-0.37534	0.41738	0.43841	-0.9126	1.3665	-0.16902	-0.90893	0.8768	-0.40511	0.41978
-2.19849	0.1595	0.4303	1.08988	0.23853	-1.1352	-0.38036	0.51271	-1.29059	0.04131	1.34491	-0.16566	-0.51529	0.14709	-0.44221	-0.30542	-1.88381	1.83594	-0.4661	0.70503	0.84449	0.40237	-0.68071	-0.92485	0.45269	-0.53413	-1.80399	-0.19995	0.06992	0.112	0.33857	1.13754	1.58336	0.03847	-0.14903	0.45343	-0.32653	-0.76395	0.85922	-0.21982	0.64654	-1.42356	-1.19227	-0.08503	0.6821	0.59213	1.66629	-1.13447	1.4065	1.06763
-0.10585	1.6514	0.02148	-0.66348	-1.49528	1.24778	1.43456	-0.35318	0.76752	1.88022	0.12184	1.60681	0.73637	-0.96957	-0.50105	-1.3047	0.501	-0.05499	-0.70306	0.37521	-0.24054	0.06459	-0.10597	-0.84308	0.13693	0.95603	-1.04118	-0.37158	0.99878	-1.5779	0.89285	0.63466	0.74605	0.58405	-1.0358	-0.24999	0.04986	-0.31942	0.84041	1.00515	-1.89444	-0.00748	-1.07542	0.2282	-0.27451	2.84378	-0.51383	0.7081	-0.16096	0.38648
-3.18185	-0.7278	-0.74016	3.92186	0.41285	-0.62461	-0.35226	-3.30956	-2.48915	-0.72074	-2.68564	-0.29023	0.48807	-0.526	0.59327	0.00921	2.67431	1.03284	1.06886	0.89444	0.25966	1.07635	0.04648	-0.16203	0.12272	0.25962	-1.83666	0.27794	-3.05448	-1.10687	-0.36152	-0.76621	-2.42562	0.67615	0.27703	0.02824	-0.49579	-0.06239	-1.01412	-1.19089	0.54728	-1.85498	0.46238	-0.2219	-1.1481	0.5655	-1.25985	0.00871	0.21009	1.25652
0.19087	1.84166	1.47687	-0.30621	0.84767	1.22267	-0.49963	-0.16291	0.03717	-1.75539	-0.24338	0.34391	2.43068	-1.31434	0.9686	-1.19441	-1.23797	0.22302	0.36297	-0.31162	-2.0826	-1.16003	-0.41496	1.02057	0.76021	0.77009	1.65785	0.2867	-2.95393	0.99675	0.03275	-1.77072	0.83314	0.60443	-0.74499	1.13215	0.91486	0.19397	1.10718	-0.29845	-0.5821	-0.34605	0.04382	0.4492	0.15871	0.29262	-0.02795	0.27944	-0.33422	-0.48005
0.21629	1.69179	0.46342	-0.5839	-0.35147	0.93948	2.2217	0.86952	0.72372	1.0431	0.52005	0.82088	0.61376	-0.10192	-0.76604	-0.93758	-1.20657	0.84696	1.18901	-1.54553	0.52629	0.59983	-0.89631	-1.26599	0.10764	0.7034	-0.4979	0.41213	0.72725	-0.84767	-0.74019	1.01364	-0.04621	0.66628	-0.1144	0.13019	-0.53383	-0.18953	1.66987	2.03292	0.57376	0.56964	-0.94205	-0.27739	-0.45902	-0.50059	-0.13637	0.50637	0.59167	0.07683
-0.62552	1.81116	1.14871	-0.82732	-0.12318	1.98824	0.34857	1.05515	-2.31287	-1.18656	-1.9962	2.16278	0.8762	-2.25584	-0.2034	0.64662	-0.28818	-1.09942	-0.45726	1.56847	-0.18311	-0.34739	-0.16322	1.04437	0.12737	0.74074	-1.40279	0.40515	0.90495	1.8442	-0.23827	0.08586	-1.72217	-0.27125	-0.33629	-0.9594	-0.94914	-0.3678	-0.54036	-0.02036	-1.59846	1.26113	-0.35	-0.7556	0.56957	-0.25927	0.06537	-0.78792	-1.5441	-1.34577
-0.39507	1.9357	1.3038	-0.53455	-0.68952	1.85074	-0.36711	-0.78638	-1.6154	0.58458	1.19917	-0.56291	0.08598	-0.9013	-1.17338	-0.12141	-0.77704	1.06035	1.59112	0.41178	0.67377	0.46466	-1.28334	-0.4253	-0.00306	-0.73686	1.07167	1.42647	0.19087	0.11475	-1.14732	1.1332	0.97803	-0.29668	-0.59509	1.19856	1.00072	1.79711	0.76473	-0.37943	-0.92195	-2.28235	-0.21007	0.81182	-0.70464	-0.88607	-1.98719	-0.00727	-0.30564	-0.19121
-1.63199	1.19584	-2.1325	5.74788	-0.68106	-1.16636	1.78824	-3.33255	-0.76621	-4.34747	1.85748	3.6093	-0.6487	-2.14762	-0.30265	0.77984	2.01918	1.21497	-0.59929	-1.29116	-0.39666	2.00368	0.41017	0.10264	3.04685	2.14021	-0.15788	-0.37998	-1.71401	0.22241	1.5518	0.39965	1.72671	-1.24328	0.91603	-1.3881	0.11162	2.08089	-0.17148	-0.13364	1.0982	0.21339	1.0299	1.50124	1.00856	-1.24961	0.88584	1.71086	-2.18879	-1.18383
-3.76324	-1.33936	1.40583	1.24702	2.05571	-1.61672	-0.36668	-0.96535	-0.07197	1.75437	0.26003	-0.44004	0.16175	-0.28409	-0.11995	-0.54985	2.24441	0.43447	0.39536	-0.36681	0.88176	-1.60922	-2.02051	-1.89429	0.13234	-0.31864	0.30498	0.46924	-0.90803	1.86886	0.1482	-0.27979	-0.66518	-0.54932	0.2357	1.30672	-1.106	-0.02369	0.30669	-0.16748	0.3804	0.74527	0.0026	-0.62061	-0.98389	2.64786	-0.88236	-0.79172	-0.80488	-0.93404
-3.3907	-0.57	-0.24318	1.15069	-0.35257	0.53285	-0.23669	1.86718	0.59435	1.46614	0.24922	-0.73271	-0.74948	1.22888	-0.03648	-0.43801	-1.51475	-0.82966	-0.57417	-0.49809	-1.47481	-2.54247	-0.41004	0.62521	-2.28022	1.42857	-2.47208	-0.28306	0.22024	-1.23655	-0.11102	0.78526	0.04491	-1.09678	-2.25042	-0.58918	0.71624	-0.96903	-1.36829	-0.26919	-0.02261	-1.00417	0.47	-0.87713	-0.46747	-1.15014	-1.5429	-2.39506	-1.64501	-0.12701
-0.9129	1.62692	1.65467	-0.73981	-0.68897	0.55535	1.26705	0.8261	-2.3391	-0.81059	1.29583	0.30724	-0.75133	0.17815	-1.19121	0.87508	-0.21061	0.75301	1.11134	-0.3353	0.71968	0.42216	0.41589	-0.87924	0.71576	0.5041	0.74404	-1.58958	0.66207	0.04634	1.23225	-1.72712	-0.31742	-0.60936	0.69233	-0.67234	0.59116	0.03463	0.13451	-0.72275	0.05198	-1.80965	0.383	0.78426	-0.3502	1.39263	0.22418	-1.05782	-1.11261	-0.9266
-0.20997	0.63807	0.1979	0.30443	-0.75762	-0.22115	0.08114	1.19765	-2.09782	0.78854	0.419	0.78357	0.87159	-0.53481	-0.64997	-2.02022	-1.22393	0.27585	0.46357	1.16908	-0.98564	0.04288	0.19838	1.27831	1.05299	0.03237	0.95837	-0.94413	0.12203	0.86235	0.29875	-0.06757	0.92744	-0.0863	0.81512	-0.42713	0.98222	-1.06209	1.03411	-0.91553	1.37741	-0.02821	-1.20482	1.26397	1.13535	-0.63115	-0.01295	1.97666	-0.97238	-0.94176
-2.43515	0.2787	-1.58411	5.50749	-0.58599	-3.1637	-0.80941	-5.60864	-0.29711	-4.85825	-1.17416	2.54743	-0.13863	-2.94139	1.2368	0.56293	1.13491	0.86111	0.37511	0.52327	-1.13721	0.8336	-0.43261	-1.7151	2.67168	-0.53006	-0.38206	0.4891	1.11076	-1.86377	1.27731	0.31267	0.2674	-1.16064	-0.80155	0.53244	1.03764	0.29753	-1.89125	-0.27931	0.09283	1.98218	-2.1219	-0.28418	3.26946	1.24729	1.43739	-1.17258	0.11432	1.25592
1.01203	1.79857	1.01412	0.93405	0.55039	3.29667	-1.17266	-1.2399	-0.51365	-0.67866	-0.27344	0.99732	0.66133	-0.02854	0.35585	-0.6686	-1.638	0.21606	0.20813	1.20615	0.4641	-0.64586	-0.15433	-0.15997	-0.77868	0.71931	-0.07819	0.57663	-0.14596	-0.37061	0.5588	0.47163	2.68441	0.53565	0.81022	1.35099	-0.80575	0.27026	0.99486	0.69457	-0.18489	0.28199	0.48268	-0.25297	0.19566	-0.10313	-0.22689	0.56478	0.45899	0.34836
-3.31118	-0.63256	0.50953	3.24743	-0.07425	-0.81878	0.86285	-0.98309	-0.42007	0.62215	-0.33744	0.52827	-0.0837	-0.36981	-0.05731	-0.30639	-0.95568	-0.20632	0.28046	-0.39167	-2.8505	-1.30759	-0.18209	-0.78015	-1.23885	-2.40851	-1.18625	1.15578	-1.48124	1.19353	-0.20316	0.10561	-0.60327	0.39812	-0.66069	0.17056	-1.24034	-0.32763	-1.13561	-1.41205	-0.81715	0.95285	1.62991	-2.34627	-0.82049	2.57622	-0.05265	0.38909	-0.19373	0.36895
-3.70072	-0.72121	-0.2837	1.91412	2.66841	0.28605	-0.19897	2.43957	0.60145	2.23904	-0.70852	-0.43263	0.1672	-0.06683	0.0407	-0.32314	-0.12382	-1.16714	0.89023	-1.72136	0.37452	-0.48826	0.53982	-0.01007	1.5914	-1.00181	-0.63634	-2.16196	1.75964	-0.20316	0.04077	2.77724	0.03226	2.21673	0.18942	-0.04124	0.93764	-0.87345	2.01822	0.62601	1.89807	-1.19569	1.85169	0.24942	-1.00888	-0.95167	0.4577	1.36671	0.47303	-0.62002
-2.78158	0.09136	0.10274	2.89197	1.26077	-0.3229	1.78435	1.32991	-0.80638	2.22779	-0.58754	-1.4395	-0.2241	0.25436	1.31957	0.06797	1.2435	-0.8454	0.07905	1.28244	2.8238	-0.31093	0.24658	0.66165	-0.36979	-0.00396	-1.56042	-1.57158	-0.44328	-0.77368	0.17962	-0.44265	-1.11666	-0.1849	-0.05236	-1.49528	-0.19572	-0.59499	0.56874	-0.16906	1.59812	-0.30245	-0.6141	1.65693	-0.59914	-1.78561	1.52032	1.94243	-0.80971	-1.77183
0.21623	1.70187	0.95319	0.26165	-0.70053	1.92131	-0.00195	-0.51038	-2.04966	-0.82026	0.63506	-0.03842	-0.87457	0.48928	-0.35825	-0.39138	0.65924	-0.4203	-0.71461	0.04528	0.04028	-0.59673	0.39152	0.04929	-0.02279	0.4484	-0.8174	2.28631	-1.23992	0.70307	0.27529	-1.14736	0.69924	-1.52883	1.06017	-0.22874	0.00472	-0.03481	1.18132	1.39923	1.56447	-0.05542	-0.2707	0.57602	-0.6503	-0.10756	-0.02167	1.1807	-0.49879	0.65266
0.12508	0.73392	-0.1644	0.4569	-1.95171	0.71364	0.76172	0.28717	1.02587	0.12724	1.50783	-0.93801	0.8523	0.06567	1.29572	1.07642	0.1587	0.44889	-0.13144	-0.83975	-0.69688	-0.66722	0.2851	-0.33976	-0.75683	0.51002	0.32368	1.10898	0.94941	-0.04131	0.48858	-0.52399	-0.66432	-0.14157	-0.43951	0.24108	-0.43415	-1.08322	0.22858	-0.58194	1.01226	-0.45141	-1.3744	0.27313	-0.48265	-0.95671	0.14676	-0.7499	-0.21575	2.47874
0.55992	0.66919	0.20845	-0.13307	-1.35008	-2.29739	2.05648	-0.44905	-0.32465	0.96776	0.03313	1.13193	0.7261	0.32707	0.72252	0.16024	0.26895	-0.11853	1.41423	-1.02848	0.82459	-0.44614	0.15208	1.0785	1.26202	0.71834	-0.87054	-0.91059	1.3989	-0.75114	0.03141	0.30593	1.75321	-1.09335	-0.81217	1.04748	-1.40059	-0.69937	-0.29602	-0.00589	-0.6763	0.42772	-1.28529	1.05916	0.11343	1.07333	-0.36926	0.75674	0.18671	-0.72015
0.23998	2.41025	0.89919	0.36524	-1.08027	-1.85871	2.97234	0.82992	1.16267	-1.67089	-1.93685	1.80325	0.78183	-2.50585	-0.23238	-0.17637	-0.04392	1.76224	-1.36392	-0.34308	1.05791	-1.045	0.20673	0.77227	-2.11197	0.22148	-0.71652	0.40222	0.72586	0.44953	1.41652	2.30286	-0.08147	0.32527	0.99169	-2.74891	1.12889	-1.57127	-0.78347	-0.65209	1.31285	-0.83397	0.32948	-0.34148	1.92318	1.17535	0.16111	1.41889	-0.05263	0.19431
-0.8459	2.07851	2.25575	-0.07131	0.02299	2.00738	1.8596	1.24454	-1.35738	1.01921	0.27497	0.81479	-0.2994	-1.24394	9.42E-04	-0.99043	-0.76369	0.65404	-0.43305	1.04422	-0.99697	0.08565	-1.08898	0.08255	0.42504	0.34888	1.67956	1.05113	-0.96673	0.76756	-0.00874	-1.39678	-0.64589	2.16564	-0.09919	0.04356	1.09507	0.79166	-0.77092	-0.28676	1.72293	-0.43403	-0.12702	-1.51084	-1.05952	3.28673	-0.08531	-0.5301	1.39063	-0.16495
-3.59275	-0.69975	0.09828	2.89439	1.7635	-0.1973	-0.26562	-3.27679	-0.61841	1.65273	0.42288	-1.12473	-0.89809	0.51872	-0.72121	-0.28452	-0.40999	-0.05939	0.77363	-0.74611	0.39614	0.38409	1.42793	1.82381	0.12709	0.77322	0.35872	-1.82835	-0.65869	1.24052	-1.54012	-1.20946	-3.14926	-0.04959	-0.80391	1.3131	-0.79795	-0.23142	-0.44271	-0.29269	0.03878	0.05719	0.63397	-2.08824	-1.62431	-0.33382	0.6156	-1.40402	0.86064	-1.72024
-0.36161	1.34939	0.87856	-1.16307	-0.52915	-1.43073	1.67572	-2.00659	-1.4909	0.60178	-0.09526	2.6974	-0.62282	-2.39468	-0.23907	-1.94665	-0.81657	1.70893	-0.14335	-0.04014	-0.48343	-4.79076	-0.14157	1.28693	-0.8226	0.30988	-2.66594	0.55934	-0.2087	0.33451	-1.20358	2.07929	-0.46969	-1.86236	-0.91976	0.15335	1.13545	-1.18866	-0.9675	-0.26314	1.72207	-1.63075	-0.97508	2.44776	0.34291	1.86147	0.09891	0.38089	0.07312	-1.3488
-1.56309	1.58958	1.07022	0.43924	-0.38645	0.17335	1.72734	2.11199	-0.69855	0.66886	0.99009	-1.30089	0.74636	-0.04369	-0.3147	-0.37382	-0.02679	0.56518	0.30395	0.09337	-0.47768	-0.70022	-0.69696	-0.95984	-0.79905	-1.65359	-0.10131	-0.79639	-1.15583	1.09659	-1.18339	-0.83743	0.53297	1.06963	0.27768	0.54103	0.63699	-1.44026	1.53572	-0.26517	1.02706	-0.65339	-1.29008	-1.20623	-0.76754	-1.34071	-0.22987	0.32405	-0.16332	-0.0778
-2.69996	-0.00616	-0.27697	3.68773	-0.1851	-1.97169	1.09203	-1.70078	0.64613	-0.08095	0.38838	0.36002	-0.38579	0.30677	-4.90228	2.04286	1.73409	0.74581	0.50739	-0.95112	-0.9767	1.43623	0.31428	0.80819	-0.94622	-0.59667	0.06775	0.59148	1.83925	0.58525	0.73465	0.60317	1.83876	-0.30508	1.47207	-0.55078	0.57311	0.81061	-0.81198	0.60227	-0.3395	-0.25963	0.03224	1.51376	-1.19813	0.52028	0.39484	0.487	-1.10233	-1.07725
0.30304	1.4046	0.53438	0.45902	0.16928	0.88989	-0.03559	0.24467	-0.6363	-0.69372	-0.31895	-0.061	-0.34929	-0.16792	-0.76958	-0.27595	-0.33394	0.47686	0.5718	0.42905	-0.57735	-0.35546	-0.7041	-0.85746	0.91682	-0.09978	-0.4454	-0.12052	-0.94413	-0.64346	-0.08252	0.99765	0.09795	0.55294	0.4882	0.72669	-1.07118	-0.20204	-0.65201	0.28586	-2.10306	-0.47153	1.28327	-1.39229	-0.79602	-0.9736	0.5557	-0.1677	-0.5108	0.18528
-2.67086	0.11722	0.60933	-0.41788	0.94157	-0.07148	0.69128	3.08731	-0.3175	2.45639	0.9581	-0.77038	0.93532	1.05163	0.99613	0.67241	0.27093	-0.2597	-0.42769	-0.10522	0.73391	0.23335	-0.60967	0.60162	-0.72339	0.26356	-0.84323	-0.429	0.27754	-1.84779	0.04977	-0.53322	0.74906	0.60362	-1.23546	-0.93047	0.15148	1.54083	0.00839	-0.84671	-2.25095	1.34395	-0.15215	-0.96861	-1.25441	0.30113	0.09551	0.55843	0.25027	-0.74884
-2.81727	0.11948	-0.26699	0.57233	-0.71035	0.5245	0.59888	2.4665	-0.92186	2.00154	-0.77207	0.28202	0.41315	-0.46481	1.03977	-0.36891	0.02252	1.03879	0.16026	-0.37453	-0.94399	-0.13779	1.08636	-0.13799	0.28516	-0.49284	0.33288	1.16647	-0.83651	-0.39722	-0.18161	-0.81711	0.75299	1.57852	-1.04633	0.59909	2.24719	0.97615	-0.07975	1.74762	-1.333	0.62073	0.82657	-1.65528	0.21202	-1.13347	-0.61165	1.59882	0.06861	-0.40202
-2.73646	0.01243	0.00562	0.71988	1.06787	0.5059	0.96499	2.81979	1.28878	0.5975	0.17227	0.94809	-0.3784	-0.62633	1.57119	-1.45826	-0.26243	-1.05379	-0.32237	-0.78025	1.27973	-0.52867	1.35524	-1.31996	0.85131	0.61121	0.64844	-1.22764	-0.02245	-0.45015	-0.76835	-1.09859	-0.02426	-1.63029	-2.52458	-0.75171	-0.26663	-1.23584	-0.58983	-1.07731	0.42704	-1.61302	-1.84277	1.25215	-0.06609	-1.20383	-0.60064	0.12564	-1.17229	2.31698
-2.64321	0.45902	-1.12424	0.66035	0.10346	0.44382	-0.42342	1.4084	-0.5467	1.25417	0.90659	-0.40768	-0.1631	0.40236	-0.55674	0.17237	-0.13351	-1.19624	-0.18073	-0.55222	0.88228	0.0113	-0.90362	0.74905	-0.30352	-0.65233	-1.23839	0.16519	0.03775	0.28664	0.66612	-1.36453	0.67994	-1.62465	0.71895	-0.61018	0.09768	0.21843	-0.77925	0.52123	-1.74263	0.59625	0.15362	0.66049	-1.10735	-0.35262	0.9467	0.32549	-1.40259	-0.18584
-0.80377	1.71595	1.41677	-0.0675	0.43285	2.43427	0.55744	-0.67239	-0.61017	0.24279	0.06045	0.46453	2.28705	-0.41738	-0.30841	1.24721	0.00896	0.57479	-1.10086	0.23633	-0.41646	0.54804	1.43665	-0.78344	-0.02142	-0.03982	-0.02523	0.14106	0.21211	2.1625	0.81624	2.29668	-0.01263	0.89603	-0.13204	-1.48961	-1.45649	-0.65957	-1.02406	0.5193	0.24038	-0.52748	-0.37926	-0.99431	-2.68959	-0.691	-1.05996	0.13044	-1.05897	1.00571
-3.22516	-0.29413	0.34474	3.51174	0.98524	-1.1149	-0.35429	-4.03698	-0.93625	0.59196	1.42203	0.78058	1.08821	-1.32271	0.26303	1.84842	-0.11868	-0.51995	1.29172	0.69715	0.11734	0.26615	-0.24986	-0.14263	-1.02104	-0.35741	0.34908	2.20547	0.286	0.6783	0.21468	0.51232	-0.52458	1.16109	-0.35034	-1.2103	-0.16162	3.15403	0.08115	-1.13309	-0.37438	-0.80148	0.92854	0.29146	0.43773	-0.96748	0.30796	-1.14379	0.72851	1.34664
-3.44027	-0.53915	1.00434	0.52436	2.13793	0.48297	0.09743	2.2065	0.21574	0.97264	-1.52735	-0.05323	-0.6066	0.52984	-0.17585	-0.45309	-0.43189	-0.42258	-0.82201	-0.45964	0.77009	-0.3235	-0.00575	-0.43539	1.09356	-0.38311	0.51662	-1.39057	-0.72207	-0.24109	-1.12225	-0.65592	-1.17407	-0.87897	1.08733	0.16634	1.95926	-1.7767	-1.16958	-1.59791	-0.28512	2.66699	-0.2661	0.53419	1.41369	-0.04733	-1.08393	1.50485	-0.42083	0.54498
-2.61217	0.45031	0.30912	1.85835	0.45017	-0.14513	2.14556	1.62335	-0.05092	1.22967	0.26048	0.07745	0.71577	0.20054	1.04925	0.67908	0.37571	0.53361	-0.17905	-1.27462	-0.62022	0.37405	0.0362	-0.48786	-0.66056	-0.44793	-1.17999	-0.84552	0.90807	-0.11412	-1.67918	1.46123	0.40142	1.54946	1.5075	-2.37944	-1.21922	0.40238	-0.70711	-1.72548	1.43683	-0.58828	0.77072	-1.15973	-0.18046	-0.13967	-0.51225	-1.49024	2.02726	-0.75216
0.49022	1.22226	1.11841	0.87732	0.69773	0.17866	0.10843	0.92289	-0.25882	0.12012	-0.23768	1.42641	-0.22455	0.88068	0.67369	0.60527	-0.38869	-0.31601	1.35497	-0.83857	-1.13239	-0.65333	-1.4568	-0.50636	-0.62578	0.42962	-0.49825	-0.27719	1.2577	0.57921	0.2617	-0.05308	-1.27177	1.51243	-1.56074	-0.16097	0.7397	0.57361	-0.1992	1.20259	-1.6194	-0.18734	-0.51147	2.00321	0.09047	0.80398	-0.02157	-1.07165	-1.15841	0.13413
-3.07675	0.57004	0.28676	1.39753	2.51633	0.93841	0.59893	0.97609	-0.05304	1.61006	0.54459	-2.28941	0.78369	0.87891	-1.45827	-0.16327	-0.73073	0.19874	0.63824	-1.64177	0.59825	0.56627	-0.27338	0.62266	0.88898	0.46535	0.69728	0.93067	-0.80253	-1.3972	0.82144	0.11557	-0.01975	2.07687	-1.92884	1.11031	0.67654	-0.96052	-0.62659	-0.14314	1.08952	0.11263	0.42315	-1.26651	-1.99447	0.84604	-1.29211	-1.51998	-2.2381	-0.49347
-3.20737	-0.68877	-0.5828	4.04288	1.21831	-1.16552	-1.45849	-3.58681	0.40457	-0.17882	0.19621	-0.28229	-0.0044	0.1845	0.96364	-0.40461	1.14015	0.53808	-1.32729	1.36888	0.8243	-0.96872	-0.19858	0.21097	0.86531	0.25747	-0.99316	-0.1972	2.65223	1.61585	-0.61877	-1.7096	-1.40765	-0.19379	0.20826	0.33536	-1.07872	-2.71212	-0.38765	1.33661	-0.35076	-1.25557	0.56742	-0.70008	-0.93343	-0.50625	0.04847	-1.39783	-0.36786	1.04939
-1.78763	1.3043	0.27742	-0.30625	0.53378	0.68487	0.69204	0.45454	-0.63218	1.8454	-0.39203	0.59437	0.20459	0.10432	-1.43454	0.28624	0.74224	1.52355	-0.23865	0.48103	-0.83173	-0.87404	1.03476	-1.78978	1.64053	-0.75408	0.10766	-0.07661	-1.72079	0.08922	-0.95503	0.37301	-0.59741	0.49572	-0.5446	0.9435	-0.6912	0.19611	-0.02246	0.56082	0.45873	0.73035	-0.31771	-2.27759	0.72559	0.15479	0.95348	-0.40843	0.78296	1.12547
0.80186	1.33092	0.29075	0.46344	0.40854	1.99627	-0.70342	-1.0017	-1.33692	-0.34672	-1.9113	-0.63748	0.80445	-0.53794	-3.36036	-0.27842	-1.20351	1.3393	1.07269	-0.58346	-0.31861	0.31647	1.08254	-0.19026	-2.01554	1.67999	-0.44038	-0.31228	-0.37024	0.25995	1.02181	-0.25924	-0.39147	1.95	-0.21926	-0.40696	1.13602	-0.40436	-1.00137	-3.31205	2.52263	-1.91195	-0.38753	1.64227	0.54286	-1.73011	-0.47332	-0.12071	0.20761	-0.23515
-2.78027	-0.07187	-0.05482	1.18169	2.23355	-1.24498	-0.27499	0.82208	-1.31373	-0.4227	-0.8039	0.23802	0.1023	0.83477	-0.4448	-1.36494	-0.32245	0.77877	-0.06604	0.74872	-0.18985	0.3816	-0.12876	0.03806	-0.77101	1.798	-1.03639	-1.69291	-1.27105	1.54337	-0.47569	-0.76835	-0.21268	-0.42817	-0.53865	-0.27047	-0.55686	-0.58784	-1.47064	0.46219	2.60803	1.39586	-1.34952	-2.71446	2.15803	0.92677	-0.56782	-0.80388	2.56501	-1.24869
0.34329	1.23728	-0.09899	-0.54082	0.82922	1.16129	-1.14139	-0.67298	-0.47236	0.52792	0.19147	0.94939	0.3191	-0.19501	1.61472	1.01295	1.04177	0.24522	1.4575	0.69655	-0.8523	1.47826	-0.40238	0.31026	-0.35863	-0.75561	-0.56231	1.05075	0.63806	1.05857	1.13537	1.0415	1.01394	-0.68062	-1.05016	0.51147	-0.25627	0.71397	-0.10051	-0.96018	-1.36025	0.46503	1.02506	-1.51106	-0.97459	-1.44131	1.15005	1.63312	-0.4688	-0.60237
-1.05106	1.39729	1.13921	-0.69335	0.28648	-0.29924	1.13569	1.51113	0.66696	0.59706	1.54325	1.91211	0.70842	0.29156	1.2708	0.26925	0.424	1.10406	1.26408	-1.49532	-0.83873	1.4585	-0.2953	0.24335	0.32257	0.16436	-1.8567	1.50928	1.55553	-1.62278	-0.30868	2.15205	0.06961	-0.33253	-1.14807	0.57998	-0.1816	-0.67247	2.14264	0.56792	0.3612	-0.17971	-1.38645	0.34292	-0.56371	1.36249	-1.06522	-0.05485	-0.24611	1.3951
-1.28591	1.04573	-0.35664	0.47553	0.33315	-1.01878	-0.59122	2.38462	-3.0729	0.19234	-0.76483	1.20306	-1.39827	0.57173	1.24946	1.08188	-0.61446	1.20318	0.97675	0.34434	0.55574	0.72046	-0.89755	-0.31539	1.58972	0.32182	0.36206	0.08203	0.1659	0.0883	1.33733	-0.10446	-1.68921	-1.10322	-0.07831	-0.07578	0.54832	0.16183	-1.01666	0.65727	-0.86968	-0.38261	-0.3686	-0.25315	0.34567	-1.09755	-0.29791	-0.03978	2.97017	0.04782
-0.41236	0.70507	0.58066	-0.91414	1.11614	0.45211	-1.08518	0.43661	-1.80424	-1.27097	0.06089	-2.21227	0.9177	-1.43362	0.09861	-0.45832	0.60187	0.03692	-0.35589	-1.55787	-0.38412	2.52762	-1.13226	0.2406	0.65844	-0.53202	-0.31528	-0.13847	0.85405	-0.60963	0.51431	-0.39253	1.92268	-0.78228	0.4188	-0.56412	-0.40761	1.04752	0.95814	-0.10121	0.3871	-1.05346	0.36686	-0.80252	2.44053	0.48503	-0.297	0.53914	-0.34365	-1.42602
-3.26751	0.05491	0.15115	1.29056	1.42434	-1.93225	-0.16868	0.90278	-1.50455	0.69204	-0.01738	-0.7673	-1.52123	0.87462	-1.5531	-1.7119	0.26732	-2.96754	-0.30833	-0.33591	0.35683	-1.38085	-2.26986	0.15325	-0.36611	-1.04954	0.15725	-0.65589	-1.39761	0.87056	-2.04437	1.14181	1.0342	1.97868	-0.02346	1.56357	0.96759	-0.99858	0.19851	-1.49615	-0.56962	-0.63673	0.80578	-0.9145	1.82984	0.4676	0.2843	-0.50965	3.51049	-0.14304
-2.1231	1.17877	0.11565	-0.27424	1.15021	-0.85874	1.57823	1.34129	0.19922	-0.15908	0.66202	2.77958	-0.66376	-0.115	-0.48818	0.63139	-0.34328	0.44313	0.35818	-0.63701	0.50036	0.04456	1.02897	-0.34018	0.03666	-1.70081	-0.40314	0.2472	-0.14122	0.81345	0.10105	-0.54403	-0.20251	0.10891	0.85561	-0.71197	0.36816	-0.82914	0.65872	0.88257	-0.67503	1.81676	-0.69955	-0.36358	-0.52427	-0.28032	0.32663	0.59451	-0.20448	1.92701
-0.86329	1.57293	-0.5358	-1.64761	-0.24195	0.40642	0.03058	1.32996	-0.42997	-0.68716	0.67879	0.71341	-0.03665	0.1983	-1.89756	1.29532	-0.39604	1.31033	-0.70366	1.37572	-0.20701	-1.10587	0.86448	1.68788	-0.45309	1.5281	0.70696	1.13023	-1.18289	0.20559	0.67122	0.48532	0.68533	0.15644	-0.06088	-0.25073	-0.1309	0.64376	-1.06078	0.97108	1.20592	0.61171	-0.59659	-0.7192	-1.36439	-2.58065	1.49554	-2.26639	-0.18872	-0.25521
-2.20532	0.73557	-1.38691	1.62078	0.6227	-1.91894	1.13815	4.17288	0.39241	0.33086	0.15237	-0.47358	-0.5744	1.88559	0.488	-0.47092	-1.21113	0.03909	0.89398	0.58108	1.5467	0.04454	-0.01407	1.36204	-1.12987	-0.0381	-0.45996	0.15681	-0.01502	-1.07795	0.37586	0.84648	0.10449	0.61641	-1.0142	1.06566	-0.60921	1.10783	0.82475	1.15772	-0.14683	-0.57759	1.14025	0.72428	-0.96056	-1.66928	0.49767	0.25992	1.9349	-1.51412
-3.65242	-0.86138	-0.64953	3.60493	0.14109	-0.51469	0.27931	-3.81178	0.66419	-1.084	0.92427	-0.42479	0.01462	-1.58729	1.69619	1.01578	0.42493	-0.51419	0.15797	0.10445	0.58504	0.40054	-1.60552	-0.21788	-0.72187	0.86411	0.32689	0.91355	-0.74242	1.33046	0.73495	-0.28833	-1.67638	1.26852	2.00437	-0.43951	1.21816	2.49504	-1.64234	0.12218	0.02566	-1.85819	-1.31124	-0.83069	0.09818	0.12396	1.62554	-0.54937	-2.48042	-0.11712
-3.03812	-0.55451	-0.06138	3.80207	-0.51744	1.00336	0.7344	-0.39314	0.08258	2.44506	-2.30236	-0.282	0.71387	-0.5161	1.38102	-0.50257	-1.57267	0.35391	-2.35275	-0.46191	-1.12842	-0.22484	-1.55888	-1.7392	2.34552	-0.69415	0.06018	0.34994	-1.13499	0.49645	-2.8598	-0.54553	-2.6094	1.37766	-0.9651	0.07641	1.04746	-1.05623	-0.76336	0.58778	-0.249	0.92624	0.74266	-0.84659	-0.96508	0.43661	-1.19037	-0.48005	-0.73911	0.16882
-3.11959	-0.87586	-0.26433	3.11199	1.15472	-1.32644	0.50948	-3.56096	0.42226	-0.34605	1.61146	0.00186	0.06461	-0.30267	-0.29498	-1.03738	0.31164	-0.00522	-0.77264	-0.59753	-0.27442	0.26464	0.67873	-0.04756	-0.15138	-0.76308	0.18303	0.51762	0.31476	-1.08307	-0.10605	-0.59254	-0.0451	1.48597	-0.11769	0.05184	2.155	-0.66408	-0.16114	-2.61649	-0.69251	0.2168	-1.90761	-0.4426	0.02065	1.40796	-0.07258	-1.29515	-0.81908	-0.00662
-0.82357	1.70935	0.44025	0.29685	-0.04167	0.72502	0.75964	1.57805	0.25397	-0.60401	0.69286	0.87515	0.14784	-0.73215	0.79749	-0.30351	-0.42358	1.28726	-0.33267	0.34196	1.39792	0.66539	-0.56653	1.00199	0.25888	0.40816	-0.99095	-0.72024	1.63099	-0.17995	0.39718	-0.24429	-1.55264	0.87017	-0.14906	1.35457	1.88559	-0.68895	-0.59784	-0.2467	-2.58788	0.61243	-0.27447	-1.66459	-0.3411	-0.31427	0.43059	0.17307	1.09641	-0.85945
-0.43665	2.10263	0.59001	0.10588	-1.04947	2.62223	0.63985	-0.06613	-0.56109	0.10289	0.31273	0.74726	0.26833	0.05036	0.61513	1.10906	1.60411	-0.82274	-0.46699	0.8247	-1.56149	1.48846	0.00675	-1.1774	-1.81587	0.0461	0.81939	-0.36282	-0.92378	0.00957	-0.04155	1.00388	0.75953	0.7637	-1.10915	0.40107	-0.51507	-0.27578	0.00204	-1.84231	-1.18789	0.28847	-1.6856	0.13293	-0.39074	-0.1083	0.36407	-1.17396	-0.15528	-0.34856
-0.9944	1.68005	2.05661	0.11054	2.13552	0.73384	1.05063	2.29093	-1.2587	-0.51023	1.42678	0.55703	0.47731	-0.0641	-0.84662	0.74321	0.63456	-0.41086	0.1273	-0.3897	-1.01872	-0.23874	-0.48626	-0.26991	0.97692	0.32405	3.11579	-0.62635	0.77482	-0.8791	-1.54928	0.73597	-0.04906	0.46978	1.42904	-0.04848	2.34894	-1.12045	-0.81741	0.8039	-0.87116	-1.5406	-0.46781	-1.0018	-0.54627	0.77197	-1.10544	0.48736	0.77935	-0.81115
-3.34866	-0.57761	-0.72256	3.59583	0.91713	1.20364	0.45401	-1.68229	-0.30303	0.90754	0.63175	0.58999	1.16505	0.83402	0.00889	1.88484	0.04979	0.13606	-0.60356	0.96186	-0.69609	0.17524	1.22471	-3.34542	0.1762	-1.41249	1.81051	1.80114	-1.25982	0.3804	-1.39242	-0.76725	-1.78313	-1.36932	0.5056	0.23616	0.23243	-1.45149	-0.27178	-0.88316	0.2524	-0.07555	0.26011	1.04051	1.292	-0.41106	-2.89969	0.48026	-0.12375	-0.26638
-0.11492	2.07082	0.79057	0.59731	-0.46799	1.95344	1.06373	0.19226	0.52859	0.79011	0.68488	3.2995	0.74933	-0.98304	-0.83141	-0.0932	-0.65256	-0.56391	-0.3649	1.5127	-1.09946	-1.30399	0.43653	-0.17438	1.40716	1.44934	0.08956	0.80452	0.66682	0.36504	0.28518	-0.62967	0.44886	-0.25485	0.8735	0.28246	-0.82466	-1.29049	0.87822	-0.5412	0.42942	-0.01673	-0.51987	-0.43761	-1.47827	0.67527	0.88836	-0.31062	-0.40434	-0.29374
-0.49652	1.8345	0.96693	0.01797	-0.81003	-1.37675	1.4261	2.42863	-0.84832	0.28653	0.78735	1.04434	0.93641	0.21165	-0.08327	-0.21516	-0.03274	-0.21661	1.1246	0.04794	-0.1645	-0.70912	0.36561	0.51651	-0.08278	0.08266	-0.16908	1.02035	0.4564	0.9008	-0.0805	1.0606	-1.19928	2.06895	-0.6204	0.10998	1.4587	1.57685	0.05546	-0.52193	0.70388	0.95428	-1.31631	-0.22332	-0.23345	0.90392	1.92423	-0.40622	-0.19174	1.19212
-0.81292	2.00527	0.06021	-0.25561	-1.41665	0.92391	1.7163	0.14448	1.06061	2.28497	0.32816	2.19285	1.13493	-2.59822	0.52853	-0.10175	-0.89527	0.96994	0.75681	-1.62481	-2.08545	-0.35027	1.51986	1.13963	-2.15494	0.68219	-0.06727	-1.4181	0.50362	-1.40801	-0.70937	-0.0388	0.37645	0.29614	0.53996	-0.25231	0.87561	-1.20321	-3.21106	1.7601	-0.34649	-1.59261	-1.97674	-1.69414	-1.01021	-0.39475	1.66086	-1.19156	-1.09249	-0.37175
-1.8085	1.10486	1.19508	-0.727	0.64767	-0.5803	2.05331	2.57617	-1.69868	0.4017	0.85424	0.7955	0.99508	-0.64106	-0.95383	0.58421	-0.95681	1.16401	0.23367	-0.3388	-0.76757	-1.02736	-0.82448	0.25502	1.4306	-0.48202	0.98643	-0.24953	-0.84456	0.96747	0.60014	0.15513	0.57407	1.05617	-0.44392	-0.98826	-0.11867	0.15522	-0.0889	-0.49231	-0.77963	-0.73079	1.01423	-1.57002	0.02047	0.30328	0.30102	-1.51334	0.11487	-0.06241
-2.90982	-1.03429	0.07904	1.03692	0.86998	0.79396	-0.86226	1.61479	-0.43022	-0.27004	-1.71285	-1.62462	-0.07189	-0.07755	-0.06811	0.3571	0.14648	0.77322	-0.67538	-0.07152	-2.39116	0.25096	-0.59199	-0.52878	-1.13262	-0.08798	0.45521	-0.27208	-1.25198	-1.96249	-0.49335	0.04297	0.43228	-0.94926	1.26865	-0.50221	0.19763	-0.76948	-0.76484	1.74416	-1.69978	0.92299	-0.46939	0.15531	-0.13719	-0.9434	-3.17505	0.80281	-0.3062	-0.85891
1.09861	1.95157	-0.02864	0.96128	-0.58133	2.07195	0.08557	0.63092	-1.1147	2.63769	-0.33311	1.47106	0.04842	0.2993	-2.25809	0.41739	-1.75144	1.12589	-0.46027	-0.23145	-0.32144	-0.03984	-1.41818	-0.77783	1.4027	-1.44168	-1.43212	-0.23196	1.37889	1.23716	-0.71911	0.32799	-0.54125	-0.26366	-0.01859	1.06249	0.70498	0.35995	-0.84255	-0.58492	0.45048	-1.32272	-0.14306	0.96589	2.2845	-0.38522	-0.14781	-0.80656	-1.98285	-0.39635
-3.136	0.05323	1.33028	3.14578	1.42431	-1.70777	0.36374	-1.78657	-1.48553	1.98131	1.52275	-0.07175	0.11574	-0.12268	0.11867	-1.44486	0.19518	1.66182	0.5035	0.6433	-0.13333	-0.43006	-0.35378	-0.27065	-1.09635	-1.24945	-0.66162	-1.77769	1.78521	2.17799	0.29821	0.22261	0.67442	0.80596	1.07909	0.53266	-0.63707	-0.50805	-0.70021	-0.81943	-1.04273	-0.01189	-0.71348	-1.35733	-1.12221	-1.03394	-0.67	0.67185	0.55958	0.644
0.101	1.53763	1.52182	0.0787	-1.05824	-0.16687	0.76717	-0.53663	-0.21876	0.49656	0.58129	-1.39113	1.11407	0.40896	-1.47444	-0.84161	0.98911	0.88769	-0.1555	1.56375	-1.8455	-0.31489	-0.88367	-0.33151	-1.53876	0.32221	1.57159	-0.2068	0.62111	0.15605	0.21979	0.17709	2.10893	-1.83171	0.54235	0.2922	0.08821	0.99147	-0.41623	0.40925	-1.4715	0.02556	-1.01579	-0.1913	1.19534	-0.50988	-0.06854	-1.61265	1.73713	0.19723
-0.08527	1.69665	1.50469	-0.3012	-1.19536	0.03742	-1.37014	-0.11128	-0.40795	0.82118	1.39155	0.16105	2.212	-1.30329	-0.78577	-0.65506	0.18779	1.25053	-0.7853	0.28124	-0.37562	-2.00532	-1.44653	1.24142	-0.71994	-0.70709	-0.25063	0.14534	-0.6952	-0.52159	-0.54649	0.89974	1.61047	1.50098	-0.34834	3.14574	2.40567	1.67272	-0.12242	0.81728	-1.98438	-0.61414	0.05395	-0.35621	-1.05225	-0.6493	-1.1635	-0.40103	0.63967	0.04782
-0.46874	1.80896	0.91172	-0.28948	-1.40977	1.57581	1.5154	-1.16001	0.45748	1.11792	0.33463	1.57736	0.64841	0.34964	1.3638	-1.16536	-0.0888	-0.12442	0.42006	0.28961	-0.5236	0.50929	-0.22434	0.18197	0.95388	-0.56574	-0.55827	0.87209	0.06134	0.18541	-0.13984	0.61302	-1.29204	-0.00377	1.71079	0.61229	1.68669	1.01116	-1.00432	0.11312	-0.60861	0.28905	-0.19414	0.28671	1.13636	-0.16457	1.65894	0.25999	0.29394	0.09845
-1.4375	2.08501	1.29833	0.04241	-0.5382	0.5798	2.35412	0.85507	-1.33021	0.61053	0.54274	1.09832	-0.56596	-0.1514	0.10205	-1.23844	0.55901	1.54079	-1.34759	0.30371	2.57423	-0.5436	-0.88371	0.83638	-0.448	-1.45913	-0.13474	-0.89906	-1.32269	0.51985	0.14611	-0.19341	0.68662	-0.81566	-2.9715	0.56765	0.60646	0.19439	0.06683	-0.50363	-0.46757	1.68855	-1.02957	-1.38561	-1.07905	0.64095	0.04908	0.8215	-0.40348	-2.05289
-0.50687	1.61013	1.36132	-0.22326	-0.24992	-0.19161	1.5145	1.24618	-1.2269	1.05496	-0.73093	0.28388	-0.65419	-0.52085	-0.82413	0.47401	0.47692	0.84307	1.13713	-0.72849	-0.50466	0.53782	-0.20715	1.16212	-0.60816	-0.29996	0.23359	-1.6993	-0.14176	-0.42851	0.3529	-0.841	-1.10126	0.36033	-0.0424	-0.20623	0.16844	0.49382	-0.41452	1.06673	0.98583	0.96057	-0.35741	0.15464	-0.15242	-0.10384	0.76968	1.24173	0.39537	1.09195
0.93439	1.62449	0.47173	0.65027	0.40031	1.28269	-0.51734	0.19866	-1.46788	-0.52672	0.20257	-0.5352	-0.05413	-0.38907	0.62866	1.09781	0.09376	1.07254	-0.67314	0.56603	0.59339	-0.78284	0.48362	0.29402	0.338	-0.88511	-0.08136	0.66781	-0.33765	0.7444	0.4023	1.13061	0.125	0.70533	0.64304	-0.04517	-0.67504	0.13393	-1.02624	0.69322	-0.00449	0.80018	0.24659	0.32289	0.59551	0.21249	-1.12883	2.09672	-0.5627	0.1482
-0.57251	1.4605	0.67332	2.86954	1.29504	3.00287	-1.14655	-2.45409	-0.37553	-2.71526	0.05774	0.40306	0.99848	3.73986	0.40626	1.08317	-2.51236	0.45008	1.01456	-0.85252	-0.42315	0.73726	-2.48208	-0.52574	0.8165	0.62887	0.15291	0.98212	0.04939	-0.4594	0.51524	0.5711	0.1656	-0.3718	-0.40927	2.20287	2.13808	-0.01502	-0.8499	0.46293	0.46235	-1.39725	-0.03204	-0.24737	0.66281	1.3531	0.51464	0.14471	-1.37031	0.19001
-3.0559	0.19601	1.29387	1.83625	2.17109	0.26204	0.63633	2.2776	-0.31289	0.9802	-1.52458	-1.28808	0.36479	0.86405	-0.06743	-1.69859	0.86427	-1.33049	0.18945	0.54393	0.37736	-0.16202	0.0334	-0.47716	-0.95984	1.19179	0.00881	-0.06918	-0.54495	0.78261	1.62347	0.76441	0.41455	0.06508	-0.08973	0.80416	0.97579	0.61616	0.9517	-0.2678	0.66018	0.46566	-0.54272	0.33767	-0.92308	-0.3442	0.09199	-1.18181	0.51259	-0.16281
-1.30531	1.55667	0.77012	-0.58417	0.38679	0.25461	0.99493	0.97809	-2.05015	0.50672	0.719	0.57551	0.51593	-0.86072	-0.46275	-1.03777	-0.25565	-0.03654	-0.97085	-1.70901	-0.28691	0.24967	0.37786	-0.80184	0.72831	-1.96556	-0.06809	-0.74842	-0.15447	-0.06971	-0.28908	-1.31644	-0.33286	-1.08313	0.07054	-0.0666	-0.55176	0.56244	-0.55453	0.30341	0.43136	0.31357	-1.22079	0.42481	-0.43848	0.76656	1.04774	-0.62245	1.45939	-1.30282
-1.79132	0.83181	-0.12091	-0.63363	-0.22432	1.48515	1.2283	3.08083	-0.484	-0.10266	0.42921	-1.16677	-2.43804	0.1435	-0.19248	-2.1063	-0.44824	-0.06369	0.68802	1.06442	1.66728	-0.14074	-0.54212	-2.58985	1.40915	-0.68974	1.32626	0.04586	0.09427	0.96821	0.77198	0.21298	-0.28835	1.28016	-0.30696	-1.18009	-0.89313	-1.89884	1.30915	1.37034	0.42763	-0.589	-1.62172	1.48191	-1.58373	-1.69992	0.09678	-0.90648	0.96752	-0.34573
0.09493	0.69881	-0.1072	-0.98256	-1.46041	0.93424	1.05029	-2.74095	-0.49507	1.84681	-0.25078	0.59939	0.14053	1.14352	-2.15157	0.03899	-0.55636	0.63786	0.21076	0.80579	-0.67085	-0.6069	1.26	1.10749	0.9357	-0.0888	0.73494	-0.84508	-0.19215	-0.72494	-0.08288	-0.51658	-2.03697	1.70476	0.92458	0.73472	1.2945	0.34808	0.217	-0.05335	0.24868	0.295	1.00791	0.20763	-1.21328	0.68912	0.2535	-1.53913	0.55724	0.18111
-3.51406	-0.33341	-0.30843	3.21584	0.8015	1.20561	-0.61243	-0.62831	-1.60859	1.3569	1.49451	0.95574	1.6887	0.32001	-1.46082	0.93435	0.51215	-0.39791	1.66344	-2.17688	-0.0892	0.2269	-2.1608	-0.34832	-1.49217	-0.43787	-1.12122	1.14365	-0.60391	1.64732	0.4606	0.51842	-0.10259	-1.12199	-2.81346	2.51957	2.8723	0.59574	1.08154	0.67642	0.26731	1.7975	-0.72744	0.16174	-0.85801	-0.64665	-1.79988	-1.59968	-1.47651	2.37354
-3.34678	-0.1252	-0.41825	1.93745	1.24854	0.07259	-0.17207	0.47856	-0.68352	3.07119	-1.06888	-3.47573	0.87221	1.10073	0.90424	-1.15026	-2.58191	-0.72572	1.03763	-2.13318	1.7613	1.27285	0.92604	0.65781	-0.42668	1.40621	-1.55802	-0.0932	0.52119	-0.2684	-1.36471	-0.25154	-1.62643	0.19871	-0.14146	0.25114	-1.06154	-1.70385	-1.35061	-0.22918	-1.01667	-1.88309	-2.17276	0.33425	0.41326	-1.30243	2.00533	-0.74039	-0.1279	-1.98372
0.38802	1.11105	0.49144	-0.28867	0.72026	0.90579	-0.83551	-0.2641	-1.47017	-0.68245	-0.50384	-0.2174	-0.93165	0.12245	-0.11234	-0.75328	0.57553	0.87796	-0.88399	-1.16835	-1.24996	-0.02608	0.21016	-0.73762	0.78752	-2.33087	1.14014	-0.93792	0.26881	-1.00783	1.22839	0.37485	0.08617	0.26019	-1.08553	-0.36398	1.2784	0.97705	-0.53569	-0.64032	-0.94491	1.38623	0.98414	0.36043	0.55868	0.04077	1.15278	-0.30973	0.54558	0.0605
0.17427	2.05125	2.11962	-0.52686	2.05783	-1.70332	0.13126	-0.0971	-0.52841	-1.63978	-0.37489	0.03017	-0.86976	0.39736	0.51376	0.90859	-1.84523	0.80799	-0.571	0.65935	-0.77138	0.10366	0.4967	0.89927	1.83594	0.09693	-1.28215	-0.69764	-0.09945	1.81727	-0.90018	-2.79168	0.89914	-0.16261	0.81458	-0.40784	-0.676	0.1702	-0.10676	0.0323	0.65897	1.27841	-0.13554	0.28047	0.57661	1.42031	-0.29854	-0.32871	0.06535	-0.58875
-3.12726	-0.42991	0.07565	1.41792	1.16971	-1.03868	0.21992	0.33997	0.69399	0.60942	1.59853	0.05813	0.79266	-0.56409	1.34413	1.13511	0.00664	0.46165	1.3702	-1.80496	-0.72231	0.51101	1.66481	-0.38592	-0.03259	-0.50046	1.0992	0.85591	1.07619	-1.21945	-0.42842	-0.10949	-0.17217	1.69813	-1.01333	-0.17867	1.05123	-0.27574	-1.84902	-1.24186	-1.15889	-0.4082	-1.48617	-0.66215	-0.09237	0.15756	0.18318	-0.19638	0.78069	-1.74102
-2.76545	-0.15472	-0.73178	4.22623	0.88763	-2.69027	0.1079	-4.70357	0.06172	-1.20635	0.8285	1.71763	-0.81041	0.74534	0.09818	0.95574	-0.38551	2.28799	1.77962	0.15616	0.68978	0.79613	-0.33561	-1.14318	-0.32973	-0.58184	-0.19209	1.25735	1.3054	0.43282	-0.23173	1.26863	0.14923	1.04316	0.77672	-1.24433	0.09761	0.15936	1.01207	0.00662	-0.31937	-0.34845	-1.52108	1.06376	0.81491	0.85856	0.25458	-0.4666	-0.10738	-0.18689
-2.01066	1.58677	1.311	0.7014	2.01316	-0.09599	0.48147	1.37114	-0.51568	1.33899	0.48098	0.1688	-0.45152	0.04691	0.22662	0.17162	-1.86846	-1.21019	-1.62946	-0.36605	0.0957	0.48026	0.43413	1.03143	1.29785	0.07993	-0.20897	0.36565	2.07192	1.02909	0.41877	-0.41193	1.64862	-0.06085	0.0136	0.43915	-1.46966	0.25007	0.21502	-0.30583	-0.12401	-0.34036	0.50793	0.87184	-1.33434	0.17389	-0.58532	0.73077	-0.07578	-0.47914
-1.81794	1.63024	-0.79288	1.37052	0.76922	2.30812	0.52413	2.58424	-0.02163	-0.2791	-0.16435	-1.6183	0.07992	0.46727	1.28189	-2.39542	-1.78033	-0.85668	-0.71682	0.67255	-1.70287	2.11611	-0.04187	-0.50425	0.88569	-0.84035	0.37427	-0.99578	-0.34678	1.30058	0.08325	0.34965	-0.76491	-0.14731	0.28777	-0.0844	-1.08673	-0.4533	-1.67369	0.55194	-0.45112	0.51831	0.54781	-0.88376	0.79926	0.89556	1.24576	-1.45158	1.62672	0.97083
-0.75159	2.19015	1.15726	0.26861	0.83671	4.68331	-0.14795	0.38789	-0.04663	-1.44395	0.46208	2.21174	1.62369	0.25206	-0.77147	0.36726	0.05054	-0.59174	1.59311	-1.29569	0.02281	0.11346	-2.11961	-1.14191	0.57134	0.51707	-2.09755	1.2671	-1.18095	1.43698	-0.86662	-0.05006	0.21514	-0.22542	0.52411	1.57425	1.58156	-0.39	0.80705	-1.72529	-0.67995	-1.01123	-1.14132	1.02566	-0.09394	0.05496	-0.67279	-1.32972	-0.42951	0.42335
-0.73802	2.00802	0.3638	-0.68041	0.27232	0.83888	0.74364	2.37	-1.19324	1.01205	0.03235	1.88429	0.64401	0.23334	-1.86834	1.08028	-0.39133	0.23488	-0.14138	-0.84344	0.61621	0.03198	1.9956	1.24535	-0.2141	0.26674	0.14443	0.70276	0.54439	0.18298	0.96349	0.60995	0.5503	-0.45289	-0.98188	-0.35465	-0.33634	-0.37188	-0.3724	0.3407	-0.68889	0.0398	-0.23203	0.1703	-0.55885	0.2804	0.5241	-0.90385	-1.25391	-0.3017
-2.99364	0.22519	0.33551	3.0851	1.20113	0.44584	-1.20162	0.40083	0.62572	1.34067	0.33845	-0.90409	0.34173	-0.23265	0.26597	-1.00324	0.09451	-1.25792	-1.55333	0.43223	-0.856	-2.3428	-1.80266	0.47897	-0.36675	1.48097	-0.04137	-0.63533	-0.43194	1.68908	1.85755	0.54725	-0.25521	0.40358	0.94092	1.5477	-1.85101	-1.70928	0.01122	-1.02245	-0.95359	0.67036	0.53644	-0.14767	0.3637	-0.23806	0.34277	-1.13041	-0.35206	-0.7413
-0.29959	1.87539	1.58891	0.81657	1.3727	1.66163	-0.28442	0.49757	-1.78025	-0.91513	-1.28001	1.41982	1.16016	-1.10963	0.62324	1.02167	0.37651	-0.69768	0.03394	-1.61961	0.97739	1.07874	-0.85479	1.51447	0.14269	0.82556	0.71325	0.20759	-1.1166	-0.32752	0.49792	-0.06823	0.0837	-0.49244	-0.44001	-0.48911	0.18413	0.4239	-2.78231	0.40151	-0.45654	-1.19525	0.62049	-0.0922	-0.05299	1.96858	-1.05153	0.39845	0.81065	0.56734
-0.18832	1.84101	-0.30291	-0.38502	-2.38042	1.03595	1.62123	-0.09535	0.99376	-0.28391	-1.73141	1.28217	-0.86588	1.47626	0.58476	1.51679	0.95918	2.12124	0.22482	-1.44393	-0.93782	-1.11106	0.38455	-1.62203	0.25494	-1.22131	-1.09397	1.87975	-0.60586	-0.63699	1.59738	0.06334	1.32493	0.86246	-1.07695	0.33958	-0.97158	-0.8571	0.58358	-0.60188	0.65225	-0.70626	-0.47118	-0.88757	-1.55674	1.0122	0.75152	1.0631	-0.36142	0.96563
-2.70399	0.69968	-0.06389	1.652	1.89762	-0.39013	1.04889	1.14359	0.04527	2.42365	-0.94512	0.01482	-0.1909	0.05406	-0.05971	0.00521	-0.17945	-0.53024	-0.43816	-1.60809	0.00728	0.05639	0.41304	0.58877	-0.14651	1.14076	-1.75064	-0.46217	-0.01512	0.37442	1.58294	0.24003	-1.5724	-0.09799	0.00781	1.78513	0.13165	-0.41697	-0.17026	-1.1659	0.05864	0.30039	-0.11458	0.89211	-0.05521	1.12415	-0.7002	-0.33834	0.22825	-0.45614
-2.98776	0.06059	-0.01803	2.86968	0.57446	0.91417	1.49218	0.90379	0.14557	1.259	1.29892	-0.69409	-1.98998	-0.33286	1.41194	-0.99183	0.33045	-0.26094	1.53808	-0.85412	-0.50848	0.46141	0.33947	-0.47791	0.44189	-0.54863	1.0839	-1.12373	0.25547	-0.0725	1.16988	0.51902	-0.87888	-1.57248	-0.1357	0.43067	-0.17653	1.08382	-0.28876	1.35347	0.0111	-0.38471	-0.60582	-1.15331	-1.90446	0.77833	-0.11698	1.04598	-1.27633	-0.09591
0.36726	2.06955	0.27682	0.87679	-0.67436	1.46577	-0.80949	0.68103	-1.44878	-0.00535	0.50079	0.1245	-0.86014	0.38927	-0.67345	0.11078	-0.46307	0.32871	1.12699	-0.46868	0.08011	1.04751	-0.3765	1.57806	-0.35874	1.23242	-2.40989	0.75637	-0.11474	1.15811	0.15698	-1.70766	0.39664	-0.59665	0.64006	-1.04507	0.87464	0.20591	1.78147	0.25508	1.95616	-1.45745	-0.99617	-1.40437	0.13813	-1.0357	-0.18339	1.32973	1.35049	-0.60958
0.28508	1.36788	-0.03642	0.73575	-0.35232	3.52732	0.59109	0.69987	-0.30782	0.66313	0.1865	1.77928	0.63896	0.55661	-1.4962	1.12374	0.6183	1.45657	-0.23282	0.46471	-0.79051	1.41825	-0.34034	-0.91191	-0.71488	-0.69647	-0.80913	1.40725	0.58972	0.30319	0.27686	-0.53178	-0.15162	1.68984	0.27674	0.92734	1.01693	-0.24962	0.01354	0.36801	0.43451	-0.67879	-0.28967	0.7846	1.62467	-0.91525	-1.3571	0.53317	-0.41449	-0.44904
-1.83733	1.85442	1.08804	-0.06015	-0.10898	0.31555	1.88656	1.46446	-1.69542	0.3088	0.21553	-0.31473	-1.96613	-0.0963	0.69911	-0.52482	-2.70194	1.23911	-0.23009	0.16136	0.06882	-0.62124	0.4381	-0.14438	-0.97397	0.49134	-0.29579	1.23011	1.99367	0.14232	0.44936	-0.38669	0.76938	0.29862	0.08171	0.4501	0.38523	0.4733	1.28405	1.28586	-0.32125	0.44324	-0.64099	-1.22349	-0.40046	1.05924	0.29827	-0.73617	1.70036	0.0615
-0.1845	1.80313	1.28312	-0.07862	0.59603	2.46974	-0.60294	-0.07683	-0.50434	0.63623	2.04048	0.4947	0.1447	-0.33199	-0.41415	-0.4265	-0.87341	0.35982	0.89169	-0.67881	-0.92282	-0.21484	-0.71298	-0.62265	0.40951	0.46781	-0.56671	-0.93478	1.22823	-0.6216	0.39626	1.76887	0.52915	0.39907	-0.39885	0.36342	1.17647	0.89192	0.38637	2.32525	-0.31507	-0.79862	-0.25667	0.27036	-0.82023	0.37853	0.06649	-0.22362	-1.34382	1.38305
0.48497	1.59386	-0.10504	0.78031	-0.3988	1.29732	-1.38789	0.05888	-1.44368	-0.32503	-0.99629	0.22597	0.02902	0.31095	0.51999	-0.13483	0.39856	-0.44446	0.26337	-0.8516	0.96682	0.95888	0.3962	0.30112	0.49863	1.26359	0.57802	-0.62731	-0.27714	1.11002	-0.13996	0.6531	1.58857	0.75698	-0.05883	-2.05492	0.91936	0.04821	1.70342	0.46764	0.23114	0.1496	-2.05043	0.13784	0.24405	-0.00945	0.05171	0.71939	1.99999	-0.01288
-0.64198	1.24724	0.04654	-1.017	-1.43156	0.16503	1.45468	1.33083	-2.02208	-1.46244	-0.35513	0.75695	-1.06445	-0.57064	-0.99638	0.49547	-1.78318	1.00636	0.99043	-0.28218	0.34737	0.22735	-1.67163	-1.21686	0.6622	-0.73063	0.77139	-1.31015	-0.87517	0.07686	-1.83624	0.85117	0.78661	-0.40614	-0.53409	0.40796	0.56357	0.86936	-0.30925	0.30371	0.76582	0.04337	0.69222	-0.72935	0.4663	-0.7807	-2.17137	-0.83521	-1.70575	0.15197
-2.53252	0.85611	0.28131	-0.20703	0.37554	-0.38163	1.43995	2.27024	-0.95623	1.78557	0.21267	-0.54419	-0.82443	0.5285	-0.12423	-0.36292	1.22081	-0.52347	-1.42755	-1.09074	-0.10426	-0.05146	-0.47817	-0.57519	0.38522	-0.88123	0.16446	0.25376	1.49695	-1.13032	0.22273	-0.70341	0.76582	1.05965	0.57684	1.33017	-0.63192	-0.82267	0.14485	-0.69552	0.4495	2.00719	-0.36982	-0.67883	-2.06842	0.04152	-0.93011	0.6925	0.31561	0.49733
-1.02727	0.41943	0.56352	1.17453	1.24009	3.25417	0.65934	1.00026	0.47126	0.09205	0.83749	-3.50147	0.64247	-0.40344	0.87252	-0.57871	-1.40242	0.33619	-2.0034	0.40084	1.17413	0.86856	0.6934	0.4394	0.89417	0.12105	0.64964	-0.56726	-1.56678	-0.33067	0.34794	0.18634	-0.93281	-0.62802	0.21781	2.362	-0.85923	-0.21982	-1.20821	-0.1346	-0.42318	-1.34413	0.58513	1.63101	-0.14002	-0.49641	0.08568	-0.46303	0.64937	-0.35053
-2.99993	-0.20682	0.50524	2.38063	1.59428	-0.05333	0.03005	0.94875	-0.53573	2.8863	0.31873	-1.89113	-0.62331	-0.39291	-0.01835	-0.68281	0.25881	-2.00398	-0.52963	0.7262	0.69054	0.21194	-0.09333	1.18515	-0.21118	1.88605	0.68699	-0.77432	-0.72667	0.65704	-0.34249	-0.16701	-1.16016	-1.49508	-0.85668	-0.28463	0.11975	-0.96123	-0.25888	-0.4952	-0.25876	0.38459	0.29298	-1.38E-04	-1.31196	-0.50456	-1.42816	0.42706	-0.43474	-0.71917
-1.95771	1.12954	0.96688	0.86923	0.4926	-0.40869	1.16519	1.76105	-1.11085	0.68641	0.50066	-0.04943	0.40159	-1.29702	-0.55046	1.4249	0.5487	0.35649	0.39918	-2.26787	-1.92418	1.03702	-0.9676	4.14261	-0.45748	0.80498	0.5186	-0.43761	-0.61789	0.63905	-0.02894	1.10925	0.64333	-0.12509	1.56341	-0.19874	0.23065	0.07388	1.73846	-2.56019	0.39343	1.36333	-0.83517	0.43791	0.15881	0.64108	1.65996	-1.73997	-0.45157	0.08379
-0.20105	2.42659	0.89523	-0.34015	-0.95289	2.30588	1.24256	-0.30238	-1.11304	1.88512	-0.43367	1.22603	1.20764	-0.64338	-0.48386	0.43327	-1.50299	0.50718	0.50189	0.36163	-1.00492	1.46774	-1.46413	0.76545	0.2679	-0.71943	1.36506	-1.48359	-1.85094	-0.25042	0.19225	-1.66736	0.75929	1.36312	-0.84182	-0.51711	0.16575	0.01955	-0.59217	-0.19351	-0.76744	-0.11896	0.50604	-0.77593	0.1944	-1.17778	0.68508	-1.34215	0.55303	-0.69306
-2.59591	0.95772	0.89177	1.16975	0.6721	1.5716	-0.09192	1.57467	-0.19589	1.23542	0.02626	0.79503	-0.82992	0.33913	-0.175	-0.22884	0.21972	0.0269	0.01979	0.89222	-0.09265	-0.53301	-1.47277	-1.98945	0.44708	-0.64217	0.01322	-0.44989	-0.21707	-0.47418	0.83406	-1.52133	0.15088	0.78406	1.8268	-0.18529	0.15757	2.31621	-0.21588	0.97429	-1.27501	0.43275	-1.11174	0.12974	-1.84855	0.85942	-0.95672	1.13697	0.91145	-0.90569
-2.82901	-0.30476	-0.53525	3.23144	0.62721	0.33979	0.77412	-0.15362	-1.77952	0.25936	0.93488	0.38117	-1.56998	-0.52167	1.39001	-0.37079	0.80274	1.04324	0.70326	0.44769	0.34933	0.85509	0.28599	-1.19035	0.06383	0.56531	0.21177	0.63036	0.75179	0.72079	-1.98064	-1.13585	1.20898	0.86007	1.82097	-0.04776	0.07407	-1.53451	0.07327	-0.76245	1.40713	-0.84817	-0.53342	-0.21405	-1.83496	0.84712	-1.17894	-1.70131	1.36988	0.669
-1.63867	0.49819	0.73606	-0.12264	0.39612	0.43987	-0.23417	2.16313	-2.96773	0.39192	-1.43141	-1.16586	-5.82038	0.41584	0.26426	0.7509	-0.53104	0.38251	2.88256	-0.08047	1.17649	-1.54069	-0.84438	-0.11079	0.50941	-0.93599	-0.94189	-0.13297	-2.25882	0.24243	0.58552	0.53584	-2.03293	0.36576	1.68912	-0.68367	-1.54404	0.67305	-2.03465	-1.93589	0.19811	-2.30581	0.0375	1.86192	-0.08977	-0.18603	0.04891	1.52185	0.73788	1.46943
0.32065	2.06585	0.41024	0.11683	-1.17968	0.86244	1.2199	0.59776	0.60932	0.66899	1.26052	3.27641	0.36106	-0.96851	-0.13883	-1.21286	-0.15518	-1.13347	2.7082	0.70666	1.08109	-0.74776	1.69776	0.20735	-0.85359	0.56048	0.25455	1.06504	0.7846	-1.04989	-0.29762	0.48312	0.2256	-0.16651	0.1741	-0.50748	-0.22173	-0.77815	-0.81034	0.43978	-1.10118	-0.08968	0.95668	0.17167	-0.46779	-0.42712	1.12679	1.49439	0.01225	0.30185
-0.07403	1.97408	0.86376	2.24594	-1.5631	1.90415	-1.33789	-0.59291	-2.29936	1.41573	-0.46008	0.38361	-0.89512	1.14122	1.16593	0.18075	-1.64432	1.10743	-1.08889	-1.46201	0.61714	0.38957	-0.23792	-0.04973	-0.98328	-1.2072	-1.74589	-0.49142	1.54703	1.32889	0.30538	-0.98034	-0.29045	-3.28324	-0.7434	-0.52702	-0.20015	1.44019	-2.26966	0.76385	-0.83773	0.81042	-0.92286	-0.49739	-0.40531	-0.66443	-0.87886	-1.61673	0.32699	-1.7899
-0.71042	1.50364	0.91038	-0.07341	-1.23285	-2.04981	0.13789	1.7654	-1.47067	1.08819	0.92859	0.81602	0.20988	-1.03861	0.67343	1.05727	-0.30955	0.22311	0.84672	-0.87954	0.04411	0.25829	0.47753	-0.19686	0.83908	-1.36462	-0.81433	-0.05885	-0.2964	-0.65816	-0.39546	-1.07367	-0.86368	-0.26063	-0.1231	0.12536	1.01883	0.02404	0.14329	0.22949	1.42829	1.10902	-0.48488	1.16004	-1.39033	1.48998	-0.61937	1.21584	-0.42862	0.68927
1.22272	1.26121	0.96069	1.37079	0.52731	3.13024	0.44292	-0.98073	-0.84508	-2.64377	-1.77894	-0.75421	1.55026	-2.46971	1.66276	0.87902	1.68413	0.30419	-0.89003	1.30771	0.83851	0.91427	-0.40911	-0.2782	-0.04309	-1.63369	-0.63207	1.57591	-0.13858	1.03364	1.12798	0.20662	1.98919	-0.61836	-0.10854	0.04269	0.50042	0.13875	0.50474	-1.8171	-0.37797	-0.26169	0.15784	-1.07543	1.59286	0.29482	-0.27595	-1.00895	0.36484	0.89065
-2.83226	-0.68438	-0.61404	4.52542	0.4964	-2.10373	-0.81522	-3.55057	-0.13436	0.47127	0.31726	1.80439	0.15046	0.0989	0.1369	0.30068	0.00953	1.52757	-0.37975	0.45431	0.16175	0.36539	0.75693	0.24115	-1.53834	-0.9559	-1.75236	-0.72491	-0.60672	0.1976	0.20336	-0.38794	-0.46356	1.4938	0.51507	-1.78898	-0.4598	0.9416	-1.08178	-1.05924	-0.34727	-0.9862	-0.13118	-1.11759	0.50827	0.18271	-1.32428	1.17463	-0.72623	0.49845
-2.75257	0.42622	-0.55222	1.69764	0.42682	2.34791	1.36765	2.01792	0.2066	3.09706	-0.88006	0.48654	-0.27474	-0.2064	-2.49527	-1.52952	-0.73427	-0.35417	-0.46644	-0.09737	-1.41498	-0.01043	1.26589	0.65195	-1.14587	1.53879	0.05807	0.10773	1.97686	0.12327	1.72997	-0.5448	0.32345	-0.08325	1.96113	0.1487	0.22023	-0.50834	0.20471	0.72674	-0.79706	0.10468	0.08238	0.9604	0.00601	1.37698	-1.02332	-0.56547	-1.92E-04	-0.78276
-1.20842	1.2752	1.07542	-0.09948	-0.27255	1.48653	1.09687	1.61115	-1.14382	0.90513	-0.50192	0.95792	0.06525	-0.10134	-0.96573	-0.85586	1.21519	0.26849	0.03501	0.2389	1.55596	-0.08168	0.33453	0.4719	0.35187	0.80955	-0.62808	-0.01621	0.79783	0.07657	-0.69257	0.10603	-0.01556	-0.35782	0.81063	0.98587	0.2838	-0.4864	0.43434	-0.44814	0.36601	0.41351	-1.03412	-0.52503	-0.82313	1.03168	2.40109	0.67831	-0.1239	0.37545
-3.07626	0.25391	-0.80457	3.34724	2.00458	1.00731	0.8091	-0.22635	0.45295	2.72591	-0.34716	0.83239	0.04053	-0.11983	-0.54088	-0.2898	-0.55001	-1.10132	0.88341	-2.39228	1.04507	0.64343	0.38878	-0.75843	-0.82288	2.44858	-1.18589	-0.64292	1.75931	-0.25707	-1.29483	-1.04684	-1.25774	1.04743	0.83803	2.44647	-1.52415	0.06768	-1.25135	2.46652	0.60857	1.66616	0.70187	0.41157	-1.12835	-0.27803	0.49195	1.12805	-1.47703	-0.3847
-2.82354	0.13591	-0.01807	1.86143	-0.49331	0.58039	1.41056	0.73957	-1.01077	0.83496	-0.09098	-1.60177	-0.0477	0.26194	-0.57886	-2.18536	-0.44047	0.38877	-0.5226	-0.17632	0.93934	1.31678	0.08181	0.88644	-1.30442	0.04988	1.26891	-0.3615	-0.6815	0.84848	0.76861	1.4431	0.08004	-0.84873	1.87165	-0.19694	-0.76847	0.20616	2.14527	0.61063	-0.11903	0.45149	0.22659	0.48829	-1.206	0.82098	0.50511	2.36065	-0.59476	-1.99899
-1.83673	0.86179	0.08958	0.60078	-1.02923	1.00751	1.58657	1.90461	-1.49433	0.48698	0.94678	-0.35117	1.10244	1.24755	1.47224	0.81927	0.53292	0.09834	2.41339	-1.80749	1.82936	0.89508	1.17583	0.35996	0.70372	-0.21473	0.43721	0.84512	1.77499	0.2597	0.56089	-0.17884	0.67746	-0.17704	-0.86729	-2.54281	-0.80336	0.6361	1.34238	1.89281	0.15038	-0.52566	0.84315	1.33886	0.07802	0.32378	-0.9385	0.05532	0.13155	-2.31341
-2.97577	0.16187	0.20445	0.78687	1.04389	-0.46946	-0.03048	1.75082	-0.65582	0.45885	0.61144	-0.78627	0.46268	0.73414	-0.01206	-0.17467	1.98902	-0.13956	-0.45947	0.21869	0.59278	-1.42838	1.14965	0.58387	0.68021	-1.52322	0.31901	-0.00567	1.29124	1.0423	1.26876	0.32654	0.8936	-0.11425	0.28038	-0.23053	-0.64721	-0.65402	0.64779	0.37794	0.70938	-1.4372	0.04968	0.48821	-0.15702	1.31139	-0.70247	1.2658	1.58598	-0.44024
-3.06666	-0.40277	-0.09625	1.2545	1.25969	0.16054	-0.96031	1.9203	-1.04885	2.90966	-0.08678	-1.54952	-1.05105	0.1738	0.05392	-2.29553	-0.6016	0.23421	0.57343	-0.83129	-0.67721	0.01539	-0.34441	-1.64564	-1.54859	-0.58039	-1.09113	-0.00478	0.56308	1.09618	0.42424	0.72991	0.12577	-0.13862	2.4673	0.52979	-0.45679	-1.33901	1.28634	-0.79098	0.74906	-1.14921	2.03023	1.68311	-1.72551	0.00613	0.55523	1.41091	0.31814	-0.30689
-1.98675	0.70238	-0.14445	0.29653	-0.00245	1.18911	-0.57835	1.27349	-1.47767	1.57723	0.36064	-1.11521	0.49809	0.62823	-0.06993	-0.84671	0.29473	-0.18672	0.0526	-0.73204	0.39161	-0.09576	1.49128	1.99934	-0.24527	-0.31821	2.33003	-0.03559	0.87627	0.27784	1.42589	0.46735	-0.28301	1.57727	1.52901	1.61329	-0.53057	-1.19402	-1.2093	0.01214	-0.14421	1.11582	2.5583	-1.21279	-0.42549	-1.09898	-0.3056	2.32141	0.38941	-0.10908
-0.94426	1.08318	0.37368	-0.0151	-0.02351	-1.77775	1.20418	2.5331	-1.20773	0.68717	0.99713	0.87971	-0.57022	-2.39496	-0.42022	-0.87949	-2.47162	2.14243	-1.14721	-0.31239	1.6379	-0.8057	1.58496	0.05724	1.15692	-0.74987	0.87187	-1.05632	0.66373	2.07846	-0.58789	-1.55057	-1.20568	0.41079	-0.12611	0.9592	0.5328	-0.22904	0.53465	1.09637	0.17969	1.77254	0.03009	-1.05034	-1.35753	-0.11344	0.09023	1.23206	-1.5966	-1.58765
-3.40042	-0.68051	0.10243	4.22915	0.64664	-1.95138	-0.39373	-3.2664	-1.74576	0.70726	0.75949	0.70399	-0.09887	-0.04779	1.37636	-1.02421	0.81169	0.18584	0.02875	-0.4384	0.58928	0.02719	-0.49573	2.12943	0.63448	0.64261	-1.98143	0.14498	0.81123	0.7618	0.55243	-0.73822	0.62739	0.1539	-0.58902	0.51053	0.90998	1.10158	-0.44218	-1.37504	0.76171	-0.53088	1.1974	-1.09452	-0.96238	-0.33192	0.88357	-0.63573	1.025	-0.17396
0.21142	0.92478	0.53174	-0.56122	0.82645	0.84697	-0.14856	-0.65831	-1.52553	0.06709	-0.48664	0.40672	0.90112	-0.98302	0.35187	-0.06935	0.40009	0.86651	0.45614	0.93103	0.53314	-0.57397	-0.48656	1.23341	0.29724	0.42169	0.34103	-0.48588	0.12558	1.09006	-0.29242	-0.88143	-0.44043	1.01972	0.1681	0.57518	-0.15002	-0.34486	-0.8961	1.29902	-0.03418	-0.39231	0.02027	-0.46539	-0.92069	0.19884	0.30954	-1.65877	-0.50823	-0.73714
0.20411	1.75271	1.48572	-0.92205	0.58103	-0.44795	-0.97618	-0.66459	-0.46589	-0.80492	-0.4429	1.07727	1.20398	-2.3925	-0.02924	0.43013	-1.3723	1.84451	-0.34475	0.75899	0.35954	1.02377	0.06217	-1.96519	-0.49651	-1.89916	-1.2674	1.60946	2.0111	1.8509	0.09153	-0.84667	-0.75009	-1.06335	0.0702	0.41294	-0.6279	1.00989	-0.35313	0.41778	0.74441	-0.50448	1.21242	-0.80243	-1.0729	-0.35853	-0.13649	-0.54698	-0.41742	0.75307
-1.15105	1.1321	1.22136	-0.51552	-0.12207	0.70428	0.46056	2.00887	-1.58678	-0.36506	0.12465	-0.39431	-0.94431	-0.73032	0.19079	-1.34493	1.20701	-0.54208	-0.44048	0.00408	0.49092	0.9111	2.61347	-0.89208	0.80194	-0.21662	0.0244	-0.75245	0.13813	1.16611	0.4704	1.33941	0.293	-0.22041	0.32765	0.27875	1.90419	-0.07043	0.64544	0.28262	-0.45485	0.29033	-0.53696	0.39773	-0.92875	1.57584	-0.36013	1.21776	-0.33703	0.20411
1.31157	1.10917	0.37444	0.51987	2.68208	1.80893	-0.66482	0.15781	-1.17138	-1.08933	2.0807	0.5836	1.61845	-0.08686	-0.46853	-0.66206	0.12381	-0.3326	-0.32631	0.46061	-0.23431	-0.80285	-0.99192	-0.42369	0.76454	1.26797	-1.40672	0.1886	-0.44261	0.64149	1.0426	0.83824	0.5969	0.05646	-1.39227	1.17747	-0.36362	1.16231	-0.7591	-0.8806	0.3537	0.17578	-0.70187	0.37917	0.36562	1.2022	-0.11891	0.14384	0.43589	-0.72852
-0.05163	2.16096	1.29966	0.23427	0.25021	0.49569	0.66348	0.02926	0.05074	0.19265	-0.60823	1.50267	0.54363	-0.77716	-0.51711	0.98593	-0.13342	0.394	0.63114	-0.87844	0.31999	1.07476	1.10817	0.10328	-1.03798	-1.02552	-0.2328	0.06462	-0.03288	-0.11439	0.39807	0.08532	1.02702	1.28218	-0.48278	-0.50135	0.47904	-0.99107	2.24777	0.2628	-0.01452	0.47997	0.04737	-0.21386	0.09525	-0.48906	0.69985	-0.1995	0.34536	1.64011
-3.41711	-0.30442	0.32725	3.83225	0.86451	-1.64587	-0.07623	-3.26251	0.44988	0.11842	0.51892	-0.14643	0.62987	-0.04559	0.04132	-0.27575	1.34994	0.06799	0.05623	0.4044	0.69302	-0.55064	-1.37905	-2.32185	-1.06366	0.72767	0.7059	0.51903	1.29153	0.60138	0.66849	-1.71518	0.98086	0.11109	0.70433	1.35214	1.49193	0.42841	0.3145	-0.27611	0.1636	0.36324	-0.9207	-0.8293	-1.49398	-1.8867	-0.84692	0.42493	-1.43773	-0.70407
0.46935	0.75908	0.95692	-0.75105	1.92332	1.03841	-0.88534	-1.52961	-1.92563	-0.24866	0.91638	0.09425	1.03926	-0.03076	0.738	0.54196	1.06653	-0.24966	-0.29266	0.85834	0.81084	-0.73597	-0.91321	0.05739	-0.64229	-0.40044	0.6253	0.53746	-0.04794	-0.38962	0.77433	-2.03461	0.83121	-1.71188	0.28009	-1.07968	0.95173	0.07562	-1.29202	-0.0506	-0.59756	2.3345	0.0382	0.41665	-0.92696	1.41798	-0.7725	-1.41429	-1.24614	-0.24643
-1.65414	1.62385	0.90478	0.66166	0.98107	2.00947	-1.02282	1.59558	-0.58499	-0.88836	1.25964	0.07483	1.25348	0.88965	0.99776	-1.1391	0.20121	0.51688	1.82557	0.0465	-0.35704	-1.20037	1.04443	0.81735	-0.41765	0.88054	-0.67979	0.52578	1.63633	-0.31681	0.61877	-1.07774	1.32206	-0.57659	0.52949	1.80823	1.3083	1.04069	0.08022	-0.11542	0.22936	-0.44641	0.79305	0.3815	-1.74944	0.50166	-0.4378	0.24521	0.51409	0.46274
-3.06087	0.36189	0.65962	2.41131	1.05941	-0.61156	1.16814	-1.19741	-0.18305	-1.12774	0.60249	-1.0561	0.02341	0.68228	0.82687	-1.0079	-1.60444	1.36569	-0.70404	0.68884	1.23246	-1.40849	-0.81604	-0.28859	-1.56462	0.69986	0.05647	-0.85119	0.57858	0.57331	0.20156	0.2825	-0.47181	-1.05399	0.95955	1.44115	2.42406	-0.81096	-0.0579	2.39924	0.94822	-0.4995	0.52161	-2.14882	-1.12934	0.81662	0.6534	1.08824	0.84513	0.67259
-0.38848	2.5215	-0.00369	-0.7635	-0.47167	-0.57119	2.11237	1.76844	0.768	0.88464	-0.09681	3.35119	1.41891	-0.92549	0.46682	1.1551	-1.12872	-1.78319	-0.32875	-0.61652	0.78085	-1.15113	0.40722	0.56029	0.39569	0.46792	-1.23111	1.33992	0.91306	0.00853	1.20795	0.26195	-0.92501	-0.69573	1.03745	-0.84581	-0.20306	0.022	0.90418	-0.95745	-2.12453	-0.01347	-1.4844	1.95303	-1.14344	0.84106	0.44881	1.99939	-2.63976	1.72813
-1.94184	0.88969	0.07304	1.14383	1.56262	-1.29699	0.09715	1.07361	0.75305	-0.06601	0.40782	-1.27723	0.15298	-0.20009	-0.22939	-0.69391	-2.73134	0.85578	-1.40906	-0.20333	-0.63905	0.07549	-1.82879	-0.46882	-1.77956	-0.13209	1.26398	-0.18895	-0.03678	0.92279	1.15333	-0.071	-0.23813	-1.02377	-0.20489	-1.09958	-0.35404	0.47347	-0.3581	-0.74837	-0.2165	0.04618	1.63919	-0.6022	0.20471	0.28089	-0.15444	-1.09741	0.47062	-0.1
0.11753	1.7192	1.34632	-0.38531	0.37526	1.5786	0.28266	-0.78065	0.38187	-0.15578	-0.4044	-0.33506	0.34229	0.33953	0.11391	0.01556	1.13573	-0.68812	0.83212	1.00887	0.3439	1.35593	1.07655	-0.84135	0.95648	-0.16048	0.61751	-0.59822	-1.07529	-0.43544	0.94705	-0.2151	-1.32685	0.44591	0.12921	1.22944	0.22851	-0.60431	-1.61599	-0.23611	0.42027	1.19732	-1.33277	1.37406	-0.31678	0.04413	1.05084	1.1516	0.63931	1.05929
-1.35708	1.22075	0.45384	-0.10911	0.57325	1.86092	-0.78035	0.77107	-1.46405	-0.16785	-1.09485	-2.35852	1.40945	-0.68271	-0.7061	-0.68808	0.99998	-0.13958	-1.01309	-1.27568	0.73507	1.58239	0.4549	0.68561	-0.36083	0.1946	-1.18338	0.08827	-0.80532	-0.99416	0.4568	1.19508	0.36037	1.42074	0.41969	1.65882	-0.029	1.37664	0.80977	0.38314	-0.19733	-0.75887	0.25809	-0.44493	-0.25223	1.31471	0.23176	0.72507	0.07351	1.42721
0.17625	2.25261	0.97907	-0.23583	0.07832	2.77321	-0.54136	0.05622	0.82786	-1.44778	1.04341	-0.12567	-0.52915	1.70282	0.16579	0.23479	-0.16731	1.24777	0.55764	0.57491	0.8781	1.02916	-1.00586	-1.39348	-0.6374	-1.12332	-0.06434	-0.24353	-0.30727	0.00889	0.26757	-1.01578	0.03855	2.22203	0.20072	-1.84151	1.11193	-1.18957	-0.92558	1.73738	-0.42266	0.0166	-0.22016	-0.85064	-0.08645	0.27763	-0.19634	0.95537	-1.39003	0.46589
-3.37401	-0.43018	0.26677	2.0801	1.97438	0.3412	0.79206	0.89117	0.02337	1.6322	-0.14942	-1.38453	1.44408	-1.36231	-0.29199	-0.70878	0.39233	-1.30789	-1.89141	0.45848	0.21626	0.02977	1.24646	-0.47551	0.63596	0.29071	-1.34643	-1.6016	0.0087	1.0527	-0.30163	1.19854	-0.20322	-0.14569	-1.90334	-1.89435	-0.19029	-0.86107	-1.02741	0.55234	0.29935	0.93905	1.00475	-1.29349	-2.55363	1.51381	-1.04528	0.98598	-0.16888	-0.30982
-1.00546	2.09631	1.53886	0.92595	1.23178	2.8918	1.16001	0.79015	-0.84681	-1.17026	-1.81823	0.73331	0.91719	0.00927	-0.16455	1.18759	0.17455	-0.85946	-0.51267	1.62435	-0.10661	1.21087	-0.13405	-0.40279	0.87509	2.29829	0.68607	-1.52509	1.79466	2.65165	1.04587	-1.06761	0.0732	-1.55325	-0.38749	0.78163	0.33383	0.65312	-0.26487	-0.47473	0.70819	0.3452	0.77865	-1.82164	0.0529	-0.46798	0.42931	0.76053	-1.80906	-0.4708
-0.25537	1.70079	1.31086	-0.40284	-0.21643	1.91792	0.4368	0.54391	-1.56264	-1.40343	1.39361	-0.85116	0.50493	0.28278	0.55318	2.17938	1.1466	0.87588	-0.727	0.48606	0.18672	-0.43361	0.43684	-0.63072	0.59474	-0.14327	0.37505	-1.06944	-0.27876	0.90746	-0.92069	-0.69322	1.3515	1.54041	-0.299	1.05198	-1.07496	-0.23636	2.10511	-0.57337	0.09278	0.15914	0.18279	1.1246	-2.60946	-0.47714	1.35848	0.24428	-0.2793	-0.02668
-1.55775	1.3428	1.1244	-0.36638	-1.27092	-1.28458	2.29748	2.31736	1.49105	-0.42517	-1.13578	-0.33381	0.84266	0.29873	0.77487	-0.87423	0.30257	-0.14752	-0.64738	-1.41669	1.44293	0.55212	-2.89464	0.66973	0.75481	0.19183	1.93729	1.36699	0.0563	-0.10342	1.26297	0.76781	-0.30664	2.85731	1.25741	-0.07133	-0.52577	1.15288	-0.47817	0.50711	0.88852	0.67423	0.31867	-0.07421	-1.65493	0.28017	-0.10391	-0.26622	0.11706	-0.16968
-0.52721	2.30875	1.84542	-0.27831	0.03078	2.58615	0.32166	-0.15253	-1.30332	-1.05542	0.19438	1.1558	0.67909	-2.27244	-0.06391	0.69945	-1.3673	-0.43908	0.60367	-0.06158	0.24758	0.05349	-0.22322	-1.45011	-1.44747	-0.6707	0.33547	0.16046	0.98772	1.12753	1.89978	-0.36949	-0.90821	0.01812	-1.19668	-1.79477	-1.79316	1.18699	0.5576	0.20262	2.13057	-1.38535	-0.48613	0.51098	-1.48626	-0.21529	0.11046	1.21632	-0.77759	-2.08156
0.02466	1.43424	1.15981	-0.78883	-1.44095	1.54128	0.30226	-1.93978	-0.15925	0.81754	1.22331	-0.13116	1.40036	-0.27811	0.38965	-1.47552	-0.13663	0.59222	-0.20823	0.11793	0.76034	0.12504	-0.81975	0.228	-2.10683	-0.14292	0.68682	0.46323	-0.76225	0.42092	0.46782	0.15551	-0.52797	-0.77751	-0.60242	0.96146	1.01774	-0.63589	0.23696	0.78634	-1.17384	0.60018	-0.8054	-0.97106	0.11855	0.81777	0.28712	0.10726	0.08378	-0.44992
0.19116	2.7458	1.8124	0.32957	0.65551	3.29173	0.28322	-0.39799	0.47849	-1.13063	0.65618	2.7557	0.50776	0.57397	0.08545	0.04292	-0.8258	0.17755	-0.40708	-1.58487	-1.14224	0.3106	-0.30567	-1.99564	-1.36617	0.41978	-0.31116	-1.30105	1.29608	0.16629	-0.5798	1.87748	-0.01631	0.23116	-0.4137	-2.48867	-1.53038	1.07112	0.89532	0.08104	0.25465	0.89632	1.12208	1.3867	0.3914	-0.99306	0.29398	0.74048	-0.03325	-1.07927
-2.1499	1.25659	-0.06529	0.85508	0.08105	0.51844	2.03973	3.76835	0.23413	1.22849	-0.10673	-1.18129	-1.44567	0.09457	-1.5796	0.01402	0.07403	-0.32055	-1.62917	-0.1151	1.39976	0.13478	-2.22147	0.88137	0.89096	1.18041	-0.85407	-1.67035	0.68003	-1.12921	1.48508	-0.4985	1.93205	1.84244	0.3514	-1.37371	-1.26088	0.12142	1.70846	-0.39584	0.15321	-0.27302	0.13017	-0.63819	-1.96623	-1.98174	-0.02389	0.70005	0.50773	-0.30919
-3.2769	-0.36236	0.34108	2.14526	1.65237	-1.22065	1.3191	-0.64316	-0.07395	1.4411	-1.70546	-1.52969	-1.2183	1.44615	0.99292	-0.55221	0.53268	-2.43029	-0.18616	-0.63123	-0.1057	0.01523	-0.27104	-0.14853	-0.21841	1.15957	0.63487	-1.74734	-1.17981	1.12718	-1.64593	0.9334	0.09141	-1.2307	0.02523	0.39357	1.51571	-0.1889	-1.23985	0.54338	0.74933	0.30777	0.08968	0.27119	-1.31094	-0.04821	1.08805	0.6382	-0.09545	1.1391
-3.33099	-0.58164	1.33302	1.45488	1.48977	-0.39397	-0.38468	1.20637	-0.55358	1.81053	0.84003	-1.87117	-1.09423	-1.41627	0.51329	-0.51813	-0.1704	-1.13851	-0.80001	0.22148	-0.07791	-1.51656	0.09471	-0.51132	-1.33852	-1.06622	1.10465	-0.84586	-0.66359	-1.32287	0.28464	-0.42701	0.57308	0.42867	0.87215	-0.3506	0.0794	-0.37229	-0.01635	-0.13993	1.0924	1.09582	0.86361	-1.08803	-0.81663	-1.41759	0.31103	0.69386	1.00015	-0.23915
-0.89371	1.56088	1.04752	0.45108	-0.29608	1.6533	0.46396	0.93436	-1.15046	-0.51578	1.54373	-0.82284	-1.23027	-0.99521	-1.02286	1.65033	0.28364	0.09552	-0.18337	-0.08967	-0.43653	-0.59396	-1.76311	-1.56073	0.07595	-1.32961	0.97133	1.01176	0.54443	-0.19086	1.03352	0.87328	-2.05969	0.73714	-0.57678	-0.14156	1.76253	1.66577	-0.41987	-1.46821	-0.58429	-0.93353	-0.12611	0.41022	-0.05331	-0.48092	0.10183	-0.31361	-1.06989	-1.00725
-0.73005	1.61632	1.25305	-0.29069	-0.80938	0.38745	0.42821	0.36052	-2.83832	-0.79343	1.27321	-0.99601	-0.54824	-1.6408	-0.41359	-0.39235	0.80456	-0.19871	-0.07429	-0.37281	-0.51893	-0.86602	0.23748	-0.29926	-1.26142	-0.62501	0.84521	-0.70062	0.42956	-0.47928	-0.04486	-0.73249	1.04149	-0.39377	-2.17425	-2.42581	0.16767	-0.99337	1.09443	-1.67989	0.69133	-0.71237	-0.53095	-0.06216	0.65106	1.29992	0.73408	1.48109	1.52434	1.31001
-0.55435	1.16966	0.27163	-0.56119	-1.84803	0.24781	1.57311	0.93998	0.69721	-0.61384	0.53959	0.23714	-0.10297	0.05599	-1.24208	1.28992	-0.64711	0.96594	0.38033	0.20141	-1.9116	-0.97172	0.61421	0.95251	-1.39896	-0.24082	0.51182	1.45865	0.1571	-0.71594	1.24217	-0.8632	0.06128	0.4826	-1.27795	-1.0674	-0.49878	-0.20047	0.374	-0.41228	1.0132	-1.09065	-0.84562	-1.08956	0.47992	0.28555	-0.44408	1.13049	-1.18947	1.17954
0.06729	2.47415	1.72609	0.56148	0.16321	0.93264	0.83338	-0.07125	0.27873	-0.2036	0.00673	1.80082	1.24471	-0.30246	-2.28614	-0.28089	-0.67604	-0.45698	0.36942	-0.57654	1.12043	1.26169	1.08443	0.81516	0.86106	0.62937	-0.72305	-0.48038	0.43915	-0.36836	0.35869	0.44867	0.30131	0.88143	-0.35367	-0.90953	0.87113	0.25868	0.15117	0.26122	-1.69118	-0.18845	-0.0983	0.12497	-0.09743	1.13587	1.30742	0.5562	0.24853	1.2552
-2.2538	1.05173	0.28628	1.42479	0.11847	-0.15765	1.5547	1.69052	-0.40254	0.87982	0.57475	-0.19178	0.27694	-1.91011	0.10652	-0.43609	0.163	-0.361	2.12203	-0.12065	1.10339	1.14475	-2.29429	-1.60631	0.20814	-0.01282	-0.53996	0.04124	-0.69843	-1.24548	-1.45672	-0.05115	0.81732	-1.3299	0.53113	2.33585	0.47051	-0.24303	-0.14594	1.68485	0.96432	-0.51918	0.16764	0.39659	0.67723	1.14801	-1.34037	0.95274	1.57936	-0.76491
-1.65092	1.02775	-0.3424	1.74925	-0.81668	0.48874	1.52622	2.52275	0.45774	-1.21506	0.8805	-1.50658	-2.50753	-3.05283	-0.5168	0.27929	-0.32491	0.33581	0.3237	1.01498	-0.03918	0.64986	-0.52483	0.22342	0.67189	-0.18992	1.11165	-0.19999	0.09124	-1.46659	-0.17226	1.13431	0.48556	0.56846	-0.5537	-0.2852	0.51245	0.43397	0.11286	0.57678	0.49126	-0.10172	-0.02834	0.42261	1.05644	-0.68743	-0.45096	0.11076	1.42547	-0.16488
0.7769	2.00052	1.7368	0.00443	-0.57994	1.2661	-1.18579	-0.53647	-0.83709	0.0472	-0.01503	-0.45554	-0.88179	0.73252	2.52716	0.74841	-0.39403	0.59734	0.21964	0.61862	0.46933	0.39914	-1.28884	1.98298	-0.00702	0.68929	0.7193	-0.69047	-0.95754	1.8704	-2.19232	-0.45175	0.40033	-0.741	2.39303	-1.30172	-0.16765	1.32691	0.96115	2.13657	-0.1485	-1.25296	1.61866	0.39751	-0.8523	0.34742	0.62877	-0.06632	1.54592	-0.2152
-0.64531	2.06714	1.04273	0.41392	0.37109	1.07975	-0.2685	2.12727	-1.69698	-0.78427	0.81112	-0.1208	-0.3764	-0.85979	-0.52381	1.11754	1.23928	0.65772	0.29031	-0.71402	-0.38618	-0.40169	1.00546	-0.83365	-1.51451	-0.87089	1.78877	0.46774	1.15022	-0.08357	0.67532	0.70525	0.0156	-0.44746	0.23411	-2.04432	0.34996	-0.41565	-0.86926	-0.46693	-0.68968	-0.82566	-1.63185	0.58971	-0.03617	0.32541	0.03135	1.53585	1.36783	0.99829
-2.99347	-1.06632	-1.37053	2.83726	0.66646	-0.72755	-0.8739	-1.20303	-1.62135	-0.79933	-0.47166	-0.49784	3.03468	-2.45341	0.40771	-0.94503	-0.79476	-0.06602	0.26606	0.61276	-0.21739	-1.43902	0.52355	0.13616	-1.49704	0.04005	-1.97708	-0.06936	-0.35115	2.47145	1.12047	2.30773	0.5017	0.10802	1.47999	-0.99494	-0.27654	-0.81426	0.28988	0.42633	1.82675	-0.63077	0.34589	-0.47492	0.33652	0.70754	-1.70686	2.10677	-1.57601	-1.61888
-1.03662	1.45441	0.56497	0.09953	-0.91529	1.26596	0.57537	0.78114	-0.30541	-0.61464	-1.58935	0.14532	0.47551	-0.73147	-0.48824	0.43156	-1.74783	-1.29871	0.18667	-0.36107	-0.25184	-0.0155	0.33017	2.03498	0.47672	-0.23726	-0.77847	1.2378	-1.34202	1.40232	-0.94201	-1.36181	1.00636	1.02615	-0.08293	-0.51684	2.21514	-0.32356	-1.12544	0.10698	0.72423	0.39683	0.2713	-0.19181	1.02423	-0.8269	0.11811	0.58737	1.34668	-0.19695
-3.05682	-0.17906	-0.47951	3.06032	-0.06094	0.35465	-0.83804	-0.33715	1.00531	2.08613	-1.40967	-0.1613	-0.50687	-0.48958	-2.25641	-0.27736	0.11392	0.39851	-0.12502	-0.17514	-1.07372	-1.4088	-0.25395	1.21853	1.19745	1.56113	0.62838	-0.61337	0.20508	-0.70717	-0.0997	-0.42563	0.57404	-1.42316	1.05818	0.91512	-0.2212	0.20552	-0.04932	0.97666	-1.26651	0.03692	-0.05772	0.64579	-0.16164	-0.25282	0.84997	-1.22069	-0.0074	-0.44999
-3.24786	-0.64359	-0.22353	3.39825	0.6486	-0.26243	-0.47861	-0.26765	-0.56328	1.74249	-0.26768	-0.37203	-0.34148	-0.5247	0.28617	0.92268	-0.31051	-0.8086	-1.00159	-0.33049	0.20473	1.22488	-1.14266	-0.443	-1.84225	-1.15031	-0.6426	-1.0707	-0.29843	0.91189	1.89852	-0.28921	-0.06357	0.34047	-0.62248	0.75861	-0.57801	-1.40306	0.88409	-0.17708	-1.18889	1.31989	-1.89451	0.93546	-2.30912	-1.04641	-0.50809	0.85421	0.03554	-1.68437
-3.23814	-0.78267	-0.11167	1.24812	1.77302	0.54883	-0.95739	0.95643	-0.59073	2.40098	-0.81586	-0.38688	-0.6735	-0.4948	-0.00971	-2.31905	1.50827	1.18598	0.40186	0.07346	-0.81093	-0.18228	-0.85722	-0.61622	-1.38138	-1.45076	-0.00835	-1.62709	0.39017	-0.03266	-1.84297	0.76634	0.47693	0.05762	0.72188	0.5169	0.96644	0.21623	-0.25388	-0.22424	0.41464	1.06748	2.00759	-0.29263	1.32077	2.29279	-0.40535	-0.66853	-0.25686	-0.22176
-2.90067	-0.53157	-1.47017	4.81333	-0.95179	-1.08817	-0.50878	-5.73863	0.3569	-2.57313	-0.43276	2.84511	0.88851	-1.76738	-1.46457	-0.17895	-0.26406	-0.94494	-0.54783	-1.14142	0.75525	0.57694	0.0356	0.0723	-0.55381	-0.60534	-0.83826	1.92254	1.66047	1.64662	0.38823	-2.02101	0.11442	-0.0513	-2.25699	-0.22535	1.41385	0.84273	-1.29152	0.272	-0.23076	-1.68085	1.04546	-1.29789	0.18082	0.79089	-0.9375	-0.84231	-0.96048	1.42153
-3.33628	-0.84438	-0.15211	1.55535	2.10745	0.40823	-0.1558	-0.08231	0.80587	0.88097	-0.27425	-0.54234	0.45884	-0.69987	-0.01081	-1.73363	0.87394	-1.83521	-0.94011	-0.99918	1.18183	1.21777	1.07637	-1.08779	-0.83822	0.57463	-1.10854	-0.44732	1.86676	-1.53149	0.57631	-1.69328	0.43823	0.86896	0.55407	0.62925	-1.7139	1.21037	-0.45767	0.04593	0.72544	0.67879	1.16542	-0.54925	-0.59321	-0.77538	-0.48449	-1.41824	-0.21938	0.69093
0.36702	1.02099	-0.50539	1.28289	-0.03283	0.19764	-1.29146	0.69145	-2.09887	-0.54042	-0.0604	0.19631	1.32015	-0.77828	0.87801	2.18949	-1.51439	0.04313	1.27299	-0.22474	-0.58906	-1.39888	0.45668	0.57843	0.61577	-1.06416	-0.46955	0.45202	-0.8223	1.32155	0.30538	0.02795	-0.82167	-1.89036	1.29573	0.79533	-0.99904	0.87694	1.43904	0.99264	1.02926	-0.04196	-0.41758	-1.14497	0.97909	0.79254	-1.02534	-0.40714	-0.88187	0.83843
-1.71995	1.16675	0.1063	-0.67149	-0.32242	2.54303	-0.05136	1.43118	0.35782	1.594	0.48371	-0.98191	1.232	-0.08009	-1.40382	-1.34261	-1.39157	0.89038	-0.52688	-0.22989	-0.50572	-0.75334	-0.56688	-0.16387	-0.00141	0.89788	-0.91007	0.25379	0.15094	-0.09621	0.086	0.80665	1.15805	0.4001	0.90663	1.42715	-0.81235	1.57922	-0.00381	0.60351	0.17847	0.25566	0.35823	0.14047	0.61615	1.54314	-2.69892	0.81199	1.56752	-0.01458
-3.13242	-0.12545	0.16014	-0.68799	1.9979	-0.49068	-0.52164	1.30408	-0.08542	1.89222	1.01034	-1.95952	0.40131	-0.34181	1.58877	-0.27079	0.28759	0.30589	-1.30324	0.49773	0.59796	-0.24503	0.59871	0.36228	-1.87779	0.45806	-0.32413	0.11987	1.24733	-0.82786	-2.43711	1.04494	0.5483	-0.80399	0.32639	1.88779	0.499	-2.41458	-3.31278	-0.06161	-0.01413	2.98204	-0.83565	0.33959	-0.82924	1.57078	2.00289	-0.67173	-1.24144	1.67791
-2.95734	-0.93438	-0.85694	4.39416	0.59559	3.82506	-0.87374	-4.17739	-0.92254	1.44205	0.90995	0.51521	1.03258	0.02613	-1.34997	0.76772	0.37792	-0.19241	-0.06227	-0.58296	-4.63E-04	1.90771	0.65744	-0.61664	-0.19718	-0.17493	0.2363	0.84632	0.90735	-0.83512	0.72665	-0.0063	0.6536	0.77178	-0.75513	0.65287	0.45698	-0.17777	0.89573	-0.72971	-0.66199	-1.14423	0.34602	-0.94644	0.63235	-1.58893	0.88061	-0.02762	-1.02396	0.23343
-0.79603	1.81479	1.54828	-0.40971	0.20273	0.22911	0.49288	0.49321	-0.20581	-1.05655	1.78796	1.6764	0.00312	-0.50269	-1.9892	-0.0418	-1.08538	-1.13301	-0.33946	0.29688	-0.51744	0.75115	-1.28397	-0.7367	0.92206	-0.34689	-0.1982	1.69443	-1.39818	0.35459	1.05991	0.78787	1.79058	2.39901	-0.46829	-1.48059	0.90014	0.1097	0.50727	-2.60154	0.95714	0.26132	0.14944	-1.0939	0.89592	-0.53778	-0.36874	-0.5804	0.23394	-0.15381
-0.01198	1.80376	0.88787	0.04006	0.9784	-0.04251	-0.46537	1.18882	-0.9747	0.55051	-0.5344	1.8044	0.88881	-0.8455	0.68684	-0.06092	0.02747	0.84989	1.21065	1.37404	-0.32992	0.98181	-0.73634	0.13144	-1.12574	0.46927	-1.83967	-0.10577	0.05935	1.78088	0.9342	-0.0537	-1.59069	0.36956	0.2106	-0.13048	0.55052	1.28995	0.49396	0.84058	0.59082	-0.85828	0.32695	0.91871	0.58829	0.17479	0.4749	-0.95241	0.92557	0.69845
-2.37061	0.83209	0.32625	0.33576	0.96271	-0.26993	0.76127	2.6374	-1.78675	1.28343	1.70248	-0.33123	0.07944	-0.557	0.19981	-0.03883	-1.20937	0.20785	0.76541	-0.93905	-0.19307	0.27085	1.52434	0.64216	0.19053	-0.73956	0.1591	-0.12089	0.44855	0.12163	-0.39796	0.31385	1.13916	-0.0406	-0.85044	0.17159	2.58477	-0.23091	-0.97692	0.88231	-0.76482	-0.70591	-0.91531	2.18665	-0.55218	1.62051	-1.99655	0.3485	-1.88627	0.7795
0.87546	1.15184	-0.15157	0.63724	1.02104	1.15702	0.04949	0.03996	-1.69729	-0.58649	-0.08843	0.47574	-0.88753	0.1768	-0.69048	0.08282	1.19011	0.54123	0.8185	-0.0985	0.6091	-0.61921	-0.30244	1.48788	0.22905	0.84704	0.86717	1.0347	1.16188	1.01602	0.86377	0.00146	0.54442	-0.30132	1.42637	-0.36072	1.56048	0.11806	0.85337	0.98062	-0.95916	-1.74325	-0.19974	-1.06698	0.39399	-0.0206	-1.21877	0.29266	1.46879	0.15537
-1.28286	1.74469	1.41973	-0.34814	0.79682	1.35223	-0.07979	3.33157	-0.9832	-0.41422	-0.86566	1.70168	0.29268	-0.78858	0.80025	-0.68617	1.02148	-0.79703	-0.34175	0.28612	0.89239	1.454	-0.34295	-0.217	0.83673	-0.09974	-0.41454	0.10246	1.78175	1.60852	-0.68328	-0.4384	-0.01489	1.03302	1.47443	-0.84027	1.82745	0.12324	0.5438	-1.72901	0.01444	-0.33929	-0.50935	1.68579	-0.13746	1.69608	-1.49948	-1.02647	-0.41237	1.32616
-3.09794	-0.34036	-0.4561	1.85837	0.39636	-0.8954	0.88483	-2.05578	-0.23516	-0.29457	-0.97605	-0.19947	-0.22273	1.0133	0.88285	0.55207	2.14045	0.62853	0.68928	-0.18615	-1.56398	-0.47737	-0.78787	0.3337	1.279	-1.99659	0.07686	-3.43069	0.31943	0.58931	-2.10342	0.11465	-0.19737	0.47128	-1.85636	1.98491	-0.73115	-1.17947	-0.19989	-2.11489	0.1313	-0.22063	1.34145	-0.19438	-0.67627	-1.81001	-0.35657	7.10E-04	1.74279	-0.52374
-2.757	-0.29432	0.10754	1.44666	0.59646	0.03909	1.15987	0.75061	-0.97647	1.1088	-0.44145	-0.31095	-0.22372	-0.64921	2.06207	0.77394	1.32854	-2.10282	-1.13064	-0.45031	1.56525	-0.98403	0.64186	0.3702	-1.39099	0.80502	-0.69316	-1.76201	0.34357	0.07657	-0.34064	0.09245	-1.00817	1.89706	0.1702	0.38675	-1.79287	-1.21325	-1.28142	0.53536	1.04053	1.51179	1.46278	-0.94206	0.10942	-0.66333	0.16562	0.09484	0.12425	0.11467
-1.88574	0.93417	1.38704	-0.12676	2.1958	-0.17812	0.64581	2.17048	0.12496	2.13272	-0.95101	0.17467	0.39333	-0.55256	-0.57107	0.80401	-1.66607	0.06302	-1.76684	0.93169	0.21662	0.09996	-0.25243	0.13384	-0.46026	-0.09535	0.92929	0.3292	-0.14254	-1.66269	-0.15449	0.04292	-0.70001	0.60895	0.21919	-0.36966	0.64255	0.83485	0.03902	-0.71551	0.92658	0.19855	1.30907	-0.61349	-0.46555	-0.18522	0.25682	0.19038	0.17005	-0.39056
-1.49163	1.32895	-0.48533	0.16901	-0.79847	-1.73436	3.0335	0.72074	-0.576	-1.76167	0.04678	0.7002	2.15033	0.8991	-1.16143	-1.13852	-2.7902	-0.3861	0.27971	-1.61662	0.2888	-0.02941	0.22529	0.31845	0.70142	-0.61003	-0.24335	1.87923	0.464	-0.91536	-0.16989	1.16272	0.92211	0.49675	-3.23832	-1.07224	0.63948	0.48677	0.15966	0.23756	-0.92383	-0.35522	1.49039	-0.85492	-1.42304	1.39832	0.0147	-0.59835	-0.45905	-0.53888
-1.53491	1.79163	0.33044	-1.6208	0.08121	0.38079	0.38745	2.16942	-1.63242	-1.20472	0.44884	1.64669	0.63365	-0.58637	0.07622	-0.56295	0.7014	1.4615	-1.62169	-1.28078	-1.98221	-0.5715	1.00862	0.25165	0.4618	0.03364	-0.28067	0.29817	1.7071	-0.31667	2.49723	0.52946	-2.02786	-0.61631	1.33776	0.01147	2.20352	-0.27011	-0.46794	-0.12277	-0.53755	-0.49393	-0.46642	1.6627	0.45257	0.61081	-0.41717	0.94756	-0.0579	-0.75052
-3.21267	-0.353	0.06105	2.03896	1.00749	-0.9	0.77134	-0.71849	0.08525	1.3718	-0.20743	0.38282	-0.89694	-0.1444	0.30981	-1.23175	0.19656	-0.70195	0.85515	-1.28766	0.07995	-0.60578	0.19055	-0.40119	-1.02876	0.96003	-0.73692	-0.75041	0.9907	1.90151	-1.09983	-2.04043	-0.12358	0.57866	-0.0762	0.25426	-0.5947	-0.90176	1.70647	-0.08089	1.63484	-1.15497	-0.05229	1.43432	0.34305	-0.85276	0.02736	-0.65046	0.17625	-0.31369
0.13154	1.49385	0.11292	-0.20301	-0.3343	0.35757	-0.6821	0.36814	0.32654	-1.52528	-0.1431	-0.15815	0.78621	0.52334	0.49491	1.41196	0.55358	0.23169	1.39985	0.22329	-1.42783	-1.82125	0.03571	0.87243	-0.59912	-0.76031	-1.20435	-0.13988	1.04027	-0.21912	-0.03055	-2.10291	0.43247	1.98102	0.43774	-1.6674	0.97426	-1.40414	1.25505	-0.51168	-1.67671	0.98071	0.67655	-1.38462	0.82024	-2.20679	0.58102	-0.45905	0.42901	0.18476
0.6988	1.57549	0.62498	0.01266	-0.09728	1.11343	-1.80871	-0.01863	-0.99327	-0.67725	0.83469	-0.5162	0.03616	0.38585	0.35536	1.06633	0.36602	0.26811	-0.32421	0.52594	0.3273	0.76329	0.09359	-0.78099	1.62382	-0.18424	-0.32383	1.07073	-0.49704	0.61875	-0.49468	-0.51829	-0.34077	1.10847	2.37247	1.08789	0.76267	-0.02687	0.73808	-1.5485	-1.46951	0.45874	-0.2502	-0.2093	-0.24737	-0.14023	0.07202	0.96557	0.92545	-0.30898
0.37996	1.00647	0.18559	-0.35645	1.44955	2.0103	-0.84251	-0.66066	-1.45607	-0.48001	-0.13967	0.8217	0.65097	-0.47523	-0.89597	-1.22907	-0.78105	-1.75992	0.61518	0.68058	0.73979	-0.3077	-0.13261	-0.32832	-0.78248	-0.18706	0.12748	0.10452	-0.15791	-1.94384	0.67803	-1.03998	1.32009	0.10528	1.29569	-0.05165	0.2766	0.67336	-0.29497	0.5292	-0.4898	1.04157	0.82291	-0.7907	0.94323	-0.75855	-0.69812	-0.45742	0.8665	-0.40245
0.39611	1.71629	0.9163	-0.63978	0.72816	2.05217	-0.1351	-0.70483	0.56252	-0.55594	0.22615	0.75599	-0.53887	-0.01377	-1.06797	0.83318	-0.38904	-0.50759	-0.17061	-1.38052	0.06715	0.14248	-0.22915	0.80127	0.03334	-0.08944	-0.38986	-0.09788	0.69483	-0.10331	0.62818	0.05846	-1.89266	0.95155	0.1556	-1.31459	0.63505	0.6325	0.84273	0.85227	-0.4024	0.02965	-1.68502	0.47092	0.18245	-0.97314	-0.56633	-0.18381	1.01474	1.27544
-1.19204	2.0668	1.8219	-0.72452	0.81164	-1.59235	1.4762	1.07637	-0.05209	-0.11252	-0.2041	2.90795	0.9627	0.35265	0.1645	-1.79043	-0.93966	1.05944	1.54348	2.08147	-1.30099	-1.37043	0.6293	2.01347	-0.13575	0.41812	-0.18656	0.19482	-1.94093	-0.21738	-0.0358	1.54453	0.44975	-0.39171	-1.11949	-1.27891	-1.42544	-0.73067	0.48919	-0.97543	-0.29778	0.53516	-0.47091	0.5094	0.57547	0.3438	-0.30435	1.11482	-0.63112	-0.58758
-1.91666	1.67711	1.66295	0.38998	2.41012	-0.53428	1.79695	1.26082	0.41889	1.43398	1.01246	1.67872	0.96629	0.2767	-0.80779	-0.41076	-1.82638	0.83582	0.64736	-0.22531	-0.2728	-0.02706	0.16434	0.68616	-0.84454	2.70674	1.26889	0.16241	-0.61256	0.71686	-1.04001	-0.37624	-0.24662	0.43514	-0.22934	-0.33161	-1.21035	-0.52788	-1.38823	0.98303	-1.38826	0.09251	-0.04213	-1.67465	-0.39887	0.18486	1.31395	0.17307	0.31964	-0.07077
-1.10108	1.45741	1.37081	-0.22671	1.21842	-1.65914	1.13628	1.0543	-0.19302	-0.68352	0.52693	1.83491	-0.00542	-1.57563	-0.59351	-1.81291	0.69726	1.14503	1.86207	-0.10309	-0.41743	-0.93132	-0.55047	-1.42581	-1.92217	-0.85449	0.80311	0.21722	-0.26791	0.24353	-1.25459	-0.9499	0.02308	1.12283	-1.03859	0.34327	-0.00577	-0.68485	-1.32734	-0.77785	0.68488	1.11184	-2.16255	0.77512	1.14769	-2.14236	0.69678	3.68442	-1.55322	-1.81801
0.7078	1.40478	-0.58148	0.72883	-0.2838	1.8611	-0.94842	-0.31227	0.42258	-0.08834	-0.31109	-0.533	0.87537	0.3535	-0.1128	-0.25904	0.43753	0.20535	0.42705	-0.40371	0.39114	-2.42632	-2.66869	0.96774	0.09448	0.05311	0.37516	-0.29461	-1.66963	0.24534	0.51334	-0.89175	-0.95455	-0.67707	0.54302	1.48589	0.47647	0.55547	0.8286	-0.16867	-1.28408	-0.25095	-0.34451	-0.86296	-0.43457	1.60641	2.2024	-0.5016	0.92676	2.31648
-3.29337	-0.49823	-0.23302	2.58633	1.59605	-1.25588	-0.26854	-2.65938	-0.16201	0.23745	-0.5806	0.27173	-0.62868	0.42072	1.61331	-0.31623	0.84152	0.13274	-1.26523	-0.42555	2.18769	-0.62444	0.09647	-0.5202	1.17845	0.36426	0.27095	-0.1507	-1.10876	0.93124	1.13892	-0.71379	1.13405	0.44223	0.23426	-1.17118	-1.71312	1.53304	-0.22204	-0.50416	0.06614	0.81694	0.53407	0.64909	0.59281	1.28162	-0.0423	-1.30174	-0.19241	0.62462
-0.17744	1.17748	0.76897	-0.38596	0.95767	1.11712	-1.09383	0.94815	-1.43176	-1.17845	-0.88111	0.29627	1.12751	0.29628	-1.06235	-1.17201	0.36456	-1.98735	0.50298	0.03335	2.09152	-0.83277	0.2825	1.60651	-0.28181	-0.53868	0.45313	-1.53327	-1.56373	0.33305	0.17908	0.28106	-0.3025	0.88434	-0.64104	0.51866	-1.01477	-0.81038	-1.05548	1.28989	0.4798	0.4102	-0.96111	0.19786	-0.72409	0.64281	0.15068	-0.9901	-0.25268	1.11691
-0.03974	2.35994	0.08638	-0.14054	-0.19877	1.46476	-0.58881	0.09837	0.02459	-1.74231	0.46326	1.01334	-0.83163	0.33241	0.70578	0.52389	-0.6763	1.67166	1.65994	0.2027	1.29106	0.55395	1.26756	0.99241	-0.76645	0.38894	-0.2074	0.25274	0.7622	0.11863	0.52725	-0.30717	0.04436	-1.07942	0.41318	1.31928	-0.66297	0.66059	0.60798	-0.0799	-0.08685	2.48402	1.0562	-0.76356	-1.78778	-1.40893	1.07383	0.555	0.88782	-1.56083
-0.5505	1.87392	1.82063	-0.5912	0.62161	0.48047	1.4701	0.02095	-0.62653	-1.90961	0.37421	1.05023	-0.35993	-0.25112	-0.83378	0.28694	-0.42661	0.7662	0.53978	-0.45038	1.77126	1.98335	-0.09961	-1.06815	-0.78739	-0.58193	0.27644	0.18364	0.15678	1.70567	0.49384	-0.72191	-0.26002	0.27583	0.07385	0.13225	1.43476	-0.06797	0.11701	-0.01659	-1.2271	-0.59855	0.37537	1.14013	0.3256	-1.85628	-0.41567	0.62105	0.35702	0.89345
0.03421	1.91989	0.69398	-0.25598	0.0262	1.33921	0.14215	0.45873	0.19474	-0.89069	0.44448	0.73792	0.17002	0.21221	0.69813	-1.0729	0.11172	0.59835	-0.44947	-0.12688	-0.54973	0.9163	-1.14684	-1.18357	-0.61	0.26863	0.27062	0.96191	1.15562	0.66721	-1.2192	-1.20593	-0.51947	0.42952	0.00682	-0.95455	-1.1306	0.15378	1.6335	0.19786	-1.22107	1.56723	-0.007	0.72375	-0.58584	-0.0094	-0.69338	-0.25945	0.21844	0.90111
0.04538	2.32358	1.29997	-0.3187	0.48095	0.98285	0.4747	-0.51183	0.49043	-0.21188	-0.28613	1.20065	0.64159	-0.1257	-0.40821	0.46462	0.76757	0.31637	-0.19431	0.24627	0.64307	0.14808	1.10196	0.78321	-0.00869	-0.27531	-0.23553	-0.28767	-0.17491	0.86296	0.94771	-1.03556	-0.4557	1.01358	0.07199	0.0845	-0.09592	0.21809	1.52172	1.42465	-0.71442	-0.25757	-0.23521	0.38027	-0.61917	-0.11042	0.69122	0.44341	0.1757	1.33636
-1.27435	1.75967	0.96826	0.72958	0.80108	0.82549	2.60605	1.70842	-1.09685	0.38499	-0.86652	1.857	-0.39419	-0.96098	-0.16474	1.91513	-1.21057	-2.09843	-0.13429	0.04635	-0.72743	0.24815	-0.22298	-1.55583	0.77764	-0.8364	-0.96014	-0.52739	-0.3894	-0.97335	-0.78943	-0.94209	-1.24135	1.50542	-1.23042	-0.50314	0.81873	0.02464	1.43135	0.15753	-0.44	0.37993	-0.25745	-0.85352	-0.52894	1.26331	0.71316	-0.55159	-0.08808	-1.0442
-0.1759	2.23945	1.26119	-0.318	-0.07687	2.64281	-0.08607	-0.48374	0.61707	-0.80746	-0.39837	1.02139	1.54789	-1.3972	-0.45863	-0.10073	-0.02174	0.7518	0.01061	-0.84826	-0.48489	-2.85242	-0.64462	-1.16019	0.14351	1.74271	-0.90268	-0.62862	-0.4042	0.25199	0.53158	0.7814	0.31239	0.07846	0.80119	0.15883	-2.29935	0.21231	-1.23487	-0.33871	-0.1781	1.08479	1.21369	0.99872	-1.88608	0.26852	1.27058	0.21393	-1.94611	-0.06271
-0.23741	1.92166	1.43739	-1.41122	0.8491	0.03003	-0.57702	-0.08022	0.40401	-0.53869	-0.79321	1.82471	1.71635	-1.00941	-0.41204	0.58194	-2.09051	0.27479	0.58388	0.49623	-0.05911	1.08027	-0.12482	-1.10815	1.09613	0.00781	-0.36702	-0.48671	1.23364	-0.39364	-0.34116	-1.74885	1.07674	-0.34857	0.89243	0.95939	0.92176	0.59619	0.43463	0.59148	0.97136	1.11982	-1.38653	-0.72139	-0.4115	0.6765	1.064	0.66859	0.19758	0.65726
-2.17984	1.62003	1.97607	0.07558	1.77832	0.81889	-0.19749	1.9639	-0.95866	1.16173	0.04976	-0.78716	-0.2926	-1.48926	-0.84196	-0.83855	0.49978	-0.10558	-2.11118	0.43558	-0.53688	-0.28332	-1.42793	-1.31067	-1.00411	0.95399	-0.89174	-0.73549	-0.95091	0.86181	-0.84268	1.33966	2.4657	1.85656	-0.72861	1.36703	-1.36804	0.08317	-0.1763	1.22957	-1.68644	1.09	0.33888	1.64789	0.00679	1.47784	-0.05165	1.73295	0.39725	-2.07601
-0.28176	1.91324	2.38554	-0.81608	0.38956	0.74258	1.40731	-0.47192	-0.5289	-0.69303	0.58149	0.45777	-0.2384	-0.47144	0.74494	2.06244	0.41319	0.91841	-0.74061	-1.60658	0.83655	-0.11111	0.43209	-0.56718	-0.92568	-0.59146	0.38803	-0.14278	-0.93596	-0.34221	0.36842	-0.25132	0.29688	0.73548	0.42772	-0.72244	-0.10266	-0.11055	-0.41375	-0.38834	0.45874	0.09968	-0.17685	0.93517	-1.38146	0.77819	1.79255	-0.40013	1.19782	-0.01549
-2.02297	1.08317	-0.67067	1.14428	0.17418	1.14106	0.74586	2.33663	-0.36312	-0.11323	-0.42343	0.47264	-0.83969	1.26736	-0.05848	-0.28043	-0.34729	-0.32384	-0.99206	1.19735	0.87034	0.84336	1.96852	0.98119	1.39815	0.91095	0.04152	0.07438	0.53931	0.53825	0.89759	-0.29036	0.03807	-1.39695	0.52578	1.75483	-0.76914	-0.10773	-1.01432	1.29931	0.11225	1.93791	-1.04226	0.98715	0.71237	1.26244	-0.4316	0.71296	-0.0747	0.58821
-2.46743	0.23654	1.11467	1.37781	1.13137	-0.87525	-0.20243	1.02566	1.31615	0.95037	-1.36904	-1.16202	-1.85075	1.20116	0.79098	-0.76217	0.10269	-1.49731	-1.6146	0.87658	0.05054	-0.45519	0.75533	-0.17357	-0.06278	-1.4426	1.06639	0.20147	-1.28275	-1.23831	-0.50028	0.43351	0.71101	-0.56075	0.69002	-1.55572	1.07591	-0.45401	0.69513	-0.22376	-0.2335	0.7388	-0.84426	-0.29659	-0.9065	1.09327	-0.65764	-0.92681	-0.66341	-0.20958
0.06457	0.90319	1.25264	0.27458	-0.54714	1.01569	1.06801	-0.41978	0.56949	0.7166	0.52147	0.94902	0.27116	0.26005	-0.13205	-0.23738	0.05348	0.06866	-0.13588	-0.2266	-0.5954	0.48619	-1.95918	0.19133	0.98469	0.3315	-0.53899	0.02498	-0.03436	0.78397	-2.19329	-1.50081	-0.04085	0.67619	0.71122	-0.07799	0.32457	-0.56063	0.93317	1.03842	-1.03599	-0.18262	-0.2645	-0.94835	0.47311	-1.3485	1.00767	-0.34681	0.0165	0.42999
0.67964	0.38062	1.07942	0.65861	-1.16327	-0.22079	-0.35635	0.03768	0.3184	0.90641	-1.12726	0.15265	0.57943	-0.43819	-0.4261	-0.06613	-0.2327	1.42159	0.93181	0.19981	1.16	-1.35696	0.24699	-1.76943	0.24616	0.13068	-0.04176	-0.66338	1.93472	-0.56989	-1.57643	0.48423	1.78001	2.0264	-0.4744	0.54733	-0.73163	-1.24424	-0.09804	-1.22891	0.06807	-0.07594	-0.43806	-0.93985	-0.8839	0.40375	1.37115	-0.08158	0.553	-0.18004
-2.00671	0.39385	-0.54579	0.78328	-0.13814	0.49763	0.76461	1.42366	-0.00383	-1.11486	-2.42572	-2.74684	0.80374	-0.02443	-0.16043	0.29874	1.39416	1.61527	0.06936	-0.80809	0.85125	0.31325	0.60372	0.85665	0.33877	0.93305	0.42227	-1.56244	0.85219	-0.29244	-1.29922	-2.38715	0.52905	-1.59061	0.66038	-0.45896	-0.09758	0.51919	0.82577	-0.57007	-1.21232	1.7187	2.09479	1.47052	0.75163	-0.5958	-0.46548	-0.53118	0.61987	0.39827
-1.13364	1.84031	2.39002	0.37864	-0.23601	1.13699	-0.85029	0.62305	-2.93135	-2.51288	-1.78571	0.48868	0.83781	-1.95084	-0.55516	-0.6078	1.39603	-0.91132	-0.24811	0.11867	0.31451	-0.60094	0.29721	-0.43323	0.25832	0.87055	1.60316	0.17586	1.43598	0.0749	0.09619	-0.74815	1.18867	0.25013	0.98958	0.90833	0.3781	0.20331	0.11253	-0.88245	1.07734	-1.49769	1.70562	-2.20823	-0.36264	0.24373	-1.11394	0.22276	1.30449	1.57709
1.25696	1.477	0.71415	0.91027	0.30899	1.12535	0.15465	-0.14347	-1.54344	-1.00025	1.42498	-0.28584	0.62291	1.44901	0.60748	-0.39691	-0.57466	-0.8974	-0.38503	0.42773	0.40901	-0.64061	-0.66513	-1.14808	-0.9686	-0.5735	0.65736	0.72712	-0.91418	0.97658	-0.38005	-0.9917	-1.18931	-0.69361	0.08492	-0.44766	-0.28301	-0.00712	0.85106	-0.40651	-0.19492	-1.00059	1.15874	-0.09784	0.10379	-0.03723	-0.81958	0.71615	0.35731	1.84705
0.43677	1.1346	0.43382	-0.2633	-0.98387	-0.80842	1.17267	-0.26516	-0.90706	0.25263	-0.80881	0.38031	-0.72991	1.22146	-0.23371	1.00294	-2.1276	-1.58691	0.18262	1.41051	-0.22216	-1.53852	0.09216	-0.52942	-1.15337	0.02278	-0.38682	0.38684	0.76817	-1.92938	0.01494	-0.83096	-0.27626	0.18896	-0.48265	1.61801	-0.82634	-0.97641	1.0148	2.51419	0.33828	-0.81113	-0.47204	-1.31931	-0.19619	-0.52965	0.00686	-1.58053	-0.4317	-0.07223
-1.51285	0.74842	-0.96727	1.50162	-0.42217	1.93198	0.81514	3.44737	-0.26593	0.43113	1.56588	-0.5352	-0.76494	1.01602	0.42915	1.28683	0.51329	-0.7938	0.02929	-0.10326	-0.38406	1.42561	-0.46003	-1.65998	-0.90083	1.26006	-0.31447	-1.07867	0.21258	0.53368	0.47114	-1.26327	3.34431	0.38723	0.71922	0.02069	-0.17493	0.28352	-1.62576	0.35192	0.45676	-0.53051	-1.57405	0.05886	0.75383	0.03636	-0.31849	0.07154	-1.85173	0.77277
-1.96306	1.46996	0.25213	0.21193	-0.65074	1.51909	1.46193	0.92805	-0.17912	-0.61278	0.84902	-0.31384	-0.7288	1.96724	-0.63071	-0.33164	0.99932	-0.36555	-0.22895	0.15147	-0.16629	-1.11993	1.11105	-0.53088	-0.0068	0.34619	-0.95218	0.02125	-0.06539	1.0562	-0.87016	0.14959	0.06181	0.53942	-2.48969	-3.51186	-3.28847	1.18202	-0.77565	-1.06637	-1.54229	1.2157	0.15683	0.06976	0.04308	-0.42914	1.48793	-0.33352	0.86226	-1.6598
-1.60272	1.62754	0.84646	-0.0673	-0.33704	2.95199	1.29475	0.79272	-0.55523	-1.34633	-0.63685	0.81065	0.72874	-0.19079	-1.13835	-0.08338	0.05864	-0.7888	-0.23803	-0.71752	-0.13973	0.21383	-1.82793	-0.83743	-1.91767	-0.49973	-0.74347	-0.04775	0.83068	1.00406	-0.46395	0.07578	1.20406	0.16936	-1.83215	-0.73659	-0.70338	1.07554	-0.21777	-1.64161	-0.37265	1.79759	-0.7197	-0.08817	0.85558	0.29246	-0.99631	-1.24159	-2.18928	-0.76509
-2.67474	-0.31737	-1.07732	4.11507	-0.45368	-0.61718	-1.69088	-3.56457	0.31284	-1.57133	0.75502	2.09832	0.8841	-0.31056	0.54674	1.04438	-1.3822	1.51702	0.57022	0.51973	-1.15986	-0.12763	0.70442	-1.09458	0.61884	-0.42644	0.58507	0.16781	0.95256	1.67344	0.5587	1.21241	0.35311	-0.82819	2.08292	-0.66443	0.27941	1.12133	0.92332	0.08638	-0.17159	1.4801	-0.83658	0.50572	0.1703	0.15487	-0.44779	-0.5299	-0.92018	-2.40468
-2.42792	0.7756	-0.53682	1.8582	0.33826	-1.13839	-0.47093	2.60376	1.07992	0.537	0.39308	0.90106	0.22525	0.50432	0.57446	-0.24817	-1.26694	-0.9105	1.41901	-1.68989	0.45215	0.10543	1.9901	-0.50948	-0.36806	0.0344	2.27429	-1.78645	-0.85636	-0.18193	-1.11509	-0.35008	0.9581	-0.32961	-0.28878	-1.53638	-1.09219	0.54496	0.58103	-0.09017	1.38331	0.57917	0.05182	1.18585	0.8677	-0.1807	0.79588	-1.38241	1.4031	-0.16999
1.02617	1.46282	1.53729	-9.57E-04	1.33669	0.93092	-1.224	-1.96132	-0.43749	-0.81473	-0.71882	-0.90472	-0.14103	0.54558	0.69575	0.44764	-2.84359	-0.59102	-0.97714	0.36721	-0.21002	1.26472	-1.48711	3.01181	2.44248	0.43969	-0.61893	2.24102	-1.39008	-1.13852	0.17352	-2.68143	0.7795	1.60419	1.21088	0.30366	0.1936	1.00591	0.63771	-0.57887	-1.00427	1.07857	0.51762	0.82458	-1.19326	0.86589	-1.32652	0.99565	0.65023	-0.00314
-0.22668	1.3906	1.96388	-0.62188	0.45242	2.08556	0.18892	-1.20978	-0.9349	0.08723	-0.94026	-0.35249	-0.93784	-1.06621	-0.95322	1.99721	-0.35067	-0.3314	-0.80358	-0.44329	0.64704	0.42301	-0.63964	-1.88116	-0.65823	-0.08438	1.28221	0.32929	0.0211	-0.89695	-0.16039	0.23158	-1.00974	1.1647	0.19144	-1.36055	0.78143	0.28957	-0.71815	1.06566	0.26215	7.21E-04	0.14014	0.00651	0.07877	-0.51541	1.15808	-0.11487	-0.44556	-0.59622
0.12944	2.16629	0.68728	-0.19995	0.36848	0.48055	0.50931	-0.62921	-0.30673	0.02189	-1.5217	0.23787	-1.24566	-2.18007	0.65434	0.89728	-1.61777	1.10922	0.71435	-0.59402	0.93902	-0.37336	-0.81365	-0.05235	1.48346	0.56625	-1.59716	1.20108	-1.26139	1.11767	-1.20248	-0.40581	0.28103	-0.97765	-0.657	-0.24093	0.41059	-0.00119	1.12079	-0.16857	0.06418	-0.78451	0.72948	0.21131	0.25302	0.09255	-1.09165	-0.90292	0.49	-0.37207
-3.13232	-0.31644	-0.31806	3.69107	0.72913	-1.17023	-0.59395	-3.41195	-0.1487	-2.05579	1.05603	0.47563	-0.00688	0.32619	0.34765	1.61173	-1.58093	0.61048	-0.19242	0.92163	-0.52586	1.21848	-0.4505	0.25144	-0.35543	-0.21312	-0.09552	0.10077	-0.40296	-0.77471	-0.33813	-0.05527	1.1113	0.90462	-0.34097	-1.14641	-1.72378	0.09716	-0.37411	-0.73221	-1.29733	1.03269	0.65069	0.73927	0.37976	-1.11115	-0.14284	-0.18446	-1.0785	1.9268
-1.71173	1.71576	1.35594	-0.36928	0.26442	0.93173	1.91525	0.8226	1.54683	0.2057	-1.13218	0.85644	1.11456	-1.37514	-0.96363	-0.70245	-0.73373	0.81285	1.72441	1.40814	-0.10648	1.42862	-0.27219	-1.57124	-1.92705	-0.39441	1.73728	0.41925	0.22514	0.56845	-0.58998	1.60039	1.28585	-0.8601	1.13287	-0.81357	1.05177	-0.30903	-1.38113	0.88863	-1.08479	1.14095	-0.20473	0.67945	-1.91191	1.55934	0.4075	-0.67555	-0.52149	-1.84462
-0.23235	1.50589	0.63474	1.17287	1.03225	1.82796	-1.70285	0.67909	-1.94713	-0.70558	1.44768	-1.09663	0.88899	-0.14632	0.79422	0.00761	0.63535	0.02535	2.31207	-0.16823	-0.88082	0.1634	-0.75075	0.27781	1.35489	1.51505	0.27854	0.00417	0.03119	0.08768	0.0375	-0.34501	0.85168	-0.42498	0.03198	-0.1481	-0.91734	-0.16937	0.72941	1.40516	-0.41563	0.49672	-0.07041	0.10518	-0.87642	0.38907	-0.99669	-0.22914	-0.5862	-0.677
-3.24313	-0.5941	-0.80333	2.89275	0.68256	-1.88903	-1.24062	-2.24348	0.22849	-0.21447	0.5985	-0.49799	-0.86694	0.30149	-0.30385	-0.44056	-2.94969	0.49918	-0.16988	1.65608	0.25718	1.65038	-1.01151	-0.30975	-0.54753	0.55362	-1.12391	1.55789	1.15822	-0.12494	0.98002	-1.05051	0.88897	-0.52719	-0.12001	2.13316	0.64799	-1.13564	-0.18803	0.36594	-0.31133	-0.20717	0.38676	-0.83158	-0.1486	0.9354	0.06491	0.00482	-0.61269	0.82486
-2.57388	0.30557	-0.64082	1.33836	0.12959	0.49043	1.01509	0.19557	-0.38363	2.56257	-0.0056	-0.34668	1.53593	-1.46365	1.13873	-0.16047	0.13848	0.20938	-0.29826	-0.37137	1.21044	0.18447	0.84716	-0.13566	-1.67849	-0.59328	1.64571	-0.68439	0.78354	0.87396	0.28101	0.89581	0.12517	-1.01601	-0.44946	-0.71374	0.86766	0.71267	1.45771	1.6364	0.11334	1.2068	-0.17603	-0.03819	-0.79704	0.21492	0.18851	0.28922	0.22409	0.72643
-3.14176	-0.33195	-0.04407	0.9438	2.17708	-0.45601	1.00903	0.34492	1.53733	-0.5138	1.00987	-2.57466	1.31453	0.58828	0.69515	-3.44948	2.00437	-0.1638	-2.50438	-1.69425	-0.29364	-2.94723	-2.49918	0.13335	-0.69125	-0.94684	-1.63988	-1.19206	-1.18272	0.33522	-3.25831	-0.64658	0.27341	-0.80024	0.76583	-0.80174	-0.64212	0.28287	1.83078	0.1984	-0.40177	-1.01397	-1.54199	-1.28113	-1.72846	0.58474	0.0637	2.52397	0.90572	-0.00362
-2.83896	-0.17195	-0.47788	4.47051	0.56942	-1.29484	0.20403	-4.60386	1.73425	-1.63764	0.87079	2.83049	0.97255	-1.17569	-0.8986	-1.23005	-0.12179	0.10094	-0.04196	0.99537	-0.01703	-0.33359	-0.46174	-0.08552	1.01266	1.22427	0.32784	-0.33496	-0.04999	0.6638	-0.4171	-0.16083	1.10928	-1.74239	-0.69584	-0.20217	1.99512	0.30919	-0.72418	1.97945	0.08374	-0.16506	1.53218	1.452	-0.96358	-1.4008	-0.43742	-0.217	-0.86957	-0.02548
-3.153	0.08666	-0.39496	4.59326	0.71627	-1.10175	-0.87714	-4.55924	0.49117	-2.05693	0.59313	1.88782	0.71437	-1.01383	1.79526	0.80256	0.20594	-0.35227	0.59275	-0.43351	-0.03597	-1.5377	1.13385	-0.99605	0.1082	-0.16207	-0.75935	-2.13521	-1.99599	1.86158	0.30359	0.59641	-0.72116	2.06115	-1.5172	-0.57395	-0.3426	0.47046	0.12616	-1.09632	0.91937	-2.0698	0.37684	1.29425	0.32923	0.3019	2.35924	-0.57641	-1.57672	0.44314
-1.15908	0.85571	1.25029	-0.49586	0.59135	-0.7651	0.50298	0.80887	-0.19819	-0.85991	-0.24934	0.23484	0.05758	0.34291	0.94815	0.96666	-2.76794	-0.03049	1.07717	1.8131	-0.48614	0.86722	0.92261	-0.86235	-1.06354	-0.89065	0.85003	0.69587	-1.13623	0.31139	-0.17803	-0.69492	-0.76659	0.85507	-0.1582	-0.43357	1.94399	0.20297	0.3082	0.09814	-0.14307	1.20169	0.44066	-1.25086	-0.17011	1.45322	-0.04803	-0.89965	-0.85392	-1.16596
-0.258	1.06987	0.23496	-0.42007	-0.24544	0.1297	-0.26968	0.2383	0.40786	0.09529	0.46272	0.6373	0.07099	-1.05349	0.15712	-0.10639	-1.15722	-0.50747	0.4729	-0.80508	1.50332	0.34767	-0.53299	-0.65122	0.98243	0.45599	-1.47948	-1.72346	1.87925	2.15165	-0.34485	0.80935	1.13415	0.40894	-2.17001	0.22243	0.45652	-0.35697	-0.06645	-1.72633	0.43665	1.13031	0.00692	0.2775	1.0834	0.13495	0.27898	0.45262	-0.00185	0.99206
-2.44768	-0.16402	-0.70024	3.59771	0.03917	-1.0712	-0.44564	-3.88626	2.07883	-3.05122	-0.38429	0.15196	-0.56011	0.29108	0.3414	2.68139	0.64894	0.85658	-0.33354	0.5507	-0.4822	-0.95355	0.77692	-2.02178	2.19395	1.90368	0.06721	0.93709	-2.33941	-0.02388	0.59289	1.00621	-0.43804	-0.72236	-0.8849	0.07737	-0.29071	2.16966	-1.34716	-0.98807	0.2884	0.31502	0.26274	0.83596	0.95513	-1.11682	1.5537	0.47967	-1.04025	-0.29418
-2.31469	0.29974	-0.8184	1.83222	1.00664	1.06197	-0.75616	2.01507	-0.30556	1.29198	0.20885	-0.20573	0.68405	0.27994	-1.16532	-0.81207	0.19063	-0.33577	-1.4089	0.1621	0.76856	-0.11713	-0.74391	-1.08821	-0.51926	0.26071	0.00399	0.22401	1.43529	-2.22229	-0.39311	0.01982	0.33109	-0.05293	-0.09329	0.79693	-0.51514	-0.8492	0.06582	-0.94059	0.13233	0.28815	-0.03859	0.47914	-1.48945	0.40562	-0.22415	-1.18354	0.36215	0.08916
-0.65444	0.78857	1.88579	-1.91028	2.017	0.5452	-0.4837	-1.24092	-0.89352	0.47987	0.76826	0.61107	0.40476	1.30881	0.12422	1.10773	0.99002	-0.69915	0.2112	1.75507	-0.68491	-0.63337	1.39176	-0.58738	0.75268	0.05377	1.74604	1.33457	0.83747	0.37892	0.1344	-0.85095	-0.41306	0.45031	-0.56596	0.68497	-1.97104	0.76304	-0.45214	0.57742	-0.54018	-0.20041	0.50606	1.00645	-0.34046	-0.04397	-0.80789	-0.59588	0.72523	0.05894
-2.53203	0.62963	0.29698	1.55882	-0.41633	0.63002	0.81906	4.25781	-0.21959	0.77751	0.44416	-0.27025	-0.59459	0.64202	0.89458	-0.79083	-0.36904	0.38999	0.53803	-0.23322	2.00458	-0.21682	0.52885	-0.06935	-1.53047	1.73151	-0.46847	-0.32464	0.70798	-1.12248	-0.31889	-1.60305	1.69973	0.23057	0.2995	0.71517	-0.40905	-1.00522	-1.35534	1.23845	0.66387	-0.19878	1.40449	-1.32781	-0.48373	-0.31037	1.64378	-0.6511	1.07318	-0.19505
-0.36895	1.32507	-0.21541	-0.87807	-0.34792	0.48008	-0.06094	0.4976	-1.29219	-0.05272	-0.77341	1.28059	0.79259	-0.02614	0.95306	1.11701	-0.77333	-0.88002	1.16547	-0.58362	0.04744	-0.03802	0.34285	-0.83422	0.56064	-0.05129	-0.86709	-0.85458	-0.52017	-0.78114	1.63104	-0.34911	0.33844	0.93824	0.48588	-0.21414	1.10506	0.14647	-0.60454	-0.41951	-0.97463	0.20617	0.16946	-0.72537	0.79322	-0.58284	1.28339	-0.4842	0.3043	1.22087
-0.46544	2.26094	0.94194	-0.99583	0.13625	1.81353	0.21264	-0.48279	0.86873	-0.28458	0.52043	2.20574	1.33259	-0.42608	-0.22766	-0.99647	0.55674	0.06626	0.25646	-0.14784	1.0244	0.08534	0.72882	-0.47865	0.27982	0.72057	0.50974	-1.09532	-0.27205	-1.30052	-0.23364	-0.63217	-0.11292	-1.79942	0.95037	-0.31323	-0.24058	-1.26822	-0.35493	-0.75395	-1.38988	0.84331	0.191	-1.08997	1.53085	0.08171	0.92911	0.81851	-0.61027	-1.46278
-0.7661	2.47879	1.35223	-0.06843	1.19419	3.62838	1.3696	-0.20785	-0.49519	-2.08293	-0.25337	1.46063	0.84442	0.68854	-0.30044	0.93565	-0.22268	-2.48939	-0.0987	1.91442	0.12103	-0.79343	0.39322	-1.13397	-0.38911	-1.5678	-0.87913	0.64247	-0.66473	-0.31053	1.4559	0.94254	-0.13756	-0.992	-1.41711	-0.99476	0.82891	0.83197	-1.30539	-1.6547	-0.25939	-0.20967	-0.94597	0.8604	0.78921	1.04214	0.4856	1.56431	-0.52175	1.21479
-0.42622	1.80661	0.38808	-0.30405	-0.12649	1.63713	0.00619	0.10589	0.54604	-0.00627	-0.45555	0.94623	-3.26814	-1.91833	0.76962	0.43287	-0.77845	0.4143	0.11328	-1.83591	0.39505	-0.5338	0.20194	0.24783	0.32476	0.45818	2.11949	0.78537	0.74218	0.28397	0.24037	-0.50747	-0.33653	-0.43949	-1.63817	-0.01743	0.295	0.32872	-1.53082	0.27921	0.71408	1.53142	-2.17995	-1.90767	0.71369	0.53834	1.0566	-0.69393	1.23802	0.31765
-0.28556	2.12304	1.12224	-0.84653	-0.16536	-1.36926	2.55505	1.24961	1.88879	0.5507	1.0492	1.48325	1.47833	-0.19404	-2.29894	-1.25922	-0.8913	1.12503	-0.10663	-0.10114	0.09956	-1.58171	-1.0135	-0.06247	1.14051	0.43665	-1.19761	0.64051	0.85102	-1.20054	-0.85612	0.71291	-0.86379	1.67319	0.66344	-0.45066	0.99846	1.09045	-0.72645	-0.54196	-0.65927	-0.21	-1.65557	-0.58789	-1.92918	1.64335	-0.54916	1.03279	-0.92549	-0.28527
-3.159	0.5705	0.34335	1.44466	2.3606	-1.05317	1.67972	0.9977	0.86326	1.09022	-0.89868	-1.73956	1.02237	-0.99732	-1.476	-1.13834	0.08599	-0.44579	-0.68115	-1.75947	-2.01679	-2.7351	-0.7357	-0.25926	-1.68259	2.18636	-1.57803	-1.27488	-1.35642	1.0174	0.63519	-1.15779	0.29973	0.05223	-0.95084	1.03533	0.93819	0.24457	1.53637	-0.9876	0.94444	0.53331	-0.92599	0.64088	-1.50038	0.01401	0.32589	-0.33731	-0.56451	0.97388
0.22459	2.2627	1.02545	0.15463	-0.17691	1.62025	0.43486	-0.60026	1.05063	-0.27593	-0.42751	1.60658	-1.37394	-0.14817	1.46566	0.25231	0.16257	0.62071	0.3959	-0.07347	0.50961	-0.09331	0.15534	-0.23635	0.32882	0.34133	-0.89978	-0.56903	-0.60694	0.48117	1.12432	-1.10602	-0.62389	-0.17377	-1.84021	1.13366	-1.82362	1.41028	1.4925	1.23766	0.21228	1.23508	1.36078	-0.14063	0.20845	1.71855	2.33665	-1.52621	0.03666	0.17593
-2.77409	-0.29898	-0.44762	3.077	1.36829	1.06037	1.59563	1.53385	-1.04482	0.39591	-0.15509	-1.93272	-1.85121	-0.22337	0.18499	-0.89567	-0.8255	0.2554	0.29382	-0.31884	0.95176	0.77524	-0.49261	-0.54751	-0.01692	-0.87423	-0.81736	-1.5135	-1.40151	-0.19179	-0.80417	-0.21462	0.98177	-0.46888	-1.82681	1.21534	0.08367	-0.72155	-1.11864	0.66125	0.07402	-0.64138	-1.92373	-0.12875	-0.54362	0.78781	-1.96987	0.40201	0.59272	0.36969
-4.10046	-0.84043	-0.66333	3.21922	2.76183	-1.76884	-0.00599	-2.95406	-1.14467	0.12373	-1.17953	-0.43042	-0.81264	-0.28589	-0.88997	-0.36377	1.54727	-1.19828	-0.06074	0.40964	-0.63148	-0.55362	0.52537	-0.61177	-0.23037	-2.57298	0.83128	2.20898	0.10021	-0.67611	0.22409	1.09677	-1.54484	2.60651	1.93012	-0.64571	1.0779	-0.83717	-1.68362	-1.27972	-0.5878	0.33957	-0.45938	-0.36391	0.74284	1.62275	-2.02337	-1.8984	-0.84432	-1.05073
-3.14739	-0.46157	-0.55791	2.53308	0.91816	-0.77724	-0.47369	-1.0122	2.55024	1.62248	-0.31262	-0.60383	-1.48109	0.92058	-0.03899	-1.82702	2.31986	-0.43742	-1.41455	-0.1245	1.30005	0.8606	-0.50427	-0.60775	0.02938	-0.10121	0.58638	-1.45063	0.88441	0.51578	-1.00708	-0.02679	-0.80335	3.59998	0.98567	-0.26033	0.26739	0.43795	1.30823	-1.2281	0.67563	1.15474	0.30722	-0.89017	0.37942	0.59801	0.07982	0.70842	1.13305	-0.1971
-3.53508	-0.80374	-0.48839	3.31016	1.16814	-1.72048	0.16802	-1.1613	1.85538	1.05003	-1.26113	-1.11547	1.31999	-2.16639	-0.21361	-0.92923	0.51714	-0.82802	-0.33987	-0.51019	1.27464	-4.53839	-1.98026	-0.04268	-0.20573	0.82022	-0.4215	-0.74775	-0.17655	-0.25239	1.58745	-2.07601	-1.60702	1.55751	0.4321	0.46864	-0.6991	1.2049	1.9251	0.14548	-0.032	0.99149	-0.49121	0.74875	-2.45559	0.28032	0.59941	1.64216	-0.82381	-1.91883
-2.69787	0.68309	0.36037	0.2176	0.92998	-1.89605	1.11263	2.59049	0.64273	0.36016	-1.80101	-0.74834	1.72328	-0.17992	-0.54883	-1.21194	-2.64329	0.80334	1.13745	-0.03679	-0.52978	0.53206	0.56634	0.06024	0.22405	-1.01998	-0.54329	-0.49682	-1.13862	0.67862	1.15581	0.03565	0.31351	0.91414	0.95719	1.4035	0.07621	1.34809	-0.3631	0.1076	-0.19355	0.65055	-1.5265	-0.58801	-2.2716	1.23169	-0.66662	-0.29999	0.50154	-0.26698
-3.65437	-0.8036	-0.25626	3.98503	0.87709	-1.30523	-1.24381	-3.01342	-0.69071	-0.40763	1.43999	-0.28828	0.22559	0.47398	0.70345	2.3992	0.66561	-1.74414	-1.03142	0.66252	0.41084	-2.40205	-0.77433	0.12328	-1.24867	-0.61678	-1.13502	0.56019	-0.07239	0.4171	-0.02398	-0.15346	-0.13928	1.44463	0.03945	0.30077	1.61838	0.72612	1.58586	0.47882	0.94115	-0.71349	-1.34732	-1.28667	0.35881	-0.70579	0.18459	0.64537	0.35853	0.14996
-0.01749	1.671	0.80941	-1.07872	-1.49526	0.2647	-1.81311	-1.42651	-1.48638	1.32493	-2.57063	1.80245	0.0238	-1.69531	2.27E-04	-0.26097	-0.83439	0.24379	1.48168	-0.17588	-0.84568	0.55695	-0.98911	1.68111	1.57456	0.58511	0.30448	0.07174	1.12515	1.62481	0.2508	0.48344	-1.13533	1.54453	-0.6599	-1.17416	0.89353	-0.81242	0.80186	-1.07593	-0.59872	-1.58279	0.68994	-0.32294	-1.01445	2.20322	-1.02098	-0.35283	0.75182	0.69513
-0.75357	1.93553	1.09489	-0.81843	-0.78761	2.03642	-0.04186	0.71396	-0.0684	-0.67536	1.83787	-0.26132	-0.86151	-0.34494	0.6543	-0.71383	-0.2568	-0.25779	0.23258	-2.04584	-0.39674	1.25575	-0.74994	-3.35981	0.27274	0.44275	0.669	0.85805	0.04843	0.81719	-0.04612	-0.37108	-0.67678	0.79317	-0.06896	-0.64874	0.93566	0.55557	-0.24614	-0.21023	-2.2186	-1.05797	1.00191	-0.90007	-0.29209	-0.41318	-1.46209	-0.90691	0.66417	2.03998
-0.35274	2.28247	1.53747	-0.14171	-0.0657	1.02865	0.97821	-0.36405	-0.73765	-0.19484	-0.13887	-1.14682	-0.11992	-0.79003	0.31779	-1.33666	0.48622	0.57072	1.01731	0.55376	-0.31921	0.32737	-0.63261	-0.09513	0.05233	1.98556	0.6726	1.22195	-1.26548	-0.18139	-0.24907	0.8793	-1.41083	1.16294	0.38348	0.77906	-0.21819	-1.11233	0.62031	1.34992	1.64241	-1.08357	-1.1038	1.15431	-0.66668	0.01429	1.80562	1.42713	-1.35344	-0.62981
0.449	2.22443	0.63479	-0.17593	-0.92026	1.06355	1.27783	-0.80277	1.52474	-1.4544	0.96002	0.64899	0.84832	1.73578	0.5369	0.29354	-1.52401	0.84774	0.32832	-0.00541	-0.81208	0.02062	-1.0517	0.86792	-0.87487	1.29133	0.53966	-0.84814	-0.69931	0.25775	0.38902	0.64283	-0.93717	0.41518	0.49244	-1.01374	-0.30769	0.41498	-0.95462	0.90028	-0.90778	1.7796	0.40876	0.80218	-0.46699	0.69551	0.82624	-0.09354	0.06359	-0.05742
-3.98984	-0.52744	0.03669	3.73148	0.24537	-3.1179	-0.09752	-1.52975	-0.01373	0.04684	0.65155	0.41204	0.67241	0.45849	0.2815	0.84184	-0.21254	-2.20124	0.26769	-1.13939	-0.7	0.01232	-0.99728	0.87165	-0.49121	-0.39663	-1.37763	0.95598	0.01281	-1.38444	0.6349	0.35213	1.20676	0.77525	0.56922	-1.35068	0.26718	-0.5403	-1.13256	1.05466	-0.48056	-0.76715	0.8081	1.15043	-0.83384	1.64591	1.33	1.16565	1.2058	-1.32377
-0.87658	1.75012	0.87587	0.71578	0.28546	1.37902	0.04101	-0.23537	-0.87245	1.19488	0.55042	0.97594	-0.05899	-0.13466	-0.99189	-0.8209	0.83563	-0.4411	-1.12767	-0.40039	-0.83026	-0.47941	1.0551	-0.76123	0.58746	-1.58587	0.0255	0.31985	0.14605	-0.59099	0.76719	-1.21808	-0.72437	-1.54519	-0.07689	0.06206	0.18985	0.91506	0.13934	-0.125	-0.13226	1.104	0.03668	1.35986	-0.01831	1.41613	-2.26899	0.8736	1.13472	0.93448
-0.50177	1.62077	2.24107	-0.11415	-1.26905	0.86035	1.36888	0.55404	-1.19242	-0.24664	-0.67521	0.23565	0.31681	0.61242	0.38817	-0.99879	1.41223	-1.22003	-1.00148	-0.41054	-0.38896	1.3703	-1.44635	1.28602	-0.78821	0.16519	-1.12882	0.2643	-0.40797	0.1872	0.23176	-2.03155	1.01738	-1.03171	1.20566	-0.38748	-0.42841	0.55666	1.57497	-0.93454	-0.08629	-0.49028	-0.74958	0.96212	-0.93283	0.76421	0.30739	-0.88895	-0.654	1.25251
0.10589	1.08956	0.33001	0.04202	-0.48341	1.69527	-0.38835	-0.15495	-1.92183	0.2495	0.33518	-1.80503	0.10525	-0.27597	-0.93603	0.40032	0.05909	1.79342	-0.7454	-0.74212	0.86348	0.27484	-0.42523	-0.57728	1.10973	-0.37595	1.0532	0.50616	1.44363	0.95235	0.23137	-0.36287	-1.97924	-1.28506	-1.69506	0.02454	-1.42727	0.14699	0.55012	1.15559	0.45793	0.51822	0.86979	-0.36417	-0.02516	-0.99355	0.20419	-0.39088	-3.25508	-0.01355
-2.13608	0.83208	-0.72569	1.72369	0.61651	2.62801	0.76707	2.0268	-1.38372	2.25872	-0.78244	0.75502	1.49737	-0.59428	1.04378	-0.16572	-0.07195	-0.86258	-0.36637	0.3335	0.07084	-0.70279	-0.1962	0.14249	-1.41384	-0.43788	-0.09413	-0.47531	1.80397	-0.22153	-1.27593	0.1321	0.30128	0.57832	-0.51286	1.75405	0.38333	-0.44176	-0.3177	-0.27248	-0.22606	-0.74039	-0.05051	-0.27008	0.36405	-0.98226	-0.35976	-0.6249	-0.13874	1.40523
-0.18017	1.32983	0.55123	-0.49882	-0.12672	1.68694	0.34929	-0.33077	-1.5639	-0.91832	0.68259	0.49307	-0.32334	-0.86882	-0.05124	0.72616	-0.58452	0.32391	1.20595	1.60019	-0.54281	-0.74285	-0.38658	-1.04071	-0.18283	-0.36646	0.02578	0.27535	0.10927	0.61015	1.42861	-0.7461	-0.52372	-1.40916	-0.58465	0.2594	0.92303	0.48189	0.65404	0.44965	0.03991	0.05675	-0.23757	0.9888	-0.59232	-0.36552	0.93958	-0.69263	1.47068	1.21393
-1.90235	-0.06349	-2.49592	3.93459	0.09063	0.11258	-0.49427	-4.57656	0.30378	-3.3091	1.15579	2.35167	-0.1601	-0.51438	0.14873	1.53655	0.25911	1.04401	-1.96186	1.05815	-0.15988	0.78388	0.03134	-1.79419	-0.76968	0.53326	-0.12096	0.22661	-1.32477	-0.63164	0.90987	1.42027	-1.27097	1.94858	-0.87834	0.79533	-0.46355	0.7593	0.80794	0.78691	0.57716	-1.38192	0.45039	2.30036	1.9759	0.2692	-0.00717	-1.06124	-0.88299	-0.80711
-2.08391	0.51034	0.89616	0.49149	0.24987	-0.96344	0.7337	1.94107	0.43317	2.19817	0.85552	-0.64042	-2.07453	0.03834	-0.80468	0.6435	-0.07829	-0.62666	-1.03617	0.04048	-0.87576	2.36723	-1.15372	0.17917	0.77427	-2.00381	-0.00722	1.46921	0.1026	1.65807	0.52372	-1.70898	-1.13016	-0.57674	1.6144	-1.59628	-0.70818	0.0947	1.22929	-0.47791	1.00451	0.92777	0.35672	0.12175	-0.47569	-0.72214	-0.30377	-0.49661	0.56141	-1.03426
-2.64368	1.32565	0.70428	0.69431	0.07856	0.73847	0.76301	1.19599	0.4595	2.32846	0.8116	0.58292	1.40913	-0.69106	-0.40405	-1.93219	-0.68877	-0.91702	-1.63677	-0.80864	-0.75549	-0.93626	-1.81727	-0.52131	-0.14713	0.20967	0.63345	-0.08972	0.6394	1.30947	-1.49218	-0.89434	0.29032	-1.29713	0.83643	-0.27821	1.96801	-0.32547	0.74303	-1.12869	0.75647	0.61196	2.02545	0.09767	-1.32569	1.32837	-0.08104	2.10822	-0.27424	0.92747
-2.31203	0.5844	-0.39156	1.63033	0.50371	0.73522	0.35301	1.69032	-0.57772	2.21799	0.21136	-1.48303	0.47112	1.20478	-0.51186	-0.33136	-1.64765	-1.05653	-0.52582	0.79647	-0.41784	2.21465	-1.05712	-0.31519	0.12523	0.29895	-0.21426	-0.36808	0.31016	1.02232	0.873	1.38599	0.1272	-0.75303	-0.31235	0.52146	-0.10357	0.16429	-1.43322	-0.37244	0.06922	1.40035	-0.11866	0.88998	-1.45535	-0.28946	-0.06302	-0.62688	1.70495	0.16134
-2.58631	-0.56126	-0.57379	5.02118	-0.29664	-0.59127	-1.80951	-4.2634	-0.21549	0.64384	0.71944	1.15583	-0.18047	-2.04763	-0.60549	2.47444	0.25695	-1.20281	1.58736	-0.33069	-0.31374	-0.77809	-0.29436	-0.63368	0.19472	-0.35986	0.78854	-0.49235	-1.17621	0.18778	-1.13795	0.31964	-1.45836	1.69405	-1.89949	-0.98438	-0.5126	0.31648	1.48279	-0.65193	0.49392	-0.90509	0.24412	1.76856	-1.11878	0.63537	-0.64073	-0.42811	-0.3636	0.65971
-0.1775	1.45228	1.13785	-0.31384	0.21584	1.65658	-0.73037	-0.85858	-1.94597	0.54482	-0.43344	0.07043	0.14678	0.63671	0.18355	1.3724	0.14241	0.90414	-1.30541	-1.25995	-0.78321	0.20284	0.63889	-1.0531	1.53803	0.47312	-0.52452	0.47593	0.99962	0.01488	0.15728	0.63667	-1.25586	-0.95262	1.80777	-0.2302	0.07683	1.1195	-0.53059	-0.88292	0.42925	0.54579	0.15887	-1.16709	0.67965	0.9814	0.11294	-0.66942	1.22589	-0.32131
1.08072	1.01974	0.92176	-0.08625	1.413	1.05865	-0.02774	-0.70288	-1.17773	0.41312	-1.10328	-0.18646	0.37413	0.18802	0.55313	-0.47558	0.00159	0.59157	1.47368	2.69916	0.49943	-1.47886	0.7179	0.71129	-0.16312	0.29502	-0.99874	1.11885	1.19213	-1.23276	-1.22998	0.53728	-0.1442	0.51695	0.23294	-0.07829	-0.17892	-0.42662	-0.20773	1.00512	-0.6092	-1.05612	1.16002	0.2427	0.52953	1.29315	-0.8432	1.37909	-0.45806	-0.30352
-1.22719	1.51732	-0.29556	0.20761	-1.0586	1.195	2.49768	1.58338	-0.11688	-0.10097	-0.59835	1.07023	1.32316	1.1222	-0.41477	0.22531	-0.88313	-1.01645	-0.1749	-1.71266	-0.3406	-0.03429	0.35877	0.0516	0.72089	-0.11173	4.43E-04	1.3524	-1.78933	0.99773	-0.04452	-0.4809	-0.69586	-2.27552	-0.38619	-0.11227	1.18271	0.16389	0.47184	-1.43015	1.03425	-0.03321	-2.13267	0.34215	-0.48178	1.07881	-2.60188	-0.17757	-0.44735	1.37639
-2.72683	-0.1524	0.3815	0.15824	1.42687	-0.29821	0.26332	3.64174	0.9947	1.8729	-0.23409	-0.99078	0.13178	1.99926	1.58476	-0.01483	0.51651	-0.64104	-0.35589	0.25332	-0.85334	0.56251	1.47206	1.20103	0.85878	-0.07282	-0.71661	1.69658	-0.64065	-2.64383	-1.43233	0.36281	1.68105	1.66497	0.50665	-0.26296	0.18519	-1.50623	0.97011	0.54764	-0.30567	1.35433	1.95596	-0.94187	-0.06967	-0.62205	-1.82307	-0.1787	0.03897	0.55229
-0.75886	1.51355	0.44166	0.11617	0.97509	1.89975	-0.8152	1.44355	-1.3552	-0.08043	-1.01937	1.42514	-0.13566	-0.32253	0.00293	0.81973	-0.69259	0.70659	1.653	1.01313	-0.84401	-0.18002	-1.28978	-0.36655	-0.56581	0.10214	1.07391	0.52582	-1.4342	1.19618	1.34015	1.30701	-0.46426	0.88554	-1.59556	-1.60622	0.90721	0.79805	-1.92177	-0.44301	-0.80263	-0.43172	0.98627	-0.18589	0.20199	-0.55877	0.45231	-0.28988	-0.58136	0.77929
-3.23176	-0.10595	-0.09857	2.74064	0.83454	-0.48241	-0.33404	-0.24054	-0.40449	1.15334	-1.08681	-1.48106	-0.38696	-1.83539	0.78804	-1.70952	-0.29199	-0.74105	-0.67141	0.65773	1.18204	1.12841	2.27257	-1.35697	0.93581	0.56953	0.72791	-0.06547	-0.62739	-0.51742	-0.66336	-1.97573	-0.73931	-0.33311	-1.49421	0.78593	0.76237	-1.12148	1.17908	0.49154	-0.5315	-2.22136	-0.58974	-0.39518	-1.06715	1.10361	0.37982	1.66304	0.22689	-0.87675
-2.97873	-0.44824	-0.10863	3.38487	-0.00632	-1.33623	1.00314	-2.4932	0.79656	-0.44974	-0.40633	0.85448	-0.6283	0.55921	0.15997	-1.05581	1.03186	1.40937	0.71929	-0.5036	1.00013	0.27129	-0.84867	-1.67773	-1.04456	0.86889	1.18474	0.66969	0.7259	0.41389	-1.20885	-0.58206	-0.20701	0.19911	-1.2051	-0.88038	0.28751	-1.06026	0.3977	-0.03326	0.08058	-0.56518	-1.2772	-0.57991	-0.71818	0.03187	2.40275	-1.43832	-1.41548	-0.3216
-2.6891	-0.35884	-1.23487	2.43153	0.93302	1.9895	-0.2203	-0.33924	-0.33959	2.35431	-0.7642	-2.01201	-0.21687	0.48841	1.01108	0.42453	1.04596	-0.06049	-0.85322	-0.08974	0.37661	0.43848	0.00139	0.89296	0.55589	-1.27113	0.6014	-2.68461	1.25597	1.41405	-0.3116	-0.21496	-0.9695	-1.25833	-1.15234	0.00665	-0.36623	-0.88015	-1.33865	-0.50621	-0.44087	0.70093	-0.55272	-1.0651	0.42662	-0.50544	-0.80665	-0.59152	0.16694	-0.74247
-0.24109	0.55119	0.40669	-0.88579	-0.48592	0.75827	-0.82456	0.25377	-0.54707	0.75756	1.0371	0.58836	0.4665	-0.24266	0.51204	-0.61576	-0.43818	0.45084	0.78299	0.34441	-1.28206	0.79537	0.42601	-0.20422	-0.27031	-1.21699	0.95141	-0.46371	-0.10522	-1.43217	1.42863	-0.38592	0.57362	1.66464	-0.79061	0.0531	0.59076	-1.38364	-1.05134	-0.95139	-0.99371	0.46499	0.50944	0.03252	-0.65599	-0.56375	0.60584	0.81388	-0.40527	1.15453
-0.93224	1.72703	1.73605	-0.57	0.90947	-0.60879	0.63993	0.61836	-1.30353	0.69884	1.35545	0.9623	0.54725	-1.31988	0.4771	-1.75196	-0.69998	-0.52239	-1.799	0.18315	0.03935	-0.63513	0.72775	0.10447	0.52872	-0.53922	-1.32782	-0.74387	-0.53008	-0.44829	0.27358	-1.85518	-0.28939	-0.24101	-0.57334	2.01474	-0.63585	-0.24996	1.51526	-0.21753	-0.48283	1.01431	0.56701	0.92166	-0.67291	0.84015	0.55784	0.32117	0.49447	-0.74809
-1.99196	1.166	0.29324	0.41887	1.02283	2.28582	0.12281	2.41046	-0.54821	1.61924	0.95108	-1.21015	0.38325	0.01822	0.17317	-0.05791	-0.64601	0.55208	-1.41134	-0.77218	0.2786	0.53415	-2.0413	0.54895	0.91049	-1.42245	1.56498	-0.81217	-1.52037	-2.66251	1.27989	-2.00762	-1.11683	0.15886	-0.30725	1.09389	-1.12164	-0.65108	-1.35167	0.18615	0.72341	-0.39159	0.08195	-0.97008	1.06428	0.30418	0.74496	-0.09376	0.99132	-0.05543
-2.84059	-0.62571	-1.00859	4.56764	0.97255	-1.13163	1.15282	-4.5977	-0.17286	-0.62821	0.78874	1.79304	-0.66489	0.83727	0.03283	1.16972	1.65006	0.89792	0.58244	0.13008	-0.88816	-1.12389	-0.05158	-2.54747	-0.04068	0.42468	0.16537	0.42288	-0.25296	-0.11986	2.04864	-0.82494	0.07531	-0.88041	-0.51517	-0.82504	-1.7896	-0.18766	-0.47136	-0.77124	1.96189	1.22479	2.06747	-0.67655	1.48281	1.26117	0.67881	0.41759	-1.09143	1.21614
-3.02352	-1.07201	0.20186	2.74548	2.0208	-0.98968	-0.84717	-4.17962	0.06283	0.13107	-0.67168	2.15673	0.61582	0.39919	-0.59064	-0.56883	1.67213	-0.50441	-0.03758	-0.63714	0.37814	-0.78957	0.49389	-1.58804	-1.14057	0.20597	-0.36849	0.5202	-0.4704	-0.33821	0.70946	-0.20755	0.23778	0.07503	-1.03509	0.6275	-1.14	0.48177	0.1743	0.77883	-0.96782	1.17793	0.01401	-1.06819	-1.19467	0.22132	0.17399	-0.99721	-0.43387	0.37048
-2.92457	0.19905	-1.47843	1.12523	-0.22681	1.28192	0.32967	1.22863	0.24519	1.95332	0.55544	-1.1515	-1.67647	-1.1079	-1.152	-0.41186	0.90384	-0.02231	-1.25703	0.55293	-0.94791	-0.16293	0.57785	0.05027	-1.04575	0.31741	0.08559	-0.92705	0.04319	-0.39135	0.33738	0.39446	-0.30352	1.86153	-0.53801	1.85119	2.82894	-0.40788	-0.83751	-1.11791	-1.63821	0.10468	0.50112	0.54688	0.51725	0.43005	0.93654	0.38185	-0.19598	1.1004
0.25018	1.54885	1.26061	-0.13555	1.52385	1.31023	-0.28554	-0.04807	-0.80713	-0.26909	1.01738	2.03795	-1.03172	0.1549	-1.83674	-0.11128	0.77699	2.06812	-0.77199	0.01665	1.32309	0.8025	-0.47558	0.96486	0.31072	-0.30895	1.44955	0.04356	-0.92963	-0.22898	1.06082	-0.89851	0.81115	0.17137	1.67278	-1.76708	0.8762	1.19772	1.46119	-0.23317	0.45353	0.03551	0.79059	-0.0386	-0.85633	-0.81875	-0.42963	-0.68061	1.83852	1.12042
-3.08185	-0.51158	-1.11925	3.86852	0.55131	-0.26094	0.05568	-3.64742	1.15237	-0.48064	-0.30469	1.20166	-0.1578	0.85267	-0.5962	-0.40248	-1.44708	0.38563	0.17494	-0.2554	-1.94218	-1.34913	1.86304	0.01294	0.51987	-0.24386	-0.73394	0.6929	2.58361	1.16372	0.59343	-0.45099	-0.00503	1.44329	-0.19569	0.43875	0.50063	-0.58885	0.04464	-0.19515	-0.15436	0.36911	-0.32534	-0.54882	0.63234	0.21044	0.30743	-1.13328	-1.06579	-1.80676
-1.90766	0.33453	-0.63181	0.19665	0.01697	2.24192	-0.97755	0.3856	-1.02941	0.05204	0.23587	-0.3372	-1.05563	-0.95003	-0.59385	-2.30962	-0.41646	0.69093	-0.26071	-1.35051	-0.5434	-0.7648	-0.57155	-0.69791	-0.95826	0.83723	2.0088	-0.08741	0.47285	-0.0876	-0.22667	-1.17438	-0.86039	0.43358	-0.17602	-1.91498	-0.6999	0.69755	-0.30524	0.07144	1.08125	-1.37226	-0.35425	1.21675	0.40101	-1.38553	0.33934	0.52279	-1.58819	-1.16566
-0.04323	1.37127	1.14885	-0.32525	0.42313	1.2275	-1.07974	-1.26744	-1.00047	-0.92332	0.19678	0.40816	0.28805	-0.85839	0.22944	-1.08936	0.79462	0.70243	1.00083	0.92942	0.77322	0.7516	0.24079	0.41912	-1.57633	-0.94773	-0.44873	0.64492	-1.01693	-0.83576	-2.37893	1.24431	-1.1395	1.31498	0.94264	-1.94676	1.4116	0.05527	-0.73025	0.24505	0.65247	-1.08261	-1.28423	-1.07902	-0.19011	-0.5596	1.7127	-1.06728	1.33606	-1.33822
0.34424	1.4437	1.27943	-0.11832	1.75456	1.29787	-0.9207	-1.0041	-0.78658	-0.11647	-0.26189	0.32946	-0.47172	0.3182	0.9712	-0.65095	0.29889	1.02563	-0.44243	0.96514	0.48617	0.34136	0.54406	0.51934	-0.23596	-0.11675	0.14181	0.21475	-0.50928	-0.18078	-1.54996	0.60573	0.50746	1.77623	0.73872	0.28691	0.21385	1.67597	-0.8112	-0.1572	0.25644	0.69917	-0.09454	-0.43768	-0.62496	0.81351	-1.34205	-0.98299	1.61073	0.11341
-1.74245	0.66776	-0.23599	-1.16155	0.06564	0.66949	0.49604	2.65362	-1.48411	-0.62743	1.69732	-0.3425	2.21683	-1.24256	-0.75907	-0.43713	0.85286	0.62798	1.39184	-1.42515	-0.52854	-4.62419	-1.23248	0.84431	-0.19427	0.09028	-0.00224	-0.06119	0.18733	1.45958	0.44552	0.20956	-0.68982	3.40484	-1.5021	1.16081	0.14592	0.65179	0.39536	0.20198	-1.41181	1.80164	-1.53688	-0.4787	1.88203	0.23634	-0.5777	-0.28446	-1.80777	-1.07501
-1.24201	1.10486	-0.69087	-1.10801	-0.31334	1.17779	2.13294	2.68191	0.48922	0.51699	1.02517	1.02041	0.73364	-0.70816	-0.40172	0.74597	0.15618	-0.38235	1.79323	-0.84712	0.25105	1.3248	-1.34269	-0.61731	1.15069	-0.20054	0.96839	0.98674	-0.39103	1.18461	0.50692	1.53841	0.37196	0.24459	-1.32353	-0.12765	1.03017	0.43398	-0.47471	0.76973	-0.11295	-0.9254	0.236	-1.30494	-0.81828	0.7602	-1.28849	0.26922	-1.08273	-0.30816
-1.20916	1.65283	0.19191	0.01159	0.15203	-1.95001	1.7925	1.89188	0.57658	0.78602	0.05375	2.67886	-0.21198	-2.74751	1.81134	-0.46579	0.3772	-0.11717	0.59016	-1.48609	1.03571	-0.4469	0.00148	-2.86018	0.68112	0.61007	0.23122	-1.99291	-0.478	1.23176	-0.04816	-0.65908	-1.2755	0.13436	0.43744	0.71293	-0.63798	0.42593	0.07354	-0.60761	-1.12557	0.82984	1.23889	0.59785	-0.06957	-0.21041	2.55112	0.09775	-1.02419	0.12779
-0.51392	2.20156	1.56876	-0.4515	0.38091	0.72553	0.52159	0.35774	-0.87609	-2.04054	0.24848	-2.07379	0.19614	-1.329	0.91096	0.88074	0.70499	-0.28917	-0.01618	0.30431	0.82048	-0.02303	0.98191	0.48465	-0.19302	-0.30928	0.128	-1.02491	1.26682	0.62945	-1.58148	-0.81491	1.19375	-0.32396	-0.99473	-0.70178	-1.83804	1.64926	-0.54916	0.72185	0.96133	0.76305	1.19778	0.37978	-1.52263	1.0025	-1.13199	0.55118	1.77571	0.77043
-1.205	1.85812	1.41485	1.04882	0.9854	2.23068	1.78309	0.47845	0.01835	0.13725	-0.79896	0.73506	1.38	-0.26665	0.16154	1.16622	-1.4443	-0.05042	-0.49487	0.87979	-0.32722	1.04068	-0.26755	0.19359	0.14205	-0.64916	1.39043	-0.38934	1.83404	1.18032	-0.82399	0.71602	1.06533	0.05048	-0.82944	-0.11369	1.30274	0.39957	-0.33201	0.04172	0.0367	-1.10815	0.92445	0.26336	1.12737	1.57695	-1.03662	-0.00384	0.23994	-0.28659
-0.71236	2.11852	1.0078	-0.27756	-0.47237	0.56503	0.79244	0.12301	-1.03255	-0.31008	0.74179	0.44523	-1.34648	0.85927	-1.26496	0.40648	-0.47816	1.17422	-0.41585	0.19472	-1.14168	-0.89217	0.37147	2.52669	-1.34519	-0.40169	-1.04508	-0.36086	-1.18897	1.73778	-0.62467	1.03707	1.57823	-1.59854	1.29828	-1.41538	1.12358	0.30759	1.99413	-0.3639	0.57771	-1.03256	1.79012	-1.75175	-1.12827	-2.59924	-1.11572	-0.31812	0.41423	0.58773
-1.13452	2.08894	1.41397	-0.2939	-0.24707	2.14282	0.431	0.71222	0.315	-0.4348	0.52146	0.84388	0.56472	-1.14482	-0.3174	0.06306	0.65146	-0.05582	0.33281	1.22062	-0.10898	1.00693	-0.60872	-0.48309	-0.55257	-0.06542	0.58698	-0.58737	1.24168	0.97842	0.19634	-0.09132	1.93451	-0.07959	0.84548	0.12512	0.52945	0.69616	-0.72688	-0.59259	-1.88876	-0.39914	-0.10946	1.13549	0.84305	1.8128	1.10119	-0.46097	-1.56446	1.34064
-1.71882	1.7295	0.36461	0.82622	0.86983	2.08222	0.80027	1.61857	-0.16056	0.88551	0.07474	-0.84805	0.19088	-0.53543	0.55245	0.00275	0.9764	0.73291	0.52007	0.73069	-1.60444	-1.4757	0.20147	-1.17302	-0.70881	0.04421	0.39303	0.72693	-0.81702	-1.01886	-0.04457	0.68932	1.56939	0.80619	0.58405	-0.28362	-1.49298	0.82346	-1.0445	0.17849	0.85101	0.46284	0.37296	-0.62926	-1.15545	0.79409	0.73383	1.50882	0.3927	-0.46582
-3.74926	-0.86217	-0.53216	4.06821	1.10336	-1.14563	-1.6765	-1.31497	-3.05115	-0.19308	1.2337	-0.63382	-1.79224	-1.63951	0.8135	1.58774	1.08172	0.17969	-0.03839	0.12564	-1.28665	-0.17208	1.60798	-1.11821	0.23834	-0.59392	-1.58028	-0.39069	-0.32365	1.1095	-0.59598	-0.87299	0.29938	0.82995	0.41479	0.13228	-0.1422	-0.97923	-0.25691	-0.98088	-1.38436	-0.00383	0.48976	-0.57433	0.60057	1.10044	-1.38419	0.2789	-0.65685	-0.11165
-2.06955	1.09869	1.1798	0.32868	1.54331	-0.08068	0.03892	1.46468	-1.24513	1.64998	-1.3058	0.41626	-0.94137	1.09412	-0.48992	0.01732	-0.63288	-0.94643	0.10352	1.46708	0.5114	-0.01771	-0.44776	0.81142	1.10181	-1.11836	-1.40877	0.64724	-2.4408	0.51664	-0.13811	-0.33628	-1.30651	-0.33874	-1.10089	-2.54759	0.39654	0.78403	0.82866	-0.59219	0.51845	-1.12579	-0.49159	0.71403	0.33938	1.02452	0.47876	-0.03374	0.99859	-0.99094
-3.1562	-0.57301	-0.67217	4.39571	0.5172	-0.41125	-0.25654	-3.00152	0.99954	-1.87566	1.24455	3.26656	0.3949	-0.90259	0.34567	0.2701	2.34941	0.61321	-0.35958	1.62535	-1.05016	0.40424	-0.95397	-0.52808	0.90638	-0.34681	0.84828	1.94761	1.10021	0.29284	0.43353	1.71133	0.05684	-1.54676	-1.5807	-1.28583	-0.65311	0.28648	1.67363	2.8543	0.26115	-0.88897	-0.80495	-0.22842	-2.63135	-0.31022	0.31004	0.40082	0.52253	-1.1278
-3.24287	-0.27081	-0.39519	4.11406	0.0397	-0.55621	0.87839	-2.73208	-1.20161	-0.73827	1.14202	0.59848	-0.26247	-0.24201	-0.66372	-0.32146	0.36351	-1.42213	1.42621	-0.61352	0.69598	0.17742	0.00712	-0.44338	-1.71045	0.15584	-0.50082	0.84741	-0.13587	1.85812	1.19924	0.01502	-0.41464	0.24649	0.24674	0.94426	0.05657	-0.18125	0.05153	0.99216	-0.90717	-0.14611	-0.55245	-0.71675	0.55674	1.82657	1.35873	1.05266	-0.94109	1.12984
-3.66176	-0.01731	0.33452	2.67622	1.37721	0.04259	1.27349	0.61844	-0.6363	0.62865	-0.8669	-3.7107	0.13054	3.58949	-1.07606	0.24392	-1.27361	-1.37763	0.40284	-0.99737	-0.96044	0.62623	-1.14088	0.9014	-2.13848	-0.46506	-0.16812	-0.9474	2.00099	-0.43223	2.1037	-2.38716	-0.03345	1.20163	-0.49316	-2.01778	0.46103	1.04298	-1.76305	-0.88976	1.11276	-0.37393	-0.23491	0.90618	-2.32016	0.37979	-0.51971	-1.66348	-1.23947	0.27612
-0.25692	1.24884	0.97391	-0.34541	0.14492	0.39205	-0.23464	-0.28133	-2.14502	-1.77602	0.5815	-0.44133	-0.31537	1.29649	0.75193	0.8028	1.2847	-2.13772	-1.24883	0.29008	1.53856	-0.62415	-1.15121	-0.26959	-0.4234	-0.20225	-0.17037	1.02644	0.85355	-0.19416	-1.59763	-1.27545	1.70304	-0.12199	0.43998	-0.33001	2.40967	-0.54773	1.93527	-0.52054	-0.62824	-0.31574	0.43061	0.09287	-0.5429	1.98409	0.06639	-2.29913	0.63867	1.03464
-0.04803	2.5581	0.33494	-0.17513	-0.21911	3.66686	-0.03492	-0.63987	0.9516	0.15698	-0.29653	1.53126	0.40341	-1.36088	-1.14271	-0.49344	-0.0353	-2.04331	-0.30322	-1.11554	-0.83558	0.78117	-0.69302	-0.0472	1.5652	0.83903	0.09175	1.32516	-0.15818	-0.88031	2.58222	0.43367	2.34622	1.6202	0.45243	0.65452	0.17509	1.39368	1.15132	0.29699	-0.52588	-0.01927	0.10652	-0.95737	0.06948	1.47728	-0.68356	1.86026	0.40082	0.66218
-2.97922	-0.31952	-0.05516	2.37192	1.89813	-1.77006	-0.00194	0.0889	-0.11798	1.14665	-1.20414	-0.35166	0.67115	-1.43663	0.11803	-0.19021	1.13261	0.11539	0.23182	0.85424	2.16712	1.66227	0.59844	-1.39403	0.46468	0.83555	-0.56424	-0.47962	0.46258	-0.34924	0.26777	-1.22266	0.26593	0.72173	-0.15289	-0.50958	0.5553	0.01274	-0.17121	1.17946	0.15555	-0.28708	-0.57523	1.29405	-0.47129	1.52191	-0.7407	0.98875	-0.17573	0.13775
-2.99067	-0.88104	-0.23118	1.98418	1.53035	-0.8852	-0.60154	-0.8648	0.36843	-0.39278	-0.52969	1.10249	-0.66575	-1.07246	1.10977	-0.11741	0.82217	1.45261	-0.78167	-0.0841	1.58102	-1.29989	-0.64023	1.4819	0.28392	-0.54662	-0.41868	-0.06455	0.1055	-0.00285	1.50984	-0.12112	0.67129	-0.1755	-0.43064	-0.38765	0.06202	0.46962	0.43761	1.39558	1.47665	0.44971	-0.14456	-0.45466	-0.57754	-0.40268	-1.30237	-0.84909	-1.70148	0.03016
-3.28821	-0.66475	-1.13547	1.94781	1.11699	1.13232	-1.32924	1.39064	0.39148	2.68052	0.43018	-0.59983	0.7245	0.54544	0.62872	0.41872	0.45201	-2.35248	0.79724	0.60532	-0.16488	-1.5811	-1.31043	2.18799	-0.98508	1.03803	-0.9928	-1.31282	-0.12948	1.45132	0.16066	0.42757	1.54459	-1.13918	0.89701	-1.47448	0.90543	-0.91352	1.21585	-1.69813	0.73748	0.08814	0.74706	-0.19111	-0.27298	0.79456	0.62745	0.47432	-1.00616	0.39512
-2.3355	0.11684	-1.09747	2.18945	0.89396	1.72737	2.0999	1.17291	0.82755	1.9284	-0.1832	-2.08544	-0.00596	1.44485	1.11713	0.55598	1.39955	-0.39341	-0.63664	-0.66887	0.56563	-0.37475	0.7621	1.11632	-1.71395	-0.24622	-0.89106	-0.44176	1.19861	-0.28241	-0.10635	-0.06187	-0.19768	0.64975	-1.29094	0.39789	0.28392	0.04944	0.62011	-0.11588	0.59321	-0.30431	-0.22826	0.01116	1.49331	1.02861	-0.65429	-0.83043	2.28677	0.97989
-3.45443	-0.96062	-0.80674	2.77225	1.29552	1.21435	0.36807	-0.43457	0.88788	1.10486	-0.49131	0.5806	-0.81247	-1.17365	0.02317	-0.7997	0.99679	-0.26702	-0.39248	-0.36781	0.02139	-1.8618	2.03519	-0.3699	-0.86813	0.24376	-0.54396	-1.97307	0.92364	0.61029	0.65398	0.40241	0.21536	-0.17161	0.96874	0.75878	-0.48351	1.23659	0.27184	0.40227	-0.70057	-1.37415	0.31641	-0.64827	-0.79167	0.48853	1.33316	2.02253	0.45344	-0.1832
-0.32658	1.72907	1.37355	-1.00708	1.03818	0.72852	-0.78455	-1.16053	-0.87691	-0.95571	-0.04496	1.04049	0.92995	-1.59005	0.23396	-0.09342	1.01158	1.02098	0.38821	-0.14942	0.07284	0.60658	1.9828	-0.90672	-0.33001	0.87866	0.62533	1.57523	0.03437	0.17734	-0.78422	-1.16978	0.30007	0.48111	-0.90509	0.1665	1.30213	-0.02723	-0.19815	-0.35608	-0.39682	0.62927	-0.39006	0.17795	0.02005	0.28498	0.87448	1.79624	-1.10507	0.70419
-3.28514	-0.12029	-0.23114	2.89636	1.14442	-1.69008	-0.07959	-0.47382	0.4466	0.43634	0.93056	-0.40813	0.71623	-0.76104	0.04691	-0.79634	1.0135	-0.07048	-1.96615	-1.27113	-0.2754	0.34346	-1.75441	-1.51845	0.92726	-0.62365	0.51887	-1.20533	-1.5087	0.3906	0.63111	-0.61602	-0.63317	0.09761	0.02024	0.74602	-0.22915	0.81175	-0.84581	0.37211	0.64526	-0.96587	-0.86008	-0.7047	1.4699	-0.12978	-0.27307	-0.89077	-0.86265	-0.01276
-1.85379	1.38831	1.67036	-0.53572	0.32767	-1.25139	1.6433	0.55318	1.11135	0.4401	0.88462	1.04878	-0.54534	-0.97569	-1.21006	1.00898	-0.50317	0.28746	1.05726	-0.92432	1.1135	-0.74161	-0.9304	-0.01656	1.38888	-1.90034	-1.08182	0.59326	0.7166	0.85493	-1.6013	-1.44634	0.70526	0.79806	1.7353	0.21755	0.84072	1.87128	-0.10715	0.08222	0.05704	-0.18487	0.18517	0.33473	0.26884	0.03207	0.50712	-0.64489	1.05179	-0.81123
0.46081	0.86314	0.41246	0.05673	-0.61774	1.21931	-0.86244	-0.84661	-1.29314	0.8719	0.42979	0.1866	-0.17033	-0.07881	1.57502	0.56244	0.89347	0.3805	1.10368	-0.32761	-0.01667	-0.58034	0.60992	-0.59715	0.74764	0.76315	1.04132	-0.47155	0.89039	-0.17019	1.30579	-2.79898	-0.78075	0.30791	0.70575	-1.14948	-0.65604	1.24086	-0.28302	-3.09587	-0.19056	0.33467	-1.03058	-0.29173	0.3965	-0.25002	-2.1579	-0.46479	0.3253	1.13392
0.04734	2.45594	0.99146	0.3198	-0.04853	1.48832	1.26935	1.18327	0.00616	-2.46371	-0.54132	1.12231	1.89521	-0.77898	-1.85002	-1.54667	-1.30755	0.14534	-0.65655	0.7263	-0.12686	0.71288	0.26337	0.5691	1.68428	-0.07311	-0.58444	-1.3203	1.39288	-0.60406	0.2497	0.10344	0.44578	1.46143	0.56896	-0.02118	0.46311	-1.96002	1.82014	-0.19556	-0.66344	0.12118	0.33662	0.12149	-0.75579	0.15163	0.81769	-0.75084	-0.57262	0.00996
-3.05825	1.06263	1.55022	0.45704	1.59722	-1.57893	-0.05964	2.26417	-0.75958	1.53084	0.77695	1.3005	0.72513	0.42989	0.51254	-1.31214	-3.84685	-0.718	0.37462	-2.01416	0.16871	2.27415	-0.37927	0.18301	-0.61798	1.36943	-1.03998	-1.79526	0.98615	0.67651	0.8311	0.54938	-0.82446	0.24405	-0.85715	0.24158	0.57077	-0.58673	1.05582	1.25949	0.98457	-0.85511	0.21989	1.24352	1.74263	1.23745	-0.0769	1.2977	0.66297	-2.2305
-0.12237	1.75034	0.86735	0.07248	-0.1932	0.596	0.57551	0.49928	0.11684	0.10393	-0.37021	1.1905	0.20265	0.03716	-0.8325	-1.20625	-0.81949	1.92142	-0.23575	-0.48701	1.02175	-0.10883	1.22769	-0.45666	0.67379	1.91333	0.15212	-0.45798	-1.62257	-0.25743	0.33835	-0.25132	0.10307	0.42633	0.19932	-0.92851	0.34484	0.22239	0.19143	0.38901	-0.28668	0.3012	-0.09997	1.53426	0.07447	-1.19653	1.02883	0.07054	-1.29628	-0.26408
-0.41337	1.81274	0.7557	-0.99285	-0.80676	1.75765	-0.47892	-0.29041	0.32318	-0.28576	0.32177	0.10148	0.01774	0.01585	0.16003	-0.94351	0.13468	1.98193	-0.76955	0.06583	-1.55267	-3.0092	-2.24496	1.21101	-0.11023	0.95845	-1.17455	1.44352	-0.24888	1.10725	2.53984	-0.6396	-0.44453	0.45033	-0.47621	-0.08167	0.1485	-1.5504	1.01437	1.43462	-0.47104	-0.52005	1.57668	0.12243	-1.06175	-0.84705	0.45111	1.22088	-0.7324	1.28376
-0.13135	1.73989	1.12351	-0.11953	-0.727	1.21724	1.45157	-0.60289	1.75243	0.70947	0.31571	1.51278	0.42751	0.0661	-0.73422	0.3464	-1.09669	-1.15391	0.87151	-0.92824	0.70127	-0.94386	-0.0178	-0.84044	0.26228	-0.74948	-0.69249	1.35109	-0.18987	0.47953	-0.99799	1.14537	0.19094	0.53097	-0.36276	1.23684	-0.24485	-0.12099	1.01774	1.11749	-1.03995	-0.10435	0.05846	0.07758	0.80274	1.13409	-0.4645	0.92169	-0.37464	-0.70773
-0.77535	1.90958	0.44718	0.87656	0.80612	5.01558	0.17075	0.67685	-1.78171	-0.98519	0.79446	-0.32432	-0.45315	1.47902	0.85288	0.37231	-0.12309	2.01983	1.72333	0.73799	-0.08676	-0.41049	0.4959	-1.17054	1.1707	-0.32706	-0.20494	1.21808	-0.12018	0.86103	1.20075	0.05812	0.93615	1.58918	1.14774	0.303	2.31277	1.21522	0.23559	-0.47056	1.9891	0.52354	-1.67278	0.47988	1.30803	-0.06743	0.85532	-0.27811	-0.5829	-0.85596
0.44343	1.67678	0.71533	0.71147	-0.42035	1.84117	-0.13417	-0.59409	-1.07113	-1.46524	-0.57136	-0.24355	-0.43977	-0.7929	0.13267	-1.10669	0.23982	-0.48934	-0.95302	0.04949	0.70285	0.55032	0.25095	-0.97111	0.16153	0.47514	-0.64219	1.08993	0.12211	-0.9081	-0.03663	-1.18353	0.11946	-0.33646	1.72285	-0.86154	-0.82407	0.44259	1.36958	1.36518	1.28089	0.04325	0.45102	-1.321	0.42656	0.52991	-0.27801	0.37819	0.97817	-2.08491
0.89751	1.86388	-0.04012	0.23459	-0.73067	2.1994	0.07826	-0.39291	1.02999	0.20976	-1.07335	1.6551	1.26895	-0.72695	-0.1158	1.38685	0.68998	0.8231	-0.19239	0.50765	0.36676	-1.21909	-0.58072	-0.2339	0.13363	2.39695	-0.00485	-0.03792	1.19773	-0.21141	-0.7133	-1.25791	0.09416	-0.60759	1.08894	-0.87188	1.07672	0.49063	-1.91592	0.26437	0.81238	0.0605	-0.45474	1.25061	0.16311	0.41459	0.13058	-0.24932	1.01636	0.43519
-1.9471	0.32665	0.32941	1.32783	0.98548	1.65087	0.50865	1.20306	-0.39925	0.87647	0.94826	-2.72077	-1.3238	-0.24192	-0.88205	-0.20088	-0.17513	-0.42371	-0.76898	0.75369	1.50305	0.1537	-1.43895	-0.69968	0.17838	0.41984	0.92319	-1.58146	0.51149	-0.82903	0.69254	-1.3809	-0.74855	0.04688	-0.23381	-0.03094	0.34517	-0.54124	1.65475	-0.50239	0.35573	-1.30567	0.42551	2.29884	0.95367	-1.22387	-0.8541	1.0667	-0.62694	-1.59825
-0.89962	1.42817	1.2325	-0.0634	-0.45482	0.58337	0.79353	1.89645	-0.68827	-1.1945	-1.10885	0.69749	0.17066	-1.07645	0.18017	0.18788	0.69645	0.79081	0.08261	0.57518	-1.24893	0.75043	-0.76333	-0.7432	-0.91514	0.64748	-0.20377	0.76652	-0.60954	-0.11179	0.21294	1.15301	0.05283	-0.30586	0.4818	0.00994	2.12249	-0.60021	0.9902	1.04851	-0.67138	0.8492	0.07991	-0.07982	-0.19217	0.18603	0.05832	-0.71086	-0.49673	0.53934
0.29794	2.07143	1.02652	1.56352	-1.06271	3.43205	0.90638	1.16487	-0.27323	0.69818	-0.4378	1.97439	0.16113	0.7308	0.98614	1.63089	-2.10106	-0.41236	-1.24902	2.19596	0.0211	-0.81388	-0.99353	-0.6676	1.47291	0.61515	1.25281	-0.31088	0.36654	-0.49485	-0.63462	1.00943	-1.32516	0.09865	0.44458	1.9457	-0.50617	-1.67365	-2.2086	0.33709	0.42847	0.36707	0.22316	0.72021	0.54171	-0.45798	1.45714	0.16931	0.61495	-1.44384
-0.05013	2.48619	1.09809	0.47589	-1.1814	2.26023	0.17044	0.22157	1.0264	-0.31399	0.12991	1.08038	1.02247	-0.36628	0.312	0.36727	0.05051	-0.21005	-0.40501	0.95158	1.63874	-0.66469	-1.58367	0.99224	-0.00962	0.32742	-1.09264	1.12254	-0.05881	1.68169	1.45067	0.91119	-0.34978	1.48618	1.05215	0.46544	-1.11332	-1.75553	1.07301	0.6777	-0.24875	0.02093	-0.03848	-0.45339	-0.43705	1.87745	2.54687	0.81101	-0.84868	-0.29904
-1.71946	1.27191	-1.05826	4.88394	-1.01883	-1.10414	0.62288	-3.75775	-0.02781	-3.45864	2.91864	2.16468	0.29745	-1.23617	0.09103	1.71287	2.1302	2.42624	1.84563	0.2969	-0.401	0.52672	-1.10909	0.06486	2.13791	0.70053	0.26455	0.20038	-0.06608	-0.53383	-0.60422	2.29892	-0.90569	0.02118	0.69854	1.37486	-0.91394	0.81481	-0.36539	-0.67623	-0.08838	-1.03109	0.19502	1.25851	-0.72772	0.235	2.13275	-1.80091	0.20946	0.31283
-2.96131	0.35219	0.33313	1.30486	0.03921	0.29656	0.31121	1.1651	0.37601	1.83363	-0.66276	-0.07382	-0.1129	0.33656	0.0627	1.22182	0.38495	-1.36672	0.9843	0.15218	0.54495	-0.38809	0.55085	0.18088	0.69432	0.77722	1.0933	0.35533	-0.72116	-0.30285	0.97074	1.22599	-0.07872	0.49935	-1.26542	-0.5872	0.91264	0.65658	0.4125	0.48936	-0.45099	2.85292	0.49429	2.08938	0.00424	0.25812	-0.56001	0.11805	-0.41964	0.18821
-1.10479	0.98436	0.03942	0.70295	-0.31849	-0.47321	0.64241	1.95152	-0.60889	0.3805	0.54192	-0.23455	0.01822	-0.30329	0.20596	0.3174	-0.00116	-1.21047	1.73175	0.57009	-2.22713	-1.41963	-1.05508	-0.53569	0.04294	-0.5032	0.98931	-1.22249	-0.00232	0.10987	-0.11281	-0.74109	1.45248	-0.13756	-0.71881	0.31081	-0.60197	0.47319	0.18201	-0.50271	0.54506	1.1285	-0.49749	-1.16962	0.75209	-0.14266	2.23534	0.55105	1.00896	1.08461
-1.5366	1.29747	0.06232	0.65306	-0.90202	0.45571	1.46666	1.55662	1.03851	0.2113	-0.45097	-0.3436	-0.8725	-0.81587	-0.63262	0.12521	-0.51239	-1.05815	0.12904	0.60052	-0.62201	-0.45716	-0.0179	1.36164	0.41558	0.81396	-0.19003	0.58668	1.27993	-0.10395	-0.09688	-0.82214	0.35989	0.70814	-0.91213	-0.36437	-0.80471	-0.16973	1.68594	1.15594	-0.25637	-0.07587	-0.13115	1.21317	0.41679	1.76913	0.61498	-1.20753	1.61157	-0.51639
-0.07639	1.48534	1.00031	-0.82308	-0.34449	-1.01635	0.58605	0.28901	-0.96592	1.63032	-1.60428	0.90045	0.5671	-0.4032	-0.94189	-0.70754	0.43833	0.13988	1.19228	-0.10463	0.12645	-0.21185	-0.86362	0.05211	0.07624	-0.12587	-0.73482	0.42308	1.44613	-1.39089	0.45478	0.72742	-1.30071	1.16403	-0.27333	0.88971	0.80717	0.21714	0.79823	1.59026	-0.34081	0.08882	-0.3319	-0.16842	-0.85101	1.53689	0.83052	-0.86362	-0.96576	1.0662
-1.93872	0.39164	-0.80687	4.69989	-0.13066	-2.53095	0.21786	-6.34523	-0.38435	-5.12484	0.9322	2.85054	-0.37646	0.57648	-2.29283	-1.26448	2.23793	-0.42939	0.64603	0.3671	0.08159	1.5682	0.54023	-1.71438	2.02728	0.66823	-0.22812	2.07914	0.25982	-0.99522	0.05792	0.10059	0.81364	-0.43704	-1.15643	-0.59333	0.05546	1.11276	-1.52496	1.09118	0.20412	0.05562	-1.54239	1.64809	-0.07491	0.42436	1.58202	-0.16731	-0.74404	-0.36068
-4.24402	-1.08394	0.81612	1.55494	2.2432	1.05776	-1.70067	-1.01517	-0.49555	0.57207	0.53718	-1.07314	-0.64014	-1.7118	-1.51926	0.55994	0.95298	-1.91989	-0.50014	-1.17738	-0.65625	-0.45992	0.79082	0.11254	-0.23863	0.78467	0.88583	-0.25985	-0.71234	-0.96457	0.41471	0.51696	0.47183	0.92042	0.08026	0.23496	-1.46233	-1.98883	0.68997	-1.17019	0.30915	1.34218	0.16606	-0.83901	-1.62032	-0.15389	0.33046	1.09165	-0.24437	1.12038
-2.04031	0.34291	0.29368	0.75126	-0.36832	0.70021	0.49158	2.06977	-1.0457	0.62609	1.17776	0.46939	0.02904	-1.36307	-0.19799	-0.01968	0.27322	1.5181	-0.75078	-0.76088	1.51518	1.2542	0.39198	0.63135	-0.44975	-0.75757	-0.17645	1.21073	0.38682	0.08677	0.47516	0.69828	0.64724	-0.89488	0.04696	1.50982	0.77361	-0.9644	1.19404	-0.34254	2.06021	-0.686	1.30106	-0.02923	-1.66425	0.18897	-1.11936	-1.11736	0.21453	-1.23501
-3.22535	-1.27698	-1.33437	2.11781	0.5053	2.10308	-0.72266	-2.10701	1.56763	2.30543	-0.20761	2.15421	-0.15387	0.50978	0.80488	1.67363	0.44807	0.47437	0.59265	-1.54624	-0.32452	-0.4126	-0.56976	-0.13919	-0.5309	-1.02407	0.05358	1.32879	0.61672	0.63637	0.09036	-0.60549	0.0357	-0.89396	0.63978	-0.53678	0.25094	0.36746	0.85993	-0.29592	-0.69418	-0.23391	-0.55477	-1.68744	0.37475	-0.12956	-0.39843	-0.18474	-2.55552	2.31423
-1.32194	1.44838	1.22664	-0.01267	-0.38049	0.06887	1.46767	0.77585	0.48189	1.43917	-0.95139	0.74033	0.16471	0.10971	0.15588	1.62091	-0.17929	0.96817	-0.06069	0.75871	0.37693	0.23871	-0.66943	-1.97639	0.01873	-1.70408	0.85534	0.41047	0.30227	1.16169	-1.19126	2.66252	-0.5545	0.98132	-0.48334	-0.77279	1.1215	1.61306	-0.12154	-0.5314	-0.86023	0.30855	-1.3115	2.37539	-1.722	0.61392	0.72813	-0.45943	1.43284	0.18646
-1.28426	1.18876	0.26017	-0.44729	-0.27145	-0.6244	0.33568	2.76034	0.34679	0.95517	1.25337	1.70864	-0.12979	-0.36106	-0.58054	1.80997	-0.61472	-0.17578	0.49358	-0.95599	-0.1287	0.49551	-0.59309	-0.97025	0.12238	-1.61879	0.00207	-1.3257	-2.01619	1.14226	0.43605	0.5919	0.95652	-1.30865	-0.44451	0.36923	-0.25719	1.47719	-1.78427	0.25847	-0.56705	-0.91935	-0.28516	-1.65884	0.02425	-0.50413	-0.54397	-1.23399	-1.09477	-0.38498
-2.67603	0.27762	0.0905	0.78951	1.0713	-0.15428	0.30292	1.32257	0.20842	0.46099	-0.09709	-1.84806	-0.6659	1.87308	-0.21549	-1.16844	1.13881	0.85947	0.57634	-0.74824	0.29563	-0.38317	-0.677	0.4035	1.87705	-0.4551	-1.71873	-0.83007	-1.40063	0.34595	-0.35395	-1.33384	-2.34535	-0.13836	0.50187	-0.00901	0.64165	-2.09279	0.52682	0.69031	-0.74975	-3.13295	-0.62367	0.47496	1.18095	-1.62557	-0.56043	0.83795	0.99615	0.84072
-1.72577	1.22248	1.35194	-0.98949	-0.38626	-0.49128	2.16892	1.05642	0.30802	0.70388	0.75501	0.88154	-1.81658	-0.55641	-1.04303	1.71845	-1.40314	0.94711	0.69948	-0.12236	1.40311	-0.59588	-1.16552	0.59367	0.77099	-1.25151	-1.92705	0.25305	1.46051	1.37963	0.0345	-2.26412	0.85348	-0.50497	-1.60082	-0.14448	0.21296	1.74219	0.09243	-0.11176	0.45931	0.51006	-1.85687	-1.89817	0.0317	0.57717	0.49454	-0.89086	1.23969	-1.85815
-3.18342	0.36641	0.30832	1.45484	1.49459	0.29421	3.30692	-0.93691	-0.09524	1.22965	-0.77616	0.65472	1.49186	0.23113	-1.26698	1.77365	-0.8978	-1.10751	-0.1419	0.16703	0.1289	1.52237	2.01285	0.52157	0.70825	0.89061	-0.23711	-0.17219	-0.00489	0.19039	-0.42576	-0.52248	-0.13271	0.22679	-0.05742	1.00969	0.08193	-0.7501	-0.16665	0.03396	0.73144	-1.34975	0.81613	-0.8142	-0.12853	0.11665	-0.95313	-0.04419	0.52576	-0.26424
-0.84489	1.40859	1.86678	-0.96422	0.17626	-2.66799	0.68999	1.14822	-0.79573	0.97576	1.02426	1.29191	1.39437	-1.76268	-1.16984	0.02687	0.32708	0.90035	0.77579	0.6776	-0.91982	0.65236	-0.20459	-0.17755	-0.08647	-0.54866	0.56228	-0.205	0.8327	-0.70978	-0.86048	-0.35632	0.28021	-1.65816	-1.07097	-0.84276	0.24005	0.77599	-0.86174	-1.07603	0.61094	-0.66539	-1.90014	1.1371	0.12811	1.89694	1.35291	-0.25801	-0.02511	-0.79388
-3.4377	-0.16311	-0.61853	2.59152	0.95219	0.13136	-0.31992	-1.6749	0.27031	1.93086	-0.00214	0.09302	0.72317	0.14529	0.15627	-0.42993	-0.93632	0.09368	0.33912	0.33701	0.37446	-0.94433	0.92523	0.44998	-2.68026	1.82634	-1.28925	1.02059	0.20626	-0.23666	1.60439	0.8257	0.92653	1.04905	0.18604	-0.63987	0.12881	1.18535	1.92403	-0.41778	-0.53085	0.05168	1.16957	-0.64298	-0.90053	-0.20372	0.70828	-0.99594	-0.39275	1.20014
-3.06714	-0.71475	-0.41781	0.1952	1.85996	-0.76527	-0.07476	0.48925	-1.82381	0.92364	-0.67284	-0.95588	-0.64688	0.47923	1.03445	-0.83278	-0.72157	-0.37471	-1.77538	-0.24499	-1.6102	1.3519	-2.09967	-0.00151	1.26353	-0.61439	-0.23732	1.06811	0.42927	1.25455	0.3567	-0.4194	1.24185	-0.35215	0.71502	0.80345	0.33218	-0.70191	-0.03554	0.89703	1.04528	-0.00316	-2.36315	-0.96322	-0.07385	-0.27462	0.64265	-1.78182	-0.58136	0.36945
-3.06496	-0.58802	-0.19363	2.16449	0.63611	-0.71411	0.18673	-0.04618	0.67782	1.33178	-0.0883	-2.42717	-0.89938	1.36156	1.02269	-2.03819	0.57848	-0.79149	-1.25759	1.11922	0.1946	-1.16335	0.83644	0.53887	-0.50473	0.53299	0.55317	-0.36635	1.94259	1.38814	-0.57099	1.03278	0.41482	-1.22271	-0.44493	-0.06632	2.38324	-0.61668	-1.80161	-0.65656	0.15205	0.15042	0.39599	0.40599	0.8153	-0.16066	1.35074	-1.10993	0.00669	-0.0393
-2.39404	0.14995	-2.03753	4.46472	-0.69723	-0.41904	0.21129	-1.71273	1.39417	-2.05279	1.0213	2.11638	-0.07817	-0.9389	-0.21146	-0.10775	-0.1609	3.04865	0.73334	0.05845	-0.16745	-1.97277	0.01554	-1.37255	-0.00939	1.15287	-1.11239	0.53335	0.1667	-0.41787	1.36441	-1.18462	0.34189	-0.98793	-0.82067	-1.82321	0.16066	1.07031	1.35223	-0.3718	1.43244	-0.53677	-1.06675	0.09301	-0.02122	1.60981	-0.60691	0.60378	-0.75411	0.60621
-3.39399	-1.02448	0.18238	3.63731	0.30078	-1.65137	-0.80082	-1.93686	-0.60953	-0.37532	0.61609	0.54003	0.98374	-1.52702	-1.77698	-0.74094	0.11028	1.27388	0.01621	0.46581	0.30698	-1.89992	1.14375	0.49503	-1.35002	0.35557	-1.15014	0.90534	0.06925	1.94263	0.36477	0.2045	-0.2125	-0.25286	0.77868	1.76937	-0.82007	0.70084	2.55905	0.99022	-0.35922	-2.28303	-1.08199	0.51174	-0.97704	2.33909	1.53443	-0.18364	0.68327	0.40693
-1.37688	1.20985	-0.17082	0.72573	0.9013	0.9013	-1.35291	1.6985	-1.6604	1.11699	0.00728	0.96648	0.43775	-0.89193	-1.28134	-1.41575	-0.94879	0.46448	-1.71327	0.50066	-0.93618	0.39454	-1.9945	-0.21298	0.20478	-2.56073	0.73384	-0.25806	0.93783	1.39534	0.41642	-1.22345	0.70197	0.26796	0.1889	0.63452	0.2643	-0.68602	0.95045	-0.74419	0.191	-0.0916	0.51761	0.78436	-0.26315	0.41937	1.02447	0.23279	0.84356	0.69047
-3.00096	-0.83991	-0.56066	3.20769	0.41158	-1.87569	-1.23381	-4.17477	1.17239	-0.53071	0.62967	2.2236	-0.88828	-0.02855	-0.85472	2.0078	0.09883	1.93786	-0.39141	-1.15334	0.02716	-0.1809	-1.52001	-0.62788	0.54414	-0.06705	-0.45565	1.60675	-1.53059	-0.66577	2.10447	-0.46536	0.53927	0.7469	0.58512	0.35571	0.41064	0.20775	-1.63645	-1.62534	-0.66907	-1.52036	0.71405	-0.46962	0.60141	-1.28046	-0.75739	-0.32238	0.41718	0.80936
-0.86891	1.19328	1.77188	-0.14964	-0.01566	0.7914	0.82213	0.50479	-1.02999	0.31586	-0.46428	-1.41639	0.64962	-0.17323	0.55353	1.16341	-0.5188	-0.34355	0.67406	-0.29777	-0.04684	-0.7992	-0.92055	-1.75427	0.88421	1.10969	1.05037	1.93972	1.45394	1.27108	-0.44325	-0.2878	-0.76188	0.3416	1.41141	-1.32245	-0.36381	0.04607	0.31601	-0.606	-0.55174	0.65042	-1.01755	-0.99771	-1.31866	0.84521	0.06471	0.49791	-0.95426	1.05605
-3.31841	-0.09942	-0.41378	1.5631	0.06426	-0.11592	1.74001	1.39172	-0.77863	2.43665	0.02335	-1.59183	0.67229	1.03355	-0.54081	-0.94969	2.39106	-0.80208	0.31196	0.33864	0.12047	0.32595	-0.38567	0.17094	-0.46872	-1.02938	0.3	0.03629	-0.94225	0.55693	0.33075	0.53392	-0.17667	-0.16739	1.95531	0.94043	0.08643	-3.37677	-0.39698	-0.66205	-0.10643	-0.7648	-0.32695	-0.12031	-0.61284	1.71203	-0.63024	-0.38805	-1.92465	0.04914
-3.13524	0.36502	0.48706	0.34763	1.50974	1.38741	0.86382	2.91494	-0.1649	1.75822	1.62527	-0.36051	0.90859	-0.13398	0.29956	0.07313	-0.0202	0.3246	0.01469	0.49848	0.97817	-2.43955	0.89056	-1.42842	-0.17815	-0.44044	0.13348	0.07357	0.99732	0.01117	0.30665	-1.22341	-1.75102	-0.64347	-1.72786	1.49015	1.44394	-1.30957	-0.5551	-0.50716	1.65763	1.21181	-1.90121	-1.28295	0.01599	-1.81172	1.10227	0.78658	-0.2121	-1.76178
-3.0987	-0.60315	0.68889	3.17463	1.16454	0.41892	0.19717	-1.97347	-1.37831	1.02079	-1.30275	-0.47965	-1.99278	-0.47829	1.23868	-0.18941	-0.06345	-1.51561	-0.33321	-0.85127	-0.7985	-0.87906	0.15333	-0.31633	-0.4299	0.53701	0.13793	-0.57498	-0.80582	-0.72582	-1.6621	-0.84387	0.88397	0.8986	0.98424	1.18372	0.50069	-0.50146	1.26872	-1.46606	-2.07105	0.03924	1.65024	-0.75607	-2.45306	-0.32752	0.06843	-1.52863	0.99422	0.69659
-2.14852	0.15153	-0.90363	2.48895	1.10776	0.07596	0.10235	-0.31726	-0.58104	-0.05854	-1.95376	-1.07815	1.01923	0.17091	-1.67021	1.11484	-1.15511	0.17171	1.3242	0.20953	0.22183	0.41983	0.29315	1.69138	-0.36636	0.57211	0.09403	-0.04325	1.15466	0.40817	0.15381	0.9388	-0.06582	0.35015	0.34742	0.28575	-0.15856	-0.20445	-0.45703	1.03126	-0.07921	2.1764	-1.06273	0.65481	-0.9793	-1.0244	-0.94996	-0.60501	1.45186	-0.39167
-3.56409	-0.4278	0.64561	1.23649	1.49244	-2.10108	-0.30677	1.22732	-0.49684	1.52672	-1.27273	-0.36221	0.16309	-0.31403	-0.28806	0.69418	1.44242	-0.18915	1.10802	0.51945	-0.57083	0.28006	-0.65885	0.1741	0.49052	1.04425	0.11028	-0.39042	1.63176	0.40494	0.20773	-0.28768	-0.32677	1.37333	-2.15385	-1.15883	0.76025	0.55878	0.63967	1.38844	0.65355	-0.19414	0.94377	-0.93028	1.25499	0.07548	-1.00166	-0.26866	1.35149	-1.2271
0.83211	1.59601	-0.3956	1.28584	0.28035	2.45111	-2.62318	-0.33731	0.26853	0.36301	0.04573	-0.04848	-0.32013	-0.20637	1.20696	-0.64476	1.75923	-0.69749	0.75986	-0.44552	-0.3443	0.27628	1.98696	-0.29204	0.28354	0.15815	-0.16607	-1.77961	0.3318	0.50777	-0.61407	-1.9841	1.06869	0.10897	-1.74788	0.22339	1.74404	-1.99889	-0.09577	-1.23684	0.50332	-0.26628	-0.081	-0.14054	-1.08213	-0.46131	-0.88242	1.90229	1.90665	-1.5937
-2.90305	0.24087	0.5537	0.79217	0.90953	-0.25406	-0.0171	2.54211	-1.23765	0.15956	0.34368	0.69345	0.19624	0.0946	-1.13264	-0.23835	0.29839	-1.90057	0.63775	-0.71739	1.28822	-1.06887	-0.16361	0.75749	-2.08019	0.53562	-0.06971	-1.68683	-0.2559	-1.6825	-1.29641	0.5075	-0.08641	1.27063	0.6575	-1.16716	-1.31148	-0.16109	0.28989	-0.84878	0.0941	0.0765	-0.15467	-1.12085	1.38648	0.60177	-0.55518	-1.84585	-0.31441	0.02783
-0.41016	1.37977	0.56825	-0.39329	-0.1849	1.52255	0.08335	0.33367	-0.76459	0.10992	-0.03512	0.73298	0.36921	-0.30476	-0.11824	-1.4676	0.28871	-1.45891	-0.27656	-1.21091	0.57957	-0.07329	0.95262	0.77168	2.49157	-2.23449	-0.02364	0.61479	1.65092	0.92935	-0.26746	0.22369	1.4071	1.84499	0.66398	0.08597	-1.32771	-0.58166	-1.21026	-0.9784	0.21554	-0.3123	1.67748	-2.41297	-0.60876	-0.82048	2.55831	-0.97008	-2.25269	-2.51866
0.36422	-0.68111	-0.05564	-0.61769	1.56911	1.2275	-1.7218	0.15837	-1.06212	-0.33098	0.58516	0.36902	0.57877	-9.33E-04	-0.02339	1.62249	1.32724	0.38437	-0.49422	-0.53449	-1.59685	0.05309	-0.92566	-1.14529	0.17805	-0.06274	0.92229	-0.22702	1.44708	-0.19044	-1.48411	0.96116	-2.16551	0.13053	0.79011	-0.02232	-1.46865	-0.86439	-2.47051	1.00746	0.24745	0.94284	0.62491	-1.50994	0.62484	-0.79657	-1.48069	-2.53097	-1.12392	1.35733
-2.14937	0.0704	-1.96681	1.52254	0.72659	0.51984	1.84893	2.88282	1.22586	-0.40515	0.51393	-1.20126	-1.7209	-0.79293	0.27641	-0.04011	-0.03076	1.08919	-0.21604	0.57701	0.48952	0.08338	0.42627	-0.70912	0.89181	-1.83021	0.44385	-1.44698	1.21899	-0.14529	-0.303	0.2873	1.18011	-0.78897	-0.15147	-1.36305	-0.85393	0.86781	0.018	0.38585	0.83002	0.40036	-1.0474	0.21767	-0.65437	-2.40894	-0.87452	0.1437	2.04232	0.79508
-2.61297	0.05462	-0.18003	3.39772	1.02512	-0.34618	0.49708	-1.83267	-1.08768	0.77266	-0.54548	-0.56445	-1.30934	-0.09518	0.01858	-1.8362	0.28881	-1.7444	-1.11334	0.27929	-0.19533	0.50364	1.19921	-0.67337	-0.81288	-0.09695	0.69157	-3.47194	0.58744	1.38328	-0.11827	0.1519	-0.09017	-0.24373	-0.21896	-0.36273	0.54375	0.45537	-0.48042	0.82169	0.32204	1.52114	-1.21957	0.09958	-0.91437	1.23329	-0.2892	0.02708	1.70196	1.45022
0.45951	1.37112	0.49153	0.23048	-0.43637	2.43904	-1.64712	-0.70001	-0.58047	0.15387	1.10897	-1.03996	1.04943	-0.25945	-0.45762	-1.41512	1.57544	0.43033	-0.24631	0.23007	0.12624	-0.68557	0.04871	-1.14039	-0.90604	-1.97088	-0.28754	-0.71089	-2.0932	-0.33732	0.76501	-2.0252	-1.19415	0.28813	-1.1576	-0.73502	3.15758	-1.3298	1.07784	0.68378	-1.35897	0.3063	-2.2775	-0.15215	-1.72716	0.16948	-0.95613	0.50252	1.37306	0.84433
-2.3459	-0.03904	-0.66359	4.16297	0.43614	-0.7692	-1.82547	-5.18785	-0.53207	-1.936	1.24518	0.59603	-0.38145	0.35623	-0.62105	-0.41107	-0.0412	0.97697	-1.05424	0.90972	0.44213	-0.31234	0.10944	-0.50541	-0.03959	-1.34054	-0.86439	-1.00592	-1.23037	1.09597	1.42677	-1.04035	1.47563	-0.01153	-0.40672	0.0602	0.53278	1.32253	-0.0476	-0.39975	-1.94837	-0.99782	-0.88604	-1.42126	-0.3937	0.12485	-1.52594	-0.52124	-0.12877	-1.27321
-3.33499	-0.91645	0.22197	3.59846	0.69064	-2.16662	0.13829	-4.60409	0.58354	-2.05965	-0.46422	-0.37489	0.27263	0.27554	0.13173	1.10552	1.49617	0.11231	1.91143	1.28526	1.07043	-1.66177	0.45386	-0.53424	1.28166	-1.26896	-0.57387	-0.40215	-0.49123	0.95157	-0.90412	0.20722	1.54277	-0.14578	-1.1589	1.95884	-0.34533	-0.47795	-0.54598	-0.8162	-0.30152	0.70352	0.29028	0.3716	0.58287	0.16945	-0.39804	0.245	0.1423	0.8736
-1.2344	1.14328	0.62758	0.54287	1.47002	2.16229	-0.01596	0.63208	-2.36566	-0.39062	0.42602	0.91747	-0.10962	0.61379	0.35207	0.51521	-0.64979	-0.66146	1.76651	2.46378	0.14506	0.27607	-0.46162	0.0924	-0.623	1.36953	0.7539	0.81486	0.10449	1.42533	0.9354	-0.08954	0.50788	-0.98253	-1.26738	1.19729	-0.26814	1.45163	2.22565	1.35178	-0.45963	-0.94367	0.10059	-0.47836	-0.01913	-0.49755	0.10625	0.20385	-0.1753	-1.72947
0.66923	1.97661	0.43775	0.4085	-0.63498	2.64842	-2.4378	-0.43268	-0.26823	-2.45817	0.72071	-0.46971	0.533	-0.46611	-1.72317	-1.14606	1.10352	0.4453	0.74599	-0.58204	-0.23142	0.12172	-1.54465	0.48992	-1.02796	0.12451	1.02887	-0.75475	-1.77061	1.10288	0.69174	0.2945	0.33898	0.16784	-1.00713	-1.18823	1.99907	-1.55442	-1.00624	-1.31879	1.78247	0.95623	-0.22811	2.54965	0.14277	0.19683	0.23404	0.23824	-1.24667	0.70118
-1.83216	0.77227	-0.30652	1.07864	1.31429	1.21626	-0.11305	1.81424	-1.55114	0.79999	0.87806	-0.37512	0.52119	0.55313	-0.19371	-2.31861	0.32831	-0.60752	-0.18451	-1.1402	0.29911	-0.86196	0.74372	0.72481	1.48213	-0.15783	-1.85995	-0.63107	1.7893	0.89084	0.2452	0.33978	-0.15151	-0.41361	0.30059	0.27359	1.02784	-1.40874	-1.05966	0.15979	0.09092	0.06529	-1.39255	-0.51019	0.87915	-0.28228	-0.63108	-1.87962	0.58666	-2.29469
-3.11343	-0.57012	-0.2237	3.10075	0.15738	-0.0371	-0.80518	-0.23223	0.35379	0.26299	-1.15783	2.18366	0.21104	-0.84961	0.65789	0.11318	-0.03079	-1.06261	-0.89137	-0.01472	2.26729	0.92433	0.46546	-0.27124	0.43196	0.47615	0.61954	0.1163	1.35168	0.85286	-0.85604	1.01488	-1.02832	1.18257	-0.29114	0.0257	0.17274	-1.75296	0.81626	0.34295	0.67152	0.1728	-0.13779	0.85102	-0.93172	-0.63544	-0.57822	-0.34669	1.22158	-0.1088
-2.50726	0.43308	-1.80443	3.07204	0.84909	-0.95653	-0.47161	-1.44714	0.23418	2.11095	-1.88522	-0.95758	0.90667	0.05636	0.33099	-0.79468	-0.29768	-1.81372	-0.23878	0.0019	-1.39917	-0.10995	0.781	-0.50097	-0.18293	-0.70677	1.75279	0.51252	0.4677	-1.64105	0.45205	0.43915	-0.30242	-0.06368	0.38945	2.31342	-0.21125	-2.11339	0.24629	-0.57428	-0.25752	0.68007	1.13801	-1.82704	-0.94983	-1.6984	-0.94521	0.22758	0.12129	0.51573
-0.17153	1.2305	0.01597	-0.56733	-1.26311	2.10022	-0.02329	-0.09294	1.91251	1.32541	1.16492	-0.0885	-0.11652	0.8145	0.43713	0.13286	-0.1738	-0.18601	1.14821	1.23173	-0.31196	-0.05716	-1.5526	-0.55017	1.47957	0.46612	-1.27955	0.43313	1.90139	-0.44202	-0.33926	-0.01544	0.33624	0.82848	1.30005	-2.49729	0.35442	-0.68367	1.23751	-0.23458	0.18916	-0.87493	-1.52198	-0.15011	-0.84344	0.13322	0.78949	0.48646	-0.5549	0.43552
-2.2156	0.91596	0.09156	1.05958	0.55896	-0.7526	1.36318	2.53914	-0.65481	1.23848	0.48717	0.8532	-0.65454	0.00549	0.06453	-0.6489	0.99844	-1.27698	-1.38393	-0.57582	-0.57184	0.90121	0.84309	1.21937	-1.31499	0.18834	-0.40347	-0.67579	1.94895	-0.5467	0.35612	0.43203	-0.9849	1.56718	-1.08801	0.23706	-0.37863	-0.9446	1.76785	-1.74877	-0.57184	-2.26099	-0.50991	0.02741	0.67202	0.65571	-0.63772	0.4395	0.89557	1.81268
-2.60011	-0.26534	-1.15361	4.55112	0.00858	0.07865	-0.56772	-5.13189	0.30534	-3.34249	1.71198	-0.35996	-0.78434	-0.6154	-2.36647	1.90158	-0.02848	1.83482	-0.01082	1.04605	-0.53618	1.01837	2.20697	-0.23257	0.25898	0.56307	0.00783	1.17876	-2.12709	0.86911	1.60009	0.89183	0.94478	-0.38045	1.40938	0.25017	1.62837	-0.6829	1.57911	-0.13664	0.55554	-2.0595	-1.564	0.6472	-0.58425	0.5539	1.72824	-0.14615	-0.37126	0.01643
-2.66827	0.55741	-0.95398	-0.18262	0.11019	0.39237	-0.4031	1.34478	0.05021	0.93164	0.70992	-0.00123	-0.88292	-0.04145	0.09668	-0.31061	-1.20995	0.20299	0.00974	0.62398	0.708	1.21848	0.07508	0.6018	0.53955	0.7442	-0.09802	0.2995	-0.13203	0.40653	0.17879	-1.20474	0.87723	1.0753	0.78603	-1.14349	-0.54258	1.10997	0.38718	-0.06367	0.88882	-0.34665	0.52259	1.04187	-0.9517	1.02462	2.2041	0.45948	-1.86503	-1.98192
-3.45637	-0.26688	0.85309	2.60375	1.52362	-1.62089	-0.15454	-0.3665	-1.45156	1.4403	0.61121	0.01043	0.36508	-0.07221	0.61292	-0.18579	0.08935	-0.83364	-1.04317	0.49721	1.91336	-0.54242	-0.95715	0.58567	-0.44305	-0.38277	-0.1067	1.02753	-0.1558	-0.13175	-1.21216	-0.11862	-0.83679	1.45551	-0.65775	1.49572	0.14058	-1.5255	-0.86736	-1.59759	1.32138	-0.61149	-8.23E-04	-0.72286	-0.57963	0.56847	-1.78191	0.79362	0.0138	-0.46781
-2.24639	0.71568	0.47853	-0.76223	1.39425	-0.91135	0.03245	3.44786	0.11818	0.02601	0.01148	-0.51568	0.90686	1.63163	0.70401	-2.08449	-1.56647	-0.21973	-0.6177	-1.37916	-0.08671	1.65116	-2.2313	1.20496	1.23859	-0.02869	-1.04286	1.24806	-0.26955	0.34052	-0.04011	-0.79006	-1.36739	1.53327	1.82136	0.947	0.70917	-0.69463	-0.95473	-0.13279	1.79207	0.76563	-0.87405	-0.57322	0.1855	-0.02177	-0.61589	0.91809	0.07041	-1.05402
-0.32308	2.06671	0.85052	-0.29611	-0.16496	3.8885	-0.46178	0.34912	-0.69998	-1.62051	0.52634	0.53164	-0.55134	0.08478	-1.38165	1.65221	0.24564	1.21197	0.12996	-0.17144	-1.32466	-0.60841	-1.11299	0.79698	-0.69098	0.51947	0.85068	-0.78095	0.9929	-0.43932	0.1544	1.55035	-0.3691	-1.83492	1.2965	-0.61557	0.07986	0.18048	-0.46869	0.81421	-1.85511	-0.25754	0.72961	0.95833	-0.52263	0.34174	-0.79044	-0.02282	-1.29743	-0.61905
-2.74137	0.4411	0.05838	0.92623	0.84908	-1.11502	0.15467	3.0129	-0.66005	1.13944	0.12921	-1.21635	-2.0901	0.86042	-1.38067	0.41732	-0.24617	-0.12358	-0.44376	2.16616	0.29001	0.20616	-0.34808	0.36481	0.90859	0.0048	0.2647	-2.57996	0.26271	0.9632	-1.00247	0.77533	-0.23188	-1.10969	0.37098	-0.82757	2.04415	-0.57147	1.12105	1.22724	-0.85679	-1.41643	0.54539	-0.36935	-0.37168	-0.76198	1.24235	-2.0813	2.02282	-0.88014
-3.76465	-0.55929	1.81648	1.81348	2.30872	0.09833	0.17955	0.47087	0.41226	1.56631	-1.21797	-1.82146	-1.91229	1.11792	0.25245	-1.42539	0.24979	0.74483	-0.91618	-0.77512	-0.71237	0.07088	-0.68971	-0.88428	-1.67777	-1.6314	-2.45985	-0.34226	1.2827	0.4668	-0.86176	-1.78795	1.54682	1.65094	-0.26187	0.59284	0.95885	-0.32812	-0.26588	-0.95947	0.08032	-0.1841	1.02065	0.22341	1.28718	-1.87214	0.26329	-0.84399	0.27048	-2.02599
-2.40767	0.97434	0.1274	1.41907	0.54062	2.93601	0.40826	1.97294	0.57201	3.37543	-0.53419	-1.43946	-3.33694	-1.10522	0.73244	-2.04091	-0.72472	-1.11183	-0.45708	0.56392	-1.46406	1.34371	0.53261	-1.25025	-2.01113	1.5506	-0.32104	-0.88831	-0.82678	0.43579	1.72095	0.3485	0.22787	0.23193	0.88039	-1.79926	0.09493	-0.12247	-0.82848	0.37086	0.82298	-0.73083	0.5322	0.51343	-2.32413	-0.70033	-0.87114	-0.31517	0.79109	-0.63144
-2.74843	-0.18606	0.67893	2.42598	1.49306	-0.43676	0.49224	-0.6562	-1.13206	1.65812	-0.09908	-1.66459	-0.30449	0.36173	0.3259	-1.09433	-0.56578	-0.88226	0.29697	0.29161	0.89667	-0.90809	-0.3985	0.84766	0.5766	0.99252	-0.38789	-0.8897	-0.81825	0.80876	0.86646	-1.0643	1.71284	-1.71403	1.02586	0.54252	0.18713	-2.26339	0.72312	-0.11204	1.88114	0.59511	-0.11234	-1.04626	-0.80209	-0.37734	0.20053	-1.25909	-0.23159	0.50156
-0.69948	1.92315	1.1526	0.10663	-0.44578	1.68435	0.5497	1.13252	-0.14587	1.40046	0.79282	1.47033	0.66931	-0.50854	-0.38201	1.10659	0.12196	0.35295	-0.35568	-1.29942	0.12704	1.34845	0.11369	-0.39566	0.03243	0.11864	0.56929	-0.09378	-1.7916	0.57657	1.02134	-2.45767	1.04656	1.16566	0.84283	-0.32142	-1.90407	0.19599	-0.82055	0.5794	-0.99621	0.15571	0.92702	1.27901	-0.5047	0.6394	0.65069	2.88734	-0.36345	-0.29349
-3.12395	0.09016	0.63611	0.90088	0.52308	-0.52261	0.60818	2.59656	-0.31795	1.62357	-7.66E-04	-2.17987	-0.59152	-0.32177	1.1596	-0.52813	0.14815	-0.24215	0.08549	0.02158	-0.81778	-0.34326	1.86888	-1.25125	1.06434	-0.00692	-1.80936	-0.87999	0.17995	0.03468	0.31736	-1.29461	0.78721	0.26718	-1.11057	0.41647	-0.02907	0.9625	0.59178	0.38393	0.21559	1.11586	-2.0399	-1.48563	0.54064	0.02555	0.42935	-0.32986	1.13705	-1.59323
-1.275	1.70784	0.1179	-0.11755	-0.28552	3.30252	0.6486	0.06784	0.63853	-2.10519	0.50631	-0.81038	-0.85006	0.70886	-1.11664	0.2235	0.63098	0.00136	-1.71273	-0.25078	0.70702	-0.3793	-1.59289	-0.05904	0.4092	0.27797	-0.05412	1.24133	-1.21153	-0.07284	-1.53675	0.03145	0.04853	-0.51376	0.21008	-0.18155	0.06116	0.33618	0.04989	-0.07579	0.0119	1.25262	0.37821	0.35641	-0.79728	-1.98513	0.2774	0.1556	-1.00992	-0.53706
-3.44372	-0.32484	0.22469	1.02277	1.49671	0.07121	0.79702	1.22287	0.20648	2.00143	0.76293	-1.03693	-0.84154	1.21644	-0.87215	-1.50163	0.56799	1.90649	-0.78387	-0.79992	-1.23431	0.36143	1.1849	0.29451	-3.18595	-3.0494	1.50926	-0.46822	-0.55708	-0.27367	-0.43463	1.86255	0.81352	-0.65874	-0.72154	1.34683	-2.12909	-0.69925	-1.88442	2.72921	0.68862	0.31578	-0.37	-1.50277	0.08342	0.71849	-2.24574	0.82656	1.31681	-2.251
-3.21906	-0.23363	0.00141	2.11931	0.6201	-1.05529	0.26968	0.03524	-1.27113	0.96973	0.32612	-0.8377	0.1174	0.84206	-0.04223	0.63407	1.43011	-2.19247	0.1797	-1.8456	-0.04656	1.21029	-1.53593	0.16405	-0.27942	1.5804	2.8087	-0.91683	0.89422	1.80243	0.4299	-0.30148	0.62535	-0.21307	-0.52475	-1.06381	0.01929	1.45799	1.90825	-0.55186	-0.06499	0.81796	0.26505	0.32089	0.37783	1.4055	-0.1053	2.08655	-0.56218	0.48522
0.37461	1.7855	1.18801	-0.19677	-0.53757	1.76574	-0.12709	-1.38595	-0.44774	0.78574	2.35063	-1.29691	0.24498	0.22558	-1.52762	0.07601	1.29725	-0.14532	0.55228	1.81589	0.42919	-0.58682	-0.73521	0.28863	1.53589	-1.36496	-0.73624	0.27467	0.33929	-0.02813	1.12591	-1.48413	-2.03298	1.93729	1.0584	1.07047	-0.17017	-0.66595	-0.0343	0.32262	-0.005	0.79405	1.27029	-0.0036	1.27096	1.1204	-0.33184	0.20799	0.65787	-1.26374
-3.42974	-1.20082	-1.29827	2.35963	1.26707	-1.1056	-0.00243	-1.30879	-0.26059	1.27721	-1.07951	-0.99142	0.44516	0.21294	0.43624	-2.23636	2.12676	0.08787	-0.19695	0.26322	0.28428	0.02253	-0.11969	-0.84203	-2.00219	2.01786	-1.41139	-1.3401	-1.18526	1.01129	-0.12063	-1.53065	0.00216	-0.23872	0.94199	-2.20016	0.24689	-1.91894	0.97903	-0.77476	-1.17035	0.99527	1.02172	-1.99269	-1.20613	-0.16858	0.19683	-0.12517	-1.44485	-1.24686
-2.39767	-0.07244	-1.05	4.03132	-0.52467	-1.67069	-0.5623	-2.91248	0.17508	-3.29834	-0.04204	0.67429	0.15443	0.32772	1.41347	-0.97597	-0.23543	1.10727	0.25129	0.7699	0.67155	-1.08454	0.26253	-0.95197	-0.56488	0.53178	-0.22582	1.22949	-0.43407	-0.43675	-0.08334	-1.47085	-0.84155	1.3938	-0.72473	0.9762	-0.40868	2.21304	-1.00639	-0.61705	2.5932	-0.86245	-2.16339	0.96234	0.48268	-0.13716	2.87946	0.26897	-0.72097	0.24544
0.66084	1.19544	-0.22462	-0.1272	-0.60354	1.47217	-0.18869	-0.73358	0.24555	1.96038	0.55662	0.99995	1.14994	0.3159	1.28745	0.4869	-1.25308	-1.23348	-1.50511	1.56781	0.67277	-0.03415	-0.19918	0.15041	-0.15895	0.15388	-1.56309	1.84782	0.42524	-1.07178	-0.89521	-0.06963	0.42792	0.25113	1.78614	-0.68533	0.65567	-0.55536	-0.68491	0.19932	-0.06924	0.18786	-0.23851	0.41994	0.23569	-0.9824	-1.18819	1.05745	-2.4274	0.04043
-3.57296	0.41741	0.07173	1.55157	0.49417	-1.02719	0.15084	-0.57761	-0.4371	1.20402	0.77981	-0.49693	-1.84926	-0.56032	-0.46307	-1.00503	1.11852	-1.02035	-2.76984	-0.12381	-1.36994	0.49907	1.45013	0.98581	-1.16327	1.29668	-1.30299	-0.01879	0.10119	0.57451	0.38461	-1.12385	-1.42531	0.13304	1.47704	0.75863	-0.3672	-1.19205	-0.47158	-0.49181	0.35892	-1.28738	0.33359	0.34783	-0.36371	-1.31016	-0.43933	1.17925	-0.20535	-0.37034
-2.12367	-0.60899	-0.47493	2.60443	0.03769	0.73393	-0.855	0.72078	-0.47572	0.4898	-1.17701	-1.49046	0.72363	-0.26398	-0.4468	0.49773	0.65145	-0.95416	-0.51552	0.83201	-0.30295	0.40038	-1.65897	0.33371	-0.91663	0.0168	-0.34054	-1.63527	0.12007	0.37905	0.57348	-1.81097	0.46311	0.00942	-0.96509	-1.46458	0.31492	0.07689	-3.51475	0.96973	-0.86038	-0.61089	0.23199	-0.73344	0.16229	-2.60991	-0.29651	1.01841	-0.70445	0.29331
-3.11441	-0.66625	-0.33175	2.34058	1.10407	-0.06225	-0.23113	1.8928	-1.4735	0.73614	0.43277	-1.9151	-0.58019	1.75639	0.32606	-1.36929	0.23608	0.5149	-0.32618	-0.41493	0.69967	0.92216	-1.9194	-0.46963	-0.05977	-1.87953	-0.40206	0.4369	-0.18468	0.70124	0.83552	0.25179	-2.25896	0.65482	-0.84349	0.20338	0.42425	-0.68972	-0.38673	0.71709	0.26286	0.57705	-2.2547	1.01266	1.89108	0.81195	-1.12223	0.02	-1.84805	0.75426
-1.72448	1.20961	0.85365	0.20831	-0.82137	1.40057	-1.14525	2.0709	-1.00151	-0.08021	0.44152	1.43852	-0.71888	-0.34414	-0.00278	-0.00168	-0.03143	0.19174	1.27762	-0.58547	-0.41421	0.62212	1.59604	0.11483	-1.33154	0.43373	0.92842	-0.07987	-0.64613	0.33423	0.12032	0.96578	0.42686	0.70947	-0.47595	-1.40208	0.17057	1.25596	-0.54896	1.42782	0.36163	-0.35788	-1.20997	-0.31641	-0.2808	1.1418	1.32428	-1.68642	0.83833	-0.64461
0.34271	0.67046	1.02269	0.55862	-0.80386	1.39263	-0.34035	0.32949	-0.34358	-0.77474	0.50523	-0.04263	0.25523	-1.17211	0.92371	-0.27483	0.33897	0.06221	0.93695	0.04267	-1.22374	0.55223	-0.71039	-0.78018	-0.82843	1.09783	-0.21135	-0.35181	-0.04007	-0.37181	0.26647	-0.67122	-1.1637	2.00297	0.53849	-0.26483	0.43308	1.90988	1.3354	0.08784	-0.05391	-0.26024	-1.16619	0.46532	1.28046	-0.82455	-0.521	0.47282	0.56099	-0.45851
0.43083	1.70864	0.86931	1.11446	-1.353	0.57476	0.80587	0.29457	-0.71534	0.91788	1.18475	-0.7633	0.17795	0.2526	1.50724	1.30765	-1.57109	-0.97386	0.75266	-0.15782	-0.30492	-1.74268	0.09976	1.33994	-0.15086	-1.11003	0.62313	0.92375	1.78676	-1.40998	0.44698	0.95929	0.11345	0.35807	1.50064	-1.00707	-0.41215	-2.01564	0.50306	0.52189	-0.84785	0.7455	1.37008	-0.21858	-1.45053	1.32133	-0.28878	0.82519	-1.42218	-0.24906
-1.21665	2.16468	0.10676	0.7871	-2.25707	2.80529	0.48442	0.78448	-0.89049	-0.03562	1.59024	-0.03744	1.30855	1.49141	-0.10882	0.29953	-0.36131	2.53828	-1.1298	-0.51245	2.00479	0.41686	-0.08344	0.82937	0.56744	-0.31183	-0.28064	2.15497	0.18972	-0.88418	-0.68409	0.94496	0.38518	0.49798	-1.77915	0.05724	0.82678	1.11545	-0.2479	0.464	0.50751	-0.67486	-0.97114	0.28665	-0.54921	-1.00282	-0.42877	1.34553	-0.02322	0.54816
-0.31619	1.53475	0.55476	-0.31784	-0.32144	-0.4209	0.50216	0.97756	-0.33693	0.67166	0.43647	1.62135	0.85352	-0.38045	-0.94861	-1.36496	-1.24797	-1.86343	2.48223	-0.94885	-0.43111	-2.89282	-0.28548	0.66316	-1.09236	-0.39861	1.31715	0.68814	1.61934	-0.461	-0.50099	0.47735	-0.45174	-0.23052	0.43811	0.26766	-0.10268	-1.36816	-2.04458	1.10128	-1.5786	0.12627	-1.37104	2.05347	0.04894	1.47256	1.10158	0.18484	1.20933	0.51483
-0.37424	2.04605	2.17872	0.06443	0.60523	1.49182	-0.39719	0.15709	-1.39134	-0.32372	-0.4844	1.74077	-0.5765	0.08651	0.19213	0.31837	0.1947	0.32671	0.09231	-0.69959	1.79083	-0.43197	-0.71304	-2.07056	0.94916	-0.17893	-0.69194	0.34783	2.05984	1.31991	-1.87385	0.27401	0.8363	-1.42033	-0.92766	0.45151	-0.75777	0.77975	1.0903	-0.47458	0.23294	0.99156	-0.50621	0.95666	0.14074	1.03898	-0.2273	-0.46279	-0.87217	1.60588
-0.90396	2.11016	1.52336	-0.54943	-0.32832	0.99131	0.7759	0.46728	0.10911	-0.09167	-0.44853	1.03221	0.8261	0.15558	0.18202	-0.05314	-0.89089	-0.76861	0.17759	1.2132	-2.53577	0.13665	-0.60519	-0.19562	-0.45035	-0.82321	-0.61325	1.15384	0.63164	0.22553	0.12358	-1.28943	0.55482	0.54492	-1.39204	-1.29131	-0.58583	-0.54651	-0.97004	-0.61803	-1.42499	0.64297	-0.04887	-0.38999	-0.41825	0.75773	1.47531	-0.30031	1.3952	0.18048
-1.05939	1.53312	1.66413	-0.5084	-0.36963	1.18856	0.50657	-0.01677	-1.93276	-0.02997	-0.85076	-1.94468	0.49847	1.72868	0.66131	1.75436	0.50296	2.31675	-0.14055	-0.13485	0.48754	-1.44068	-0.19666	-1.21228	-0.69299	-0.18435	-0.35824	1.69199	0.509	1.24037	-0.26997	1.38987	-0.37848	0.3235	1.22129	0.91315	0.37763	-0.8763	-2.14177	0.1143	1.72848	-0.02255	1.16098	-0.92043	-0.1153	0.23394	-1.10143	1.85455	-0.31193	0.45384
-1.08983	1.3284	0.72124	0.67853	-0.71533	2.86411	-0.10368	1.2124	-0.54183	-0.89511	0.2437	1.19706	-0.58318	1.24857	1.06533	-0.33149	-0.13611	1.31014	-0.31	-0.12529	-0.51767	0.61492	-0.80341	-0.27009	-1.92592	0.30929	-0.58011	-1.4296	0.19257	0.37935	0.3906	-0.74906	-0.39184	2.44247	-0.68916	-0.73878	-2.26103	-1.07292	-0.64033	0.04653	-2.82879	0.94709	-0.63964	0.43095	-1.9072	0.59441	-0.98875	-1.9618	-0.07279	1.4443
0.40367	1.35975	0.40534	0.23269	-0.45469	0.05592	0.53572	-0.19058	0.05427	0.52417	-0.40023	1.25127	0.51228	0.73887	1.20387	0.36051	-0.38786	-0.5938	0.71827	0.89316	0.9308	-1.30774	0.19866	0.22397	-1.22363	-0.89402	0.2154	-0.66783	-0.67357	0.19459	1.16873	-0.25945	-1.40147	1.08744	0.38946	-1.24841	-0.62083	0.37769	0.75283	-0.63169	-0.33033	-0.04792	-0.43021	0.15985	0.70474	0.3012	-0.56524	0.58283	0.20085	-0.77357
0.75924	1.95528	1.29161	0.42104	1.47388	1.77456	-1.15469	-1.05003	-1.82869	-0.51195	-0.07874	1.05375	-0.19878	-1.55614	1.46272	0.19268	0.66227	1.20099	1.30899	0.47496	0.05832	1.69125	-0.05625	-0.13802	0.78248	-0.06565	-0.93217	-1.30274	0.97112	-0.54032	0.83978	0.09897	-0.36329	-0.10775	-0.99846	-0.53502	0.24948	-0.39144	0.13265	-0.37422	-0.81868	0.10871	2.04685	1.58797	-0.18615	0.63071	0.49316	0.01023	1.43733	-0.70432
-1.34657	1.59837	-0.15061	-0.22509	0.04715	3.67842	0.68225	1.93648	-2.00632	-0.03048	0.90496	0.71497	-0.94696	-0.04001	-0.20723	0.07112	-1.45745	-0.61602	0.95284	-2.45611	0.63799	1.81109	-0.30545	-1.14672	1.47096	1.37279	1.02949	-0.49198	-0.14262	-0.95278	-2.00638	2.57418	-0.25737	-0.77386	1.74623	0.91391	1.01775	-0.05663	1.88276	-0.77672	-0.7629	0.74192	-0.23154	-0.32727	-0.17357	-1.21105	-1.42932	-0.21906	0.86108	-0.75081
-0.82654	1.057	0.54321	0.60296	0.83791	0.64157	-0.28432	2.01612	-1.34284	-0.14513	1.0692	-0.17193	-0.341	-1.1129	-0.47435	1.1431	-0.6593	0.28835	-0.26627	-0.78928	-0.20963	0.8254	1.17079	-0.43998	1.08018	-0.67186	-0.13374	0.52544	0.48925	0.0362	0.03888	0.92295	-0.28029	0.274	-0.68552	1.00106	-0.0314	2.08228	-2.57264	0.19074	0.23852	-0.50775	0.12025	-0.03264	0.07571	-0.49649	0.28307	1.4597	-0.36216	-0.73959
-0.23769	2.10117	1.72143	-0.45769	1.12482	-1.26359	1.35628	1.35368	0.88394	-0.13452	0.03826	2.21031	0.8631	-0.48604	-0.88791	-1.20285	-2.26908	1.35473	-0.05315	2.23081	-0.08238	0.18436	0.9235	0.20651	-1.7121	0.45105	-0.55306	0.52409	-0.34753	0.65329	-0.949	0.64614	0.59322	0.94296	1.00407	0.71953	0.24255	1.09438	0.85788	-1.44963	0.64794	-0.61335	-2.20785	-0.1635	-0.33448	0.36142	0.23966	1.0664	-0.30835	-0.10493
-0.56926	1.22107	0.70119	-0.47088	0.19964	0.35389	0.04188	1.75061	-0.70326	0.49998	0.36186	-1.02725	-0.00433	-0.79147	0.8614	1.01777	1.0709	0.87126	2.12036	-0.23296	-1.13728	-0.54486	-0.45877	-0.44167	0.15183	-0.80497	1.51885	-0.20718	1.26808	0.11772	-0.78381	-1.49644	-0.12763	-2.08557	-0.18017	-1.57205	-0.17589	1.58636	-0.14977	-2.93235	0.14126	-0.37734	0.80767	0.62115	0.73318	0.92141	-0.17015	1.31582	0.68501	1.2906
-1.11461	1.62898	-0.48041	0.77669	-0.16766	0.66174	-0.0153	1.82029	-0.17246	-0.44119	0.38042	0.78659	0.76579	0.67094	-0.82898	-0.07013	-1.60339	-1.40868	0.4239	0.33038	-0.57271	0.89223	-0.39291	-1.08615	0.3008	0.6035	1.56648	0.94342	-0.80248	0.35333	1.91755	2.06076	1.46742	-0.58135	-1.67361	0.32378	1.31533	0.04172	1.47517	-0.69238	0.75752	0.04391	-1.21433	1.1033	-0.83277	0.46686	0.35225	-1.97089	-0.53088	-1.0384
-2.74387	0.99391	0.63813	0.05572	0.27831	1.50227	1.4573	2.16664	-0.61069	2.04007	2.15674	-1.02155	0.95848	0.46621	-0.3512	-1.02163	0.90612	-0.76415	2.08424	0.4096	0.38918	-0.43598	-0.31402	-0.22131	1.37649	-1.16206	-0.51581	2.3068	-1.28445	0.36497	0.15174	0.81765	-2.53365	0.33936	-0.22386	-1.58688	-0.56211	-0.24264	1.34335	-0.30962	0.21972	2.13346	0.03696	-0.25244	-0.94359	1.53276	-1.18439	1.36671	1.78481	0.53216
-2.17378	0.66279	-1.54421	5.8177	-0.02409	-3.04342	-0.06145	-4.87353	0.69274	-5.43843	0.45525	1.75068	1.32665	-2.39319	0.14846	1.85926	1.02648	1.52341	0.7456	0.65049	0.73355	0.79475	0.3989	-0.61132	0.42208	1.57102	-1.59151	3.39943	0.94917	0.79804	-0.17919	1.88355	-0.49671	0.59252	0.97317	-1.82303	-0.39869	1.1294	-1.13801	-1.01198	-1.1712	0.81314	0.68773	0.83685	0.28282	1.88516	-0.38063	1.36215	-0.61188	-0.09119
-3.65467	-1.18409	-0.82382	3.2617	1.48432	-1.81595	0.42477	-1.82749	1.47116	0.33833	-0.01326	-0.61338	1.10557	-2.18757	-0.05407	-0.90278	0.25891	0.33446	-2.6034	0.65547	1.09328	0.48953	-2.22257	1.09199	-1.90618	-0.77579	-1.73281	0.23328	0.85091	0.13159	1.89648	1.45166	0.5646	0.29494	1.06596	0.92651	0.62998	-1.36409	0.49688	1.15581	-0.01747	0.00529	0.09432	-0.80757	-0.46411	0.79492	-1.94719	-1.98664	-0.61232	0.11299
0.18626	1.79399	0.80786	-0.30933	-0.01333	0.90808	-1.7469	-0.52436	-0.57778	-1.30591	-0.09587	1.06603	1.07915	-3.56089	0.26581	-2.26203	-0.33204	-0.22765	-0.55744	-0.30189	-1.16409	0.76646	0.69524	-0.13844	-0.82544	0.29705	0.89299	1.00128	-0.23958	1.36147	0.69391	-0.64667	-0.98644	0.29387	-0.53757	-0.27177	-1.67541	0.1978	-0.89433	1.55387	-0.62325	0.62277	0.12227	-1.50928	-0.79647	-0.51185	-0.00417	-1.28253	0.45861	-0.55457
-3.28162	0.12631	0.15736	0.79297	1.8998	0.27815	-0.30574	1.06383	-1.44174	1.54313	0.96852	0.88145	0.39227	-0.38051	1.84776	0.32192	0.97206	0.04583	-0.02494	-0.36538	-0.88543	0.56685	-0.53928	-0.70206	0.55012	-0.18458	0.6507	-1.06781	-0.43677	-0.99353	0.25685	-0.37389	1.04155	-0.49795	0.35747	0.8603	0.50421	-0.25063	0.52323	1.74229	-1.01387	-0.02204	2.36118	0.55943	1.19413	-0.51814	0.0632	-1.46318	1.08655	-0.4623
-2.99056	-0.23134	0.39895	1.8227	1.13824	0.16825	0.25688	-0.07468	-1.78987	2.38953	-1.32345	-2.02302	0.83073	0.46255	1.3545	-2.24569	-1.41883	-1.36027	0.73791	0.60825	0.58586	-0.3706	-0.76712	1.00871	-0.65642	0.49081	-1.29678	-1.83536	-0.71828	-0.38553	-0.2527	-0.61411	-0.18735	-0.00747	-1.15442	-3.43254	-1.4123	0.21439	0.03119	-0.50908	0.29483	-1.2253	2.09763	0.05349	-1.00461	-0.68773	-0.9813	-2.41643	-1.93839	-1.97832
-3.49866	-0.5463	-0.53306	2.69517	1.0692	-0.26267	-0.07522	-0.29799	0.37017	1.40396	-1.31728	0.38508	-0.52578	0.27875	-0.85058	-1.23796	0.95542	-0.3539	-0.9356	-1.36348	-0.41934	-0.06423	0.50994	-0.7264	-0.18519	-2.5619	-2.23316	-0.9687	-0.72136	-0.30955	-1.83199	-0.40499	0.76011	-0.66099	-1.094	1.55484	-0.51765	0.79442	2.65431	0.28877	-1.64642	-1.30688	1.21539	-1.01564	1.31829	-0.19384	0.37562	-2.4032	2.13979	-1.22324
-2.5864	0.25745	-0.29466	1.66562	0.15036	0.76574	0.55416	2.48467	0.47604	0.41362	-0.32835	-1.04785	-0.45127	0.76128	0.50779	0.17672	0.43801	-0.02239	0.66043	-0.56945	-0.8822	-0.7001	0.43449	-0.90444	0.16941	0.33536	2.20846	-1.04197	1.00479	-0.63193	-0.31587	1.2147	0.83247	1.38554	1.49988	-2.13329	0.76182	-0.68353	-0.50126	1.10839	0.49202	0.01552	-1.46695	-0.24471	0.65586	0.49013	-1.9396	-1.12976	1.74276	-0.13502
-0.63613	1.44273	0.95676	0.70738	0.65133	1.34676	-1.42976	0.87519	-1.07975	0.46995	0.02149	-0.02581	-0.36192	-0.041	1.57331	0.86616	0.60058	1.32628	0.4455	-0.10346	0.35361	-0.97724	-0.36087	0.39848	-0.68523	0.34737	0.13152	0.39434	0.33458	0.77652	0.02395	0.31018	-0.83454	-2.10664	1.34128	-0.58971	0.53722	0.59002	-0.06973	-0.34326	0.60222	-0.19748	0.54587	-0.87417	0.22712	0.56484	-0.1222	0.23946	0.49504	0.36812
-0.46473	1.10415	-0.48112	-0.33202	2.00628	1.28642	-1.3005	1.22913	-1.29364	-1.0927	-0.84975	-0.25047	-0.7763	0.57878	-0.81432	-1.19737	-1.90407	2.09318	1.2241	0.39682	0.67734	0.92775	1.62124	-0.62397	0.18147	-0.41539	-0.48366	0.48955	1.33436	-0.02023	-1.45092	0.06616	-0.266	-0.88911	-0.54198	0.47391	-0.95653	-1.63472	0.5789	0.08619	0.06013	-0.47939	1.99366	0.17215	1.91149	1.30107	0.67274	1.35665	0.15508	-0.96236
0.15711	1.11936	0.37147	-0.53927	0.08375	2.29739	0.15233	-1.23795	-1.65656	-1.29588	0.8624	-0.73681	-0.45977	0.24001	-0.15845	-0.31623	-0.0015	-1.54235	-1.27562	-2.0752	-1.22024	-0.58285	-0.12104	0.61432	0.08308	0.64215	-0.29937	-0.03551	0.32086	1.07937	-1.0546	1.48153	0.5519	1.29121	-1.89658	-0.77123	-1.23292	-0.34623	-1.4243	-0.1051	-0.58479	1.21254	0.85124	0.90883	-0.63659	0.10767	0.5721	0.11504	1.17986	0.71501
-2.64311	0.72643	0.43058	0.90972	2.54212	-2.51257	0.46616	1.45724	1.70274	-1.35488	-0.20424	-0.25238	-0.17205	1.37501	1.48396	-1.69481	-2.23968	-0.86232	1.20096	-0.66642	0.70919	0.61053	0.63503	0.48951	-0.10291	-0.28687	0.2894	0.07571	0.17895	0.29284	-0.83027	-0.29702	-0.69167	0.80725	-0.38471	-0.23377	-0.0503	0.55273	-0.0329	0.82791	0.34265	-2.02717	0.69664	0.84764	0.31753	1.3098	0.00103	0.42025	-0.46671	-1.31715
-0.87348	1.13562	0.65614	-1.23866	0.99719	-1.40614	1.42903	1.75251	0.19203	0.78254	-0.04317	1.90672	-0.84918	-0.67247	0.23275	-0.61033	-0.46586	0.32169	0.66722	-0.01722	-0.1581	0.21579	0.44078	-0.57743	-0.51296	-0.94906	-0.04748	0.27855	0.58086	0.38277	0.17498	0.52638	-1.19278	0.99109	0.61145	0.56928	1.26591	-0.99859	0.31737	0.05371	-1.80876	1.13787	-0.13171	-0.49917	0.77473	0.08835	-0.82586	-0.825	-0.69511	-0.77285
-1.10463	1.13969	0.45986	-0.70069	-0.17479	-3.38932	-0.21729	2.46275	-0.07242	0.10381	0.52153	1.42829	0.14841	-1.44131	0.68223	-0.45147	-0.13285	1.28814	-0.48523	-0.97829	0.0015	-0.58457	-0.49867	-0.58254	1.50604	-0.59259	-0.17538	1.22345	-0.69136	1.29357	0.15415	1.35375	0.35245	0.56692	-0.08907	-0.42269	-0.54454	-0.45105	-0.5829	-3.60E-04	1.36416	1.48569	-0.1219	0.90963	-0.2523	-0.44713	0.6777	0.29336	-0.86861	-2.18557
-1.15506	2.07825	0.85236	-1.36333	-0.32578	0.58401	1.72032	1.78631	1.56269	-0.08411	-1.59216	1.95244	1.18435	-1.11969	-0.99064	0.42486	-0.85191	0.04662	-0.42744	-1.02139	-0.21064	0.82224	0.33696	0.63143	-0.82824	1.10023	-0.32208	0.30891	-2.19547	1.29584	-1.88934	0.05363	-0.87856	-1.10669	0.98502	-1.08563	0.1029	0.28356	-0.18561	1.39565	-1.08923	0.92673	-0.39135	0.20543	-1.20992	1.56129	-1.68808	0.02602	-3.78954	-2.09509
-1.21431	1.44996	0.65742	-0.87492	-0.91914	-1.33763	0.73509	1.49488	-0.44577	-0.21114	0.01708	0.04959	0.20241	-1.48009	-0.41048	-0.56271	0.58422	0.79297	0.60714	-1.182	0.59058	0.75143	-0.01232	-0.12234	-0.81081	-0.38784	0.35064	-0.13079	0.26067	-0.95045	1.20877	0.29041	0.18544	0.79911	-0.92865	0.2351	0.87558	-1.56478	0.40411	0.87218	-0.92118	0.92147	-1.17681	-0.90461	1.10918	1.76838	0.12672	-0.38243	-0.90062	1.34787
-0.56937	1.497	0.97109	-0.81038	0.18051	2.31194	0.34884	0.66995	0.41295	0.16787	-1.74044	0.22047	0.38381	1.67111	-0.96681	1.24864	0.57238	0.62369	0.6002	-0.02029	0.61819	1.13354	0.05922	-1.89717	0.18033	0.43623	-0.20422	-0.07089	0.46665	0.69936	0.96468	0.29477	-0.84673	-0.04847	-1.43942	-0.27764	1.53501	0.81894	-0.17257	0.73098	0.68755	0.52768	1.79407	0.51826	-0.0791	-0.98777	0.83806	1.20716	-0.07236	-0.58421
0.52248	2.05087	-0.11924	1.41551	-0.85574	2.19101	-1.27877	0.7093	0.82739	0.08835	-0.93817	-1.67385	-1.07778	-0.87058	0.09579	0.78493	0.07926	0.96188	0.80122	-1.53637	0.21405	-1.02229	0.87257	0.01448	1.43804	0.43139	0.06431	0.01305	0.31129	0.10846	-2.12827	1.64428	-1.60235	-0.09082	0.00476	0.69349	-0.22891	0.77472	-2.20826	-1.53383	-0.86956	1.24781	-1.09608	0.31571	0.27463	-2.00822	-0.01243	2.08974	1.97687	0.04813
-0.5259	2.06238	0.48069	-1.14587	-0.62791	0.47213	1.39422	0.89231	1.43723	0.35574	0.29233	1.84598	-0.93608	1.09012	-0.01242	0.2114	-0.93064	0.12504	0.17625	-0.56201	0.72827	-0.60056	1.15009	-0.40393	0.04531	-0.05975	-1.42258	-0.37805	1.04575	-0.22352	0.12625	-0.10398	2.21687	0.86715	-0.57356	-0.03999	0.09698	0.72506	-0.32886	0.11082	-0.34327	-0.17553	0.55726	-0.72038	0.27469	1.2342	0.75388	0.40931	-0.59526	0.68127
0.36555	2.09142	0.81944	-0.10072	-0.08111	1.78856	-0.98143	0.20619	-1.00242	-0.54511	0.47603	0.08866	-0.53556	1.14927	0.07077	1.71768	0.06025	-0.01214	-0.27254	0.36753	-0.90153	0.56148	-1.28672	-1.0712	-0.94973	-0.89819	-0.90331	1.98131	0.99794	0.79347	-0.93854	0.05439	1.00156	0.14344	-0.05183	-0.05577	-0.25042	-0.3982	1.3017	1.42476	0.23788	2.11677	0.7361	1.65804	-0.67846	1.81677	1.74717	0.71803	0.04854	-0.2785
0.68815	1.89144	0.92413	1.33509	1.06173	3.18524	-3.30291	0.56156	-0.17557	-2.01863	1.24164	0.97138	1.71148	-0.30515	-0.62762	-0.55635	2.53875	-0.16612	-0.11753	-0.25196	0.47392	-0.49807	-1.03099	0.20583	0.97423	-0.15358	0.31364	-1.03613	-1.27235	0.92747	0.10894	1.20818	-0.06671	0.81929	1.04881	2.0498	1.07062	0.54036	-0.05584	-0.70884	0.08414	0.97217	-0.19279	-0.32942	-0.93239	0.55774	-0.20339	1.88247	0.43224	-0.23191
-0.36861	1.60007	0.30191	-0.55775	-1.00243	1.34233	0.81221	0.66091	-0.04839	0.22436	-0.74159	0.51124	-1.02982	0.40792	-0.50964	1.67527	0.32082	0.36386	1.63219	-0.56403	-0.64687	1.26641	0.5219	0.74951	0.29332	-1.78047	-0.7567	1.11117	1.19579	0.3725	-0.06747	1.40448	-0.24755	-0.18794	-1.09189	0.37893	-1.17909	0.74042	0.75317	0.12946	-0.12729	1.04563	0.95816	1.13377	-0.56009	-1.45777	0.50768	0.10823	0.22716	-0.29922
0.2198	0.57107	0.77803	-1.34798	-1.07244	-0.59052	-0.69074	-1.86596	0.62858	2.05076	0.14469	0.7634	-0.07331	0.46147	0.88364	0.00787	-0.44872	0.56259	0.28278	0.63063	0.86297	-0.40612	1.65102	-1.39409	-0.54306	-1.18993	-2.40405	-0.73859	-0.13276	-0.82214	1.04797	-0.69861	1.24225	1.31741	2.32246	0.02355	1.73865	-0.05661	-0.32072	1.20091	1.84337	-1.18555	-0.70916	-1.527	-0.67453	0.30356	1.24719	-0.90538	0.67246	-0.27298
-0.3649	1.23062	0.70457	-0.44391	-1.26762	0.6099	0.64816	-0.24684	0.55636	-0.93346	-2.41159	0.04831	1.03349	-1.11482	0.05833	0.3893	1.9465	-0.70747	-1.34416	0.80098	0.89909	0.81354	0.82241	-0.398	-0.1507	1.51325	0.69487	1.44201	-0.83626	1.87579	1.13403	-0.42902	-1.53728	-0.45186	-0.46227	-1.94045	1.01373	-2.03886	0.72955	-0.63863	-0.55274	-1.11223	-1.73719	0.00557	-0.33906	-0.55738	0.79877	0.54251	-0.32694	-0.60754
-0.56382	2.03815	-0.28892	0.28613	-0.02163	0.56323	0.61275	0.80907	0.95814	-1.60787	-1.78253	-1.03707	0.46544	-0.0499	0.30234	-1.02009	1.21485	0.62492	0.64863	0.36839	1.3723	-1.91832	1.63123	-0.92275	-0.13102	0.07017	0.79733	0.70193	1.32404	-0.41598	-0.10493	-0.01548	0.00781	-1.15782	0.37484	0.47651	-2.15975	-0.81599	2.3272	0.76241	1.78931	-1.00413	-1.11316	0.65798	-1.62827	-1.88749	0.59772	-0.00885	0.77982	-0.40392
-2.34703	-0.05455	-0.97599	1.85202	0.22677	-0.02834	0.21418	1.54833	0.58194	1.46272	-1.8254	-0.88908	-0.94064	-1.21092	-0.84604	0.74572	-0.3775	0.15855	1.09777	-0.84526	0.31145	-1.12705	0.0215	1.85419	1.68755	0.75338	-0.7871	-0.34926	-0.8242	-1.32679	-0.38058	0.69504	-2.35235	-0.45218	1.19867	0.4732	0.31878	-1.18586	0.05619	0.8309	-0.08252	-0.62618	-0.6133	0.26299	0.08922	0.36199	-1.431	0.02618	-0.14798	-0.0015
-2.11697	1.29291	0.08754	0.5031	-0.49648	0.53242	1.16137	2.12871	0.4377	2.17938	0.30562	1.09576	-1.40542	-1.42967	-1.66723	-2.35721	-0.46091	-1.30957	0.43614	0.51035	-1.14616	1.83509	-0.82484	-1.89985	0.67137	-0.74196	0.32122	-0.62064	0.58098	1.02409	0.51228	-0.69825	0.47005	0.28291	-1.40273	0.00638	-1.10371	-0.96453	0.15692	-0.17418	-1.23142	-1.39723	0.13367	-0.65778	0.14704	-0.52849	1.45367	0.08304	0.42453	0.30519
0.56417	1.88153	-0.30141	2.49581	-0.025	2.95196	-0.94762	-1.49363	2.41161	-0.79566	-0.41591	1.98704	1.12862	-1.04681	0.43283	1.71382	0.26323	0.75157	-0.68613	0.00832	-0.45459	1.06458	-1.74879	-3.24842	-0.57254	-0.75833	0.3693	-1.45949	-0.21547	1.50014	-1.91377	-0.34002	-1.39944	0.82015	-0.76674	1.99743	-2.47756	-0.92403	-1.54458	0.32302	1.69472	-1.0683	-0.81938	-0.17983	1.19069	0.60224	-1.57831	-0.52464	0.91186	0.37602
-3.08739	0.02131	1.47015	0.30772	1.98162	-2.43964	0.52913	0.73152	0.52083	0.09415	-0.07881	-1.56057	-0.78664	0.59861	0.46895	0.04847	-1.23352	0.33261	-1.10019	1.11561	-0.01692	0.21137	0.53902	-1.1099	0.22986	0.19968	0.35523	-0.77666	0.66082	0.86036	-0.06053	-0.54016	0.10143	0.2722	0.32321	0.30798	-0.52392	-0.05396	0.68884	0.21588	-0.12821	0.99236	-0.12343	-1.25552	-0.09717	-0.19492	-1.24805	-0.13939	1.65423	-0.50268
-3.03576	0.10907	-0.46535	2.35264	0.02682	1.7813	-1.08414	-0.03929	0.10752	0.52521	-2.17781	-0.02167	1.05923	-1.55036	-0.81314	-0.70937	-0.89466	-1.08122	0.99915	1.27971	0.25779	-0.26776	0.80111	-0.65537	0.02822	-1.11324	0.87535	0.28394	1.37613	0.76471	0.16084	-0.17714	1.32721	1.17868	0.18461	-0.60598	0.0395	0.54151	2.09887	-0.26316	0.29211	-0.71803	-1.11519	-1.0292	0.43567	0.84177	-0.46035	0.79622	1.16463	0.48285
-2.95149	-0.68706	-0.61252	4.15329	-0.70961	-1.38796	-0.00798	-1.0559	1.41854	-0.9858	-0.49059	2.26857	0.40438	0.1238	-1.5565	1.04104	-0.03575	0.97316	-0.16371	-0.54184	2.86452	1.76629	0.08622	2.32601	0.9823	0.45698	0.13556	-0.78849	-2.07641	2.12864	-0.70888	0.13798	-1.35094	-0.27952	0.81109	-1.93925	0.56565	-0.72877	1.05192	-1.98383	-0.29285	-0.04912	-0.66719	0.80006	-1.12628	-0.93459	-0.59563	-0.50677	-0.9482	-0.71035
-2.7252	-0.44729	-1.2657	2.55723	1.26272	1.54678	0.21356	0.99432	0.76725	2.41373	-1.59886	-0.59414	0.26036	-1.19862	-0.1748	-0.68396	0.02651	-1.02892	-0.79821	0.51758	-0.48352	-0.37518	0.31429	0.40262	-0.10439	2.25954	-1.13488	-1.17493	0.53566	1.28545	-1.02321	1.01475	0.22175	1.15909	-0.70946	-0.05849	-1.65992	0.13961	-1.34861	1.03572	-0.2045	-0.36598	0.30484	-2.0092	1.23002	0.64898	-0.56128	-0.80906	1.1371	1.14503
0.16568	1.43044	1.75861	-1.18313	0.25577	-0.41989	0.26397	-1.86078	-0.65141	0.10213	-0.66146	1.36414	-0.35613	-2.37646	1.98936	-0.16689	-0.08102	0.77	0.23748	-0.02369	0.78264	1.01315	1.73172	-3.52104	-0.2353	-0.17933	-0.62492	-0.72201	-0.06534	0.96854	-1.50724	0.37689	-1.32247	0.8346	-0.06283	-1.28131	-1.32389	0.091	-0.31818	0.48752	0.00198	0.86097	-0.50704	-1.58111	0.31612	-0.39478	1.70665	0.7946	-0.03716	0.36418
-2.76272	-0.31948	-0.54554	2.89901	0.68141	-0.98904	0.51453	-0.89943	1.22541	1.40861	0.24468	1.67237	-0.02447	-0.89484	-0.11106	0.08622	-0.37915	-0.25036	-0.86243	0.35832	0.86927	-1.3832	1.29695	-0.15152	-1.23195	-0.52161	-0.88369	0.44264	1.24644	0.6256	0.69673	1.83305	-1.03731	1.53033	1.08598	1.18278	0.03616	1.25422	-0.85066	1.5453	0.05015	-0.82944	1.00201	0.42453	-2.10036	0.39254	0.70682	-0.15218	-1.47685	-0.11074
0.27974	2.15428	2.16334	-0.04001	0.08498	2.25356	-1.26779	-1.20721	-0.09275	-0.20378	0.08956	-0.20384	0.01129	1.2618	-1.67732	1.26704	-0.88108	1.06964	-0.51988	0.20822	-0.34708	1.80703	-0.01417	-0.09349	0.07582	0.97241	-1.4027	0.61048	-0.45078	-0.11247	1.01614	0.39287	-0.23568	1.12485	0.16736	1.03074	-0.56197	0.79194	-0.83011	0.02436	-0.17694	-0.1233	-1.88474	-2.02932	0.82636	0.6434	0.78494	-0.1725	1.23838	-0.71245
-2.16438	1.08421	0.95913	0.48496	-0.39988	1.37785	-0.0881	2.29845	-0.68063	-0.91441	-1.13669	-0.78925	-0.89002	1.21895	-0.29922	-3.38911	0.79843	0.9574	-0.52302	1.01227	-0.10157	0.31376	-0.41692	0.51959	-1.73703	-0.06106	1.68089	0.14132	-3.76196	-0.0253	0.65526	-0.76898	0.52725	0.61698	-0.88587	-0.69616	1.64847	-1.89344	-0.20183	1.37964	-0.48355	0.16601	-2.11536	-0.63731	-0.26606	-0.19541	0.33363	1.20782	1.34906	-0.08749
-2.70531	1.00705	-0.17722	2.39988	0.99962	0.76041	-0.47693	1.24082	-0.6396	1.5185	-0.49036	-0.90802	-1.53822	1.52311	0.85564	-0.61941	1.64794	0.59432	1.38374	-0.98355	-0.1644	-0.40088	-0.49014	-0.40542	-0.74217	-0.35333	-0.46816	-3.12104	-0.81429	0.89897	0.41349	-0.10473	-1.03649	0.06108	-1.46468	0.90607	0.02988	-0.17983	-1.44042	-0.21492	0.98135	-0.18134	-0.32981	-0.57397	0.31412	-0.29484	0.55828	-1.61198	0.03758	0.23119
-0.09016	1.41707	0.33247	0.24749	-1.18025	-0.37065	0.34292	0.90041	-1.01376	0.56009	0.17019	-0.00449	-0.32247	-0.29349	0.12091	0.63628	0.21651	1.23916	-0.15908	0.30494	-0.44431	0.15362	-0.21777	0.36585	-1.22116	0.32493	0.73822	0.34768	-0.04748	1.36709	-1.39873	-1.12045	-0.26156	0.39837	1.62565	0.37256	-0.07234	-0.00917	0.38769	1.11083	1.945	-0.56343	0.19835	-0.61144	0.01458	-0.04277	-2.13528	-0.40872	-0.52726	1.03981
0.10591	2.2922	1.90114	0.1792	0.19148	0.01096	1.67455	1.89398	0.26747	0.95276	-1.45349	1.22872	-0.09217	-0.84018	-1.21291	-1.76831	-0.45352	-0.20418	0.52442	0.23446	1.15403	-0.49417	-0.15536	-0.95868	0.3938	0.91368	-0.14198	-0.06779	0.4394	1.16093	-0.03656	0.93322	1.62684	1.73492	-1.64509	0.96675	-0.06984	-2.31524	0.73539	0.40745	-0.38269	-2.6351	-0.70394	1.13419	0.75867	0.68945	0.4773	0.78675	0.49959	-0.59148
0.09176	1.59472	0.99185	-0.29713	-1.11507	-1.65784	-0.59743	0.30074	-1.11459	-1.16619	-0.5505	0.81231	-0.93293	0.02354	-3.22541	-0.34735	1.85952	-1.39467	0.08014	-1.07339	-0.5976	1.71877	-0.00259	1.29443	0.42866	0.00799	0.18729	0.11811	1.02175	-0.43082	0.2259	-0.29703	0.24493	-0.17086	-0.70956	-0.05863	-0.51814	0.85603	1.19092	2.61592	0.29611	0.80304	-1.04163	0.9808	0.59929	-0.50673	1.52363	-0.09242	-1.25361	0.56252
0.28002	1.86643	1.24614	-0.17108	-0.40924	1.23505	-0.92841	-1.68766	-0.33677	0.55589	-0.76684	-0.57608	1.12731	0.30401	-0.36579	-0.82029	1.34123	-0.63337	2.55814	0.90622	-0.23631	0.47935	1.53701	-0.62466	-0.28776	-0.71779	1.04807	-1.0945	0.94205	-0.06447	0.57445	0.03452	1.90724	0.60278	0.73702	-0.89253	-0.56872	0.26946	-0.41646	1.68241	0.02746	-1.83054	-0.2382	-1.15981	0.69678	-1.68371	-0.26155	1.12664	-0.72434	-0.83953
0.21756	2.07179	0.05237	1.35892	0.94168	4.46008	-0.31673	0.76356	-0.26191	-0.17396	0.4736	2.08716	0.61125	0.6411	-0.68539	1.54216	-0.41226	2.04138	-0.23247	0.72297	0.75928	-0.2427	-0.45621	-0.95851	0.95638	0.6065	-1.02321	-1.08287	0.85798	-0.68997	0.71732	-0.33979	-0.53637	1.63603	-2.20547	1.82482	2.01962	-0.84149	-0.40017	-0.22391	-1.16111	0.78441	0.68875	0.06849	0.92983	-0.45434	-1.27001	1.39453	-0.18076	0.2876
0.7003	1.59042	1.02044	0.48358	0.74935	3.79083	-1.70483	-0.19015	0.07444	-0.75124	-0.20934	0.6762	-0.12694	0.3637	0.20111	0.84246	0.99126	0.47788	1.20255	0.77323	-0.15626	-0.45159	-0.15098	-0.94097	-0.23455	-1.08814	-0.53244	0.71799	0.94661	1.72196	-1.34198	-0.68384	2.10205	3.243	0.87756	0.639	-0.03843	0.62612	-0.21475	-0.52854	-0.39138	1.19881	-0.02572	0.36243	0.14207	-0.70106	-0.8845	1.30076	-0.24072	-0.24578
-0.50463	1.87725	2.69125	-0.49578	1.19027	0.27459	0.70267	0.1061	-0.44762	-0.47998	-0.16987	1.22872	-0.6426	-2.10759	0.92038	-0.96648	0.04011	0.34271	1.08839	2.52557	-0.41573	1.46669	1.3617	-0.02432	0.79863	1.04717	0.17186	0.0047	-1.23954	-0.15086	-0.57377	0.34156	0.011	1.2586	-0.32284	-2.74028	2.61912	1.66559	0.31546	0.84883	-0.89364	0.92441	-0.1593	-0.88741	0.39076	0.61425	0.68076	-0.81998	0.38998	-0.80876
-2.71744	-0.27654	-0.82441	4.36817	0.79734	1.02841	0.73432	-0.81573	-1.88726	0.71169	0.63578	-0.58217	0.61011	1.35073	1.03115	-0.54828	1.10774	-0.25937	-1.5143	1.26705	-0.41452	1.10255	-0.10879	-0.55674	0.28709	0.15439	-1.0792	0.91926	-0.31972	0.79194	-0.55322	0.79498	0.36889	-1.26866	-1.8608	-0.14059	-1.4637	0.78187	1.27205	0.06307	-0.46662	1.67557	0.42298	-0.68662	-0.63439	0.76073	-1.25125	1.53358	-0.53344	1.46503
0.87708	1.88908	0.71829	0.67846	1.39575	1.00661	-0.7971	-0.74756	-0.76313	-0.73891	0.06257	-0.30802	0.78255	0.2801	-0.97279	1.41347	-0.42491	1.25278	-1.85378	1.09527	-0.23354	0.89637	1.4781	-1.0839	1.08671	-0.58881	2.00458	-2.03802	-0.98857	0.60747	-1.52527	0.50659	-0.70775	1.23496	-2.88851	-0.22316	1.67101	-0.70183	-1.1402	-0.89322	0.09325	-1.51402	-1.88595	0.97914	0.12338	1.07673	0.40301	-0.11791	1.78493	0.27763
-2.37088	0.90823	0.84653	-0.06108	-0.06539	0.06908	2.24332	2.00384	-0.21807	1.21435	0.61461	-0.49807	0.75798	-0.3978	-0.12049	-0.15901	0.53577	-2.74188	0.58809	0.87122	0.15752	-1.09665	-0.08588	-1.1099	0.62956	-1.37744	-0.0297	0.73925	0.25714	0.47567	1.37282	0.13508	-0.76974	-1.39658	1.11513	-0.37136	0.08733	0.40065	0.90686	1.29578	1.12478	2.10587	-1.28839	-1.13186	-0.90334	0.97987	-0.70052	0.89952	-0.97058	0.64188
-2.04939	0.64893	-1.13067	0.18577	-0.0361	-0.52159	0.62295	2.8171	1.3634	-0.42602	0.8878	-1.12585	0.19259	0.66958	0.17919	-0.75668	-1.63516	-0.98129	-1.30095	-0.14272	-0.1057	-0.2982	0.24266	0.71864	-0.71354	-0.86501	1.86831	0.29219	0.28697	0.36924	-0.24505	-0.51157	-0.94208	-1.47634	-0.2417	1.64587	0.98289	-0.42762	-1.62666	-1.33815	1.07175	-0.42396	-0.60123	0.61444	-1.33649	-1.8133	-0.17768	-0.64218	-0.92148	1.38229
-3.26536	-0.45257	-0.19212	0.9732	1.71299	1.07815	0.71725	1.57306	-0.02756	1.27381	1.25424	-0.93965	-1.56979	-1.82078	-0.5114	0.15783	1.44719	-0.43121	-1.0234	-2.48375	0.56122	1.43312	-0.95099	-0.92194	-0.56171	1.0265	-2.91236	-0.46915	-1.60783	-1.42668	0.43496	0.7365	0.65148	0.61378	1.34799	0.8373	-2.74219	-1.09009	-0.02811	-0.92622	1.16048	0.27725	0.07283	-0.6535	-1.7201	-1.23344	-1.89597	-1.7925	-0.09348	-0.03925
-2.68058	0.296	0.34916	0.39511	0.20899	-0.31342	1.47292	1.6681	-0.60651	1.29185	0.28761	0.74591	1.57696	0.02112	0.50188	-1.09149	0.73753	0.50572	-1.70435	0.21126	-1.60164	-0.62877	0.10367	0.08411	-3.18784	0.4274	0.86725	-1.06201	0.0947	0.55297	1.67477	1.09892	1.42183	-1.73354	-0.59746	-0.38969	0.41131	0.8739	0.31433	-2.19377	-0.12787	0.29755	0.22763	0.69039	0.42718	0.40591	-0.17964	1.00105	-1.0552	-0.76005
-2.91158	0.47742	-1.19402	5.0876	0.2151	-1.44323	0.69524	-4.74148	0.4631	-3.64344	1.13146	3.49857	-0.21541	-0.64339	-0.40003	1.8176	2.02393	0.69824	2.08265	0.87622	-0.17347	0.18693	-0.7383	-1.23549	0.43387	-0.35205	-0.31637	-0.81065	1.42404	0.97787	-0.48432	-0.07866	2.49548	-1.32318	-0.6988	-1.0057	0.84516	0.44501	-0.47255	-1.38131	1.301	0.7002	0.28021	0.64993	1.59171	-1.02214	1.08745	1.12902	-1.60672	-1.5894
-2.1949	-0.71815	-2.0309	3.39463	-1.277	-1.96017	-0.34694	-2.29268	3.00346	-2.3393	1.48073	0.22445	-0.35369	0.74451	0.71252	1.02399	-0.33167	1.66488	0.91509	-0.20164	-1.01404	0.77556	0.13365	-1.31228	0.99383	0.61628	1.42334	0.42137	-1.67089	-1.28064	-1.10209	0.69066	-1.17292	1.01243	-0.28645	0.67695	-1.02848	-0.89999	-1.00337	1.91753	-1.02867	-0.84897	-1.36169	1.04995	0.07265	0.6934	-1.13545	0.52475	-0.14182	-1.00528
0.04651	1.44523	2.83812	-0.78403	1.87085	1.7441	-0.16836	-1.58248	0.4601	-0.64181	-1.2529	-0.0936	0.62857	0.92805	0.74301	0.08209	-0.07227	0.50906	-0.54847	1.05447	-0.06051	-0.28965	0.31683	-0.47211	1.0628	0.96332	-0.4529	0.84459	0.159	-0.03673	-0.4518	0.16336	-0.8271	1.07015	-0.61442	-0.61822	-0.74867	0.1212	-0.50621	-0.22707	-0.43729	0.87982	0.34572	-0.17719	-0.26908	0.72044	-0.04547	-0.40439	-0.04836	0.97564
-3.07072	-0.68173	-1.15041	4.23644	-0.18231	-0.42827	-0.51729	-5.94844	2.07125	-1.1179	1.22344	0.92701	-3.25605	-2.20198	0.50323	1.22228	0.54095	-0.16225	-1.76836	0.85485	-0.90316	-1.13469	0.39491	-1.34766	0.44258	2.38936	0.17739	3.23542	0.51796	0.78303	1.74025	-0.52741	-0.00349	1.23173	0.71375	-1.09575	1.46243	0.05234	0.29322	0.93282	-2.30161	-2.00008	-0.03027	-0.99344	1.08355	-0.16726	-0.65093	-0.47574	-0.41938	0.52057
-3.49468	-0.62893	0.94864	3.31721	2.01471	-0.21302	-0.44549	-1.68518	0.76879	1.07546	-1.46441	-1.08321	-1.84673	-1.24683	0.76065	-0.64728	0.33483	-2.80543	0.27899	-0.03893	-0.07714	-2.06258	1.19581	0.52786	-1.7287	0.80662	-1.14876	0.13586	-1.68348	-0.38638	-0.08131	0.18133	-0.38136	0.74777	0.02494	0.87703	0.26941	-1.12714	-1.53362	0.0461	-0.50889	-0.44355	0.43455	-1.39727	0.50486	0.60769	-0.37996	-0.29857	-0.0991	0.21594
-0.67893	1.61514	1.01442	0.1372	0.5985	2.01251	-0.6853	0.81182	0.45118	-1.68037	-0.99746	-1.02914	0.05083	1.3833	0.19386	-0.49776	-0.0707	1.06104	0.0588	-0.7026	0.81002	0.31282	0.57602	-1.14648	0.47842	0.22388	0.51878	-0.04739	0.47707	0.18907	0.60059	-0.9284	1.0526	0.21334	1.69656	0.25549	2.89088	0.31639	-0.0345	2.19397	-1.49079	1.57027	-0.24527	0.25222	1.54194	0.79048	-1.94332	2.63685	-1.32587	0.83077
-2.51996	0.63398	-0.77624	0.74035	0.50808	0.75924	1.4364	2.13518	-0.449	0.99747	-1.8085	-3.77701	0.02554	-0.21991	0.89257	-1.92318	1.85481	-0.73641	-0.16959	-0.79159	0.71805	1.00501	0.06639	1.13977	0.26283	-0.87157	0.77479	0.15481	-0.67969	0.24737	0.13908	0.13463	0.03212	-0.28037	-1.08755	1.40515	-0.83445	1.41297	1.06583	-1.08276	0.72704	-0.63485	0.59623	-0.63488	0.26392	-1.46663	1.51942	-2.03461	0.59361	-0.24093
-1.32509	1.29974	1.10808	-1.14592	0.13292	-0.85496	1.25619	1.75941	-1.31872	-1.02815	0.977	2.97032	-0.10837	-0.77227	-0.21964	-1.45233	0.0881	0.4383	1.66704	0.0136	1.14912	0.68224	0.57548	-0.83245	0.36336	0.97845	0.2456	-0.63384	-0.32486	-0.40668	0.61622	0.05283	1.27743	0.63524	-0.68827	0.52405	0.88382	2.32027	-0.65533	0.13434	0.64319	0.33833	-1.2638	-0.27231	-0.10914	0.88867	1.25867	0.41144	0.02997	-0.40815
-1.31967	1.50985	0.71053	-0.396	0.51137	0.94741	1.49487	1.34521	0.09255	-1.30143	0.61722	-0.52272	-1.85696	0.23763	-1.49597	0.32991	0.31708	1.89405	-0.53836	-1.52878	1.08323	0.57259	-0.9871	-0.69355	0.08441	-1.80392	-0.29866	-0.6203	-0.33875	0.23524	-0.22572	1.44181	0.05146	0.59244	-1.03312	0.78577	-0.56319	0.71153	1.00385	-1.29073	1.1554	1.03244	-0.27409	-1.1387	0.49012	1.18501	-0.88342	-0.27763	0.69508	1.4689
-3.48412	-0.71729	0.03822	2.27584	1.24299	-3.5098	-0.97414	-3.13432	-0.30152	-2.32567	0.24174	3.15585	-1.12786	-0.47038	0.40595	1.7764	1.07514	1.70673	2.1143	0.27926	0.19043	1.3712	1.02783	-1.19927	0.42805	-0.13792	0.53816	0.02423	0.03941	0.97013	-0.26338	0.82432	1.41928	1.09206	-1.46184	0.77096	-0.05468	-0.66307	0.01059	-0.98966	0.7232	-0.01201	0.2898	-0.7142	-0.57669	-1.10689	-1.13614	-0.50061	-1.22092	-0.01947
-1.22765	1.81249	0.64223	-0.93151	0.08894	0.61094	0.8959	0.83428	-0.45081	-0.59831	0.89464	1.47618	0.56257	0.77391	-0.31492	0.35381	0.22712	1.11692	0.7109	-0.16377	0.47924	1.08847	1.05575	-0.08515	1.23299	-0.27145	0.70588	-0.51094	1.76215	0.20449	0.87688	1.01936	1.92387	1.081	-0.15685	0.53466	0.99528	0.71469	0.5321	-1.03771	0.18171	-0.29589	0.67807	-0.63913	-0.50143	-0.64073	1.28468	0.63665	0.93384	-0.1984
-1.17077	1.84695	-0.09068	-0.66268	0.71498	0.64658	1.27467	2.2357	-1.07248	-1.13935	0.28913	-0.08514	-0.23152	0.23153	-0.81367	-0.9379	1.82751	0.87387	1.12581	0.46932	0.5256	1.04225	0.10041	0.32655	0.78453	0.1925	0.50137	-0.81674	0.95707	0.28699	-0.82525	-1.33957	0.23866	0.93019	-1.05464	-0.83807	0.38241	-0.50281	-0.26227	-0.85346	1.83258	-0.82264	-0.19403	0.05963	0.17188	0.06161	0.44938	-0.78182	-0.93611	1.47496
-2.0356	0.82254	-0.55003	-0.48698	1.07605	-0.33202	0.80013	2.63416	-0.67129	0.93522	0.90136	0.337	-0.32131	-0.3038	0.70218	-0.81876	-0.08766	0.42742	0.70978	-0.54662	1.9698	-1.20536	0.96837	1.69022	-0.76367	0.7279	1.45223	-0.3127	1.30584	0.98604	0.64622	-1.4693	0.98134	0.23867	0.95983	0.3304	0.40104	0.35489	-0.90574	0.34292	0.28432	1.53109	0.87385	0.43623	0.96463	-0.62593	-0.35913	0.29802	-0.30025	0.61259
-3.34322	-0.51668	-1.26077	1.12075	1.0049	-1.81395	0.69205	-1.51936	-0.12902	1.34098	0.88028	0.70917	2.10179	-0.977	0.57723	-0.294	0.55723	-3.58227	1.69383	-0.86706	0.26158	-0.64032	-1.57619	0.54823	-1.31778	-2.01276	0.42489	0.02834	-0.0558	2.06767	1.17645	-0.75606	0.86033	0.71419	0.01937	-1.99278	-0.77585	1.24862	-0.03137	0.13608	1.79139	0.23832	-0.74466	1.08695	0.53654	-1.15612	1.05563	0.10639	2.27683	-0.64787
-0.65343	1.81796	0.7824	-1.45598	0.53178	0.14458	2.09091	0.42057	0.78944	-0.74059	0.72343	2.90159	-1.62694	-0.86856	-0.01309	0.20876	1.0298	1.26515	-0.58607	0.88325	-0.72174	1.2061	-0.40842	2.25717	1.15055	-0.27916	0.79765	0.02864	-1.27989	-0.25607	0.41089	-0.26732	0.9877	-0.88649	-0.51999	-1.53206	0.19234	0.13296	-0.07528	0.88581	1.4085	-0.59006	-0.33461	-0.34307	-1.2516	-0.09045	1.29145	0.89318	-0.92629	-0.25208
-2.5433	1.19527	-0.07471	1.62034	1.81078	-0.61536	0.01356	0.49451	1.34254	-0.0871	-0.90124	-1.40752	-0.2093	1.35911	0.17642	-2.27825	-2.01719	-0.72942	-0.20399	0.47499	0.4189	1.46701	1.38478	1.64351	-0.63958	-0.77369	0.45657	0.63026	-2.58081	0.68843	0.56083	-4.4045	-1.20972	0.46321	-0.31227	0.09298	0.17901	-2.63234	1.05882	-0.6184	1.30075	2.30337	-1.28609	0.51079	-1.18218	1.57972	-0.50182	1.34088	0.2656	0.25445
-1.05562	1.18515	-0.63895	0.88987	-0.41322	2.88721	0.98049	2.36487	-0.3195	0.94193	-0.51095	0.06215	-0.82207	2.36048	0.74737	-0.67535	-1.71199	1.76737	-1.98452	0.74277	-0.21443	0.19296	-0.36827	0.94082	-0.64477	-0.22675	-1.63753	-2.73607	1.47812	-0.30081	-0.22715	-0.47108	-0.26078	-0.01017	-0.68105	-0.82201	1.4081	-1.74094	0.23328	-0.63843	-1.98057	4.26448	-0.84428	-1.87041	-0.47315	-0.25111	-0.30326	-1.14842	1.83343	0.18344
0.072	1.63571	0.85154	0.5846	0.79844	2.03348	-2.08452	0.68574	-1.52603	-1.07641	0.9268	-0.22614	-1.08131	0.52757	1.23149	-0.1518	0.23872	0.50136	1.06598	0.30983	-0.1624	-1.16786	-0.078	-1.5633	-0.72629	-1.4366	1.08739	-0.58494	-0.85536	-0.07796	-1.55151	0.71983	-0.04472	0.50145	1.19955	0.11167	0.53816	-0.16021	0.51588	0.47383	-1.30534	-1.15782	0.02799	0.37317	-0.87842	0.19256	-0.54495	0.09263	-0.36012	-0.57874
-3.25498	-0.83736	-0.33047	2.81555	1.89146	0.31883	0.60337	-0.60301	0.37843	1.38001	-0.27719	0.3479	-0.69033	0.25427	0.68238	0.05346	0.05433	-0.25037	-1.12357	-0.18614	0.26873	0.43049	-0.89914	-0.50048	-0.21533	-0.0734	0.90164	-0.78573	-1.01286	-1.56307	0.52541	-0.09065	2.44963	-0.81111	1.83856	1.14785	0.38578	1.06011	-1.07321	0.16426	0.09404	0.00468	0.72641	-0.75152	0.15139	-0.56215	-1.46312	0.09348	-0.22155	1.10527
-3.76248	-0.89662	0.59294	2.73026	1.31154	-1.30245	0.31863	-0.6446	0.37984	0.94021	0.26327	-0.51636	-0.1554	-0.87012	0.37357	-0.01344	0.84775	-1.6221	-0.01823	-0.16402	-0.31881	0.36064	0.26401	1.07562	-0.38162	-0.4643	-1.96946	1.27821	0.78901	0.15844	-0.52147	1.65362	-1.02278	1.46464	-1.30755	-1.2428	0.66268	0.40983	-0.62915	0.88241	-1.00611	0.84468	1.34772	-0.62131	-1.16014	-0.25298	-1.06476	2.54457	-1.65349	-1.1865
-0.44065	1.81736	0.79232	-0.62574	-0.45889	2.50638	0.52833	0.49536	-0.11373	-0.49891	-0.91578	1.51831	0.57371	0.61496	0.02422	2.48968	1.28181	-0.00836	-1.18178	1.25687	-2.15449	1.77938	1.26214	0.03757	0.93436	-0.41612	-0.42807	-0.28016	0.24253	0.20596	1.39209	1.6968	0.06918	0.69017	0.38156	0.42956	0.2891	-0.25281	1.2299	-1.42466	0.06957	0.46785	0.1174	-1.71038	-1.90128	0.79886	-1.13669	-0.48679	-0.8877	2.03395
0.16255	1.39271	0.09705	0.37565	0.1357	0.92501	-0.76777	-0.06035	-1.63778	-0.76579	-1.85827	0.72874	-0.09204	0.53959	1.28346	0.51879	-3.11162	0.39201	1.08147	-1.42353	0.23579	2.00403	0.00416	0.45815	-0.62583	-0.8422	-1.40007	0.76642	0.78021	0.86434	0.51733	1.09235	-1.0327	0.95072	-0.19151	0.73505	-0.18716	0.08564	0.43542	0.39889	-1.26144	-1.76926	-0.11019	1.29654	2.01472	1.90987	-0.00912	1.10459	-0.54611	1.17157
-3.27186	-0.20305	-1.15695	3.84399	1.20912	-1.5755	-1.02913	-2.03399	0.685	1.18619	-0.50505	-0.53453	0.20016	-1.07769	1.48038	0.51959	0.94442	-1.06884	-0.89807	-1.46198	1.3907	-1.44666	-0.52192	2.27953	-0.75864	1.06287	0.60528	0.59471	-0.67414	0.80393	-0.8191	-2.21548	-0.57675	1.17606	-0.37555	0.74517	0.62545	-1.09343	0.53781	-0.99146	-1.14113	-0.74822	-2.24144	1.31665	-1.60285	-0.87919	0.37438	-1.51813	-0.60413	0.6435
-2.93071	-1.06016	-1.34447	3.56171	-0.14045	-1.89139	-0.2049	-4.19222	0.93481	-1.00798	1.82134	2.43876	-0.11992	0.14271	-0.26701	-0.29602	0.72726	0.52075	0.06361	1.62435	-1.56959	0.63715	0.13452	0.72712	0.78541	0.3656	-0.38468	1.83154	-1.05804	0.10198	0.21146	-0.50162	-1.35418	-0.63917	-1.03116	-0.84951	0.09358	0.78036	-0.07609	0.402	0.56388	-0.33358	-0.36631	1.35064	3.35329	-0.0385	1.07495	0.52037	-1.49301	0.4441
-3.00955	-0.49242	-0.36477	1.83199	1.44225	-0.6259	1.61229	-0.01342	0.50552	0.52618	1.07942	-0.32888	0.01731	1.48812	-0.68765	0.82899	-0.23018	0.49368	0.60609	-0.57492	1.27162	-0.80055	1.3852	0.28038	-1.0173	-0.10446	0.06178	2.06369	1.058	-0.69898	-1.14086	0.01234	0.61373	0.68035	-0.13231	-0.8731	0.42006	1.18342	0.90883	-2.12798	1.12596	-0.16135	-0.86885	-1.85263	-1.19891	-0.21509	0.61888	-0.06719	-2.5309	-1.47213
-2.93136	-0.30666	-1.17672	4.68622	0.1896	-2.09849	-0.23474	-5.91536	-0.85817	-2.40493	1.70088	1.36467	0.29199	0.11789	0.80889	0.98331	-0.65561	1.35324	2.59935	0.41685	-0.56023	-0.19426	1.51954	-1.3164	0.35834	0.70128	0.51278	0.13047	-0.05609	0.46429	0.84272	0.23567	-0.03683	0.22341	-0.6656	-0.03103	1.0491	1.08709	0.90955	-0.71773	0.62793	-1.12745	-0.05093	2.08932	-0.90666	-0.189	-0.27866	1.49893	-0.23922	1.23538
-3.06962	-0.19478	-0.5536	3.8685	1.26071	-1.41362	-0.84556	-3.13738	1.1892	1.27596	-1.6454	1.73905	0.84567	-2.19357	-0.80754	0.46792	-0.35442	-1.58155	1.03365	1.59276	0.8931	0.00517	-1.43551	1.40954	0.51996	0.04232	0.54237	0.60951	-1.09855	0.81477	-0.22178	0.79893	0.21979	-0.20692	-0.38549	-1.19838	1.07746	1.02168	0.81278	0.63462	-1.5546	-0.33202	0.47222	0.1522	1.71551	0.8839	-0.25436	-1.681	0.24884	0.56143
-3.55479	-0.90924	-0.17553	2.52732	1.14104	-1.09433	-0.55355	0.31213	-1.01092	0.73877	0.02134	0.8994	-0.87317	0.69598	0.68045	0.75943	1.40841	1.06556	0.65757	-1.18483	-0.23882	1.55294	0.66646	-0.36369	-0.81304	-0.25462	-1.16329	-0.67762	-0.67317	0.89058	2.54486	-0.02676	1.17549	1.19785	-0.63881	-3.06754	2.38496	0.75691	-0.47728	-0.29343	-1.76249	0.6276	1.89068	0.85576	-0.23538	-0.82326	-0.69274	0.64226	1.0573	0.01868
-2.43781	0.25609	0.12932	1.69592	-0.27948	0.61777	0.55743	2.87674	0.19177	0.45829	-0.43318	0.57939	0.04515	0.47476	0.70705	-0.08036	-0.48475	0.28011	0.33666	0.45111	-1.94424	0.95453	-0.70719	0.24872	-0.02971	0.15617	-0.6102	-0.42897	0.68705	0.12358	1.10679	-0.41823	0.93692	-1.15047	-1.50741	-0.42846	0.77681	-0.95958	0.35966	1.09484	0.46761	-2.07058	-0.13854	-1.03516	0.23288	-1.92533	-0.07097	0.45454	-1.09764	-1.68081
-3.70969	-0.98527	-0.12591	3.92162	1.84106	-1.60149	0.33113	-3.10412	-1.2674	-0.16796	-0.64247	0.63333	-0.39325	-1.4274	0.3828	0.10129	-1.47329	-0.75708	-0.34201	-0.43996	-0.61776	-0.02893	0.45037	0.61798	-0.23183	-0.00297	-1.82039	2.5321	0.83237	-0.39737	-0.58123	-1.11861	0.38193	0.19131	-0.34343	-0.05755	-0.00756	-1.04778	0.26034	0.83849	-2.31121	-1.14752	1.9578	0.00346	-0.0379	-0.06816	0.09529	-2.47114	0.64922	2.02402
-3.33042	-0.04404	-0.13633	1.0177	0.99541	-0.78859	-1.12387	2.43832	-1.11904	1.23569	-0.85944	-2.64962	0.75246	0.55099	0.33021	-1.24103	1.04613	-0.15818	-0.76268	0.78733	2.09056	1.14084	-1.45171	0.19172	-0.60409	-0.18489	0.1117	0.17297	-0.78693	-1.49756	1.4402	1.31013	1.04487	-0.43392	0.33056	-0.42294	0.33185	-1.61103	-0.40383	-0.5965	-0.56069	-0.79502	-0.85414	-0.20517	1.33825	-1.33606	0.7631	1.25458	-0.496	0.62859
-3.16752	-0.50993	0.03858	4.20507	0.57026	-2.21568	0.15698	-6.20744	0.66054	0.45344	0.85266	2.8125	1.67881	-0.85964	-0.23999	0.01022	1.79127	-0.37972	0.89667	-0.70146	-1.04192	-0.57112	-1.86706	0.33917	0.40621	-0.24931	-2.16013	1.00583	-0.18494	1.10857	-0.09024	0.16327	-0.07328	0.35678	0.11361	0.58989	-0.48256	0.99278	0.47677	-1.53033	-0.88122	-1.44164	-0.0512	0.39455	0.16047	0.81627	0.79164	0.06589	-0.50788	0.68116
-3.68694	-0.80382	-1.08494	1.50152	-0.3476	0.75319	0.14354	0.76795	0.62045	1.41668	-0.13584	-0.66064	0.22405	1.47443	-1.04788	-1.86422	0.6191	-2.87027	0.01666	0.15436	1.08723	0.3232	0.38798	-0.19099	-2.8589	1.48729	0.33293	0.69138	1.3333	-0.3795	-1.1196	-0.12836	2.13009	-0.33876	0.43768	-0.04789	-1.30596	-0.57323	-0.06241	0.52352	-0.10616	-0.60493	1.31615	-1.04625	-1.46193	-0.00248	0.06279	-1.98462	-0.64723	0.4245
0.19949	1.89215	0.70199	-0.50865	-0.36594	-0.47545	1.35951	0.14747	-0.83521	0.42786	1.01813	1.9159	0.04635	-0.13448	-0.4547	-0.4294	0.29458	-0.31194	-0.39799	0.53193	0.58004	-0.72949	-0.07126	-0.2354	0.36005	-0.44533	0.12393	1.50714	0.44516	0.15322	0.02771	-0.1758	0.58308	0.16497	-0.55774	1.38943	0.90765	1.55119	0.93316	-0.37237	-0.76515	-0.65067	-0.2392	-2.05265	0.5731	-0.02877	0.11958	0.81469	0.54811	1.83979
0.13763	1.54072	2.1414	-0.51408	-0.07055	1.55389	-0.83238	-1.6812	-0.7421	0.12983	-0.72893	1.46574	-0.52251	0.53754	-0.06828	1.73617	0.82064	-0.954	-1.52821	-0.218	-1.41062	0.16508	-1.67791	1.77612	-1.47547	0.97483	1.14712	0.62022	-0.1845	-1.16236	0.41916	-0.31273	-0.67025	-1.58504	-0.34719	-2.18573	-0.97304	-1.67618	1.09801	-0.36459	-0.2831	0.61287	-1.37078	-0.03808	-1.44459	1.3789	0.08442	0.03845	0.57793	-0.05072
-0.56166	1.06642	-1.21841	-0.41644	-2.03493	0.21059	1.85203	1.07811	1.07921	-1.66034	0.40862	0.85912	0.7309	1.67119	-0.44041	0.52248	-0.47338	-0.00266	0.88099	-0.38364	0.00361	-0.61334	-0.08498	1.40832	0.20434	1.06372	-0.53058	0.01519	-0.00172	-1.59356	2.0487	0.95532	1.41178	-0.43919	-1.59631	0.42776	-1.22032	-1.25855	-0.58296	-0.81394	-0.67296	0.08016	-0.01326	-1.08969	0.20302	-0.82684	-0.58614	-1.99541	-0.17219	0.92281
0.63691	2.24477	-0.23797	1.21029	-1.24677	2.44744	1.12582	-0.89244	1.55479	-0.44088	1.36964	-1.46073	-0.28818	1.32419	-0.17361	-1.36066	-2.0011	1.29951	0.76139	-2.89903	-0.30407	-0.03182	-0.37678	0.35084	-0.33142	-1.51128	2.09814	-0.98053	-0.04	-0.42807	0.33584	-0.45627	-0.79428	0.03871	-1.69738	1.39748	-0.5886	-1.28044	0.17922	1.20861	-0.57285	-0.11782	-1.21649	0.73242	0.53143	-1.01249	0.11089	0.73461	1.17169	-0.69739
-2.40513	0.67745	-0.23919	0.70261	0.27844	0.93958	0.2535	2.67015	0.65062	0.26602	-1.23143	0.09992	1.58275	-0.58262	1.45021	1.39251	-1.14259	0.75001	-0.58612	1.73079	1.77076	0.66616	1.55031	-1.88688	-1.96913	-0.76377	-0.62092	-0.29858	-1.10137	-0.2487	1.22122	-1.11477	0.05613	2.10257	-0.51539	-0.39809	0.52652	1.45589	-0.81081	-0.45307	0.82859	-2.84341	-0.78479	0.90394	0.9663	-1.8452	-0.79693	-1.3341	-0.01427	-0.50536
-1.3402	1.14254	-0.23647	0.96885	0.24619	1.25673	0.19525	2.62781	0.31297	-0.82607	-0.49592	0.15737	0.11902	-0.23406	1.1759	0.49817	-1.80536	-0.04321	0.03871	0.93457	-0.57191	-0.44627	1.27866	0.74548	0.72599	0.56835	0.09296	0.28354	0.32164	-0.50279	0.79264	-0.92461	-0.56742	0.75023	-0.39483	-0.17303	-0.42424	-0.25276	1.22702	-0.33369	-0.24708	2.13607	0.63441	0.15257	0.47536	0.0464	0.26123	-1.37809	0.79081	0.6982
-0.44735	1.57623	0.67543	-0.1889	-0.71449	-0.60459	-0.39106	1.36558	-1.97201	-1.80658	0.27603	-0.18547	-0.2355	0.69609	0.10089	1.85916	1.31732	0.97038	1.32045	0.11662	0.44827	-0.56839	0.47237	-0.2848	-1.77325	-1.12261	-1.11694	0.50561	0.00822	0.24023	-0.29534	-0.63689	-0.47471	0.31375	0.43349	-0.53813	0.85822	-0.61774	-0.09018	-1.5675	-0.70301	0.28785	-0.41812	-1.7101	-0.16555	0.06537	1.30379	-1.17816	0.17563	-1.1582
-2.0391	1.67612	0.0604	0.66173	0.58328	-0.94463	1.08936	2.03398	0.76198	1.91032	0.32988	1.16624	0.28816	-1.87028	-0.01414	-0.28928	-0.81597	-2.02236	-0.71951	1.29133	0.3417	0.0143	-1.70784	-0.10402	0.68276	1.61484	0.5577	1.30884	1.46818	1.10704	-0.0558	-1.19201	1.29456	0.84773	-0.70847	0.59631	0.44027	-0.24701	0.15638	1.15597	0.67093	0.78812	0.97388	-1.23817	-1.72144	-0.20412	-0.60381	-0.59162	-1.47631	-2.1218
-2.92172	1.04278	0.22989	-0.23388	1.07593	0.3988	2.16114	0.5949	0.86993	0.57457	0.60166	-1.42925	-0.35305	1.03196	0.49841	-1.3214	-0.82604	-1.49798	1.18933	-0.10743	-1.21072	-0.62723	-0.50663	1.18745	1.58317	0.21421	0.03643	-1.38724	1.31494	-0.33918	0.10815	-1.17898	0.40898	-0.53902	-0.64158	-0.52474	0.34864	0.42061	0.54033	0.45076	-0.36695	-0.41505	-1.49257	-2.25079	-0.91389	-1.51243	-0.64058	-0.39049	-0.67694	-2.26049
-3.26447	0.32464	0.23702	3.07115	1.7888	-1.2996	0.08662	0.1561	0.00481	1.07112	-0.47938	-0.97652	0.99859	-0.18653	-2.01899	-1.64056	1.93901	-0.15847	-0.89927	0.24503	-0.44248	0.78482	-1.27349	1.23117	-2.3326	0.52096	-0.7059	-0.46142	1.00508	-1.16863	0.95119	-0.66072	-0.03436	0.73317	0.33579	0.66917	0.75985	0.87987	-0.34744	-0.07935	-0.44775	2.27993	0.28406	0.84241	0.86958	-1.05826	0.37394	-0.94809	0.13415	2.70908
0.16588	1.32239	-0.00511	-0.50906	-0.53859	1.0671	-1.54391	-1.10033	0.51159	0.378	1.19459	1.20234	1.82464	-0.40823	1.78827	1.14515	-1.161	-1.4473	-0.17724	1.33691	0.47722	-1.60546	-0.38277	0.34476	-0.06154	0.33164	1.14786	-0.02441	-0.17261	0.27861	1.06937	-1.41638	-1.2502	1.5577	-1.14307	-0.37405	0.13758	1.08938	0.92788	0.47956	0.7135	0.82761	0.657	0.30057	-0.85443	0.40426	0.0615	1.05864	0.76793	-0.0382
-3.13532	0.5523	0.33741	0.291	1.86704	1.13143	0.19657	2.95133	-0.66019	1.59571	0.59732	-2.07175	-1.21388	0.42769	0.81974	-0.10554	-0.76009	0.41834	-0.86006	-1.16832	-1.8043	-0.70305	0.91773	-1.02394	0.93129	-2.17642	0.52429	-0.42333	0.36111	-0.63173	-1.3451	-0.79384	-0.16554	0.72826	0.13373	1.61272	0.91921	-0.33127	-0.52455	0.13294	-1.32952	-0.92364	-0.25395	-0.74937	0.56048	2.35778	-1.02778	0.24506	0.07656	0.49818
-2.88027	0.45768	0.12694	2.20101	2.53836	-0.19442	0.52084	0.56447	0.1291	-0.0195	1.60097	-2.37809	-0.17216	-0.12868	-0.64478	-1.78592	-1.55131	0.19571	-0.8655	-0.3253	-1.68139	0.6689	-1.26768	1.45363	-0.46901	0.08303	1.02482	-1.87373	0.62456	-1.34738	0.13802	-1.60388	0.71676	2.03995	-0.24461	0.5104	-0.54224	1.12537	0.50822	-0.18513	-0.06465	-2.47512	0.76417	0.44013	-1.14542	1.43703	0.33063	0.30889	-0.86146	0.17616
-3.82251	-0.40244	0.56733	2.99701	1.85139	-0.0978	-1.4427	-0.75817	-0.40879	1.25322	-0.54541	0.26073	-0.31458	0.80198	-1.58825	-2.2046	1.25487	-0.24576	0.71024	0.71023	-0.74914	-0.02404	-0.23909	0.76808	0.22764	-0.41052	-0.18877	-0.68121	0.30809	1.7994	0.92286	0.74088	-1.36512	-0.68072	0.57104	-0.86228	-0.7227	-0.37403	-0.63958	-0.59658	0.14047	-0.89473	-0.46487	2.17368	-2.04843	-0.19501	-0.69521	1.46386	-1.09906	-0.17379
-3.19969	-0.75641	-0.493	3.55037	1.24273	-1.21046	-0.20481	-1.87442	1.84073	1.43524	0.04037	2.0735	0.99707	-0.3396	-4.00534	1.13337	1.28115	1.44544	-0.05163	1.81897	0.40223	1.18441	0.77737	0.90313	0.22155	-1.39203	0.70371	-0.72591	0.30264	-0.37138	-0.77253	-0.56673	-0.92443	-0.10986	0.84523	-1.19706	0.30264	-0.8843	0.63553	-1.17175	1.23644	-0.21161	-0.15793	0.95992	-0.9875	-1.4349	0.14977	1.51307	-1.10147	1.48337
-1.79357	0.35859	-0.67105	4.96178	0.54295	-2.19687	0.49001	-5.15533	0.32419	-4.98376	1.05264	1.91685	1.31552	-0.5224	-0.41012	1.22452	2.1282	2.11887	-0.50807	-0.3604	-1.82623	1.14093	1.60059	-2.5156	1.99284	1.33493	1.16268	0.84629	-0.96269	-1.18666	-0.70364	1.62613	1.85802	0.40114	-1.17274	0.37967	0.0121	2.55417	-0.73818	2.29136	0.67711	-1.69939	-2.05284	0.46892	1.95594	0.64106	1.16582	-0.35348	-0.74286	-0.50675
-3.63426	-1.11227	0.07495	1.31183	1.07673	-0.15623	-0.0551	-1.03577	0.52476	3.72336	0.02619	-1.41353	1.35805	0.18992	-1.09092	-2.13499	-0.39262	0.62245	-0.14054	-0.4414	0.16768	-1.15311	-0.12709	2.37962	-1.11554	-0.87015	-1.82876	0.0448	-0.63551	0.82058	0.59614	-0.4496	-0.31608	0.36005	-1.93031	1.44884	0.83568	0.81368	0.04105	0.04553	-1.6186	-2.50867	-0.93399	-0.41144	0.04929	-0.52465	-0.31918	-1.92038	0.42559	-0.8561
-3.02404	-0.23477	-0.17887	1.12959	1.49334	0.30405	0.87039	-0.2088	0.07117	0.60567	-2.31231	-0.78577	-0.8318	0.21167	1.18005	-0.16942	1.81219	-1.31775	-1.75643	0.27687	-1.22878	-0.95291	-0.79566	-0.216	-1.1194	0.78744	-0.69364	-1.20227	-0.28014	-0.22733	0.61541	-0.51502	1.83319	-0.7366	-0.56055	-0.8446	-0.32745	-1.09366	0.1144	-0.0884	0.94582	-0.64927	1.07379	-0.29336	-0.78478	-0.14549	-0.9416	0.83742	1.1128	-2.82946
-3.25174	-0.64653	-0.51508	2.1985	0.79883	-1.18813	-1.46015	0.3445	-0.61557	1.72896	-0.02479	-0.27757	0.5645	-0.7125	0.7658	-0.79469	0.27174	-0.43749	1.53692	-1.00336	0.61983	-0.09773	0.43505	-0.91149	0.21953	1.5903	0.57317	-1.34067	0.02626	0.64928	-0.12553	0.6268	0.86	0.90517	0.96956	-1.3707	-0.19637	-0.14481	2.58617	0.18612	-0.42693	0.86283	0.75559	1.02369	-0.21488	1.10803	-0.76797	0.89514	-0.23526	0.27388
-3.49068	-0.70898	0.21279	1.69157	1.63651	-0.2575	0.22431	-0.70652	-0.53109	2.58872	-0.70323	-0.96694	-0.87683	-0.07562	-0.10203	-1.26537	0.61533	-1.14131	-0.23689	0.34513	1.36875	1.22151	-2.68002	0.39217	-1.30438	-1.11505	-0.64136	0.33297	0.86843	-0.62084	-0.4489	-1.14085	0.60511	-0.14996	-0.9329	-0.30999	-0.75149	-0.38877	-0.09888	-0.53287	0.16961	0.27854	-0.55102	-0.73341	-0.68878	-0.15512	1.20369	0.09401	-1.09534	2.18642
-1.03168	0.33606	-0.11429	0.88567	0.67299	1.18593	-0.53292	1.73073	-0.52071	1.01265	0.075	-1.19013	-1.49941	-0.40986	-0.71033	0.23335	0.31014	0.32564	0.11383	-0.1025	-0.00376	1.22279	-1.43668	0.34668	0.85221	-0.30211	-1.21325	-0.97106	0.93158	-1.46596	1.32626	0.18999	0.25871	0.02367	-1.3447	1.34362	1.09715	1.02337	1.21067	1.5227	-0.48246	-0.44629	-1.94063	1.54978	-0.55664	0.10293	-1.36186	0.25524	-0.23559	-0.44443
-4.01802	-0.59797	-0.33872	2.55388	2.05999	-1.17197	-0.15943	-3.35768	-0.19467	0.93908	0.11095	-0.16647	-1.22502	-1.65671	0.4878	-1.49639	1.46068	-0.21725	0.27266	-0.52837	2.87294	-0.74206	0.19882	-1.1299	0.65754	-0.76892	1.66187	-1.46618	-0.43513	0.99217	1.1564	-0.77403	1.2948	1.90328	-1.69477	-2.46962	-2.32144	1.1558	0.71175	0.07416	-0.5922	-0.01611	-0.05325	-0.19757	-0.42003	2.09822	0.88505	-1.2598	0.34451	0.48289
-3.26845	-0.81518	-0.24877	1.21619	1.73832	0.12256	0.33029	2.41705	-0.24051	1.35437	-0.30992	-1.92079	-0.06461	-0.81134	0.53697	-0.66533	0.72324	-1.46517	0.9408	-0.12892	-0.08855	0.21778	-0.13179	0.16142	1.3138	-0.39613	-0.14854	0.97525	-1.05585	0.94782	0.31911	0.14171	0.78811	0.54917	1.23113	-1.46539	-0.26941	0.91187	-1.34156	-0.7127	1.0227	0.38385	-1.43557	-0.49979	-0.05388	1.54179	-0.79621	1.93207	1.26732	-0.4942
-1.21485	1.55733	-0.72966	0.94894	-0.07907	3.25185	-0.68455	1.63813	-1.5214	1.39217	0.33873	-0.51863	0.29623	1.65507	-0.32904	0.99407	-0.64529	1.68203	0.02349	-0.87768	0.06137	0.57113	0.52816	0.23194	-0.28521	1.03038	-0.68786	-0.62334	1.44875	0.45291	0.53816	-0.71863	0.38882	1.75078	2.71892	0.93111	-0.38991	0.86781	-0.47284	-0.27843	1.36908	0.72989	0.14468	0.6385	1.01517	0.16377	0.52135	-0.29728	-0.11883	0.10533
0.20621	0.93238	-0.53329	0.47848	-0.20734	-1.3345	0.40715	1.06028	-0.18862	-0.1448	1.91001	0.23065	-0.80163	-0.29959	1.11724	-1.27036	0.31884	-0.09378	-0.01028	-2.44591	0.53836	-1.09144	0.53059	-0.03607	0.71394	0.66429	1.95838	-0.28028	1.16503	1.1525	0.2459	-0.8663	-0.80368	-0.2927	-0.16939	1.23514	0.26956	0.52693	-1.24558	-0.40295	1.71043	0.4628	1.32468	-0.34499	-0.77645	-0.21951	0.00839	0.34124	0.28094	1.42235
-1.37633	1.53403	1.18196	-1.11123	0.59506	1.43974	1.03327	0.63582	-0.2192	0.72151	1.34888	1.46198	0.67335	-0.22021	1.62564	0.09453	0.25528	0.9851	0.15703	0.55972	-0.36813	-0.78603	0.03051	-0.35176	0.90842	1.01553	1.57633	1.95903	0.64606	0.72709	-0.31898	0.55986	-0.52129	-0.55822	0.70179	-2.14298	-0.04829	-1.28088	0.11903	-0.62592	-0.09133	-1.61221	-0.53082	0.09562	-0.473	-0.15767	-0.32591	-0.47481	-1.23459	-1.11298
-2.77678	-0.324	-0.65715	1.9457	0.99084	-1.85242	1.62189	1.13314	-0.7737	1.53435	0.356	1.15954	-0.98859	-0.05907	0.63041	0.22733	0.80968	-0.05509	0.0285	-1.85875	0.14234	0.41557	0.32072	1.11634	-2.51804	-0.95128	-0.88556	-1.04884	0.28301	-1.60662	-1.67627	0.51499	-0.26783	1.02193	-1.68143	0.20452	-0.11872	-0.12435	2.14041	-1.84599	-1.11249	0.00947	1.32848	-0.55046	0.32906	0.16976	1.94243	-1.04245	1.31371	0.17126
-1.59825	1.39819	-0.35809	-0.86128	0.96754	0.47478	-0.51946	2.2161	-1.03576	1.6069	-0.51259	-1.03222	-0.72364	-0.48273	0.76241	1.29488	1.90515	0.88041	-0.77721	-0.35034	-0.05295	1.89126	-1.40643	-0.83607	-1.63939	0.10121	0.63708	1.18764	0.44191	1.1566	-0.83327	-0.15365	-0.17904	-0.58465	0.11365	-0.965	0.4481	0.57271	1.41801	-0.2391	-0.9197	0.65962	-0.50019	-0.71177	0.5509	-0.64426	-0.38001	1.37591	0.34541	-0.26551
0.62077	1.61455	0.87196	-0.04129	0.7071	1.80632	-1.47545	-1.36555	-0.16183	0.35967	-0.9169	-0.29645	0.52915	-0.07561	-0.61949	0.99638	1.58423	-0.01789	0.42166	0.22571	-0.57764	0.22182	0.39668	0.32441	0.71719	0.49344	0.66435	0.12286	1.20317	-0.22604	-1.48642	0.25989	-0.06194	-0.0744	-1.02718	-1.03271	0.2592	0.91103	-0.66819	-0.38794	0.58088	1.19417	1.10771	0.48207	0.60675	-0.35871	-0.85839	-1.88804	0.67266	0.05485
0.93097	1.82752	-0.66429	-0.0675	-0.46947	-0.68516	-1.57819	-0.43466	-0.56996	-0.66273	-0.41053	-0.3775	0.24439	0.052	-0.36002	-1.50014	0.1858	0.34488	-0.08749	1.19448	0.15413	-1.48071	-1.1559	1.52052	1.13845	-0.72613	1.7603	-1.76562	-1.25632	1.88424	-0.79912	1.17956	-0.59723	0.37874	0.37248	1.56005	1.41238	-1.35166	1.5988	-0.00889	1.2475	-0.98729	-0.62924	0.13309	0.34376	0.39747	1.58902	-0.84216	0.22301	-1.1894
-0.61907	1.79541	1.34485	-0.71675	0.33977	1.04479	0.55544	-0.04569	-0.85333	-1.38781	1.06957	0.65761	1.23245	-0.24694	0.27316	0.5392	0.80527	-0.4359	-1.05691	0.28706	0.34726	1.1865	-0.84392	-1.06253	-0.45591	0.5393	-1.20979	-0.32188	0.74971	-1.71701	-0.5547	-0.44652	1.0936	-0.78105	0.52779	0.1469	0.60434	-0.07693	1.22752	0.2671	-1.06672	0.83486	1.07866	1.59673	-0.2855	-0.37598	-0.1671	-1.15026	-0.31089	0.32471
0.1294	0.99879	0.07869	-0.36478	-1.00926	-0.06639	-1.42874	0.47866	-0.04209	0.42467	-2.16142	-2.07479	0.32783	0.57376	-0.73411	1.67263	0.38079	0.53506	-0.15293	-1.03879	0.17978	0.38208	-0.75393	-0.05805	-2.4234	1.51569	-1.68651	0.29832	0.73197	-0.98536	-0.11979	-1.30289	-0.20746	-0.68588	0.63065	1.05661	-0.25351	0.53538	0.08733	0.12871	-1.07261	1.32066	-0.59533	0.44156	-0.72546	-1.17238	0.46198	0.71367	-2.5205	1.0625
-3.09774	-0.33981	-0.38182	2.54499	0.79546	0.89357	-1.00009	-1.2123	-1.62976	-1.44315	0.67812	1.15791	-0.14256	0.28263	-0.58134	-0.30604	0.49676	-0.89953	-2.59591	0.57952	-1.19101	-0.49628	-2.28665	0.21422	2.1065	0.76927	1.02775	0.45368	1.26317	1.25779	-1.48424	-0.37096	0.85393	0.07504	0.45786	1.22001	0.0538	-0.93892	1.0046	1.18732	-0.95755	-1.89968	1.53684	-1.35261	0.95739	1.59991	0.04358	-1.32289	-0.1393	0.76177
-0.5194	1.87123	1.32365	-0.34287	0.65495	2.95878	-1.09607	-0.06147	-1.36889	-0.87787	0.39427	-1.01871	0.23182	-0.34746	-1.78822	0.36178	0.4425	0.52888	-2.06	0.84975	0.12405	0.81179	0.25982	0.21836	-0.43363	0.53724	0.41643	0.83438	-1.69633	0.50477	-0.77961	-0.88146	0.88064	-0.17095	-0.53969	-0.44252	-0.33318	0.97893	0.18171	-0.02624	1.32738	0.6062	1.10795	0.56925	-0.56941	-0.4995	1.08952	-1.13765	-2.52112	-1.55719
-3.15266	0.08906	0.50778	2.08745	1.77755	-0.64203	-1.26522	-0.57599	0.76059	2.12798	-0.41886	-1.59398	-0.84058	1.09552	1.23865	-0.95824	0.53056	-0.31347	-1.29836	-0.8765	0.64419	0.07652	-0.02956	0.97658	-0.0677	1.60395	-0.22052	-2.45349	-0.64116	0.92703	-1.21996	1.44794	-0.6374	0.80199	0.53642	-0.44081	0.08165	-2.14548	0.37259	-0.42069	1.02341	0.10929	0.98264	-0.23903	-1.28554	-0.54678	-1.0267	1.96722	0.24531	-0.64012
-2.15634	1.21299	0.07061	-0.36556	1.01278	1.48776	0.4029	1.58386	0.22603	-0.18421	-0.04772	0.3887	1.80012	0.93333	0.32766	1.28611	0.38834	-0.05635	-0.05126	-0.38304	-0.22163	0.70418	0.57414	-1.02026	-1.09154	0.122	0.4146	-1.61613	1.07913	-0.13705	1.35041	-0.73064	0.59814	0.6372	-0.19686	0.95574	1.34226	-0.03638	0.53885	0.44984	1.44486	0.84048	-1.30433	-0.69139	-0.22379	-0.35745	1.49686	1.0464	-0.02859	-0.27184
-3.67752	-0.5563	0.26654	4.44832	2.22352	-1.1799	-1.46773	-2.51368	0.55806	0.73815	0.66407	0.42799	-0.39692	0.96548	0.78339	-1.27168	-0.54593	-1.74118	2.03013	0.95109	-0.70834	0.81844	-0.2443	1.3659	0.24118	-0.98751	1.11112	0.17144	1.20851	-0.6775	0.31268	-0.99507	-0.49703	0.16419	-1.90419	-0.73875	1.08994	1.43216	1.06482	-1.16927	-1.05404	0.57914	0.71497	0.09533	0.15704	0.35942	-1.37401	0.79086	0.23665	0.03343
-1.84622	0.68073	-1.74136	4.86529	-1.57314	0.15592	0.57491	-5.13291	1.43873	-4.38374	0.07614	-0.02115	-0.5025	0.24859	-1.92315	1.93095	1.61855	0.82473	-0.15817	-0.80028	-0.40502	0.40409	-2.51081	-2.88458	1.55161	-0.06943	-1.36923	1.52054	-1.38221	0.53489	-0.31965	1.787	-1.67667	1.18437	0.6964	2.19522	-1.1668	0.33481	0.37576	0.8427	0.08362	-0.35072	-1.05826	0.75733	0.96648	0.9825	-0.15181	0.04602	-1.30891	0.43677
-3.05254	-0.91767	-1.18715	3.93302	-0.43022	-0.99878	2.04545	-2.61196	-1.14246	-1.57204	-0.66509	2.99898	-0.45225	-0.7281	-1.20477	-0.20441	1.42606	-0.78513	-1.71906	-0.62478	-0.47973	-1.20344	-0.49589	-1.078	0.69892	-0.14172	-1.14662	1.83615	-0.85696	-1.16391	0.87418	1.10516	1.12894	2.36801	-1.7508	0.19522	-0.86559	-0.9867	-1.37011	-0.82329	-1.46804	-1.06049	-0.01027	-0.69491	0.52931	0.1245	-0.73769	-0.6658	1.30162	1.76291
-0.18185	1.78275	0.71088	0.05235	0.69837	2.31925	-1.6904	-0.20038	-0.85009	-1.19722	-0.69256	1.30783	2.29894	0.17463	0.14304	-0.384	0.01231	0.70173	-0.13332	-1.04756	-1.59873	0.12907	-0.23989	1.20536	-0.19029	-0.67868	-0.7093	-0.60964	-0.38157	-1.41295	2.48383	1.18878	1.74182	1.13195	0.89759	0.45514	1.02456	0.76437	-0.55804	-1.78812	-1.65739	0.77666	0.60179	-0.96937	-0.44395	-0.38654	-0.13744	-1.11131	0.15246	-1.68977
0.34175	1.59455	1.02197	0.83067	1.14915	3.8863	-0.75965	-0.34042	-2.4064	-0.61876	0.57054	0.45993	0.64298	1.08484	-0.11499	0.00551	0.82261	1.75218	-0.17764	0.90173	-1.62723	-0.05026	1.03052	-0.77494	0.5601	1.16662	0.32826	1.24304	0.84434	0.5845	-1.1083	1.28991	1.18142	0.01241	-0.69746	-0.7018	-0.7912	-1.47838	-0.19506	0.41036	-0.59709	-1.35885	0.20877	-0.19698	-0.54891	-0.14985	-1.00122	-1.57541	-2.08428	-0.02577
-3.23794	0.00579	-0.16083	3.19509	1.67422	-1.08965	-0.13231	-0.34906	-0.86812	1.23465	0.03023	-0.09546	0.12304	1.01496	0.89028	-1.06276	-0.08674	-0.97986	-0.59785	0.11749	0.71785	-1.0475	-0.23654	0.95789	-0.31468	-0.65626	-1.42879	-0.49702	1.7046	-1.08979	-0.1896	-1.32947	0.87727	1.02805	-1.89781	0.57492	-1.71268	-0.99998	0.02749	0.0704	1.08614	-0.42388	0.63591	-0.63058	-0.54823	-1.27014	-1.18759	-0.2711	-0.06169	0.7519
-3.5381	-0.68828	-1.02543	4.26394	0.31661	-0.16237	0.03807	-1.68787	-0.79338	0.26675	0.54818	0.46078	1.10802	0.02122	-1.53336	-0.47616	1.86008	0.03421	-1.29265	0.4134	1.4146	0.12046	0.32689	1.27213	-2.06321	0.37175	-1.44638	0.82919	-0.86513	-0.95545	-0.27102	-1.1311	-0.94993	1.58946	1.33829	-0.23444	-0.77291	0.29984	-0.10484	-1.00153	1.36728	0.84111	-0.85304	-0.53018	0.32732	0.09046	2.46019	0.12341	-0.32764	-0.71037
-2.73428	-0.64016	-1.51636	3.08096	0.88564	-0.45134	0.59341	-2.3829	0.40849	0.03654	-1.20061	0.72908	0.98331	0.65756	-1.03022	0.37298	0.51301	-0.8456	-0.41068	-2.12687	-0.11097	-0.05349	-0.24596	1.2108	-1.31438	-1.9084	0.73752	0.8987	-1.01126	-0.66067	-1.03422	0.05015	1.39948	1.05762	0.99038	0.26391	0.67847	-0.10475	0.18938	-0.79426	-1.38452	0.14582	-0.9426	0.22429	-0.93207	1.02829	-0.07059	-2.35471	-0.42392	0.34881
-3.12769	0.06842	0.41846	0.33401	0.83654	0.92455	0.28312	0.66649	0.05252	0.13272	0.25275	-1.33224	-2.16263	0.1297	0.41706	-4.53966	0.21176	-3.92855	-1.27288	-0.66006	0.59733	-2.63856	0.4493	-1.07486	0.02354	0.51553	0.78449	-0.67926	-0.36647	1.1675	-0.16523	-0.13699	-1.71853	-1.93097	0.0853	-0.71988	0.15479	0.64414	0.05577	-0.02848	-0.48598	-0.32733	2.07051	0.27481	1.20558	-2.29086	0.39723	-1.76402	-0.96818	0.48237
-2.56224	0.3017	-0.22403	3.78437	0.74517	-1.78619	0.11256	-0.22837	0.89609	-0.35716	-1.50606	-0.38906	-1.0395	1.07909	-0.14996	-0.61701	1.96864	-0.71138	0.4056	0.53318	-0.15204	-0.12216	-1.95877	0.31347	-1.28821	-0.51933	-0.14576	0.32498	-0.52651	0.428	0.54606	-0.08179	0.14945	1.03468	0.5354	-0.13174	1.13858	-0.40389	1.27388	1.28316	-2.38056	2.97177	1.74733	0.68289	-0.8504	0.82702	0.40205	0.90074	-0.4067	0.96211
-0.16826	1.27334	0.71214	0.1701	-0.65957	-1.56383	1.14084	1.35863	0.52422	0.33782	-1.68334	0.43271	-1.0154	-1.85634	0.72372	-0.17871	-0.62694	0.66254	-0.38526	-0.9343	-0.36484	-0.96655	0.29392	-0.1655	0.01715	-0.20569	-1.07287	1.80107	1.30381	1.56979	-0.34155	0.46051	-0.6722	0.87502	1.65407	0.61424	-0.17371	-0.02234	-1.52853	0.06336	0.03504	-0.28149	0.34273	0.01726	0.09065	0.56051	0.66349	-0.61136	0.06935	-0.79891
-0.03249	0.14625	0.9745	-0.462	-1.043	-0.68962	-1.05166	-0.16686	-0.28316	-0.16308	-0.43207	-0.35994	-0.31567	0.68719	-0.27764	2.03198	0.06206	-0.97794	0.25202	-0.85852	1.22277	0.39353	-0.27829	0.67038	0.7536	0.98174	-0.93784	-0.66389	1.85428	0.44959	-0.07174	-0.35329	0.28303	-0.74759	-0.3056	1.36519	-1.00356	-0.57947	-1.66271	1.9693	-1.12587	-1.81722	0.99972	0.09326	-0.46425	-1.09089	-0.57954	-0.93722	-1.64137	-1.08299
-2.54462	0.03682	-1.47415	4.69269	0.07547	-1.70419	0.11476	-2.53227	0.09403	-3.1677	1.15528	0.95032	0.95673	0.70679	2.23521	1.50201	-1.93526	-0.96693	1.65405	0.56733	-0.39766	0.74353	-0.00222	1.24141	-1.27944	-0.55101	-0.04877	0.4788	0.42047	-1.62759	-1.18044	-0.51142	-1.12344	-0.04387	0.55117	1.00305	-1.14917	1.25529	-0.1126	-1.25363	-0.67991	-0.86352	1.62532	0.35607	0.46467	1.1437	0.79181	1.81204	-1.03431	-0.09181
-2.24495	1.37934	-0.13226	0.44756	1.01452	-1.24323	1.41967	2.24225	1.70625	0.99446	0.99411	0.72359	-1.77317	-1.84129	-1.60559	-0.63086	-1.84344	0.83545	-0.22759	1.03549	1.24866	0.91709	-1.49268	1.089	0.41916	-0.57956	2.07754	-0.87731	-1.1785	-1.38241	-0.74487	0.51132	-0.05119	1.65033	1.0478	-1.93911	0.74553	1.77836	0.20039	-0.06444	1.7231	-1.53933	0.25899	-0.82488	2.27886	1.70929	-0.63666	-0.95713	-0.82961	0.48951
-2.27519	1.11247	1.09998	0.55803	-0.1856	-0.65793	0.82766	1.94725	0.77455	0.17291	0.82448	-1.09833	0.19664	-0.52903	-0.30956	-1.22356	-0.0147	1.01131	-0.39958	0.94994	1.04571	-0.59403	-0.84574	-1.46688	-0.24874	-1.57786	-0.72636	-0.92542	-0.40717	-1.251	-0.80321	0.81353	0.74919	0.03359	-1.93775	0.27671	-0.31637	0.88527	1.96219	0.81541	0.00127	-1.39857	0.20193	0.09514	-1.03136	-0.37216	-1.20835	-0.19981	1.32668	0.27524
-1.40878	1.92368	1.29275	-0.75483	-0.01117	-0.14009	0.88173	0.79395	-0.22546	-0.76009	-1.49347	1.32373	1.13188	-1.47492	-0.26099	-1.27723	-0.68227	0.08243	0.11954	0.69143	0.12378	-0.76434	0.75355	-1.47967	-0.16513	0.98223	0.32062	0.17155	0.98754	0.68202	0.59222	1.18079	-1.29967	0.7079	-1.72416	0.84424	-1.65259	-0.92656	-0.57042	-1.56196	0.58131	0.06299	1.31688	1.59298	-0.37447	-1.00772	0.45179	-0.1129	0.89645	-0.59393
-0.38197	1.9733	0.54376	0.1357	-0.39811	2.09551	0.48811	-0.11583	0.19864	-0.26772	0.68143	0.98423	-0.56804	-0.9546	0.0835	0.12614	-0.47721	-0.30605	0.59702	-1.75382	1.06114	1.01963	0.23766	0.46768	0.28929	-0.55033	0.65606	0.72434	0.34762	0.75097	0.57704	0.19024	0.89613	-0.21854	-1.71734	0.50231	-1.19353	-0.809	-0.64593	-1.19574	0.14412	0.61673	-0.38684	0.24605	1.08002	-0.15476	-0.58648	-0.81518	-0.13704	-0.19084
0.75691	2.05241	0.81215	0.44626	0.59646	-0.92229	-0.99831	0.30316	-0.77178	-0.23756	0.91374	2.08853	-0.0234	-0.61041	0.16898	-0.3957	-1.51212	-0.41514	0.28233	0.00759	1.19522	-0.02322	0.48106	1.07805	0.24091	-0.27815	-0.86156	-0.21998	0.95656	1.13758	-0.48264	-1.03667	1.19737	0.75177	0.46839	0.71231	-0.73399	0.4967	1.43734	-0.32734	-1.28243	0.3422	0.90758	1.31548	-0.30184	-0.26692	0.20154	1.85004	-0.30635	0.33666
0.25219	1.29241	2.4751	-1.2152	0.04841	0.31778	0.55826	-1.67762	0.54477	0.46299	0.04672	0.23727	-0.36567	0.80329	-1.50148	-0.01338	1.10233	0.22068	-0.11742	0.80387	-1.21367	0.14621	-0.71666	1.49917	-0.1628	1.02386	0.212	-0.01428	-0.20978	-0.38811	0.87094	-0.73188	-0.77396	1.08205	-0.68263	-2.54465	-0.70447	-0.60492	1.01671	0.60575	-1.89523	0.28466	-0.18295	0.84451	-1.63816	1.37434	1.18597	0.78399	-0.15239	0.93032
0.12472	2.14814	1.73786	-0.15335	-0.49008	-0.04788	0.01296	-1.26914	0.18546	-0.11389	0.65832	0.83754	-0.79227	-0.21757	1.19784	-1.65127	0.76327	-1.7809	-0.46208	-0.81761	0.08119	0.20262	0.88828	-1.53702	-1.07887	0.24954	1.97324	-0.04497	-0.3532	0.47533	-2.15773	-0.97128	0.58978	0.44037	-0.16098	-0.34581	1.61435	2.80023	0.89321	0.46604	0.61712	-0.84338	-0.17776	1.64293	-0.42946	-0.47667	0.54463	0.03644	0.86128	1.61184
-2.53029	0.94672	-0.69826	2.35102	0.56803	2.00557	2.06511	0.86665	0.25437	2.02998	0.81213	-0.54682	-0.58461	0.58315	-0.40395	-0.16277	-0.62414	0.65834	-0.44559	0.02081	0.55494	-1.19473	-0.47719	-0.02195	-1.79769	1.1599	0.9115	-0.46779	-0.20322	-0.06214	0.00191	-0.21592	-0.78931	-0.36275	0.03076	-2.09735	1.77128	0.23149	-0.23877	-1.62714	1.21467	0.66349	-0.48275	-3.14692	1.41291	0.37363	-0.58724	-0.16218	-0.71799	-0.84574
0.45475	1.46257	0.99189	-0.16124	1.04169	-0.20517	-0.15027	-0.17898	-1.03178	-1.56088	0.54994	1.33024	1.07461	-0.19656	-0.10012	0.11127	0.77566	0.38492	-0.14537	0.80925	0.96977	-0.96369	-0.94608	-0.00555	0.04949	0.60254	-0.22845	0.31816	0.22436	0.08523	0.28722	0.67674	-0.19325	0.13871	-0.07704	0.24408	1.63877	-0.15436	0.61457	-0.94571	-0.35623	1.09248	0.21994	0.52367	-1.44916	0.24708	0.23312	0.89375	0.25557	-0.60714
-2.65678	0.37579	0.11201	1.31871	1.58692	-0.89658	1.41426	0.79122	0.26243	0.37009	0.05527	-2.50709	0.63756	2.5687	-0.26647	-0.52629	-1.04457	-0.51277	-1.3575	0.42221	-0.61235	-0.54236	0.16153	1.42401	-0.43141	0.52639	-1.07537	-1.64368	0.26902	-2.28359	-0.51314	-0.91944	1.35067	-1.10234	-0.54892	-0.44507	0.50361	-0.25427	-0.67833	1.17603	1.15031	0.52034	-1.06001	2.3586	-0.4863	-0.8248	-1.91112	0.0064	0.01506	-0.56971
-1.14597	1.82189	0.10862	-0.52659	0.02831	1.51551	0.01614	0.67898	-1.27162	0.63915	0.88311	0.60668	1.26962	-2.01244	0.884	-2.11762	0.88014	-1.27238	-0.83567	-1.49476	-1.58356	0.50399	-0.82437	1.14367	-0.50634	-1.43247	-0.32772	-0.57337	-1.41277	-2.71679	-0.49147	-1.52335	0.07371	-1.14542	0.94971	0.47037	0.28368	1.04202	-0.96576	1.60447	-0.35114	0.24193	0.13727	2.37708	-0.1703	0.9829	-0.07294	-0.69167	-1.26691	-0.88141
-0.20394	1.76081	1.41422	-0.33952	0.22749	0.18903	-0.02028	0.66644	0.46551	0.29601	-0.08857	0.91141	-0.14942	-0.1792	-0.66508	1.30651	-0.28451	-0.27261	0.3363	0.70301	-0.0716	-0.30978	-0.75282	-0.67593	-0.20151	-0.26199	-0.56231	0.53108	0.84501	-0.53963	-0.27724	-1.2528	-1.00077	-0.06019	0.04465	0.9676	-0.26453	0.8177	-1.24244	-0.13981	-0.63241	0.38702	0.77115	-0.68576	-0.98169	1.11884	0.41852	1.00846	-0.28923	-0.81057
0.28619	1.43553	0.75284	-0.75713	0.05049	1.31273	-0.53787	-1.16068	-0.94243	-1.57405	0.32384	0.67177	-1.15176	1.15511	0.55272	0.92639	0.71902	0.82877	-0.572	0.93128	0.59269	1.15959	0.76418	-0.55201	-0.13166	1.46572	0.07191	-0.73004	0.14653	1.24514	-0.24605	-0.25012	-0.31976	0.92018	-0.37089	0.46847	-1.56813	-0.5661	-0.22929	-0.24012	-0.92778	0.30303	-0.46449	-1.59894	0.70365	-0.88767	0.31354	0.07692	-0.55901	-0.13764
-0.39513	2.03776	0.6448	-0.09407	-1.22109	1.13997	0.41479	0.56434	0.24285	0.94225	0.16037	-0.09765	-1.01865	-1.6736	0.04786	0.06029	-0.98481	0.72931	0.33858	-0.23064	-0.81376	-0.12374	-0.21005	-1.48051	-1.26051	-1.02975	-1.22289	1.03947	1.55372	0.2991	-0.47206	0.01504	-0.03047	-0.77196	-0.2401	0.16305	0.7579	0.56672	-2.44379	1.35917	0.45034	0.7479	-0.89586	-0.38808	-1.53548	0.24808	0.89783	-1.74257	-0.9043	-0.26117
0.33653	0.81436	1.12798	-0.5017	0.81319	0.90053	-1.17032	-0.69041	-1.29372	-0.35202	2.16315	-0.37032	0.08412	0.72428	0.12535	1.56886	0.95127	-1.36279	-0.91287	-1.62184	-0.82408	0.30185	0.47333	0.82063	-0.98731	1.14941	0.78136	-0.75166	-0.16831	-0.08352	-1.43591	0.51252	0.08029	-1.17403	-1.03146	-1.12314	1.65673	0.63937	-0.64653	0.0452	0.68649	-0.8526	0.99562	-0.1379	-0.59164	1.26906	0.97126	-1.39857	0.22652	0.82286
-2.43784	0.91363	1.01823	0.56677	0.34676	-0.31299	5.25E-04	0.88908	-0.54631	-0.21375	-0.02706	-0.55672	0.3968	-0.02483	-0.1143	-1.7758	2.37468	-0.09604	1.33258	0.66262	-1.44098	1.9868	-0.78571	1.16047	0.79385	0.44729	0.79138	0.04941	-0.2296	-1.21706	0.76285	0.63729	-0.71586	-0.58561	-0.90542	0.95302	-0.50581	-1.9633	-1.70468	0.06872	-0.42849	-0.57518	-1.21205	0.6959	-0.2514	-2.64201	-1.15436	0.51707	0.36271	0.292
-1.16706	1.47352	0.62133	-0.6217	-0.0962	0.51799	-0.18033	0.79192	-0.66726	0.51736	-0.22491	-1.41003	0.53686	-0.86662	0.05248	-1.2289	0.6479	0.62371	1.51406	1.92456	-0.59252	-1.72105	-1.27591	-0.32665	0.18133	1.53061	-0.25476	1.86494	-0.55234	-1.64249	-0.8277	-0.24165	-0.09359	-0.67467	-0.30101	1.26228	-1.00646	0.57167	-0.46755	0.85633	0.45291	-0.07488	0.73078	-0.22362	-0.1771	-0.38629	2.24296	-1.54347	0.32994	-2.2409
-3.17824	0.01624	1.01052	1.46009	0.08504	1.72002	0.70291	1.14158	0.54654	1.49826	-0.62982	0.24851	0.05891	0.12901	0.08237	0.10902	-0.80062	-0.01826	0.45724	1.08769	2.01581	0.58071	0.16284	0.77011	-1.14648	-1.26816	1.832	0.13973	0.08867	-1.76955	0.34293	-1.47483	0.24953	-0.25001	0.96651	1.5794	0.433	-1.74221	0.28172	-0.09446	-0.12226	2.74301	0.43232	-0.40799	-0.43335	-0.15326	-0.95126	-1.26832	1.96841	-0.4302
-3.68349	-0.60354	0.2253	3.88383	1.11836	-1.79111	-1.0597	-1.36691	0.83226	0.23116	-1.19789	-1.29798	0.75017	-0.53822	-0.90172	-1.20681	2.11767	-0.92871	-1.45654	0.94234	1.01417	-0.2171	-0.56221	0.82742	-0.23119	0.85699	-2.20322	-0.54609	1.52874	1.87375	0.30548	0.23167	-0.26376	1.53543	-0.99626	-1.28878	-0.12438	0.01296	-0.41281	-0.91147	-1.13681	0.91521	0.27983	-1.41024	-1.75144	0.16014	-2.99369	-0.30136	1.12535	-0.88215
-2.88408	0.46795	0.27833	1.17035	0.88501	-0.70508	1.05474	1.41247	1.21498	1.15104	0.57058	-1.18498	2.25986	-0.88388	-0.4	1.10536	1.92214	-1.67251	0.5498	0.5767	1.46354	1.9402	0.10749	-0.84774	-0.75652	-1.95691	1.61286	1.11112	-0.84866	-0.53612	-0.6801	-0.36888	1.2292	0.31383	0.43608	1.57915	0.28054	-1.78315	-0.84072	-0.00753	1.36631	-0.56602	-1.9156	0.95256	-1.20305	-0.38631	-1.06273	-0.38057	0.51317	1.14824
-2.95911	-0.12313	0.26327	2.06153	1.83619	1.10149	1.68563	-0.13289	-0.97245	1.64058	0.39437	0.72745	0.34376	-1.10375	0.22692	-0.25247	0.10733	-0.77316	-0.38157	-0.50298	0.54138	0.61555	-0.49808	0.17932	-0.82932	0.74857	1.37963	-1.19032	-0.75757	0.89911	2.09059	1.20031	1.05155	0.54491	0.07877	0.59011	0.84742	-0.84967	-0.50005	0.85583	-0.31645	0.48785	1.76198	-1.38625	-2.61238	1.89169	-0.30213	-1.77124	-1.4035	-0.06354
-3.49222	-0.72455	0.2608	3.24325	0.40588	0.07031	0.60715	-1.96085	1.10451	1.88616	1.50437	-0.7601	0.77484	-0.59384	0.90016	-0.3898	0.98769	-1.19581	-0.32872	-0.06645	1.76853	-0.87072	-0.19876	0.23894	0.64578	-0.8212	-0.26975	-2.18705	0.67846	0.72402	-0.51655	-0.53011	-0.76343	-0.49188	-1.205	1.57891	0.8911	-0.70357	-0.53276	0.45651	-0.0274	-1.1268	0.27762	-0.00611	-0.48431	0.30432	0.05501	0.44368	1.26259	-1.15513
-3.12774	-0.13616	0.85924	0.18663	1.67767	-0.15434	1.26086	1.74591	0.17185	2.97497	0.80657	-1.16131	1.11626	0.65824	0.59332	0.67447	-0.29396	-0.93772	0.06737	0.29681	-0.40209	-1.15062	-0.72174	0.90381	0.29359	-1.11744	1.13774	0.49769	-0.51746	-0.96986	0.13607	-0.02563	-0.02695	0.5256	1.03018	0.52314	-0.72723	-0.33207	-0.35739	0.61103	0.78487	-0.34036	0.1576	-0.80369	-0.55458	-1.74095	0.20267	-0.98243	0.94054	-0.64821
0.20347	1.47178	0.37359	-0.46582	0.20672	1.5112	-0.94737	7.95E-04	-0.75654	-0.52963	0.26302	-0.95975	-0.76206	0.67833	2.26819	0.55208	0.26632	1.07076	1.26285	-0.43686	0.83257	0.32852	-0.01468	-1.71182	0.48618	0.58895	-1.22357	0.85185	0.70963	-0.83927	-0.70072	-1.53413	0.14337	1.83638	0.08906	-0.84024	1.22953	1.26325	0.12339	-0.78701	0.45333	-1.07008	-0.07953	-0.47569	1.80268	-0.06644	-1.31098	0.32537	-0.60381	0.00982
-1.11242	1.66105	1.83592	-0.58052	1.31773	3.46689	-0.52444	-1.18682	0.21922	-1.54004	1.56351	-1.06378	-1.29478	-0.83111	-0.02925	0.39121	0.14452	0.14161	-1.47246	-0.18194	1.6111	0.47375	0.09882	0.76436	1.53563	-0.64119	-0.29132	1.48043	-0.2841	-0.45399	0.20663	2.78566	0.79634	-0.11708	0.71878	-2.13138	0.92057	-0.29051	2.87866	-0.58163	0.52288	0.94891	-0.0219	1.19585	-0.63161	0.95776	-1.10675	1.45379	0.78818	-1.64761
-1.16292	1.63965	1.50769	-0.43231	0.83285	-0.32945	-0.13101	1.77657	-0.67779	-0.65535	1.92226	1.65105	1.61071	-2.39015	-0.98722	0.23831	-0.76704	-0.23467	0.17276	-0.18657	0.60116	-2.28835	-1.11582	-0.31527	0.81117	1.62468	0.91812	0.04505	-0.05514	0.78234	1.08191	0.14943	-0.84091	2.73253	-2.53253	0.73916	0.44338	1.12634	0.56723	-0.42743	0.72609	-0.13879	-1.41954	1.62112	-0.18194	-0.37322	-0.61662	-1.67336	1.44841	-0.39027
-3.67412	-0.88658	-0.40574	4.09148	1.8435	-1.68721	-0.62671	-2.7776	1.04512	-0.60859	0.64351	-0.18729	-1.14985	-2.14675	1.89693	1.38516	0.33852	-0.61926	-1.06021	-0.49227	1.2449	0.71993	-0.2002	-1.84335	-1.43909	0.9083	1.23034	0.67365	-0.8564	0.26658	-1.11457	1.18994	-1.41874	0.19026	1.47586	-0.66233	-0.27614	-0.94651	-2.05442	0.22793	0.94823	0.43694	1.15409	1.22368	-0.41008	-0.2061	1.27047	-0.42079	-0.00408	-1.26804
-3.47628	-0.53247	0.21731	1.74916	1.94851	0.15447	-0.40484	-0.37716	0.50872	0.55416	0.67133	0.50046	1.1474	1.02781	1.64354	0.31024	-0.0597	-0.40286	-0.2012	0.50835	-1.19242	-1.19622	0.85269	1.19724	-0.09721	-0.93906	-0.56749	0.6996	1.87271	-1.20923	1.15476	-0.2897	-0.50607	1.75386	1.08862	0.17141	1.0011	-0.40883	0.92421	0.2834	-0.01522	-0.95049	0.28995	-1.00159	-2.26756	-0.58156	-0.06812	-0.80512	0.5502	1.41726
-0.07785	0.72809	-0.55954	-0.87054	-0.5332	0.24303	-0.90078	-0.38391	-0.5556	-0.42989	0.17779	0.4331	-0.67917	0.92425	-1.61926	0.53234	1.27032	-0.23301	-0.26066	0.09138	-0.47759	-0.01687	0.70458	-0.3291	-0.14532	0.54011	2.33468	0.27863	2.18197	0.24345	0.48967	-1.69677	-0.79266	0.00395	-1.37223	2.04165	0.30091	-0.46186	-0.34551	0.13421	1.38714	-1.27485	1.62879	-1.6153	0.43943	0.03134	-0.09169	-1.25082	1.82394	1.36249
-3.03702	-0.29847	-1.7098	2.43141	0.54267	-0.55131	-0.75464	0.2346	-0.48345	0.76403	-0.11832	0.39888	-0.40165	0.69066	-0.20697	-2.43933	2.63511	-1.21064	-1.21873	-1.4268	1.43461	-0.16183	-0.93014	-1.06392	-1.68026	-0.12837	-0.46399	0.92002	1.56282	0.16986	-1.99937	0.2407	1.18213	-1.9404	-0.07414	-0.34128	0.37703	-1.91399	1.54867	0.88298	-0.34551	0.26086	1.70008	-0.76418	-0.33465	0.38124	1.91773	-2.34534	0.5228	2.91701
-1.00939	1.9362	-0.06476	-0.14646	0.10509	0.11959	0.45371	1.46786	1.35719	0.9817	-0.79021	2.08537	0.17887	0.00131	-0.28305	-0.92036	-0.67234	-1.09564	-0.44698	-0.99519	-0.65171	-1.36476	1.78499	-0.04802	1.14073	-0.97485	0.34711	0.16732	0.15169	1.50025	-0.06014	0.44732	-1.21227	-1.22646	-0.05422	-0.09239	0.42467	0.56031	-0.14004	0.05922	-0.65144	0.45182	0.36572	-0.63429	-0.52108	-0.29703	1.94656	-1.11698	0.91323	1.58689
-0.98703	1.41348	2.67894	-0.86253	1.94217	-0.29869	-0.13445	0.76573	-0.39382	-1.52582	0.47277	-0.63071	-1.16161	-0.24122	1.31396	-0.1316	1.7775	1.1571	0.58147	-0.16179	1.49504	0.69349	0.74701	-0.15822	-0.04708	0.13968	1.0455	-0.66232	-1.59897	0.03359	-1.14826	-0.09947	-1.03685	1.14551	-0.00774	0.61768	-0.05359	0.00186	-0.94325	0.98921	0.71255	-0.31517	-0.63221	1.02774	-0.03014	0.78396	-0.07045	0.6199	0.16306	1.44602
0.35042	1.89344	0.3962	-0.37948	0.83605	1.85411	-1.20449	-0.83194	-0.64017	-0.81112	-0.15596	0.45409	-0.53606	0.88695	0.87028	1.75047	0.69724	-0.89971	0.26237	0.40164	0.33224	0.19183	-0.59975	0.20479	0.22694	-0.46637	2.10593	-0.89903	1.15465	0.15893	-1.65854	-1.55999	0.0893	-0.38301	0.21633	-0.47999	0.41828	0.19485	-0.36571	0.93497	-1.04886	-0.72581	1.1045	1.48445	-0.54987	0.56769	-0.89263	-0.92204	-0.60636	0.00732
0.12298	1.89282	1.38882	-0.34146	0.22515	2.19878	-0.28264	-0.36898	0.15352	-1.33342	-0.58552	0.06432	0.08968	1.24029	-0.25275	-1.31436	0.8664	-1.24973	-0.56791	-1.68891	0.63919	-0.28848	0.58242	-0.30601	-0.40354	-0.10394	-0.18491	1.31479	2.57905	-0.59135	0.12246	2.47443	-2.21561	-0.4582	-1.09227	-1.22396	-1.3788	0.89189	1.10022	-0.88017	-0.16466	-0.91436	0.43382	0.10588	-0.03464	1.75352	-0.02282	0.15555	0.05662	2.79473
0.10374	1.53204	1.7037	-0.7974	0.08395	-0.15036	0.39483	-1.55019	1.17578	1.10579	-0.10305	0.79227	0.67586	1.73823	0.26267	-0.14965	-0.69527	0.31719	0.67586	0.27074	0.25135	0.48105	-0.05837	0.09789	0.88055	-0.66268	0.17154	1.69534	-1.41712	-0.37372	-0.92109	0.63219	1.61879	-0.38531	-0.33351	-1.61768	1.46042	-1.13454	-0.55886	-1.7662	1.28507	-0.11818	-0.77901	0.84725	-0.26704	1.48037	-1.49818	0.99919	-1.16283	-0.74693
-2.54597	0.99958	0.81101	0.05825	1.05793	-0.02849	0.88372	1.75186	-0.27336	0.6954	-0.3763	-0.11917	-0.03867	0.72452	-0.4569	-0.77178	0.28057	0.50409	0.64087	-0.74159	-0.33086	0.3735	-0.1782	0.73589	2.34678	-0.8571	-0.37951	-0.31309	0.66076	0.01693	-0.49868	-0.02701	-0.21468	-0.47618	1.37997	0.02959	0.1493	-2.34592	0.23651	0.76884	-7.67E-04	0.66021	0.57463	-1.33548	0.13081	-0.02918	1.10415	-1.30368	0.7506	0.92474
-3.52024	-0.99035	-0.53315	3.24443	1.90578	-0.1344	-2.64392	-1.75774	-0.54181	0.31762	0.14379	2.01249	-0.64379	0.02741	-0.26616	1.39706	-0.52887	-1.18177	-0.72097	-2.44469	-0.23812	-1.01269	0.45901	2.08827	-1.71158	-0.06544	-0.56543	0.26047	1.30326	-0.41815	-0.09863	-0.22232	-2.42543	1.33401	-1.46353	-0.37209	-0.04121	-0.23424	1.06056	-0.05264	2.39067	0.55184	-2.49906	-0.28662	-1.40108	-0.40534	-1.31972	-1.28869	1.30582	0.03351
-0.81488	2.0159	-0.05839	0.01002	-0.78658	1.59654	3.06785	0.81473	1.67705	0.34752	0.3194	0.52186	-1.15209	-0.87746	-2.05029	-0.03318	-0.07806	1.20802	-1.87647	1.76345	2.366	0.19752	1.18843	1.36256	-0.05397	-1.06	0.54569	-1.08987	0.8993	-0.30593	1.72449	0.58622	-1.8144	1.64824	-0.48137	-2.09325	1.40746	-0.99988	0.0339	0.53887	-0.08126	0.32343	1.82306	-1.47465	1.63287	-0.19317	1.08833	-0.75089	-2.53151	-0.75553
-0.19861	1.42531	0.76225	-0.83135	0.07209	0.46847	-0.36072	-0.66923	-0.14668	-0.16248	1.16546	1.18453	-0.02941	1.29012	0.27199	-0.57752	0.76281	0.02418	0.43619	-1.03399	0.09504	0.8438	0.91889	1.16694	-0.25143	-0.6446	-0.21306	-0.9398	1.61123	-1.57517	-0.74972	1.51135	-0.05129	1.1868	-0.00918	1.12726	-1.68196	-1.18776	0.14442	0.13075	-1.23889	1.9918	1.00652	-0.32555	-0.76858	-0.62879	0.62175	-0.94679	-1.17005	0.57111
-0.19015	1.92529	0.5881	-0.17852	-0.23886	1.84943	-0.50838	0.0598	-0.14929	-0.76752	1.26503	-0.5788	0.43136	-0.41107	0.53806	1.80332	-1.13424	-0.38165	-1.37777	0.34969	0.29776	-0.52515	-0.42209	-1.82652	0.21083	0.17766	0.24813	-0.58902	0.61708	0.29378	-1.13173	-0.06276	-0.41695	0.77768	-0.26574	-0.86905	0.84557	-0.56299	1.2975	0.15952	-1.33785	-0.8083	1.24508	2.52803	0.40527	1.1379	-0.08142	-1.32857	0.50758	-1.36164
-1.32091	1.26239	0.41267	2.88281	-0.44711	2.48285	1.44779	1.66001	1.9649	-0.29381	-0.44997	-0.11741	-0.01236	3.3849	-0.44563	1.30424	-0.81096	-0.55186	-0.57743	-0.43612	-0.04187	0.6219	-1.92135	-0.74107	-1.7727	-0.66401	1.74318	-0.12384	-0.41446	0.22451	-0.1532	1.66862	1.015	-0.05998	-0.76238	-0.61714	-2.77225	-0.81479	-0.96233	-0.39281	1.52925	-0.74239	-0.56231	1.96331	1.8306	-0.64468	-0.7562	2.60185	0.31119	-2.52424
0.01494	2.06932	-0.04006	0.17736	-0.98325	2.08714	-0.10217	0.11913	0.22807	-0.75058	1.38088	0.71922	-1.046	-1.41144	0.02317	0.25688	0.39009	-1.4864	-0.57787	0.55529	1.13245	-1.43822	-0.68597	1.24821	-0.22016	-0.29403	1.61916	-0.07492	-0.31803	-0.73025	1.39533	-1.03345	1.02054	0.4766	-0.36905	0.66482	-0.07117	-0.04937	0.30518	1.34882	0.25107	-0.94635	-0.62012	0.27003	-0.6365	-0.2719	0.90264	1.13055	1.24412	0.06858
-2.96344	0.81672	0.57474	-0.0754	1.39448	-1.43068	-1.0997	0.7398	-0.20688	0.59013	-0.85824	-0.49866	-1.50212	-0.33573	-0.30692	-1.44247	-1.6751	-0.68474	-2.3695	2.47232	-0.55728	1.84275	-0.76957	-0.38472	-0.80376	2.46712	-0.07422	-0.77216	-1.26521	-0.20337	-0.01329	1.00364	-1.98706	-1.52153	-0.40216	-0.60705	0.45748	-0.41454	0.55426	1.35128	-0.17561	0.08656	0.60442	-0.03108	-2.06901	-0.53104	-0.06432	-1.7511	0.34771	1.66959
0.00717	1.66295	0.96174	-0.4481	-0.46123	1.1495	0.07472	-0.25288	1.7596	-0.22702	-0.82913	0.68435	-0.86899	0.51617	-1.13703	-0.46248	0.3924	-0.37869	0.25575	-0.27524	1.05026	0.18637	1.08259	-0.24934	0.19534	-0.94155	-0.0327	1.5854	0.02889	-0.7681	0.21437	-0.49089	0.17613	-0.46549	0.3177	-0.12433	-0.20828	1.8209	1.13993	1.1805	-0.11427	0.84557	0.5336	0.37869	-0.74085	-0.49535	0.14218	-0.30313	0.74586	-1.0903
-3.4643	-0.82131	-0.40357	2.62701	1.50815	-0.46079	0.24291	1.7543	-0.96304	1.07376	0.36571	-1.66182	-0.23099	-0.01472	0.17052	0.43181	0.32555	0.81331	-0.96147	-0.50059	0.52888	0.62002	-0.93077	-0.52202	0.68308	-0.14501	1.32273	-0.22521	-0.66095	0.44941	-0.96428	-0.04422	-0.5818	0.71849	0.51287	0.73166	-0.74226	-1.86259	0.04301	1.78592	1.54523	-0.74118	0.63738	-1.03379	0.0317	1.17095	-0.83422	0.2852	0.89304	-0.5424
-0.10271	2.1891	1.04983	0.2728	-0.11756	0.7238	0.80618	0.32131	-0.20471	-0.09131	1.15536	0.66331	0.45021	0.50679	-2.34466	1.63192	1.28264	0.84781	1.5744	-0.01596	1.33185	1.01008	-1.58532	0.42993	-0.719	0.79232	-0.45951	-0.87084	0.52596	-1.42939	-0.39835	0.42912	0.23124	-0.20454	-1.64096	-1.36413	0.34141	-0.18083	0.76221	0.5108	-0.26486	0.39288	-0.23708	-0.76276	-0.4108	0.1209	0.67515	0.60958	0.98166	-0.58735
-0.22518	2.22238	0.07821	0.15331	-1.25409	0.33995	0.82438	0.27795	1.98456	0.45094	-1.44803	0.68543	0.3997	-0.93595	1.09926	-1.27981	-0.32453	0.39939	0.09174	-0.38136	-0.2728	-0.69341	-1.06489	-1.86675	1.93499	-0.17766	-0.94642	1.15102	-0.94516	0.44106	-1.20302	0.51254	-1.80616	-0.91082	-0.93412	0.03568	-0.99816	-0.67918	-0.67587	-2.07745	0.19742	-1.33873	-1.04511	-0.37993	-0.48464	0.25119	-0.88737	0.66831	1.3931	-2.32741
-0.32622	1.04733	1.47129	-0.0261	-1.51635	0.73471	-0.16112	-0.76354	-0.23574	0.85579	-0.19979	-0.14782	-0.12339	1.04276	-0.58056	0.03936	1.05368	1.26122	0.2252	0.9017	0.44514	0.28167	0.2264	-1.45756	1.21979	-1.56671	-0.12958	0.60016	-0.61351	0.53792	0.01699	-0.93602	1.02596	0.71674	-0.35778	-0.25069	-1.12546	-0.5524	-0.94247	0.54679	1.24753	0.20724	-0.20877	-1.66854	-0.23528	0.04296	0.27245	0.69695	-0.59724	0.17368
-0.11502	1.41305	-0.06471	0.04149	-1.20726	0.91677	1.18668	0.35472	-0.08854	-1.33911	1.34558	0.02952	-0.32256	0.06555	-0.50359	0.93886	0.86209	0.2045	0.12347	0.68403	0.29747	-2.59887	1.00352	-0.9733	-0.40399	-0.12875	0.66605	-0.18791	-0.58787	-0.93461	1.77621	0.14694	-0.44485	1.92075	0.19559	0.74565	0.61433	0.01714	-0.70201	2.07232	0.2931	2.10633	1.35477	-1.03733	0.68828	0.09839	1.21498	0.51876	0.21817	-0.40136
0.73452	1.96124	1.25017	0.24905	-1.13805	1.52973	0.29947	-1.32287	0.74529	-0.52364	0.61075	1.2405	0.34505	-0.38372	1.33472	0.33417	0.64108	0.6044	0.18304	-0.09995	0.14099	0.42415	0.10756	0.47547	0.28159	-0.47741	-0.2618	-1.08498	0.42581	-1.459	2.07623	-1.54295	-0.30796	0.7535	-1.41257	-0.0141	1.21182	-0.01925	0.58938	0.46032	-0.75588	1.2339	1.34876	-2.26012	1.06084	0.34746	1.84799	-0.20894	1.52771	0.49885
-3.06258	-0.62584	-0.00475	2.47886	0.74658	-0.27394	0.69632	0.72451	1.15059	1.71173	0.42964	-1.6671	-1.07368	-1.65709	-0.00588	0.03998	0.19467	-0.07663	-0.95915	0.22978	0.85551	-0.20039	-1.08302	-3.49642	-1.52575	1.73522	0.23508	-0.57821	0.10351	2.01066	1.87885	2.6859	0.84336	-0.5559	0.18425	-1.54379	-1.52884	-2.04479	-0.70478	-1.68577	0.97201	-0.53295	-2.83298	1.66403	-0.17956	0.06267	-0.53003	-0.25154	-0.75277	1.56595
-0.56732	2.13089	2.19927	-0.23724	1.59798	1.30387	0.97197	0.44751	-0.35339	0.27814	-3.7664	0.728	-0.10345	-2.42686	-0.63614	-0.24008	-0.45559	1.34481	-0.14968	0.78525	-0.41057	-2.69232	-0.30509	0.3276	-0.18237	0.01811	1.01635	-0.20901	0.37066	-0.8856	-0.33324	-1.54307	0.07292	0.46851	0.02496	0.59947	0.3272	2.00938	-0.2206	-1.80461	-0.47681	1.52055	-2.23225	-0.34576	0.02058	1.66141	-2.80163	-0.08232	0.28451	-1.50064
0.01755	1.84649	0.4768	-0.4697	-0.18707	0.46879	-0.07221	0.15206	-0.90159	-0.23069	-0.69931	0.73068	0.48396	-0.25332	-1.37584	1.25912	0.20079	1.29895	-0.7677	0.76939	0.2154	-1.16198	-0.08338	-0.56438	-1.00863	0.13718	0.75303	0.2059	-1.10905	-0.16376	0.07109	0.49948	0.11609	0.76484	0.4898	-0.25029	0.44042	0.32029	-0.66625	1.98502	0.17591	-0.3543	2.70029	-1.14347	0.41234	0.19293	1.7656	0.64188	0.23525	-1.54047
0.13331	1.3852	0.96951	-0.43653	0.2664	0.02999	0.41421	-0.1248	-1.23393	-0.77289	0.26158	0.31997	-0.63642	0.21078	-0.09129	0.03283	0.17298	0.49062	1.36648	-0.50209	0.43959	0.18373	-0.02558	0.28279	0.85164	-0.56775	0.16237	-0.71484	0.29152	-0.96447	0.31751	-0.49415	-0.49934	1.76437	-0.55593	-0.10037	-0.81598	0.60898	0.3426	0.31398	0.1187	0.34602	0.45706	-0.29547	-0.25274	0.9381	0.35472	-0.54284	0.38948	0.39224
-2.58102	0.83462	-0.14654	1.40501	0.2851	-0.31452	1.56261	0.71385	-0.08959	1.84129	-0.85132	-2.41221	-1.27937	1.10007	1.49617	-1.44977	0.24853	-2.75214	-0.26134	0.0483	-0.39846	-0.32118	-1.80794	-0.67485	0.84006	-0.24496	0.70164	-1.03276	0.21094	-0.91476	0.95346	-1.2164	0.96431	-0.45041	-1.382	0.09278	0.44357	1.12798	0.25477	-1.02157	0.83067	0.78616	-0.48391	-0.46039	1.38394	-0.54327	-1.18867	-1.30295	-0.5456	0.96815
-0.601	1.45201	0.76186	0.26576	0.41733	1.0355	-0.14989	0.20497	-1.71986	-0.29504	0.15694	-0.54413	-0.88836	-1.91787	0.31995	0.23761	-0.7456	-0.36831	-0.30094	-0.15941	0.15631	-0.58159	0.33412	-0.82954	-0.63344	1.95648	-0.85927	1.40466	-2.02327	1.63299	0.1482	-0.68331	-0.0961	0.19563	0.59194	1.28639	1.31886	-1.49846	0.6103	-1.41778	-0.59136	0.45088	-0.16954	0.31433	-1.36214	-0.38946	0.16738	-1.70871	-1.5046	-1.22188
-0.30852	1.90073	2.60375	-0.39603	0.46287	3.48663	0.57934	-1.70938	0.53858	0.32448	0.5098	-1.30857	-0.4714	0.10625	-0.09932	1.0944	-0.15187	-0.29611	0.98652	-0.11969	1.04638	-0.35604	-0.77592	-0.89336	0.65575	-0.47061	-0.65608	0.05305	0.53962	0.0227	-1.10572	1.10467	0.96026	1.22614	-0.71948	-0.45387	0.00632	0.25015	-0.24557	-0.55383	0.75547	0.21025	2.57806	-0.6	0.2661	-1.29084	-2.44263	0.90607	-0.63664	1.28079
-0.46252	1.81566	1.49023	-0.9933	0.21348	1.53578	-1.53819	-0.37212	-1.81867	-1.60095	0.91641	0.17155	2.12329	1.18622	-0.16463	-0.78424	0.23378	0.14783	0.23113	-0.23658	0.8355	0.1358	-0.68364	-0.88926	-1.67359	1.27963	-1.27061	0.54656	0.27163	0.96531	0.68732	-0.84514	-0.50391	-0.15597	-0.96694	0.44862	1.18099	-0.71724	-1.03578	1.76693	2.58872	0.49164	0.24453	1.27313	-1.34471	-1.6117	0.33886	1.8293	-1.17359	-0.73164
-1.01609	1.50442	2.80853	-0.93555	1.30088	-0.56322	1.04273	0.93842	-0.12529	-0.29149	-0.35119	-1.04637	-0.72022	-1.43509	0.00984	2.5661	-0.56124	-0.47077	0.28529	-0.72774	-0.10422	-1.0193	-0.15335	0.39075	0.80006	-1.51091	0.81101	-0.75788	0.04046	-1.78964	1.11289	-0.96467	-0.89726	2.08626	1.6205	0.30591	-0.99483	-1.93774	-1.33786	1.8308	2.01139	-0.55927	0.01561	0.07545	-0.67119	0.75995	-1.98292	0.68759	-0.41716	-0.62209
-1.35909	1.42934	0.19817	0.42208	0.84544	1.82142	-0.23889	2.39143	0.45406	0.50347	-1.98203	-0.28669	-0.05668	-0.77222	1.46292	1.05363	1.28563	0.60313	0.108	0.31661	0.18569	-1.24693	-0.95626	-0.33791	-0.43634	-0.00327	1.19922	0.69105	0.16654	-0.76515	-0.34997	0.06625	-0.09954	-0.59237	1.05133	1.6217	-0.36635	0.57611	1.19636	-0.45565	-0.06451	0.01193	-0.86381	-1.36109	0.55623	0.31312	1.27551	-1.24316	-1.16602	0.1049
-3.17405	-0.62213	0.50882	3.44317	1.2574	0.0589	-1.73558	0.15918	0.08868	-0.13508	0.65484	-0.49295	0.81708	-0.77037	-0.04934	-0.0689	-0.14524	-0.0507	-1.9293	0.5541	-0.64842	0.74216	-1.89181	0.75415	0.41213	0.08911	-0.09325	-1.39461	1.03425	0.33306	0.37754	-0.85887	-0.5738	0.70737	1.17848	0.82475	1.51125	0.3057	0.22996	1.32369	1.46704	-0.1803	-0.57137	-0.32683	1.31557	0.20925	0.57795	0.23102	0.21035	0.50721
-0.61631	1.12863	0.69028	-0.55403	-1.08279	0.46146	-0.21776	-0.08595	0.77817	-0.06067	1.69131	-1.23945	-0.3591	0.0296	-0.97954	0.21708	1.39527	0.97902	-1.0874	-0.29986	-0.21412	-0.06414	-1.1692	0.40265	-1.42407	-2.14428	-0.80867	0.28306	0.43569	-0.2394	-0.86838	-1.20475	-0.16879	-0.567	0.77113	-0.03472	1.30142	0.26661	-0.09135	-0.68988	-1.81037	1.08573	0.11742	0.69381	-0.47218	1.22815	1.55472	0.38378	2.37364	0.47122
0.31947	1.45351	1.49775	-0.44457	0.80827	-0.12833	-1.12652	-0.79711	0.28055	-2.42558	1.6847	1.09754	1.15061	1.30908	0.34157	-1.43104	-0.55332	-0.38125	-0.84136	0.0092	-0.81534	0.17765	0.04123	-0.15257	0.90477	1.71328	-0.43594	-0.70433	-0.26986	0.49534	0.0638	1.89457	-0.69234	-0.05188	0.65279	-1.57232	1.66017	-0.63372	-0.02358	-0.18739	0.50959	-0.06289	1.04625	-0.32267	-2.23483	1.269	-0.39687	0.00439	0.1136	-1.75734
-0.61673	2.01816	2.88439	-0.59322	1.35702	-0.41568	0.57971	0.78803	-0.15259	-1.43146	0.52838	-1.04804	-0.84812	-0.07671	0.56712	1.05846	0.0591	0.04791	-0.82497	-0.3744	-0.19193	-1.85691	0.89396	1.59401	-0.51187	-0.04974	0.29455	0.92457	-0.10901	-0.5533	0.18132	-0.82091	-0.46368	0.89934	-0.15177	-0.18375	-1.75609	-0.45406	-0.35939	-0.67617	-0.09322	-1.17771	-1.04831	-0.04049	0.07371	2.28413	0.37243	0.33902	1.32476	0.37834
-2.37182	1.14133	0.01148	0.96842	0.99384	-0.23818	-0.08224	3.01412	1.12741	0.52687	-0.61955	-1.75496	0.62354	-0.20318	-1.01898	0.58197	-0.01504	1.04733	-0.12724	-0.93918	0.27064	-0.56324	0.38353	-1.17182	-1.43624	-0.89621	-0.57526	1.18485	-1.31807	-1.45193	-0.51062	-0.70206	-1.46042	-1.6198	0.79308	-1.0122	0.73641	-0.07858	-1.1005	0.68515	1.53972	1.14318	1.66344	1.51574	-1.19408	2.38227	0.67157	-0.68848	0.97949	-0.87861
-1.12899	1.36848	-0.29502	-0.13267	-0.35332	0.945	1.75666	1.89337	0.47207	-0.2945	-1.01237	-0.2521	0.83448	-0.46912	-0.7131	0.81617	-0.75746	0.34543	0.92008	-0.53687	1.29507	-0.53153	0.73025	-1.20492	0.50154	-0.85124	0.25352	1.20308	0.97045	-0.05976	-0.27182	1.72492	0.79189	-0.3323	-2.15474	-1.84276	0.20864	1.80863	0.86102	2.1671	0.89127	0.17117	0.484	-0.37796	0.34944	-2.77071	1.96465	0.87917	-0.06421	-2.30721
-0.70189	1.5934	-0.20324	-0.13535	-0.31041	-0.73958	1.0167	0.78267	0.47861	0.74105	0.60443	1.01191	-0.43008	-0.02268	0.19077	-0.54456	-0.63135	1.34077	1.27119	1.05742	-1.0276	1.20463	0.07037	0.48681	-0.34357	-0.11711	1.25943	0.33739	1.49291	0.25509	-1.1463	1.17331	0.12024	0.10255	0.36447	-0.33465	-0.32483	1.23551	1.49997	0.71701	-0.46946	-1.71948	-1.36279	-0.59812	-0.45761	0.3179	1.30749	1.37719	-0.28564	-1.19166
-1.77856	1.43112	-1.13018	2.02531	-0.74301	-1.6664	1.37198	-1.62874	0.08714	-3.02571	0.87454	2.25642	-1.12588	-0.90551	-1.09939	1.8461	0.8432	0.44947	0.69665	2.10726	0.43099	2.20187	0.35214	-0.85837	0.07921	-0.36494	0.17757	0.74678	-1.13985	-0.09531	0.83329	1.80313	1.24622	-0.17256	-0.85578	-1.4885	0.60231	1.54351	0.03011	-0.28156	0.63171	0.66102	-0.58123	1.29828	-0.03286	-2.52662	2.68171	0.61921	-0.61863	0.51819
-2.01055	1.2187	-0.11072	-0.06501	0.31381	0.54767	0.84246	1.91396	-0.12266	-0.7332	-2.08126	-0.86102	0.7955	1.41266	-2.03314	-0.56648	0.68428	-0.12377	-0.38762	-1.8732	-1.16336	1.85059	0.29094	-0.88462	-0.28795	-3.01691	-0.91583	-1.39726	-1.26288	2.19165	1.4443	-0.0534	0.05971	1.23179	-0.51148	0.61057	0.57076	-1.31402	1.55394	-0.67417	1.63892	-0.05637	-0.68524	0.82375	1.47243	-1.83401	1.22758	-1.15	0.17074	0.67146
-3.1809	-0.32844	-0.20799	2.82219	1.02362	0.66482	-0.08534	-1.2669	-0.32638	1.30283	-0.80591	-1.23997	-0.49617	1.68185	0.47407	-1.61945	1.57986	-1.7761	0.4853	-0.76494	-0.07572	1.00887	-0.13991	-0.47382	-1.63078	2.2282	1.90885	-2.79941	0.69343	-0.01034	1.58949	-0.56989	-0.15553	1.32857	0.17023	-0.151	-0.28212	-1.31955	-0.134	-0.4401	-0.13449	-0.81909	-0.87687	-0.16832	0.99598	1.07491	0.09535	-1.92556	0.66821	-0.76316
-2.03713	1.27297	0.46982	0.00167	0.24002	-1.4015	0.20698	1.86629	-0.70653	0.10073	-2.00203	2.28428	0.27238	-1.25768	-0.32813	-1.6982	-2.03652	-0.59481	0.24472	0.78439	1.52607	1.48602	-0.04413	-0.33357	1.34075	-0.10892	0.7215	-0.11487	0.36507	1.89245	-0.26418	0.19582	0.36061	0.70096	0.5009	1.46953	-0.57626	0.99301	-0.38887	0.86238	-0.7299	-0.11829	0.83424	-0.59572	-0.84171	-1.03098	0.3975	-0.52994	0.12501	-0.6372
0.80949	2.29169	0.5463	-0.26982	-0.28867	0.01064	-0.57944	-0.81693	2.35488	0.31759	0.96201	2.0801	-0.70517	-1.44409	1.41707	1.15503	0.36276	-0.07033	0.92612	-0.3129	0.00406	-0.55136	1.46187	1.53298	-2.2563	1.05463	0.07911	0.05167	1.274	-0.63767	1.73998	-0.08543	0.63632	0.11591	0.56122	0.44394	1.07155	2.15194	0.32153	0.61924	0.84621	1.3885	2.34068	-0.32302	-1.11691	0.61545	1.13832	-0.10751	0.57239	-0.42525
-1.26922	1.34284	0.087	-0.04757	0.50513	-0.71163	1.84584	2.09582	0.685	-0.34613	0.32014	-0.71432	1.56708	-0.10453	-0.22746	-0.28134	-0.76173	1.40388	-0.29767	-0.1555	0.61797	0.3562	-0.80159	0.24215	-1.15108	-0.28428	0.56796	0.45628	0.99349	-1.59535	-1.16439	-1.30975	0.72355	-0.07872	0.34732	0.25449	1.33077	0.08302	0.21256	0.1805	-0.2783	-1.2843	1.25788	1.72337	-0.43464	-1.06531	0.62441	0.09157	0.59941	-0.16589
-0.69393	1.71848	1.36892	-0.28896	-0.25226	0.6566	1.39476	0.15361	0.05588	0.50725	-0.10645	0.91996	0.6046	0.18827	0.09628	0.59559	0.34397	0.79121	0.46114	-1.26206	1.15492	0.01008	-0.8048	-0.05834	0.22386	-0.11275	-0.6699	0.28017	-0.03025	0.97793	-0.0204	-0.97146	-0.24973	-1.6757	1.87257	-0.12748	1.27765	1.56918	-0.02608	0.60864	-1.48993	-0.52928	-0.07314	0.56051	-0.97532	-0.54283	-0.14762	1.27698	0.07579	0.35584
-2.04843	1.61493	0.95353	0.17502	0.52583	0.85545	1.26076	1.93056	-0.12268	1.03267	-1.10897	-2.25864	-1.36132	-2.29453	0.79617	-0.93081	-0.73086	-1.29415	-0.65467	0.84918	-0.98774	1.54153	-0.2908	1.47829	0.2077	0.22284	0.61919	0.48944	-1.62813	0.23668	0.06605	-1.31798	2.49951	-0.52078	-2.72032	-0.97896	1.33398	-0.34341	-0.07936	-0.48414	-0.43633	-0.19838	-1.35618	-1.48208	-0.71259	-0.52201	0.47156	2.06835	0.74648	-0.78091
-3.08807	0.47295	0.15896	1.80593	1.76354	-1.62284	0.68449	1.48288	0.96008	2.0767	-0.71065	-0.60074	-1.06894	0.01688	-0.02006	0.62715	0.73533	-0.52906	0.39246	-0.09063	0.88714	-0.10214	-0.08596	1.37118	-0.21667	-0.78078	-0.63982	0.54459	-0.63601	-0.16458	0.19785	-0.44678	-1.36658	-0.23661	0.44209	-1.83172	0.19303	-0.28557	-0.20041	0.21094	0.27264	0.70064	1.86803	-0.17924	0.32307	1.69582	1.04889	0.93209	1.90346	0.86851
-3.03445	-0.59155	-0.27758	5.3329	0.35742	-1.71954	0.06646	-6.16702	-0.78895	-2.20354	0.72931	2.00508	-0.77644	-0.10471	0.97006	-0.02683	1.0109	1.24716	-0.3675	0.49317	0.1188	1.30766	0.14825	-1.84655	-0.93893	-0.65004	0.23772	-1.0405	-0.50457	-0.30201	0.02536	0.21454	0.33641	0.1401	0.68068	-0.94832	0.76929	-0.30115	-0.61771	-0.15077	-1.67063	-1.9107	-1.56711	-0.18356	1.86303	-1.18383	0.01832	0.29226	-0.13785	1.21662
-3.42249	-0.89957	-0.46096	4.29536	1.36803	-1.22405	-0.50257	-2.05033	-0.51051	0.9957	0.02336	0.60288	1.17892	-1.25584	-0.36267	-0.1856	0.70958	0.97201	0.77109	0.40195	-0.49067	-0.33129	-0.0899	-0.7276	-1.26129	1.00704	-0.2754	-0.58714	1.95788	1.80605	0.66045	-0.21488	-0.57589	0.74307	-0.6833	-2.39308	-0.82258	0.2514	0.29692	-0.79657	0.55016	0.00549	0.84625	-1.45801	-0.08493	-0.30815	0.72749	0.85186	0.90251	-0.15283
0.224	1.91709	1.11234	-0.24402	0.77051	1.70324	-0.5074	-0.82479	-1.04175	-1.47527	0.27131	-2.08078	-1.38107	2.02559	-0.69971	0.4422	-1.41575	0.04534	1.0764	1.09855	0.43944	0.75651	-1.06504	1.06907	-1.17538	-2.63453	-0.65518	-0.20897	-1.31422	1.50125	-2.54788	0.52427	1.60131	1.36963	-0.70145	-0.87255	1.26558	2.01335	-0.41042	-0.46872	0.58204	-0.3931	0.10463	1.00147	0.42676	-1.47257	0.03452	-1.1033	-0.77601	1.14286
-2.86288	1.26797	0.51745	0.16684	0.9775	0.52707	1.86406	0.53476	1.26555	0.44275	0.20959	0.98615	-0.57159	-0.56975	-0.80613	-0.09044	0.60566	-0.67082	-1.06301	0.41	0.06434	-0.50711	-0.092	0.75771	-0.30695	1.75813	0.10041	-0.86131	0.47625	0.10477	-3.44988	0.35365	0.42975	0.74922	-1.73191	0.8001	-1.38163	-1.03866	-7.05E-04	-0.95763	-0.80462	-0.42883	-0.56243	0.41796	0.50153	0.89432	-0.02713	0.733	-0.12913	1.49082
0.15565	1.50405	0.62814	0.14383	0.45422	-0.3557	-1.19536	-0.21538	-1.24449	-1.34574	-1.2712	-1.3768	0.95504	0.58196	-1.03233	-0.1062	-0.23221	0.4006	-0.30884	0.28487	1.00005	-1.37137	-0.15095	1.18351	0.00136	-0.92041	1.05497	0.06719	-0.04588	-0.2305	-1.51506	-0.82854	-0.07016	0.82158	-0.16964	-0.00246	-0.80665	0.53035	0.17612	-1.43214	1.44347	-2.51168	-1.26713	0.48133	-0.33208	0.88492	0.29305	0.4845	0.81259	-0.31586
-2.9172	0.4146	-0.62544	2.1808	0.79928	-0.19179	0.24852	0.84903	0.03735	2.30125	-0.6466	0.01507	-1.13051	2.87777	-2.17828	-1.72075	2.39195	0.36127	-1.46741	0.08018	1.20522	3.17056	-0.21868	1.2057	-1.23267	-0.2518	-0.39104	0.07486	0.52689	-0.58142	-2.65721	-1.16315	1.62967	1.0503	-0.4806	0.07288	-0.71733	-2.10449	2.07044	-0.39746	1.74686	1.20921	-0.10307	-1.49803	1.0284	-1.94503	0.86226	-0.53705	-1.36489	-1.6006
-3.03357	-0.03557	0.4043	1.48637	1.03386	-0.48195	0.65921	0.28505	-0.1696	0.16503	-0.61713	-0.61954	-0.38119	0.70308	1.81366	-1.62168	-0.46866	-0.51239	-0.6622	0.60052	0.69598	-0.25731	-2.09064	1.48993	-0.88044	0.863	-0.19811	-0.27299	-0.45108	0.26633	-0.11307	-0.46941	0.68829	1.09114	0.04173	-0.21449	0.17924	-0.77899	1.71902	0.0152	-0.39108	-0.10206	1.04328	-1.08102	1.09088	-0.09156	-0.72679	-0.50609	0.85982	0.6119
-2.37841	-0.14705	-1.12594	5.23131	-0.39294	-1.43913	0.97606	-4.78156	-1.02689	-5.75343	1.51784	2.23676	0.06779	0.78847	0.5826	1.05633	0.95898	1.64579	-0.74638	-0.64934	-0.56325	-0.33136	0.15919	-2.44485	0.57715	0.02284	1.10232	0.02856	0.29067	2.06175	-1.70326	0.98435	-2.60911	2.12945	-0.28247	-0.95222	0.25613	1.90113	0.22126	1.43234	0.25682	-0.21445	-0.67816	-0.38686	2.23316	3.51025	0.58124	-0.14295	-0.79352	-1.07735
-3.96237	-1.06757	-0.63111	2.87375	2.46701	-0.37965	-0.85833	-1.36425	-1.72324	0.27814	0.86212	-0.26054	-1.00354	-0.32408	-0.32136	-1.117	0.52511	-0.95116	0.72144	-1.54552	1.83694	-0.78945	-0.24027	-1.0353	-0.02045	0.94084	-0.68032	-0.3272	-0.78275	1.64706	-0.33294	0.42291	0.66667	-0.25285	-2.27163	0.2745	-0.99841	0.42777	0.13863	-0.72218	-0.74087	-0.96131	1.17957	1.49203	-2.42221	1.79669	1.16748	1.11533	-0.08887	-1.14923
-2.6586	-0.45692	-1.23453	4.259	-1.25459	-0.92602	0.17462	-4.65245	-0.46856	-2.23424	0.45768	1.56916	0.58071	2.07065	-3.51003	2.58351	-0.48134	1.71009	-0.72361	0.24917	-1.26263	0.80885	0.17364	-0.78552	0.18995	-1.57517	1.53231	0.547	-0.07858	0.62991	0.39786	0.68744	-0.52479	0.49563	3.35498	0.48472	0.96344	-0.09926	-1.00282	-0.9628	-0.0294	-1.59447	-0.18718	-0.58672	-1.19433	0.85479	0.16266	1.30021	-0.26171	0.21441
-2.98736	-0.20609	-0.34209	2.58298	0.71091	-0.98775	0.95547	0.59331	0.1457	0.11701	-1.97158	-2.54839	-0.01365	-0.03213	2.0999	-0.84286	0.39264	-0.87638	0.18666	-0.14224	-0.71995	1.35755	0.59215	1.59087	0.78245	-1.24349	-0.72299	-1.04648	1.33666	1.21839	0.00779	2.13075	-0.76418	-1.17059	0.91043	-0.38831	-0.71512	0.22311	-0.19383	-0.54765	0.43007	-0.60726	-0.34945	-1.57394	0.29677	-0.56425	-1.27565	-0.52882	1.01723	2.43163
0.30143	1.79818	1.41019	0.30891	-0.31107	-0.93198	-1.72937	-0.17422	-1.64177	0.70637	0.2399	0.3222	0.45333	1.37549	0.63157	-0.36242	0.14093	0.40529	-0.12152	-0.27324	-0.68744	-0.59598	-1.02725	1.6827	0.56427	0.23633	0.00214	-0.54001	0.7095	0.08542	1.0472	1.83879	0.68868	-0.72544	1.47569	-2.76634	-0.91206	1.16295	-0.98971	0.93699	-0.20098	0.61104	-0.8581	-1.91956	0.84475	-0.42779	0.66177	2.49492	-0.24944	-0.2965
0.62527	1.41598	1.43522	-0.06423	1.0879	-0.2718	0.18191	0.7082	-1.11143	1.42616	0.5937	0.41181	0.65269	-0.62323	0.14758	-0.23658	0.44395	0.36668	0.2106	0.02218	-2.11826	-0.80009	1.3214	0.86187	1.01969	-0.35344	0.0365	-0.34235	1.52874	-0.5645	0.37455	0.72545	-0.73309	1.5734	0.2705	-0.18834	-0.59124	-0.96394	0.07197	0.59097	0.60981	-0.03752	0.00198	0.80416	-0.14952	1.15615	-0.27256	-0.98031	-1.83948	-0.39553
-3.59227	-0.67602	-0.55552	4.18668	0.98631	-1.76347	0.46561	-2.92148	0.67269	0.58409	-1.17333	2.15171	-1.22748	0.04041	-1.97113	0.06656	1.18713	1.06744	1.87953	-0.76808	-0.695	-0.55344	0.02356	-2.68299	-0.35696	0.73226	-0.51715	-1.66647	0.04892	1.49016	-1.60921	0.4891	0.34522	0.62464	-0.37576	-1.28696	-0.69005	-0.27961	0.53178	0.65611	-0.16042	-1.40917	1.28669	-0.83371	-1.22026	0.03274	-0.12269	-0.75702	-0.4856	0.04488
-1.68312	1.92478	1.55094	-0.21965	0.89391	-0.74825	1.41212	1.24364	-1.11473	0.92874	0.88586	1.03173	0.59457	0.06947	-0.40088	0.8106	-0.2647	-0.40567	-0.83386	-0.43144	-0.10583	0.86372	-0.3036	2.56869	0.11897	-0.88898	-0.72832	-0.1604	0.42286	-1.26436	-1.84151	0.36776	0.50502	2.073	-0.13101	-2.04549	1.02666	1.68392	-0.08839	1.7306	-0.62795	0.95259	1.00986	0.26386	-1.43768	-0.39026	1.21692	-0.6435	-0.42812	-1.60387
0.5236	1.80975	0.82994	0.68598	0.04225	1.45996	-0.79335	0.15466	-0.2543	-1.00447	-0.44477	0.85038	0.01273	1.09724	0.093	0.9422	-1.1021	-0.3493	1.36394	0.8457	-0.14661	-0.51572	-0.96809	-0.28459	0.14443	0.38534	1.01427	-1.03015	-0.65826	1.37583	-0.14087	-1.5182	-0.73958	0.72677	0.12741	0.1153	-0.71647	-1.10309	1.11499	0.08462	-0.52145	-0.63604	-0.36757	-1.70433	-0.54923	0.81528	0.70714	0.45355	1.91885	0.80341
-1.21479	2.32244	1.82569	-0.74987	0.00794	0.21518	1.98138	2.08581	0.52578	1.10004	-0.0703	0.18567	0.09283	-1.15548	-0.36652	0.20425	-0.38741	-0.49491	-1.29235	1.3562	0.11155	-0.01376	-2.09042	-0.12513	-0.04397	0.15935	-1.56273	-1.25589	-0.95398	0.47909	-1.56424	-1.25822	-0.42543	1.13285	-0.57624	0.08197	-0.92303	1.20E-04	-0.35502	0.46948	-1.39595	0.16043	0.14977	1.6129	-0.84666	-0.45383	-0.23103	1.48031	-1.01591	-0.91192
-3.12815	-0.49056	-0.93929	2.74163	0.61419	1.64343	-0.39449	-1.00259	-0.48357	2.22579	-1.92642	-0.34512	0.48194	-1.09177	1.10299	-0.13918	-1.33667	-0.58132	-0.22212	0.38404	1.98807	-1.2797	-0.35501	0.62342	-0.52787	1.01316	-0.038	-0.97903	1.68158	0.42103	1.28392	-0.07423	-0.42045	-1.9844	0.31718	0.75802	-0.18734	0.30191	-1.22452	-1.03985	-0.71094	1.63325	0.07991	-0.03833	-0.80099	-0.58023	0.81532	-1.83489	0.56198	-0.42688
-0.37905	1.41993	1.36472	-0.68463	0.25395	0.423	0.16557	0.28784	-1.05867	1.04115	1.36017	0.56017	-0.74578	-0.3637	-0.79217	0.26649	-0.56442	-0.04997	0.60755	-0.16168	-0.17237	-0.3902	1.23748	-0.99222	-0.04039	0.09898	0.4463	1.2046	0.6717	1.31864	0.47874	-0.87416	-1.21724	0.88502	1.48893	-0.95146	1.29397	0.84514	0.22796	-0.29655	-1.22086	0.40796	-1.109	0.19063	0.65667	1.15823	0.48603	-0.36145	-0.82517	0.98612
[truncated: 17,055 more rows]
[truncated: 10 more columns]
