# Supplementary material for: On Topological Analysis of fs-LIMS Data. Implications for in Situ Planetary Mass Spectrometry
Source: Front Artif Intell. 2021 Aug 23;4:668163. doi: 10.3389/frai.2021.668163 (PMC8419467; doi:10.3389/frai.2021.668163)
Supplement: Supplementary file 4 [file DataSheet5.CSV]

X coor	Y coor	Class
0	-0.6	host-1
0.01	-0.6	host-1
0.02	-0.6	host-1
0.03	-0.6	host-1
0.04	-0.6	host-1
0.05	-0.6	host-1
0.06	-0.6	host-1
0.07	-0.6	host-1
0.08	-0.6	host-1
0.09	-0.6	host-1
0.1	-0.6	host-1
0.11	-0.6	host-1
0.12	-0.6	host-1
0.13	-0.6	host-1
0.14	-0.6	host-1
0.15	-0.6	host-1
0.16	-0.6	host-1
0.17	-0.6	host-1
0.18	-0.6	host-1
0.19	-0.6	host-1
0.2	-0.6	host-1
0.21	-0.6	host-1
0.22	-0.6	host-1
0.23	-0.6	host-1
0.24	-0.6	host-1
0.25	-0.6	host-1
0.26	-0.6	host-1
0.27	-0.6	host-1
0.28	-0.6	host-1
0.29	-0.6	host-1
0.3	-0.6	host-1
0.31	-0.6	host-1
0.32	-0.6	host-1
0.33	-0.6	host-1
0.34	-0.6	host-1
0.35	-0.6	host-1
0.36	-0.6	host-1
0.37	-0.6	host-1
0.38	-0.6	host-1
0.39	-0.6	host-1
0.4	-0.6	host-1
0.41	-0.6	host-1
0.42	-0.6	Fossil-2
0.43	-0.6	host-1
0.44	-0.6	host-1
0.45	-0.6	Fossil-2
0.46	-0.6	host-1
0.47	-0.6	host-1
0.48	-0.6	host-1
0.49	-0.6	host-1
0.5	-0.6	host-1
0.51	-0.6	host-1
0.52	-0.6	host-1
0.53	-0.6	Fossil-1
0.54	-0.6	Fossil-1
0.55	-0.6	host-1
0.56	-0.6	host-1
0.57	-0.6	host-1
0.58	-0.6	Fossil-1
0.59	-0.6	host-1
0.6	-0.6	host-1
0.61	-0.6	host-1
0.62	-0.6	host-1
0.63	-0.6	host-1
0.64	-0.6	host-1
0.65	-0.6	Fossil-1
0.66	-0.6	host-1
0.67	-0.6	Fossil-1
0.68	-0.6	Fossil-1
0.69	-0.6	host-1
0.7	-0.6	Fossil-2
0.71	-0.6	Fossil-1
0.72	-0.6	Fossil-2
0.73	-0.6	host-1
0.74	-0.6	Fossil-1
0.75	-0.6	Fossil-1
0.76	-0.6	host-1
0.77	-0.6	Fossil-1
0.78	-0.6	host-1
0.79	-0.6	host-1
0.8	-0.6	Fossil-2
0.81	-0.6	host-1
0.82	-0.6	host-1
0.83	-0.6	host-1
0.84	-0.6	host-1
0.85	-0.6	Fossil-1
0.86	-0.6	host-1
0.87	-0.6	host-1
0.88	-0.6	Fossil-1
0.89	-0.6	Fossil-1
0.9	-0.6	host-1
0.91	-0.6	host-1
0.92	-0.6	host-1
0.93	-0.6	host-1
0.94	-0.6	host-1
0.95	-0.6	Fossil-1
0.96	-0.6	Fossil-2
0.97	-0.6	Fossil-1
0.98	-0.6	Fossil-1
0.99	-0.6	Fossil-1
1	-0.6	host-1
1.01	-0.6	host-1
1.02	-0.6	host-1
1.03	-0.6	host-1
1.04	-0.6	host-1
1.05	-0.6	host-1
1.06	-0.6	host-1
1.07	-0.6	contamination
1.08	-0.6	host-1
1.09	-0.6	contamination
1.1	-0.6	Fossil-1
1.11	-0.6	Fossil-2
1.12	-0.6	host-1
1.13	-0.6	host-1
1.14	-0.6	contamination
1.15	-0.6	contamination
1.16	-0.6	host-1
1.17	-0.6	contamination
1.18	-0.6	host-1
1.19	-0.6	host-1
1.2	-0.6	host-1
1.21	-0.6	host-1
1.22	-0.6	host-1
1.23	-0.6	Fossil-1
1.24	-0.6	host-1
1.25	-0.6	contamination
1.26	-0.6	contamination
1.27	-0.6	host-1
1.28	-0.6	contamination
1.29	-0.6	host-1
1.3	-0.6	host-1
1.31	-0.6	host-1
1.32	-0.6	host-1
1.33	-0.6	host-1
1.34	-0.6	host-1
1.35	-0.6	host-1
1.36	-0.6	host-1
1.37	-0.6	host-1
1.38	-0.6	host-1
1.39	-0.6	host-1
1.4	-0.6	contamination
1.41	-0.6	Fossil-1
1.42	-0.6	host-1
1.43	-0.6	host-1
1.44	-0.6	host-1
1.45	-0.6	host-1
1.46	-0.6	host-1
1.47	-0.6	contamination
1.48	-0.6	host-1
1.49	-0.6	host-1
1.5	-0.6	contamination
1.51	-0.6	host-1
1.52	-0.6	host-1
1.53	-0.6	contamination
1.54	-0.6	contamination
1.55	-0.6	contamination
1.56	-0.6	contamination
1.57	-0.6	host-1
1.58	-0.6	contamination
1.59	-0.6	host-1
1.6	-0.6	contamination
1.61	-0.6	contamination
1.62	-0.6	contamination
1.63	-0.6	contamination
1.64	-0.6	contamination
1.65	-0.6	contamination
1.66	-0.6	host-1
1.67	-0.6	contamination
1.68	-0.6	contamination
1.69	-0.6	host-1
1.7	-0.6	contamination
1.71	-0.6	contamination
1.72	-0.6	host-1
1.73	-0.6	contamination
1.74	-0.6	contamination
1.75	-0.6	contamination
1.76	-0.6	contamination
1.77	-0.6	host-1
1.78	-0.6	host-1
1.79	-0.6	contamination
1.8	-0.6	host-1
1.81	-0.6	host-1
1.82	-0.6	contamination
1.83	-0.6	contamination
1.84	-0.6	host-1
1.85	-0.6	host-1
1.86	-0.6	host-1
1.87	-0.6	contamination
1.88	-0.6	contamination
1.89	-0.6	contamination
1.9	-0.6	contamination
1.91	-0.6	contamination
1.92	-0.6	contamination
1.93	-0.6	host-1
1.94	-0.6	host-1
1.95	-0.6	contamination
1.96	-0.6	contamination
1.97	-0.6	contamination
1.98	-0.6	contamination
1.99	-0.6	contamination
1.99	-0.61	host-1
1.98	-0.61	contamination
1.97	-0.61	contamination
1.96	-0.61	contamination
1.95	-0.61	contamination
1.94	-0.61	host-1
1.93	-0.61	contamination
1.92	-0.61	contamination
1.91	-0.61	contamination
1.9	-0.61	contamination
1.89	-0.61	host-1
1.88	-0.61	contamination
1.87	-0.61	host-1
1.86	-0.61	contamination
1.85	-0.61	host-1
1.84	-0.61	host-1
1.83	-0.61	host-1
1.82	-0.61	contamination
1.81	-0.61	contamination
1.8	-0.61	host-1
1.79	-0.61	host-1
1.78	-0.61	contamination
1.77	-0.61	host-1
1.76	-0.61	contamination
1.75	-0.61	contamination
1.74	-0.61	host-1
1.73	-0.61	host-1
1.72	-0.61	contamination
1.71	-0.61	contamination
1.7	-0.61	host-1
1.69	-0.61	contamination
1.68	-0.61	contamination
1.67	-0.61	host-1
1.66	-0.61	contamination
1.65	-0.61	host-1
1.64	-0.61	host-1
1.63	-0.61	contamination
1.62	-0.61	host-1
1.61	-0.61	host-1
1.6	-0.61	host-1
1.59	-0.61	contamination
1.58	-0.61	contamination
1.57	-0.61	contamination
1.56	-0.61	host-1
1.55	-0.61	host-1
1.54	-0.61	host-1
1.53	-0.61	contamination
1.52	-0.61	host-1
1.51	-0.61	contamination
1.5	-0.61	contamination
1.49	-0.61	host-1
1.48	-0.61	contamination
1.47	-0.61	contamination
1.46	-0.61	host-1
1.45	-0.61	host-1
1.44	-0.61	contamination
1.43	-0.61	host-1
1.42	-0.61	host-1
1.41	-0.61	host-1
1.4	-0.61	host-1
1.39	-0.61	host-1
1.38	-0.61	host-1
1.37	-0.61	host-1
1.36	-0.61	host-1
1.35	-0.61	host-1
1.34	-0.61	host-1
1.33	-0.61	host-1
1.32	-0.61	host-1
1.31	-0.61	host-1
1.3	-0.61	host-1
1.29	-0.61	host-1
1.28	-0.61	host-1
1.27	-0.61	host-1
1.26	-0.61	host-1
1.25	-0.61	host-1
1.24	-0.61	contamination
1.23	-0.61	contamination
1.22	-0.61	host-1
1.21	-0.61	host-1
1.2	-0.61	host-1
1.19	-0.61	host-1
1.18	-0.61	host-1
1.17	-0.61	host-1
1.16	-0.61	contamination
1.15	-0.61	contamination
1.14	-0.61	host-1
1.13	-0.61	host-1
1.12	-0.61	host-1
1.11	-0.61	host-1
1.1	-0.61	host-1
1.09	-0.61	host-1
1.08	-0.61	host-1
1.07	-0.61	host-1
1.06	-0.61	host-1
1.05	-0.61	host-1
1.04	-0.61	host-1
1.03	-0.61	host-1
1.02	-0.61	Fossil-2
1.01	-0.61	host-1
1	-0.61	host-1
0.99	-0.61	host-1
0.98	-0.61	Fossil-2
0.97	-0.61	Fossil-1
0.96	-0.61	Fossil-2
0.95	-0.61	Fossil-1
0.94	-0.61	Fossil-1
0.93	-0.61	Fossil-2
0.92	-0.61	host-1
0.91	-0.61	Fossil-2
0.9	-0.61	host-1
0.89	-0.61	host-1
0.88	-0.61	Fossil-2
0.87	-0.61	host-1
0.86	-0.61	host-1
0.85	-0.61	host-1
0.84	-0.61	Fossil-2
0.83	-0.61	Fossil-1
0.82	-0.61	host-1
0.81	-0.61	host-1
0.8	-0.61	host-1
0.79	-0.61	Fossil-2
0.78	-0.61	host-1
0.77	-0.61	host-1
0.76	-0.61	Fossil-2
0.75	-0.61	Fossil-1
0.74	-0.61	Fossil-2
0.73	-0.61	Fossil-1
0.72	-0.61	host-1
0.71	-0.61	Fossil-1
0.7	-0.61	Fossil-1
0.69	-0.61	host-1
0.68	-0.61	Fossil-1
0.67	-0.61	Fossil-1
0.66	-0.61	Fossil-1
0.65	-0.61	host-1
0.64	-0.61	host-1
0.63	-0.61	host-1
0.62	-0.61	Fossil-1
0.61	-0.61	host-1
0.6	-0.61	Fossil-1
0.59	-0.61	host-1
0.58	-0.61	Fossil-2
0.57	-0.61	host-1
0.56	-0.61	host-1
0.55	-0.61	host-1
0.54	-0.61	host-1
0.53	-0.61	host-1
0.52	-0.61	host-1
0.51	-0.61	host-1
0.5	-0.61	host-1
0.49	-0.61	host-1
0.48	-0.61	host-1
0.47	-0.61	host-1
0.46	-0.61	host-1
0.45	-0.61	host-1
0.44	-0.61	host-1
0.43	-0.61	host-1
0.42	-0.61	host-1
0.41	-0.61	host-1
0.4	-0.61	host-1
0.39	-0.61	host-1
0.38	-0.61	host-1
0.37	-0.61	host-1
0.36	-0.61	host-1
0.35	-0.61	host-1
0.34	-0.61	host-1
0.33	-0.61	host-1
0.32	-0.61	host-1
0.31	-0.61	host-1
0.3	-0.61	host-1
0.29	-0.61	host-1
0.28	-0.61	host-1
0.27	-0.61	host-1
0.26	-0.61	host-1
0.25	-0.61	host-1
0.24	-0.61	host-1
0.23	-0.61	Fossil-1
0.22	-0.61	host-1
0.21	-0.61	host-1
0.2	-0.61	host-1
0.19	-0.61	host-1
0.18	-0.61	host-1
0.17	-0.61	host-1
0.16	-0.61	Fossil-1
0.15	-0.61	host-1
0.14	-0.61	host-1
0.13	-0.61	host-1
0.12	-0.61	host-1
0.11	-0.61	host-1
0.1	-0.61	host-1
0.09	-0.61	host-1
0.08	-0.61	host-1
0.07	-0.61	host-1
0.06	-0.61	host-1
0.05	-0.61	host-1
0.04	-0.61	host-1
0.03	-0.61	Fossil-2
0.02	-0.61	host-1
0.01	-0.61	host-1
0	-0.61	host-1
0	-0.62	host-1
0.01	-0.62	host-1
0.02	-0.62	host-1
0.03	-0.62	host-1
0.04	-0.62	host-1
0.05	-0.62	host-1
0.06	-0.62	host-1
0.07	-0.62	host-1
0.08	-0.62	host-1
0.09	-0.62	Fossil-2
0.1	-0.62	host-1
0.11	-0.62	host-1
0.12	-0.62	host-1
0.13	-0.62	host-1
0.14	-0.62	host-1
0.15	-0.62	host-1
0.16	-0.62	host-1
0.17	-0.62	host-1
0.18	-0.62	host-1
0.19	-0.62	host-1
0.2	-0.62	host-1
0.21	-0.62	host-1
0.22	-0.62	host-1
0.23	-0.62	host-1
0.24	-0.62	host-1
0.25	-0.62	host-1
0.26	-0.62	host-1
0.27	-0.62	host-1
0.28	-0.62	host-1
0.29	-0.62	host-1
0.3	-0.62	host-1
0.31	-0.62	host-1
0.32	-0.62	Fossil-2
0.33	-0.62	Fossil-2
0.34	-0.62	host-1
0.35	-0.62	host-1
0.36	-0.62	host-1
0.37	-0.62	host-1
0.38	-0.62	host-1
0.39	-0.62	host-1
0.4	-0.62	host-1
0.41	-0.62	Fossil-2
0.42	-0.62	Fossil-1
0.43	-0.62	Fossil-1
0.44	-0.62	host-1
0.45	-0.62	host-1
0.46	-0.62	host-1
0.47	-0.62	host-1
0.48	-0.62	host-1
0.49	-0.62	host-1
0.5	-0.62	host-1
0.51	-0.62	host-1
0.52	-0.62	host-1
0.53	-0.62	host-1
0.54	-0.62	host-1
0.55	-0.62	host-1
0.56	-0.62	host-1
0.57	-0.62	host-1
0.58	-0.62	host-1
0.59	-0.62	Fossil-1
0.6	-0.62	Fossil-1
0.61	-0.62	host-1
0.62	-0.62	Fossil-1
0.63	-0.62	host-1
0.64	-0.62	host-1
0.65	-0.62	host-1
0.66	-0.62	Fossil-1
0.67	-0.62	Fossil-1
0.68	-0.62	host-1
0.69	-0.62	Fossil-1
0.7	-0.62	host-1
0.71	-0.62	host-1
0.72	-0.62	Fossil-1
0.73	-0.62	Fossil-2
0.74	-0.62	Fossil-1
0.75	-0.62	host-1
0.76	-0.62	Fossil-1
0.77	-0.62	Fossil-1
0.78	-0.62	host-1
0.79	-0.62	host-1
0.8	-0.62	host-1
0.81	-0.62	host-1
0.82	-0.62	host-1
0.83	-0.62	Fossil-1
0.84	-0.62	host-1
0.85	-0.62	host-1
0.86	-0.62	host-1
0.87	-0.62	host-1
0.88	-0.62	Fossil-2
0.89	-0.62	host-1
0.9	-0.62	Fossil-2
0.91	-0.62	contamination
0.92	-0.62	Fossil-2
0.93	-0.62	Fossil-1
0.94	-0.62	host-1
0.95	-0.62	Fossil-2
0.96	-0.62	Fossil-1
0.97	-0.62	Fossil-2
0.98	-0.62	Fossil-1
0.99	-0.62	Fossil-2
1	-0.62	Fossil-2
1.01	-0.62	Fossil-1
1.02	-0.62	host-1
1.03	-0.62	contamination
1.04	-0.62	host-1
1.05	-0.62	contamination
1.06	-0.62	host-1
1.07	-0.62	Fossil-1
1.08	-0.62	host-1
1.09	-0.62	host-1
1.1	-0.62	host-1
1.11	-0.62	host-1
1.12	-0.62	host-1
1.13	-0.62	Fossil-1
1.14	-0.62	host-1
1.15	-0.62	contamination
1.16	-0.62	contamination
1.17	-0.62	host-1
1.18	-0.62	host-1
1.19	-0.62	host-1
1.2	-0.62	host-1
1.21	-0.62	host-1
1.22	-0.62	host-1
1.23	-0.62	contamination
1.24	-0.62	host-1
1.25	-0.62	host-1
1.26	-0.62	host-1
1.27	-0.62	host-1
1.28	-0.62	host-1
1.29	-0.62	host-1
1.3	-0.62	host-1
1.31	-0.62	host-1
1.32	-0.62	contamination
1.33	-0.62	host-1
1.34	-0.62	host-1
1.35	-0.62	host-1
1.36	-0.62	host-1
1.37	-0.62	contamination
1.38	-0.62	contamination
1.39	-0.62	host-1
1.4	-0.62	host-1
1.41	-0.62	host-1
1.42	-0.62	host-1
1.43	-0.62	host-1
1.44	-0.62	host-1
1.45	-0.62	contamination
1.46	-0.62	host-1
1.47	-0.62	contamination
1.48	-0.62	host-1
1.49	-0.62	contamination
1.5	-0.62	host-1
1.51	-0.62	host-1
1.52	-0.62	host-1
1.53	-0.62	contamination
1.54	-0.62	host-1
1.55	-0.62	contamination
1.56	-0.62	host-1
1.57	-0.62	contamination
1.58	-0.62	host-1
1.59	-0.62	host-1
1.6	-0.62	host-1
1.61	-0.62	host-1
1.62	-0.62	host-1
1.63	-0.62	host-1
1.64	-0.62	contamination
1.65	-0.62	host-1
1.66	-0.62	contamination
1.67	-0.62	contamination
1.68	-0.62	contamination
1.69	-0.62	host-1
1.7	-0.62	contamination
1.71	-0.62	host-1
1.72	-0.62	contamination
1.73	-0.62	contamination
1.74	-0.62	host-1
1.75	-0.62	contamination
1.76	-0.62	contamination
1.77	-0.62	contamination
1.78	-0.62	host-1
1.79	-0.62	contamination
1.8	-0.62	contamination
1.81	-0.62	host-1
1.82	-0.62	contamination
1.83	-0.62	host-1
1.84	-0.62	host-1
1.85	-0.62	contamination
1.86	-0.62	contamination
1.87	-0.62	contamination
1.88	-0.62	host-1
1.89	-0.62	host-1
1.9	-0.62	host-1
1.91	-0.62	contamination
1.92	-0.62	contamination
1.93	-0.62	host-1
1.94	-0.62	host-1
1.95	-0.62	host-1
1.96	-0.62	host-1
1.97	-0.62	host-1
1.98	-0.62	contamination
1.99	-0.62	contamination
1.99	-0.63	contamination
1.98	-0.63	contamination
1.97	-0.63	contamination
1.96	-0.63	contamination
1.95	-0.63	contamination
1.94	-0.63	contamination
1.93	-0.63	host-1
1.92	-0.63	contamination
1.91	-0.63	host-1
1.9	-0.63	contamination
1.89	-0.63	host-1
1.88	-0.63	contamination
1.87	-0.63	contamination
1.86	-0.63	host-1
1.85	-0.63	host-1
1.84	-0.63	contamination
1.83	-0.63	contamination
1.82	-0.63	host-1
1.81	-0.63	contamination
1.8	-0.63	host-1
1.79	-0.63	contamination
1.78	-0.63	host-1
1.77	-0.63	contamination
1.76	-0.63	contamination
1.75	-0.63	contamination
1.74	-0.63	host-1
1.73	-0.63	contamination
1.72	-0.63	contamination
1.71	-0.63	contamination
1.7	-0.63	contamination
1.69	-0.63	contamination
1.68	-0.63	contamination
1.67	-0.63	host-1
1.66	-0.63	host-1
1.65	-0.63	host-1
1.64	-0.63	host-1
1.63	-0.63	contamination
1.62	-0.63	contamination
1.61	-0.63	contamination
1.6	-0.63	contamination
1.59	-0.63	contamination
1.58	-0.63	contamination
1.57	-0.63	contamination
1.56	-0.63	host-1
1.55	-0.63	host-1
1.54	-0.63	contamination
1.53	-0.63	contamination
1.52	-0.63	contamination
1.51	-0.63	host-1
1.5	-0.63	host-1
1.49	-0.63	contamination
1.48	-0.63	host-1
1.47	-0.63	host-1
1.46	-0.63	host-1
1.45	-0.63	contamination
1.44	-0.63	host-1
1.43	-0.63	host-1
1.42	-0.63	Fossil-2
1.41	-0.63	host-1
1.4	-0.63	host-1
1.39	-0.63	host-1
1.38	-0.63	host-1
1.37	-0.63	host-1
1.36	-0.63	host-1
1.35	-0.63	host-1
1.34	-0.63	host-1
1.33	-0.63	host-1
1.32	-0.63	host-1
1.31	-0.63	contamination
1.3	-0.63	host-1
1.29	-0.63	host-1
1.28	-0.63	host-1
1.27	-0.63	host-1
1.26	-0.63	contamination
1.25	-0.63	host-1
1.24	-0.63	host-1
1.23	-0.63	host-1
1.22	-0.63	host-1
1.21	-0.63	contamination
1.2	-0.63	host-1
1.19	-0.63	Fossil-2
1.18	-0.63	host-1
1.17	-0.63	host-1
1.16	-0.63	contamination
1.15	-0.63	host-1
1.14	-0.63	host-1
1.13	-0.63	host-1
1.12	-0.63	host-1
1.11	-0.63	host-1
1.1	-0.63	host-1
1.09	-0.63	host-1
1.08	-0.63	Fossil-2
1.07	-0.63	host-1
1.06	-0.63	host-1
1.05	-0.63	host-1
1.04	-0.63	contamination
1.03	-0.63	host-1
1.02	-0.63	host-1
1.01	-0.63	Fossil-1
1	-0.63	host-1
0.99	-0.63	Fossil-2
0.98	-0.63	Fossil-1
0.97	-0.63	Fossil-1
0.96	-0.63	Fossil-2
0.95	-0.63	host-1
0.94	-0.63	Fossil-1
0.93	-0.63	Fossil-1
0.92	-0.63	host-1
0.91	-0.63	host-1
0.9	-0.63	host-1
0.89	-0.63	Fossil-2
0.88	-0.63	host-1
0.87	-0.63	host-1
0.86	-0.63	host-1
0.85	-0.63	host-1
0.84	-0.63	host-1
0.83	-0.63	Fossil-2
0.82	-0.63	host-1
0.81	-0.63	Fossil-1
0.8	-0.63	Fossil-2
0.79	-0.63	Fossil-1
0.78	-0.63	Fossil-1
0.77	-0.63	Fossil-1
0.76	-0.63	Fossil-1
0.75	-0.63	Fossil-1
0.74	-0.63	Fossil-2
0.73	-0.63	Fossil-1
0.72	-0.63	Fossil-1
0.71	-0.63	host-1
0.7	-0.63	Fossil-1
0.69	-0.63	Fossil-1
0.68	-0.63	host-1
0.67	-0.63	Fossil-2
0.66	-0.63	Fossil-1
0.65	-0.63	host-1
0.64	-0.63	host-1
0.63	-0.63	host-1
0.62	-0.63	host-1
0.61	-0.63	host-1
0.6	-0.63	host-1
0.59	-0.63	host-1
0.58	-0.63	Fossil-1
0.57	-0.63	host-1
0.56	-0.63	host-1
0.55	-0.63	host-1
0.54	-0.63	host-1
0.53	-0.63	host-1
0.52	-0.63	host-1
0.51	-0.63	host-1
0.5	-0.63	host-1
0.49	-0.63	Fossil-1
0.48	-0.63	host-1
0.47	-0.63	host-1
0.46	-0.63	host-1
0.45	-0.63	host-1
0.44	-0.63	host-1
0.43	-0.63	Fossil-2
0.42	-0.63	host-1
0.41	-0.63	host-1
0.4	-0.63	host-1
0.39	-0.63	Fossil-2
0.38	-0.63	host-1
0.37	-0.63	host-1
0.36	-0.63	host-1
0.35	-0.63	host-1
0.34	-0.63	host-1
0.33	-0.63	host-1
0.32	-0.63	host-1
0.31	-0.63	host-1
0.3	-0.63	host-1
0.29	-0.63	host-1
0.28	-0.63	host-1
0.27	-0.63	host-1
0.26	-0.63	host-1
0.25	-0.63	host-1
0.24	-0.63	host-1
0.23	-0.63	host-1
0.22	-0.63	host-1
0.21	-0.63	host-1
0.2	-0.63	host-1
0.19	-0.63	host-1
0.18	-0.63	host-1
0.17	-0.63	host-1
0.16	-0.63	host-1
0.15	-0.63	host-1
0.14	-0.63	host-1
0.13	-0.63	host-1
0.12	-0.63	host-1
0.11	-0.63	host-1
0.1	-0.63	host-1
0.09	-0.63	host-1
0.08	-0.63	host-1
0.07	-0.63	host-1
0.06	-0.63	host-1
0.05	-0.63	host-1
0.04	-0.63	host-1
0.03	-0.63	host-1
0.02	-0.63	host-1
0.01	-0.63	host-1
0	-0.63	host-1
0	-0.64	host-1
0.01	-0.64	host-1
0.02	-0.64	host-1
0.03	-0.64	host-1
0.04	-0.64	host-1
0.05	-0.64	host-1
0.06	-0.64	host-1
0.07	-0.64	host-1
0.08	-0.64	host-1
0.09	-0.64	host-1
0.1	-0.64	host-1
0.11	-0.64	host-1
0.12	-0.64	host-1
0.13	-0.64	host-1
0.14	-0.64	host-1
0.15	-0.64	host-1
0.16	-0.64	Fossil-2
0.17	-0.64	host-1
0.18	-0.64	host-1
0.19	-0.64	host-1
0.2	-0.64	host-1
0.21	-0.64	host-1
0.22	-0.64	host-1
0.23	-0.64	host-1
0.24	-0.64	host-1
0.25	-0.64	host-1
0.26	-0.64	host-1
0.27	-0.64	host-1
0.28	-0.64	host-1
0.29	-0.64	host-1
0.3	-0.64	host-1
0.31	-0.64	host-1
0.32	-0.64	host-1
0.33	-0.64	host-1
0.34	-0.64	host-1
0.35	-0.64	host-1
0.36	-0.64	host-1
0.37	-0.64	host-1
0.38	-0.64	host-1
0.39	-0.64	Fossil-1
0.4	-0.64	host-1
0.41	-0.64	host-1
0.42	-0.64	Fossil-2
0.43	-0.64	host-1
0.44	-0.64	host-1
0.45	-0.64	host-1
0.46	-0.64	host-1
0.47	-0.64	host-1
0.48	-0.64	host-1
0.49	-0.64	host-1
0.5	-0.64	host-1
0.51	-0.64	host-1
0.52	-0.64	host-1
0.53	-0.64	Fossil-1
0.54	-0.64	Fossil-1
0.55	-0.64	Fossil-1
0.56	-0.64	host-1
0.57	-0.64	host-1
0.58	-0.64	Fossil-2
0.59	-0.64	Fossil-1
0.6	-0.64	contamination
0.61	-0.64	host-1
0.62	-0.64	host-1
0.63	-0.64	host-1
0.64	-0.64	host-1
0.65	-0.64	host-1
0.66	-0.64	Fossil-1
0.67	-0.64	host-1
0.68	-0.64	host-1
0.69	-0.64	host-1
0.7	-0.64	Fossil-1
0.71	-0.64	host-1
0.72	-0.64	host-1
0.73	-0.64	Fossil-1
0.74	-0.64	Fossil-1
0.75	-0.64	host-1
0.76	-0.64	host-1
0.77	-0.64	host-1
0.78	-0.64	Fossil-1
0.79	-0.64	Fossil-1
0.8	-0.64	host-1
0.81	-0.64	host-1
0.82	-0.64	Fossil-1
0.83	-0.64	host-1
0.84	-0.64	host-1
0.85	-0.64	contamination
0.86	-0.64	host-1
0.87	-0.64	host-1
0.88	-0.64	contamination
0.89	-0.64	host-1
0.9	-0.64	Fossil-1
0.91	-0.64	host-1
0.92	-0.64	host-1
0.93	-0.64	host-1
0.94	-0.64	Fossil-2
0.95	-0.64	Fossil-1
0.96	-0.64	Fossil-1
0.97	-0.64	Fossil-2
0.98	-0.64	Fossil-1
0.99	-0.64	host-1
1	-0.64	host-1
1.01	-0.64	host-1
1.02	-0.64	host-1
1.03	-0.64	host-1
1.04	-0.64	host-1
1.05	-0.64	host-1
1.06	-0.64	Fossil-1
1.07	-0.64	host-1
1.08	-0.64	host-1
1.09	-0.64	host-1
1.1	-0.64	host-1
1.11	-0.64	contamination
1.12	-0.64	Fossil-1
1.13	-0.64	host-1
1.14	-0.64	host-1
1.15	-0.64	host-1
1.16	-0.64	host-1
1.17	-0.64	host-1
1.18	-0.64	host-1
1.19	-0.64	host-1
1.2	-0.64	host-1
1.21	-0.64	host-1
1.22	-0.64	host-1
1.23	-0.64	contamination
1.24	-0.64	host-1
1.25	-0.64	host-1
1.26	-0.64	host-1
1.27	-0.64	host-1
1.28	-0.64	Fossil-1
1.29	-0.64	Fossil-1
1.3	-0.64	contamination
1.31	-0.64	Fossil-1
1.32	-0.64	host-1
1.33	-0.64	host-1
1.34	-0.64	host-1
1.35	-0.64	host-1
1.36	-0.64	contamination
1.37	-0.64	contamination
1.38	-0.64	host-1
1.39	-0.64	contamination
1.4	-0.64	contamination
1.41	-0.64	host-1
1.42	-0.64	contamination
1.43	-0.64	contamination
1.44	-0.64	host-1
1.45	-0.64	host-1
1.46	-0.64	host-1
1.47	-0.64	host-1
1.48	-0.64	contamination
1.49	-0.64	contamination
1.5	-0.64	contamination
1.51	-0.64	host-1
1.52	-0.64	contamination
1.53	-0.64	host-1
1.54	-0.64	host-1
1.55	-0.64	host-1
1.56	-0.64	host-1
1.57	-0.64	host-1
1.58	-0.64	contamination
1.59	-0.64	contamination
1.6	-0.64	contamination
1.61	-0.64	contamination
1.62	-0.64	contamination
1.63	-0.64	contamination
1.64	-0.64	contamination
1.65	-0.64	host-1
1.66	-0.64	contamination
1.67	-0.64	host-1
1.68	-0.64	host-1
1.69	-0.64	host-1
1.7	-0.64	host-1
1.71	-0.64	contamination
1.72	-0.64	contamination
1.73	-0.64	host-1
1.74	-0.64	host-1
1.75	-0.64	contamination
1.76	-0.64	contamination
1.77	-0.64	contamination
1.78	-0.64	host-1
1.79	-0.64	host-1
1.8	-0.64	host-1
1.81	-0.64	contamination
1.82	-0.64	host-1
1.83	-0.64	contamination
1.84	-0.64	contamination
1.85	-0.64	contamination
1.86	-0.64	contamination
1.87	-0.64	contamination
1.88	-0.64	host-1
1.89	-0.64	host-1
1.9	-0.64	host-1
1.91	-0.64	contamination
1.92	-0.64	contamination
1.93	-0.64	contamination
1.94	-0.64	host-1
1.95	-0.64	contamination
1.96	-0.64	contamination
1.97	-0.64	contamination
1.98	-0.64	contamination
1.99	-0.64	contamination
1.99	-0.65	contamination
1.98	-0.65	contamination
1.97	-0.65	contamination
1.96	-0.65	contamination
1.95	-0.65	contamination
1.94	-0.65	contamination
1.93	-0.65	host-1
1.92	-0.65	contamination
1.91	-0.65	host-1
1.9	-0.65	contamination
1.89	-0.65	contamination
1.88	-0.65	contamination
1.87	-0.65	contamination
1.86	-0.65	host-1
1.85	-0.65	contamination
1.84	-0.65	host-1
1.83	-0.65	contamination
1.82	-0.65	host-1
1.81	-0.65	host-1
1.8	-0.65	contamination
1.79	-0.65	contamination
1.78	-0.65	host-1
1.77	-0.65	contamination
1.76	-0.65	host-1
1.75	-0.65	contamination
1.74	-0.65	host-1
1.73	-0.65	host-1
1.72	-0.65	contamination
1.71	-0.65	contamination
1.7	-0.65	contamination
1.69	-0.65	contamination
1.68	-0.65	host-1
1.67	-0.65	contamination
1.66	-0.65	contamination
1.65	-0.65	host-1
1.64	-0.65	contamination
1.63	-0.65	contamination
1.62	-0.65	contamination
1.61	-0.65	contamination
1.6	-0.65	host-1
1.59	-0.65	contamination
1.58	-0.65	contamination
1.57	-0.65	contamination
1.56	-0.65	contamination
1.55	-0.65	Fossil-2
1.54	-0.65	contamination
1.53	-0.65	contamination
1.52	-0.65	host-1
1.51	-0.65	host-1
1.5	-0.65	host-1
1.49	-0.65	contamination
1.48	-0.65	host-1
1.47	-0.65	host-1
1.46	-0.65	host-1
1.45	-0.65	host-1
1.44	-0.65	contamination
1.43	-0.65	host-1
1.42	-0.65	host-1
1.41	-0.65	host-1
1.4	-0.65	host-1
1.39	-0.65	host-1
1.38	-0.65	host-1
1.37	-0.65	contamination
1.36	-0.65	host-1
1.35	-0.65	host-1
1.34	-0.65	host-1
1.33	-0.65	host-1
1.32	-0.65	host-1
1.31	-0.65	host-1
1.3	-0.65	Fossil-1
1.29	-0.65	host-1
1.28	-0.65	host-1
1.27	-0.65	host-1
1.26	-0.65	host-1
1.25	-0.65	host-1
1.24	-0.65	host-1
1.23	-0.65	host-1
1.22	-0.65	host-1
1.21	-0.65	host-1
1.2	-0.65	host-1
1.19	-0.65	host-1
1.18	-0.65	contamination
1.17	-0.65	host-1
1.16	-0.65	host-1
1.15	-0.65	host-1
1.14	-0.65	host-1
1.13	-0.65	host-1
1.12	-0.65	host-1
1.11	-0.65	host-1
1.1	-0.65	host-1
1.09	-0.65	host-1
1.08	-0.65	host-1
1.07	-0.65	host-1
1.06	-0.65	Fossil-2
1.05	-0.65	host-1
1.04	-0.65	host-1
1.03	-0.65	contamination
1.02	-0.65	host-1
1.01	-0.65	Fossil-2
1	-0.65	host-1
0.99	-0.65	host-1
0.98	-0.65	Fossil-2
0.97	-0.65	Fossil-1
0.96	-0.65	Fossil-2
0.95	-0.65	Fossil-1
0.94	-0.65	Fossil-1
0.93	-0.65	host-1
0.92	-0.65	Fossil-1
0.91	-0.65	host-1
0.9	-0.65	host-1
0.89	-0.65	Fossil-2
0.88	-0.65	host-1
0.87	-0.65	host-1
0.86	-0.65	host-1
0.85	-0.65	Fossil-2
0.84	-0.65	host-1
0.83	-0.65	host-1
0.82	-0.65	Fossil-2
0.81	-0.65	host-1
0.8	-0.65	Fossil-1
0.79	-0.65	host-1
0.78	-0.65	Fossil-1
0.77	-0.65	Fossil-1
0.76	-0.65	host-1
0.75	-0.65	host-1
0.74	-0.65	Fossil-2
0.73	-0.65	Fossil-1
0.72	-0.65	host-1
0.71	-0.65	Fossil-1
0.7	-0.65	Fossil-1
0.69	-0.65	Fossil-1
0.68	-0.65	host-1
0.67	-0.65	host-1
0.66	-0.65	host-1
0.65	-0.65	host-1
0.64	-0.65	Fossil-2
0.63	-0.65	host-1
0.62	-0.65	host-1
0.61	-0.65	host-1
0.6	-0.65	host-1
0.59	-0.65	host-1
0.58	-0.65	Fossil-2
0.57	-0.65	Fossil-1
0.56	-0.65	host-1
0.55	-0.65	host-1
0.54	-0.65	Fossil-1
0.53	-0.65	host-1
0.52	-0.65	Fossil-2
0.51	-0.65	Fossil-2
0.5	-0.65	host-1
0.49	-0.65	Fossil-1
0.48	-0.65	Fossil-2
0.47	-0.65	host-1
0.46	-0.65	host-1
0.45	-0.65	host-1
0.44	-0.65	host-1
0.43	-0.65	host-1
0.42	-0.65	host-1
0.41	-0.65	host-1
0.4	-0.65	host-1
0.39	-0.65	host-1
0.38	-0.65	host-1
0.37	-0.65	host-1
0.36	-0.65	host-1
0.35	-0.65	host-1
0.34	-0.65	host-1
0.33	-0.65	host-1
0.32	-0.65	host-1
0.31	-0.65	host-1
0.3	-0.65	host-1
0.29	-0.65	host-1
0.28	-0.65	host-1
0.27	-0.65	host-1
0.26	-0.65	host-1
0.25	-0.65	host-1
0.24	-0.65	host-1
0.23	-0.65	host-1
0.22	-0.65	host-1
0.21	-0.65	host-1
0.2	-0.65	host-1
0.19	-0.65	host-1
0.18	-0.65	host-1
0.17	-0.65	host-1
0.16	-0.65	host-1
0.15	-0.65	host-1
0.14	-0.65	host-1
0.13	-0.65	host-1
0.12	-0.65	host-1
0.11	-0.65	host-1
0.1	-0.65	host-1
0.09	-0.65	host-1
0.08	-0.65	host-1
0.07	-0.65	host-1
0.06	-0.65	host-1
0.05	-0.65	host-1
0.04	-0.65	host-1
0.03	-0.65	host-1
0.02	-0.65	host-1
0.01	-0.65	host-1
0	-0.65	host-1
0	-0.66	Fossil-2
0.01	-0.66	Fossil-2
0.02	-0.66	host-1
0.03	-0.66	host-1
0.04	-0.66	host-1
0.05	-0.66	host-1
0.06	-0.66	host-1
0.07	-0.66	host-1
0.08	-0.66	host-1
0.09	-0.66	host-1
0.1	-0.66	host-1
0.11	-0.66	host-1
0.12	-0.66	host-1
0.13	-0.66	host-1
0.14	-0.66	host-1
0.15	-0.66	host-1
0.16	-0.66	host-1
0.17	-0.66	host-1
0.18	-0.66	host-1
0.19	-0.66	host-1
0.2	-0.66	host-1
0.21	-0.66	host-1
0.22	-0.66	host-1
0.23	-0.66	host-1
0.24	-0.66	host-1
0.25	-0.66	host-1
0.26	-0.66	host-1
0.27	-0.66	host-1
0.28	-0.66	host-1
0.29	-0.66	host-1
0.3	-0.66	host-1
0.31	-0.66	host-1
0.32	-0.66	host-1
0.33	-0.66	host-1
0.34	-0.66	host-1
0.35	-0.66	host-1
0.36	-0.66	host-1
0.37	-0.66	host-1
0.38	-0.66	host-1
0.39	-0.66	host-1
0.4	-0.66	host-1
0.41	-0.66	host-1
0.42	-0.66	host-1
0.43	-0.66	host-1
0.44	-0.66	host-1
0.45	-0.66	Fossil-2
0.46	-0.66	host-1
0.47	-0.66	host-1
0.48	-0.66	Fossil-1
0.49	-0.66	Fossil-2
0.5	-0.66	host-1
0.51	-0.66	host-1
0.52	-0.66	Fossil-1
0.53	-0.66	host-1
0.54	-0.66	Fossil-2
0.55	-0.66	Fossil-1
0.56	-0.66	Fossil-2
0.57	-0.66	host-1
0.58	-0.66	host-1
0.59	-0.66	host-1
0.6	-0.66	Fossil-1
0.61	-0.66	host-1
0.62	-0.66	host-1
0.63	-0.66	host-1
0.64	-0.66	host-1
0.65	-0.66	Fossil-1
0.66	-0.66	Fossil-2
0.67	-0.66	Fossil-1
0.68	-0.66	Fossil-1
0.69	-0.66	Fossil-2
0.7	-0.66	host-1
0.71	-0.66	host-1
0.72	-0.66	host-1
0.73	-0.66	host-1
0.74	-0.66	host-1
0.75	-0.66	Fossil-1
0.76	-0.66	Fossil-1
0.77	-0.66	host-1
0.78	-0.66	Fossil-1
0.79	-0.66	host-1
0.8	-0.66	host-1
0.81	-0.66	host-1
0.82	-0.66	host-1
0.83	-0.66	host-1
0.84	-0.66	host-1
0.85	-0.66	Fossil-2
0.86	-0.66	host-1
0.87	-0.66	Fossil-2
0.88	-0.66	Fossil-1
0.89	-0.66	host-1
0.9	-0.66	host-1
0.91	-0.66	host-1
0.92	-0.66	host-1
0.93	-0.66	host-1
0.94	-0.66	host-1
0.95	-0.66	Fossil-1
0.96	-0.66	Fossil-1
0.97	-0.66	Fossil-1
0.98	-0.66	host-1
0.99	-0.66	host-1
1	-0.66	Fossil-2
1.01	-0.66	host-1
1.02	-0.66	Fossil-1
1.03	-0.66	host-1
1.04	-0.66	host-1
1.05	-0.66	contamination
1.06	-0.66	host-1
1.07	-0.66	host-1
1.08	-0.66	host-1
1.09	-0.66	Fossil-1
1.1	-0.66	host-1
1.11	-0.66	host-1
1.12	-0.66	host-1
1.13	-0.66	host-1
1.14	-0.66	host-1
1.15	-0.66	host-1
1.16	-0.66	host-1
1.17	-0.66	contamination
1.18	-0.66	contamination
1.19	-0.66	host-1
1.2	-0.66	contamination
1.21	-0.66	host-1
1.22	-0.66	host-1
1.23	-0.66	host-1
1.24	-0.66	host-1
1.25	-0.66	host-1
1.26	-0.66	host-1
1.27	-0.66	host-1
1.28	-0.66	Fossil-2
1.29	-0.66	host-1
1.3	-0.66	host-1
1.31	-0.66	host-1
1.32	-0.66	contamination
1.33	-0.66	host-1
1.34	-0.66	host-1
1.35	-0.66	contamination
1.36	-0.66	host-1
1.37	-0.66	host-1
1.38	-0.66	contamination
1.39	-0.66	contamination
1.4	-0.66	contamination
1.41	-0.66	host-1
1.42	-0.66	host-1
1.43	-0.66	host-1
1.44	-0.66	host-1
1.45	-0.66	host-1
1.46	-0.66	host-1
1.47	-0.66	host-1
1.48	-0.66	host-1
1.49	-0.66	contamination
1.5	-0.66	contamination
1.51	-0.66	contamination
1.52	-0.66	host-1
1.53	-0.66	contamination
1.54	-0.66	host-1
1.55	-0.66	host-1
1.56	-0.66	contamination
1.57	-0.66	host-1
1.58	-0.66	host-1
1.59	-0.66	host-1
1.6	-0.66	host-1
1.61	-0.66	contamination
1.62	-0.66	contamination
1.63	-0.66	contamination
1.64	-0.66	host-1
1.65	-0.66	contamination
1.66	-0.66	host-1
1.67	-0.66	contamination
1.68	-0.66	contamination
1.69	-0.66	host-1
1.7	-0.66	contamination
1.71	-0.66	contamination
1.72	-0.66	host-1
1.73	-0.66	Fossil-1
1.74	-0.66	contamination
1.75	-0.66	contamination
1.76	-0.66	contamination
1.77	-0.66	host-1
1.78	-0.66	host-1
1.79	-0.66	contamination
1.8	-0.66	host-1
1.81	-0.66	host-1
1.82	-0.66	host-1
1.83	-0.66	contamination
1.84	-0.66	host-1
1.85	-0.66	host-1
1.86	-0.66	contamination
1.87	-0.66	contamination
1.88	-0.66	host-1
1.89	-0.66	contamination
1.9	-0.66	contamination
1.91	-0.66	contamination
1.92	-0.66	contamination
1.93	-0.66	host-1
1.94	-0.66	contamination
1.95	-0.66	contamination
1.96	-0.66	contamination
1.97	-0.66	contamination
1.98	-0.66	contamination
1.99	-0.66	contamination
1.99	-0.67	contamination
1.98	-0.67	contamination
1.97	-0.67	contamination
1.96	-0.67	contamination
1.95	-0.67	contamination
1.94	-0.67	host-1
1.93	-0.67	contamination
1.92	-0.67	contamination
1.91	-0.67	host-1
1.9	-0.67	contamination
1.89	-0.67	contamination
1.88	-0.67	contamination
1.87	-0.67	contamination
1.86	-0.67	contamination
1.85	-0.67	contamination
1.84	-0.67	contamination
1.83	-0.67	contamination
1.82	-0.67	host-1
1.81	-0.67	host-1
1.8	-0.67	host-1
1.79	-0.67	host-1
1.78	-0.67	contamination
1.77	-0.67	contamination
1.76	-0.67	host-1
1.75	-0.67	host-1
1.74	-0.67	host-1
1.73	-0.67	contamination
1.72	-0.67	host-1
1.71	-0.67	host-1
1.7	-0.67	contamination
1.69	-0.67	host-1
1.68	-0.67	host-1
1.67	-0.67	contamination
1.66	-0.67	host-1
1.65	-0.67	host-1
1.64	-0.67	contamination
1.63	-0.67	contamination
1.62	-0.67	host-1
1.61	-0.67	host-1
1.6	-0.67	host-1
1.59	-0.67	contamination
1.58	-0.67	host-1
1.57	-0.67	host-1
1.56	-0.67	contamination
1.55	-0.67	host-1
1.54	-0.67	host-1
1.53	-0.67	host-1
1.52	-0.67	host-1
1.51	-0.67	host-1
1.5	-0.67	host-1
1.49	-0.67	host-1
1.48	-0.67	host-1
1.47	-0.67	host-1
1.46	-0.67	host-1
1.45	-0.67	host-1
1.44	-0.67	contamination
1.43	-0.67	host-1
1.42	-0.67	host-1
1.41	-0.67	host-1
1.4	-0.67	contamination
1.39	-0.67	host-1
1.38	-0.67	host-1
1.37	-0.67	host-1
1.36	-0.67	contamination
1.35	-0.67	contamination
1.34	-0.67	host-1
1.33	-0.67	host-1
1.32	-0.67	contamination
1.31	-0.67	host-1
1.3	-0.67	host-1
1.29	-0.67	host-1
1.28	-0.67	host-1
1.27	-0.67	host-1
1.26	-0.67	host-1
1.25	-0.67	host-1
1.24	-0.67	host-1
1.23	-0.67	host-1
1.22	-0.67	host-1
1.21	-0.67	host-1
1.2	-0.67	host-1
1.19	-0.67	Fossil-2
1.18	-0.67	host-1
1.17	-0.67	host-1
1.16	-0.67	host-1
1.15	-0.67	host-1
1.14	-0.67	host-1
1.13	-0.67	host-1
1.12	-0.67	host-1
1.11	-0.67	host-1
1.1	-0.67	host-1
1.09	-0.67	Fossil-2
1.08	-0.67	host-1
1.07	-0.67	host-1
1.06	-0.67	Fossil-2
1.05	-0.67	host-1
1.04	-0.67	host-1
1.03	-0.67	host-1
1.02	-0.67	Fossil-2
1.01	-0.67	Fossil-2
1	-0.67	Fossil-2
0.99	-0.67	Fossil-1
0.98	-0.67	host-1
0.97	-0.67	host-1
0.96	-0.67	Fossil-1
0.95	-0.67	Fossil-1
0.94	-0.67	host-1
0.93	-0.67	host-1
0.92	-0.67	Fossil-2
0.91	-0.67	Fossil-2
0.9	-0.67	host-1
0.89	-0.67	host-1
0.88	-0.67	host-1
0.87	-0.67	host-1
0.86	-0.67	Fossil-2
0.85	-0.67	host-1
0.84	-0.67	host-1
0.83	-0.67	Fossil-1
0.82	-0.67	host-1
0.81	-0.67	host-1
0.8	-0.67	host-1
0.79	-0.67	host-1
0.78	-0.67	Fossil-2
0.77	-0.67	Fossil-2
0.76	-0.67	host-1
0.75	-0.67	Fossil-2
0.74	-0.67	contamination
0.73	-0.67	host-1
0.72	-0.67	host-1
0.71	-0.67	Fossil-2
0.7	-0.67	host-1
0.69	-0.67	Fossil-1
0.68	-0.67	host-1
0.67	-0.67	Fossil-2
0.66	-0.67	host-1
0.65	-0.67	host-1
0.64	-0.67	host-1
0.63	-0.67	host-1
0.62	-0.67	host-1
0.61	-0.67	host-1
0.6	-0.67	host-1
0.59	-0.67	host-1
0.58	-0.67	host-1
0.57	-0.67	host-1
0.56	-0.67	host-1
0.55	-0.67	host-1
0.54	-0.67	host-1
0.53	-0.67	host-1
0.52	-0.67	host-1
0.51	-0.67	host-1
0.5	-0.67	host-1
0.49	-0.67	host-1
0.48	-0.67	Fossil-2
0.47	-0.67	Fossil-1
0.46	-0.67	host-1
0.45	-0.67	host-1
0.44	-0.67	host-1
0.43	-0.67	Fossil-2
0.42	-0.67	host-1
0.41	-0.67	host-1
0.4	-0.67	host-1
0.39	-0.67	host-1
0.38	-0.67	Fossil-2
0.37	-0.67	host-1
0.36	-0.67	host-1
0.35	-0.67	host-1
0.34	-0.67	host-1
0.33	-0.67	host-1
0.32	-0.67	host-1
0.31	-0.67	host-1
0.3	-0.67	host-1
0.29	-0.67	host-1
0.28	-0.67	host-1
0.27	-0.67	host-1
0.26	-0.67	host-1
0.25	-0.67	host-1
0.24	-0.67	host-1
0.23	-0.67	host-1
0.22	-0.67	host-1
0.21	-0.67	host-1
0.2	-0.67	host-1
0.19	-0.67	host-1
0.18	-0.67	host-1
0.17	-0.67	host-1
0.16	-0.67	host-1
0.15	-0.67	host-1
0.14	-0.67	host-1
0.13	-0.67	host-1
0.12	-0.67	host-1
0.11	-0.67	host-1
0.1	-0.67	host-1
0.09	-0.67	host-1
0.08	-0.67	host-1
0.07	-0.67	host-1
0.06	-0.67	host-1
0.05	-0.67	host-1
0.04	-0.67	Fossil-2
0.03	-0.67	host-1
0.02	-0.67	host-1
0.01	-0.67	host-1
0	-0.67	host-1
0	-0.68	host-1
0.01	-0.68	host-1
0.02	-0.68	host-1
0.03	-0.68	host-1
0.04	-0.68	host-1
0.05	-0.68	host-1
0.06	-0.68	host-1
0.07	-0.68	host-1
0.08	-0.68	host-1
0.09	-0.68	host-1
0.1	-0.68	host-1
0.11	-0.68	host-1
0.12	-0.68	host-1
0.13	-0.68	host-1
0.14	-0.68	host-1
0.15	-0.68	host-1
0.16	-0.68	host-1
0.17	-0.68	host-1
0.18	-0.68	host-1
0.19	-0.68	host-1
0.2	-0.68	host-1
0.21	-0.68	host-1
0.22	-0.68	host-1
0.23	-0.68	host-1
0.24	-0.68	host-1
0.25	-0.68	host-1
0.26	-0.68	host-1
0.27	-0.68	host-1
0.28	-0.68	host-1
0.29	-0.68	host-1
0.3	-0.68	host-1
0.31	-0.68	Fossil-2
0.32	-0.68	host-1
0.33	-0.68	host-1
0.34	-0.68	host-1
0.35	-0.68	host-1
0.36	-0.68	host-1
0.37	-0.68	host-1
0.38	-0.68	host-1
0.39	-0.68	host-1
0.4	-0.68	Fossil-2
0.41	-0.68	host-1
0.42	-0.68	host-1
0.43	-0.68	host-1
0.44	-0.68	host-1
0.45	-0.68	host-1
0.46	-0.68	host-1
0.47	-0.68	host-1
0.48	-0.68	host-1
0.49	-0.68	host-1
0.5	-0.68	host-1
0.51	-0.68	host-1
0.52	-0.68	host-1
0.53	-0.68	host-1
0.54	-0.68	host-1
0.55	-0.68	host-1
0.56	-0.68	host-1
0.57	-0.68	Fossil-2
0.58	-0.68	host-1
0.59	-0.68	Fossil-1
0.6	-0.68	host-1
0.61	-0.68	host-1
0.62	-0.68	Fossil-2
0.63	-0.68	host-1
0.64	-0.68	host-1
0.65	-0.68	host-1
0.66	-0.68	host-1
0.67	-0.68	host-1
0.68	-0.68	host-1
0.69	-0.68	host-1
0.7	-0.68	Fossil-1
0.71	-0.68	Fossil-2
0.72	-0.68	Fossil-1
0.73	-0.68	Fossil-1
0.74	-0.68	Fossil-2
0.75	-0.68	Fossil-2
0.76	-0.68	host-1
0.77	-0.68	host-1
0.78	-0.68	Fossil-2
0.79	-0.68	host-1
0.8	-0.68	host-1
0.81	-0.68	host-1
0.82	-0.68	host-1
0.83	-0.68	Fossil-2
0.84	-0.68	host-1
0.85	-0.68	host-1
0.86	-0.68	Fossil-2
0.87	-0.68	host-1
0.88	-0.68	host-1
0.89	-0.68	contamination
0.9	-0.68	host-1
0.91	-0.68	host-1
0.92	-0.68	host-1
0.93	-0.68	host-1
0.94	-0.68	host-1
0.95	-0.68	Fossil-2
0.96	-0.68	Fossil-1
0.97	-0.68	Fossil-2
0.98	-0.68	host-1
0.99	-0.68	Fossil-1
1	-0.68	Fossil-2
1.01	-0.68	Fossil-1
1.02	-0.68	host-1
1.03	-0.68	host-1
1.04	-0.68	host-1
1.05	-0.68	host-1
1.06	-0.68	Fossil-1
1.07	-0.68	host-1
1.08	-0.68	host-1
1.09	-0.68	host-1
1.1	-0.68	host-1
1.11	-0.68	host-1
1.12	-0.68	host-1
1.13	-0.68	host-1
1.14	-0.68	host-1
1.15	-0.68	host-1
1.16	-0.68	host-1
1.17	-0.68	Fossil-1
1.18	-0.68	Fossil-1
1.19	-0.68	host-1
1.2	-0.68	host-1
1.21	-0.68	host-1
1.22	-0.68	host-1
1.23	-0.68	host-1
1.24	-0.68	host-1
1.25	-0.68	host-1
1.26	-0.68	host-1
1.27	-0.68	host-1
1.28	-0.68	host-1
1.29	-0.68	host-1
1.3	-0.68	host-1
1.31	-0.68	contamination
1.32	-0.68	contamination
1.33	-0.68	host-1
1.34	-0.68	host-1
1.35	-0.68	host-1
1.36	-0.68	host-1
1.37	-0.68	host-1
1.38	-0.68	host-1
1.39	-0.68	contamination
1.4	-0.68	contamination
1.41	-0.68	contamination
1.42	-0.68	host-1
1.43	-0.68	contamination
1.44	-0.68	host-1
1.45	-0.68	host-1
1.46	-0.68	host-1
1.47	-0.68	host-1
1.48	-0.68	host-1
1.49	-0.68	contamination
1.5	-0.68	contamination
1.51	-0.68	contamination
1.52	-0.68	host-1
1.53	-0.68	contamination
1.54	-0.68	host-1
1.55	-0.68	contamination
1.56	-0.68	contamination
1.57	-0.68	host-1
1.58	-0.68	host-1
1.59	-0.68	contamination
1.6	-0.68	contamination
1.61	-0.68	contamination
1.62	-0.68	host-1
1.63	-0.68	contamination
1.64	-0.68	host-1
1.65	-0.68	host-1
1.66	-0.68	host-1
1.67	-0.68	host-1
1.68	-0.68	contamination
1.69	-0.68	host-1
1.7	-0.68	contamination
1.71	-0.68	contamination
1.72	-0.68	host-1
1.73	-0.68	host-1
1.74	-0.68	contamination
1.75	-0.68	contamination
1.76	-0.68	contamination
1.77	-0.68	contamination
1.78	-0.68	host-1
1.79	-0.68	host-1
1.8	-0.68	contamination
1.81	-0.68	host-1
1.82	-0.68	contamination
1.83	-0.68	contamination
1.84	-0.68	host-1
1.85	-0.68	host-1
1.86	-0.68	host-1
1.87	-0.68	contamination
1.88	-0.68	host-1
1.89	-0.68	contamination
1.9	-0.68	contamination
1.91	-0.68	contamination
1.92	-0.68	host-1
1.93	-0.68	host-1
1.94	-0.68	contamination
1.95	-0.68	contamination
1.96	-0.68	host-1
1.97	-0.68	contamination
1.98	-0.68	host-1
1.99	-0.68	contamination
1.99	-0.69	contamination
1.98	-0.69	host-1
1.97	-0.69	host-1
1.96	-0.69	host-1
1.95	-0.69	host-1
1.94	-0.69	contamination
1.93	-0.69	contamination
1.92	-0.69	contamination
1.91	-0.69	host-1
1.9	-0.69	contamination
1.89	-0.69	contamination
1.88	-0.69	contamination
1.87	-0.69	host-1
1.86	-0.69	contamination
1.85	-0.69	host-1
1.84	-0.69	host-1
1.83	-0.69	contamination
1.82	-0.69	contamination
1.81	-0.69	host-1
1.8	-0.69	contamination
1.79	-0.69	host-1
1.78	-0.69	host-1
1.77	-0.69	contamination
1.76	-0.69	contamination
1.75	-0.69	contamination
1.74	-0.69	host-1
1.73	-0.69	host-1
1.72	-0.69	contamination
1.71	-0.69	host-1
1.7	-0.69	host-1
1.69	-0.69	host-1
1.68	-0.69	host-1
1.67	-0.69	host-1
1.66	-0.69	host-1
1.65	-0.69	host-1
1.64	-0.69	host-1
1.63	-0.69	contamination
1.62	-0.69	contamination
1.61	-0.69	host-1
1.6	-0.69	host-1
1.59	-0.69	host-1
1.58	-0.69	host-1
1.57	-0.69	host-1
1.56	-0.69	host-1
1.55	-0.69	host-1
1.54	-0.69	host-1
1.53	-0.69	host-1
1.52	-0.69	host-1
1.51	-0.69	host-1
1.5	-0.69	host-1
1.49	-0.69	host-1
1.48	-0.69	contamination
1.47	-0.69	host-1
1.46	-0.69	host-1
1.45	-0.69	host-1
1.44	-0.69	host-1
1.43	-0.69	host-1
1.42	-0.69	contamination
1.41	-0.69	host-1
1.4	-0.69	host-1
1.39	-0.69	Fossil-1
1.38	-0.69	host-1
1.37	-0.69	contamination
1.36	-0.69	host-1
1.35	-0.69	host-1
1.34	-0.69	contamination
1.33	-0.69	host-1
1.32	-0.69	host-1
1.31	-0.69	host-1
1.3	-0.69	host-1
1.29	-0.69	host-1
1.28	-0.69	host-1
1.27	-0.69	host-1
1.26	-0.69	host-1
1.25	-0.69	host-1
1.24	-0.69	host-1
1.23	-0.69	Fossil-2
1.22	-0.69	host-1
1.21	-0.69	host-1
1.2	-0.69	Fossil-2
1.19	-0.69	Fossil-2
1.18	-0.69	Fossil-2
1.17	-0.69	Fossil-2
1.16	-0.69	Fossil-1
1.15	-0.69	host-1
1.14	-0.69	host-1
1.13	-0.69	host-1
1.12	-0.69	contamination
1.11	-0.69	host-1
1.1	-0.69	host-1
1.09	-0.69	contamination
1.08	-0.69	host-1
1.07	-0.69	host-1
1.06	-0.69	Fossil-1
1.05	-0.69	Fossil-1
1.04	-0.69	Fossil-1
1.03	-0.69	Fossil-2
1.02	-0.69	host-1
1.01	-0.69	Fossil-2
1	-0.69	Fossil-2
0.99	-0.69	Fossil-1
0.98	-0.69	host-1
0.97	-0.69	host-1
0.96	-0.69	host-1
0.95	-0.69	Fossil-1
0.94	-0.69	host-1
0.93	-0.69	host-1
0.92	-0.69	host-1
0.91	-0.69	host-1
0.9	-0.69	host-1
0.89	-0.69	Fossil-1
0.88	-0.69	host-1
0.87	-0.69	host-1
0.86	-0.69	host-1
0.85	-0.69	host-1
0.84	-0.69	host-1
0.83	-0.69	host-1
0.82	-0.69	host-1
0.81	-0.69	contamination
0.8	-0.69	Fossil-2
0.79	-0.69	Fossil-2
0.78	-0.69	Fossil-2
0.77	-0.69	host-1
0.76	-0.69	contamination
0.75	-0.69	host-1
0.74	-0.69	Fossil-1
0.73	-0.69	Fossil-2
0.72	-0.69	host-1
0.71	-0.69	host-1
0.7	-0.69	Fossil-1
0.69	-0.69	host-1
0.68	-0.69	host-1
0.67	-0.69	Fossil-2
0.66	-0.69	host-1
0.65	-0.69	host-1
0.64	-0.69	host-1
0.63	-0.69	Fossil-1
0.62	-0.69	host-1
0.61	-0.69	host-1
0.6	-0.69	host-1
0.59	-0.69	host-1
0.58	-0.69	host-1
0.57	-0.69	Fossil-2
0.56	-0.69	host-1
0.55	-0.69	host-1
0.54	-0.69	host-1
0.53	-0.69	host-1
0.52	-0.69	host-1
0.51	-0.69	host-1
0.5	-0.69	host-1
0.49	-0.69	host-1
0.48	-0.69	host-1
0.47	-0.69	Fossil-2
0.46	-0.69	host-1
0.45	-0.69	host-1
0.44	-0.69	host-1
0.43	-0.69	host-1
0.42	-0.69	host-1
0.41	-0.69	host-1
0.4	-0.69	host-1
0.39	-0.69	host-1
0.38	-0.69	host-1
0.37	-0.69	host-1
0.36	-0.69	host-1
0.35	-0.69	host-1
0.34	-0.69	host-1
0.33	-0.69	host-1
0.32	-0.69	host-1
0.31	-0.69	host-1
0.3	-0.69	host-1
0.29	-0.69	host-1
0.28	-0.69	host-1
0.27	-0.69	host-1
0.26	-0.69	host-1
0.25	-0.69	host-1
0.24	-0.69	host-1
0.23	-0.69	host-1
0.22	-0.69	host-1
0.21	-0.69	host-1
0.2	-0.69	host-1
0.19	-0.69	host-1
0.18	-0.69	host-1
0.17	-0.69	host-1
0.16	-0.69	host-1
0.15	-0.69	host-1
0.14	-0.69	host-1
0.13	-0.69	host-1
0.12	-0.69	host-1
0.11	-0.69	host-1
0.1	-0.69	host-1
0.09	-0.69	host-1
0.08	-0.69	host-1
0.07	-0.69	host-1
0.06	-0.69	host-1
0.05	-0.69	host-1
0.04	-0.69	host-1
0.03	-0.69	host-1
0.02	-0.69	host-1
0.01	-0.69	host-1
[truncated: 16,001 more rows]
