# Supplementary material for: On Topological Analysis of fs-LIMS Data. Implications for in Situ Planetary Mass Spectrometry
Source: Front Artif Intell. 2021 Aug 23;4:668163. doi: 10.3389/frai.2021.668163 (PMC8419467; doi:10.3389/frai.2021.668163)
Supplement: Supplementary file 5 [file DataSheet1.CSV]

Iso1	Iso2	Iso3	Iso4	Iso5	Iso6	Iso7	Iso8	Iso9	Iso10	Iso11	Iso12	Iso13	Iso14	Iso15	Iso16	Iso17	Iso18	Iso19	Iso20	Iso21	Iso22	Iso23	Iso24	Iso25	Iso26	Iso27	Iso28	Iso29	Iso30	Iso31	Iso32	Iso33	Iso34	Iso35	Iso36	Iso37	Iso38	Iso39	Iso40	Iso41	Iso42	Iso43	Iso44	Iso45	Iso46	Iso47	Iso48	Iso49	Iso50
9.88063	8.46549	7.75221	8.47819	8.40379	7.45648	7.90598	7.68579	7.49664	6.85318	7.98991	8.959	8.17129	8.21309	8.32785	8.95499	7.18891	7.94046	7.14798	6.2606	7.44562	6.42605	9.77626	7.36328	7.79367	8.3862	9.27429	9.84957	8.98942	8.45592	8.32775	7.84003	6.67665	7.04832	7.40985	7.50584	8.03644	8.17859	9.62806	8.37265	9.22888	8.02528	9.09166	8.85443	8.40942	7.64916	7.66351	6.85136	7.04562	8.20327
9.15447	8.37892	6.13411	8.13146	6.33507	7.33093	7.5499	7.70944	7.81833	6.41059	7.9333	8.54091	6.60631	7.57081	7.55941	8.69603	6.69979	7.69674	6.93505	7.13612	7.24181	6.67212	9.50349	7.2547	7.49568	7.69764	8.73509	9.88473	8.63101	8.39662	7.96942	7.19914	6.23898	6.87517	7.08302	7.03944	7.57839	7.61098	9.28317	7.67528	8.42911	6.8062	7.97128	8.73102	7.87713	7.31071	7.41915	6.86615	6.32587	7.54191
9.53908	8.52006	6.34034	8.2451	6.94286	6.75958	7.23764	7.95062	7.72544	7.26712	7.8461	8.79538	7.51179	8.01188	8.18252	8.69144	7.03441	7.75961	6.37381	7.27243	6.80323	7.21638	9.60589	7.50794	7.75085	8.19236	8.98834	9.78994	8.84758	8.41853	8.30443	7.74601	6.74008	6.73882	7.5086	7.37567	7.99759	8.06389	9.52803	8.03017	9.0434	7.82167	8.81188	8.7397	8.09591	7.37935	7.84799	7.1449	7.13328	8.11342
9.53165	8.56668	7.80163	8.10206	7.62832	3.09899	7.84507	7.75614	7.73408	7.01177	7.77036	8.68075	7.79637	7.99032	8.26192	8.2817	6.64825	8.01749	7.28092	6.85683	7.37677	6.95903	9.55743	6.77064	7.70277	8.28312	9.01971	9.581	8.893	8.28565	8.09172	7.84318	7.06559	6.53309	7.57244	7.33793	7.99983	8.16115	9.52829	7.81587	9.1572	8.12645	9.01704	8.37154	8.13602	7.28355	7.54032	6.31648	7.15902	8.15927
9.3584	8.45297	5.96337	8.15052	7.91035	7.66438	7.48297	7.82554	7.76874	7.30452	7.35787	8.65938	6.95172	7.72315	8.01511	8.69937	7.24529	7.7827	7.01134	7.03104	7.22372	6.8451	9.61039	7.4099	7.59784	7.98659	8.92236	9.81589	8.77968	8.38476	8.04817	7.47675	7.15535	6.89333	6.82123	6.89017	7.82146	7.80523	9.53912	8.01629	8.95323	7.52612	8.72827	8.82239	8.07691	7.19392	7.67758	6.59034	7.01709	7.89409
9.71827	8.49667	7.18142	8.448	8.19003	7.20325	7.76278	7.77063	7.66678	7.34464	7.78009	9.07167	8.04716	7.97869	8.16958	9.41037	7.20429	7.82141	6.78522	6.542	6.11054	6.13632	10.11793	7.78766	7.695	8.30815	9.33848	10.34359	9.11071	8.81217	8.25797	7.82916	6.43043	6.38979	7.58207	7.23143	7.97381	8.15823	9.97057	8.53263	9.16582	7.88542	8.8823	9.57433	8.65844	8.13049	7.90275	7.1808	7.33133	8.12429
9.52829	8.46676	7.65251	8.00316	7.11276	6.01538	7.46061	7.8341	7.58465	7.64487	7.80041	8.73494	7.89812	7.95996	8.12486	8.47446	7.43985	7.84432	6.32867	7.4372	7.37359	6.38717	9.5424	5.11687	7.61942	8.21762	8.90127	9.67744	8.79089	8.32378	8.03292	7.41817	7.26209	6.94651	7.69549	7.22475	7.97709	8.00594	9.41327	7.88235	9.00468	7.92793	8.82268	8.47408	7.96691	7.60656	7.63049	7.01792	7.36071	8.06378
9.57176	8.41576	7.8824	8.07909	7.83618	7.48249	6.39519	7.77768	7.7338	7.47115	7.53886	8.8495	7.98106	7.96199	8.21807	8.24551	6.90838	7.88372	6.7565	7.07329	7.46019	6.99295	9.52166	7.65403	7.80019	8.14151	8.82808	9.34692	8.79371	8.12054	7.9443	7.72973	7.01078	6.11722	7.63008	7.53516	7.96816	8.0732	9.49882	8.01314	9.13792	7.80582	9.03471	8.23443	7.91242	7.04005	6.74393	6.96478	7.24017	8.12479
9.53407	8.57685	7.76729	8.00163	7.86916	7.66129	7.85433	7.79292	7.4641	6.7943	7.66727	8.74281	7.87986	8.06302	8.15338	8.30975	6.87064	7.80318	6.73923	6.49346	7.3649	7.21461	9.4925	7.21839	7.43008	8.29126	8.95723	9.61203	8.81875	8.28388	8.06979	7.71216	6.42474	6.5105	7.5094	7.239	7.99572	8.04146	9.44104	7.96359	9.03781	7.63334	8.82609	8.41896	7.92868	7.22135	7.52636	6.51968	7.15131	8.14101
9.31795	8.42599	7.65759	8.12745	7.99698	7.18344	7.54467	7.64264	7.42435	6.55079	7.69682	8.71749	7.74346	7.81777	8.01724	8.8353	7.34456	7.70495	6.43625	6.6577	7.015	7.17018	9.66656	7.58982	7.6063	8.12914	8.93981	9.93475	8.86407	8.48956	8.15335	7.74548	6.62029	6.60466	7.41372	6.90046	7.91953	7.9495	9.55919	8.07377	8.98456	7.78	8.79758	8.84363	8.08259	7.48181	7.52638	6.89144	6.95009	8.00558
9.7169	8.39743	7.3185	8.38672	8.2731	7.43926	7.12015	7.71366	7.52156	6.56569	7.75824	8.82998	7.63805	7.87834	8.11026	8.87443	7.22584	7.81752	7.23014	6.64553	7.36498	7.14861	9.61673	6.54912	7.51431	8.07651	9.38976	9.82362	8.77658	8.38981	8.07322	7.75002	6.92652	6.83346	7.54727	7.22832	7.80284	7.9816	9.4834	8.05888	8.88375	7.57607	8.65762	8.75109	7.88613	7.36764	7.2344	7.03251	7.33251	7.99859
9.58713	8.49904	7.96808	8.25955	8.08689	7.84082	7.81477	7.57544	7.76314	7.44141	7.74414	8.7933	7.93104	8.06296	8.17302	8.79032	7.14849	7.75498	7.33959	7.24054	6.72106	7.10138	9.66832	6.94029	7.73009	8.19359	9.69131	9.66376	8.725	8.30364	8.14278	7.62775	7.04918	6.34803	7.32127	7.25313	8.0176	8.05538	9.47721	8.07305	8.9344	7.81034	8.70513	8.51918	7.89012	7.2097	7.65859	6.97971	7.28841	8.04552
9.26244	8.4773	7.8107	7.80694	6.87657	7.19972	6.76006	7.63162	7.51817	7.38855	7.37723	8.60734	7.76923	7.90772	8.15728	8.26146	7.17259	7.60389	6.97834	7.33709	7.42607	7.07821	9.25598	7.46671	7.63846	8.1233	8.7298	9.34375	8.63844	8.04553	7.96944	7.66608	6.1761	6.92624	6.76931	6.77835	7.80435	7.91107	9.2086	7.81912	8.90926	7.60652	8.72183	8.22077	7.66534	7.50695	7.53513	6.88386	7.13507	8.03166
9.85743	8.69886	8.06787	8.49919	8.22351	7.1438	7.88152	7.68718	7.69229	7.07067	7.73209	8.95377	8.19641	8.25725	8.45039	8.85903	6.91317	7.91375	7.45786	6.71104	6.77293	6.20427	9.69189	7.74092	7.89654	8.42599	9.27679	9.88959	8.99789	8.47673	8.18215	7.99944	6.93853	7.19461	7.50664	7.38005	8.12865	8.30021	9.58872	8.24746	9.14202	8.09339	8.96033	9.08498	8.33741	7.58837	7.79036	6.65895	7.62017	8.2983
9.19106	8.4157	7.50793	7.98934	7.37696	6.52627	7.89543	7.80458	7.75403	7.56193	7.61694	8.51241	6.90428	7.63659	7.68363	8.40143	6.54408	7.63527	7.07672	7.21132	7.07748	6.33416	9.41532	7.69187	7.50958	7.95569	8.77009	9.49598	8.48754	8.1573	7.96467	7.38698	6.62462	7.30319	7.56721	7.36552	7.6116	7.64601	9.35005	7.70378	8.64818	6.90431	8.26357	8.45558	7.89696	7.21489	7.49469	7.06454	7.19703	7.6257
10.0265	8.64121	7.95908	8.50996	8.21822	7.07277	7.81432	7.71359	7.65357	7.1405	7.9215	9.31309	8.02754	8.25269	8.26818	9.03648	7.59741	7.9255	6.51835	6.89289	7.10694	6.79645	10.09041	7.79794	7.77662	8.33943	9.35425	10.37177	9.20596	8.86571	8.25785	7.68236	6.74196	6.83771	7.41135	7.056	8.01866	8.09069	9.90488	9.06026	9.1898	8.18526	8.90093	9.23875	8.79579	7.80626	7.91927	7.25092	7.37021	8.19665
10.21704	7.93285	7.58697	8.6574	8.57821	6.5369	7.88095	7.57854	7.55619	6.72254	7.74834	9.50335	8.20487	7.78314	7.72542	9.30739	7.63597	7.65857	6.47405	6.72912	7.3912	7.16385	9.75727	8.10991	7.18063	7.40376	8.99898	10.38665	8.94721	8.80828	7.72224	7.43376	7.45126	7.19993	6.69827	7.45319	7.44311	6.62136	9.40336	8.32073	8.31521	7.17239	7.26554	9.16044	8.19709	7.21585	6.86372	7.36525	6.87295	7.46167
9.693	8.53771	7.53911	8.23328	7.66581	7.47966	7.35411	7.95119	7.62161	7.17362	7.61382	8.93192	8.02972	8.21198	8.26903	8.99379	6.45312	7.74696	7.07873	7.41323	7.41725	6.99424	9.77429	7.84724	7.90386	8.34835	9.10961	10.10148	9.02522	8.57668	8.21113	7.88562	7.28551	4.24254	7.46345	7.5275	8.1	8.23276	9.61651	8.19841	9.1316	8.042	8.95704	9.03783	8.2936	7.55818	7.88115	7.50631	7.39362	8.23535
9.50977	8.54189	7.93588	8.10736	8.0095	7.63546	7.53166	7.91465	7.39446	6.9244	7.70591	8.77693	7.67404	8.04961	8.08114	8.88797	7.17349	7.68482	7.05038	7.50269	7.50671	6.2667	9.64083	7.93543	7.67057	8.17269	8.97309	10.05745	8.88386	8.57333	8.10621	7.72582	6.83064	7.25342	7.1133	7.27539	7.84964	7.97718	9.48014	8.1439	8.88355	7.79715	8.56198	9.03144	8.18794	7.45675	7.6662	7.08802	7.27566	8.06623
9.61265	8.63217	8.03712	8.30205	8.00226	7.22388	7.63578	7.44746	7.28822	6.2808	7.53811	8.74611	7.93251	8.11898	8.22234	8.61514	6.38994	7.86577	6.95452	7.30021	7.20918	6.99628	9.60893	7.42638	7.48822	8.27463	9.14014	9.80502	8.87523	8.38289	8.16199	7.62972	6.91118	6.39093	7.52257	6.47019	7.90975	8.0912	9.63419	8.02053	9.07714	7.90933	8.85473	8.72914	8.03098	7.17808	7.67773	6.84764	6.89184	8.10314
9.89898	8.50247	8.0314	8.46597	8.28579	7.25196	7.75698	7.79767	7.70431	5.94762	7.82169	9.07465	8.12503	8.25846	8.34402	8.96061	7.52154	7.77003	6.70245	7.47483	7.18252	6.81556	9.89721	7.90485	7.84623	8.33226	9.4008	9.9887	8.95298	8.53272	8.28948	7.95054	6.94406	6.45847	7.58035	7.36461	8.03828	8.16233	9.78559	8.58844	9.11825	7.97604	8.80789	9.09563	8.37076	7.66685	7.74826	6.9107	7.37787	8.25647
9.46699	8.49508	5.97989	8.22275	7.94616	6.98894	6.92743	7.93249	7.32879	7.41136	7.49505	8.75076	7.67846	8.03662	8.08676	8.82095	7.07036	7.76484	6.21586	6.99537	7.30667	6.85082	9.47903	7.96078	7.51581	8.20804	8.92785	9.9632	8.84869	8.48091	8.19463	7.70354	7.13524	6.09463	7.5573	5.78549	7.89543	8.01201	9.32762	7.99466	8.87097	7.64573	8.64286	8.80136	7.95507	7.26839	7.57442	6.76529	7.25978	8.089
9.68516	8.57712	7.8386	8.24831	7.88438	7.21408	7.27862	7.89225	7.8167	7.43464	7.81571	8.89017	8.16182	8.20438	8.28085	8.76287	7.31167	7.88908	6.99387	7.07408	7.63482	6.61023	9.60103	7.49088	7.69067	8.39215	9.12111	9.93664	8.94912	8.52443	8.28757	7.95032	7.16818	7.29365	7.53461	7.62142	8.09781	8.23454	9.4954	8.11524	9.10311	7.99606	8.89774	8.80962	8.16675	7.36119	7.75839	6.76679	7.25331	8.21496
9.77688	8.61564	7.89421	8.35081	8.05741	7.16438	7.35213	7.77126	7.31163	7.1133	7.80168	8.90822	8.14588	8.17384	8.31805	9.05598	7.26325	7.92181	6.51364	7.27006	6.27806	6.78358	9.7184	7.80959	7.83432	8.30291	9.18799	10.16929	9.02218	8.67974	8.16683	7.80489	6.9032	7.1509	7.55369	7.14627	8.00206	8.14318	9.55079	8.35083	8.96589	7.79631	8.70474	9.06799	8.31842	7.63531	7.58112	7.15962	6.95069	8.14035
9.83052	8.5846	8.09468	8.50901	8.33782	7.12878	7.82063	7.76508	7.73428	6.80396	7.81393	9.06115	8.03865	8.16503	8.44322	8.11798	7.42099	7.84178	6.81531	7.57528	7.40453	7.06783	9.67422	6.93286	7.75081	8.33925	9.05853	9.69255	8.956	8.35265	8.10477	7.72647	6.7921	7.02529	7.47698	7.56885	8.01041	8.15535	9.60464	8.44135	9.21608	8.12182	9.04327	8.41683	8.16514	7.01955	7.52124	7.21073	7.4826	8.18639
9.65523	8.50448	7.99267	8.18863	8.11151	7.5995	7.69603	7.52958	7.61002	7.41148	7.30953	8.92074	7.63173	7.79553	7.87824	9.15921	6.31138	7.81174	6.52512	7.16087	7.13106	5.45895	9.80575	7.51015	7.71014	8.11499	9.25259	10.18298	9.00032	8.671	8.25456	7.94338	7.05943	6.93293	7.45528	7.42297	7.95806	8.03239	9.64744	8.53204	8.97207	7.73527	8.76581	9.25279	8.35322	7.77856	7.6623	6.9548	7.27134	8.09758
9.60422	8.21817	5.82856	8.64045	8.43879	6.93685	7.84236	7.56474	7.19107	6.64801	7.88794	9.01272	6.99554	7.26293	7.25048	8.9944	6.34953	7.75215	6.76085	6.77659	7.28031	7.07684	9.77848	7.50915	7.73837	7.85754	8.99654	10.37663	9.00798	8.83843	7.69923	7.61644	6.24015	6.34349	7.04675	7.23878	7.63478	7.48033	9.64716	8.66019	8.50102	6.6566	7.13314	9.60284	8.67763	8.1376	7.19851	6.58905	6.22452	7.45623
9.91268	8.69247	8.1825	8.54255	8.32329	6.18456	7.87547	7.87414	7.70718	6.97583	7.79855	9.08893	8.25336	8.17919	8.17164	8.87281	7.11644	7.94152	7.24584	7.12401	7.15982	6.77397	9.88813	6.77753	7.87773	8.32047	9.43123	10.09729	8.93393	8.59793	8.12039	7.92315	6.72042	6.55102	7.27435	7.54238	8.11235	8.12158	9.73862	8.61538	8.94401	7.61926	8.62433	9.0577	8.45041	7.77249	7.5213	7.24157	7.39634	8.13405
9.43741	8.49372	7.32442	8.02382	7.12221	7.64487	6.76561	7.87263	7.7193	7.27574	7.2719	8.71264	7.69563	8.03365	7.96661	8.40546	7.04566	7.76833	6.59817	7.36808	7.14884	6.17636	9.34867	7.48888	7.72104	8.05741	8.82183	9.72818	8.6809	8.31313	8.04813	7.84925	6.31416	5.9387	7.33724	7.52098	7.93193	7.89948	9.26262	8.19591	8.81267	7.53424	8.69297	8.53787	7.82854	7.2677	7.4011	6.82201	7.33308	7.93602
10.11763	8.56522	8.20812	8.61962	8.58183	7.28827	7.86328	7.73454	7.5961	7.32894	7.8027	9.33411	8.15774	8.03752	8.09062	8.71969	6.96679	7.44192	6.51033	6.72021	6.86917	6.62088	9.77007	7.29962	7.74584	8.08444	9.05759	10.0345	8.86501	8.54156	7.92785	7.70491	6.78876	6.23619	7.29886	6.26455	7.77146	7.8453	9.60242	8.79459	8.74323	7.29033	8.40806	9.10473	8.53548	7.56037	7.46621	7.03485	6.8633	7.83572
9.04113	8.28471	7.29712	8.15067	7.776	7.36022	7.58775	7.79956	7.65421	7.60995	6.96359	8.44424	6.32962	6.96214	6.79796	7.39928	7.19888	7.515	7.21561	7.41184	7.25765	7.17659	9.32405	7.29855	7.22425	7.67208	8.84084	9.08197	8.11014	7.67646	7.6223	7.08391	6.96991	7.22309	6.51046	7.48507	7.41005	7.53253	9.36102	8.37574	8.43296	7.13169	8.06494	8.08685	7.58688	6.98364	6.59197	6.5538	6.77343	7.42505
9.8432	8.52508	7.76263	8.349	8.22394	7.02744	7.64231	7.64047	7.32974	4.42693	7.62358	9.13203	8.09659	8.13862	8.26577	8.8174	4.59799	7.97389	5.95176	6.98171	6.88192	7.32357	9.92276	7.62991	7.76048	8.28455	9.41731	10.0124	8.95493	8.54934	8.31332	7.89218	7.06468	6.80238	7.63179	7.68163	7.96788	8.05147	9.85698	8.81058	9.14813	8.11583	8.89177	8.93832	8.25991	7.69225	7.83126	7.27779	7.35135	8.1702
9.71227	8.66894	7.79854	8.28203	7.84765	7.42678	7.8076	7.81072	7.56953	6.31521	7.73004	8.97068	8.13866	8.1969	8.29378	8.43817	7.00117	7.88317	7.13542	7.46912	6.87739	7.08537	9.6172	6.74498	7.91072	8.31216	9.0297	9.53432	8.81029	8.23067	8.08386	7.75895	6.7436	7.07278	6.90705	7.68972	8.10789	8.14563	9.5485	8.39592	9.06894	8.02994	8.85563	8.66614	8.30749	6.97177	7.56233	7.52022	7.26273	8.15106
9.73074	8.7561	8.18893	8.27267	8.27102	7.66159	7.40912	7.82797	7.34705	7.21727	7.63354	8.87872	8.07685	8.06904	8.31356	8.24635	6.70472	7.74556	5.27624	7.43052	7.52171	7.43131	9.57289	7.51429	7.75673	8.298	8.9734	9.63438	8.87384	8.3147	8.11882	7.76002	7.07159	5.73237	7.34919	7.46674	8.01402	8.21651	9.54023	8.36964	9.10115	7.94159	8.88179	8.45038	8.06654	7.19118	7.36844	7.02131	6.9188	8.13827
9.64499	8.58496	7.96674	8.08539	7.89951	7.60681	7.38131	7.8058	7.52178	7.00084	7.74209	9.01799	7.96815	7.99182	8.22817	8.5316	6.71348	7.47643	6.97146	7.309	7.10379	7.15483	9.71625	7.76864	7.86676	8.24881	9.18414	9.83984	8.8015	8.4332	8.18601	7.86988	6.68803	6.72926	7.69653	7.58428	8.0326	8.06366	9.66057	8.49647	8.99577	7.86654	8.67072	8.72611	8.23707	7.29717	7.68748	7.40399	7.26362	8.13973
9.82816	8.68249	8.12155	8.45401	8.30612	7.57409	7.47221	7.56275	7.6407	6.32655	7.92113	8.8066	7.91969	8.00067	8.11511	8.90237	7.39884	7.56482	7.21683	7.09621	7.07301	7.17746	9.88831	7.45205	7.57064	8.11388	9.09177	9.99625	8.801	8.52354	8.0373	7.70568	6.97369	6.70963	7.15721	6.82715	7.80464	7.84637	9.72585	8.35098	8.84231	7.55638	8.40822	9.09355	8.45882	7.63121	7.58306	6.94119	6.94831	7.94629
9.34945	8.46108	7.39486	7.99345	7.15355	6.35549	6.50411	7.71987	7.7761	7.4649	7.46309	8.74163	7.68197	7.83527	7.98242	8.45909	7.02782	7.80667	6.8055	7.47203	7.54331	6.88235	9.52093	7.69836	7.56715	7.99835	8.86454	9.69506	8.68382	8.34521	8.15638	7.7964	5.69092	6.62102	7.13895	7.39966	7.79814	8.03908	9.49759	8.12603	8.8748	7.55255	8.57881	8.703	8.17228	7.44909	7.59121	7.14997	7.23131	8.00696
9.73666	8.68593	8.00914	8.21958	7.7374	6.63819	7.77008	7.42077	7.55523	7.28966	7.76974	8.95649	8.20679	8.3073	8.42163	8.49229	7.05539	8.00355	7.1537	7.42482	7.04182	6.73128	9.60535	7.44938	7.95333	8.47588	9.08171	9.74482	9.01339	8.44295	8.28178	7.98306	6.58966	6.41583	7.543	7.44224	8.16628	8.31261	9.59129	8.34898	9.23958	8.12858	9.12182	8.63067	8.16723	7.05022	7.60673	6.45337	7.26102	8.31424
9.64807	8.46847	7.80309	7.94582	7.79817	6.79455	7.76278	7.50324	7.18133	5.79783	7.64813	8.85615	7.83097	7.96592	8.08022	8.52146	6.8555	7.81004	5.62225	7.00013	7.35375	6.71092	9.5115	7.8828	7.30297	8.18974	8.95853	9.54497	8.76354	8.18425	8.15312	7.89026	7.09081	6.85325	7.62154	7.50295	8.0045	8.02976	9.50845	8.22845	9.05465	7.9179	8.84429	8.5349	7.96574	6.93498	7.66945	7.03293	7.3048	8.13018
9.77314	8.58679	7.26256	8.29885	8.04376	7.15143	7.76442	7.65711	7.741	6.11522	7.90487	9.00574	7.96474	8.17483	8.31191	9.04101	7.43136	7.8173	7.41004	6.99748	7.50782	7.29569	9.8923	6.51385	7.90788	8.38818	9.19992	10.18415	9.07473	8.72781	8.2947	7.99426	5.68049	5.4355	7.74996	7.39076	8.14676	8.19062	9.74645	8.72039	9.15578	8.04303	8.8791	9.16874	8.54912	7.58535	7.93021	7.50672	7.54395	8.22701
9.53457	8.48794	7.64913	8.06233	7.32362	7.05256	7.64531	8.00523	7.85451	7.36796	7.61851	8.79145	7.89935	7.99221	8.12525	8.52831	7.22449	7.69626	6.6728	7.14622	7.08361	6.86824	9.53611	7.01147	7.65034	8.18429	8.9866	9.77721	8.78542	8.36671	8.17165	7.72898	6.82566	6.7048	7.49297	7.46905	7.89066	7.97374	9.43728	8.16889	8.97155	7.7847	8.72447	8.64717	8.00265	7.43692	7.51049	6.94528	7.3767	8.10534
9.65398	8.50131	6.4391	8.39698	8.08897	7.16145	7.10556	7.59264	7.03696	6.96389	7.72666	8.98543	7.72586	7.9974	8.03648	9.02223	6.82463	7.69306	5.8333	7.47702	7.33211	6.55269	9.67784	5.22526	7.49713	8.04729	8.99306	10.21315	8.97799	8.70946	8.09818	7.86257	7.10368	7.28144	7.26439	7.16986	7.58163	7.77842	9.59196	8.51653	8.84152	7.33206	8.49865	9.52698	8.57148	8.04009	7.51464	7.24137	7.12478	7.83419
10.28765	8.62409	7.9488	8.73079	8.51585	7.12049	7.66269	7.5593	7.81257	6.67042	7.77244	9.45762	8.20523	8.27682	8.36191	9.32391	7.88023	7.89094	6.97849	7.35447	7.03052	7.28681	10.22465	7.29428	8.00733	8.37389	9.56388	10.46792	9.2625	8.9551	8.19548	7.94276	6.78347	6.67872	7.32703	7.588	8.01287	8.15029	9.98494	9.12778	9.1787	8.09867	8.85204	9.51739	9.02232	8.08899	7.78971	7.21563	7.48203	8.15044
10.36282	8.53115	7.60179	8.66431	8.52198	7.07243	7.89127	7.65674	7.565	7.31404	7.81208	9.88643	8.40185	8.1584	8.17026	9.18817	7.63069	7.94586	6.82036	7.13195	7.37212	6.42745	9.95976	8.48088	7.80051	8.13493	9.31396	10.23116	9.00731	8.73685	7.81872	7.58237	7.16332	6.13089	7.44196	7.45576	7.88561	7.08531	9.75827	8.66489	8.95	7.77524	8.59582	8.99789	8.53603	7.45589	7.2504	7.08015	6.92839	7.93868
10.25505	8.18749	7.92507	8.64498	8.59436	7.07461	7.5773	7.526	7.39364	6.90629	7.59778	9.53425	8.18339	8.29806	8.19205	9.35032	7.71261	7.86613	7.18855	7.00332	7.36435	6.92026	9.69541	8.47674	7.66558	8.15106	9.16339	10.37204	9.01538	8.81208	7.5468	7.50968	7.09059	6.4374	6.87418	7.21331	7.80524	7.56939	9.36365	8.05543	8.76757	7.47605	8.47767	9.18289	8.34809	7.43954	7.22128	6.30752	7.04924	7.96572
10.00134	8.55123	6.05058	8.40539	8.064	7.04911	7.87242	7.79614	7.80073	6.86271	7.87808	9.4352	8.16572	8.15338	8.07491	9.082	7.34042	7.80926	6.999	7.26391	7.23449	7.03916	10.11825	7.894	7.83176	8.28506	9.63766	10.28908	9.04634	8.76233	8.16075	7.65403	7.55048	7.21252	7.12797	7.81179	7.97754	7.91494	9.93806	9.14539	8.95538	7.54271	8.43532	9.24779	8.48794	7.66795	7.81584	7.4027	7.40055	8.02387
10.70864	8.11299	7.68058	8.89765	8.80529	7.90631	7.68425	7.75701	7.57297	6.75326	7.79764	10.20689	8.36179	8.12379	7.83089	9.79175	7.22676	7.6956	7.21775	7.27718	7.24118	8.23734	10.03898	8.80277	7.70135	9.15179	10.12054	10.46827	9.08117	9.00593	8.09975	7.48208	7.06713	7.30463	5.8992	7.60935	7.80323	8.59496	9.67856	8.6549	8.70884	7.70996	9.33442	8.61496	7	6.7486	7.40326	7.27606	7.61258	7.84087
9.41498	8.49191	6.89954	7.89096	7.7186	7.42544	7.71693	7.5968	7.67003	6.60659	7.68073	8.68808	7.6329	7.87421	8.08055	8.63171	6.9217	7.84516	7.00441	7.34673	7.03161	7.02759	9.438	7.82199	7.80025	8.12183	8.88519	9.86774	8.79285	8.43253	8.14185	7.56751	6.65565	6.85462	7.50353	6.9103	7.81626	7.92446	9.37646	7.92549	8.85863	7.59023	8.6649	8.7885	7.81484	7.08731	7.85061	6.7822	7.28758	8.0735
10.03522	8.6257	8.03306	8.27708	8.18772	6.66699	7.63186	7.98956	7.92864	6.44524	7.58746	9.1099	8.24583	8.25072	8.4051	8.97012	6.74012	7.91555	7.21094	6.98956	7.22367	6.8836	10.01393	5.90578	7.94074	8.41412	9.28686	10.0486	9.07838	8.6008	8.29658	8.02094	6.46007	7.05375	7.60989	7.5741	8.19609	8.32561	9.93308	8.60053	9.26184	8.1925	9.04858	9.1828	8.63639	7.83717	7.87571	7.38538	7.47871	8.32787
9.78348	8.56961	7.60585	8.08063	7.52826	7.34206	7.61512	7.7545	7.69375	7.35894	7.84058	9.11378	8.1325	8.12029	8.19912	8.88717	7.28003	7.80127	7.20391	7.26863	7.35593	6.8668	9.89982	7.02356	7.86216	8.25163	9.09107	10.1428	8.97764	8.63541	8.33552	7.65028	6.9757	7.1633	7.70638	7.64583	7.95916	8.0324	9.68622	8.35134	9.00073	7.8334	8.77191	9.02044	8.39459	7.63169	7.81049	6.96265	7.03019	8.06771
9.61721	8.60387	7.33398	8.07477	6.77456	7.17596	7.62327	7.72974	7.64055	7.34789	7.80487	8.8359	8.00969	8.09149	8.18565	8.8622	7.15302	7.90689	6.39337	7.13863	7.35281	7.16963	9.67983	7.72535	7.76155	8.26978	9.06581	10.02944	8.94796	8.57221	8.2791	7.69501	7.10427	5.6255	7.50613	7.04934	8.00305	8.08814	9.52024	8.0529	9.03081	7.9241	8.85791	8.94879	8.1393	7.5383	7.71853	6.13856	6.80483	8.12683
10.12838	8.34447	7.34681	8.38148	8.15204	7.06369	7.90924	7.80833	7.69644	6.31121	7.98699	8.97796	7.72824	8.04776	7.85198	9.84047	7.58984	7.67573	7.18274	6.80855	7.17767	6.71231	10.21254	8.01355	7.56419	8.07856	9.42786	10.51742	9.14119	8.9266	8.21897	8.13283	6.22419	6.49707	7.33471	7.17359	7.84456	7.739	9.95041	8.57332	8.91537	6.89986	8.28935	9.69494	8.62867	8.13804	7.93503	7.21233	6.41991	7.68798
10.24641	8.691	8.09797	8.46737	8.328	5.92704	7.63774	7.89086	7.48071	7.25498	7.56064	9.42475	8.25682	8.09723	8.05595	9.06325	7.53853	7.78064	6.2861	7.10286	5.9198	5.49035	10.05178	6.48703	7.63501	8.11795	9.55826	10.20652	8.95768	8.70664	8.04386	7.42106	7.09764	7.03911	7.35493	7.74644	7.98071	7.78489	9.83183	8.99405	8.82777	7.43723	8.35694	9.17458	8.55361	7.82974	7.81356	7.25239	7.35397	7.8207
10.50461	8.48293	8.13518	8.73193	8.54749	7.75827	7.87704	7.46107	7.74984	7.6115	7.50148	9.87697	8.32845	7.84183	7.65757	9.19407	7.74695	7.47328	6.94981	6.96563	6.46584	7.45327	9.63188	8.59943	7.32009	8.3528	9.1262	10.27197	8.70046	8.72647	6.97325	7.127	7.40668	6.98243	6.61348	7.01342	7.29383	8.56515	8.89244	8.75685	7.46706	7.45897	7.15939	8.28811	8.04291	6.3835	7.35843	6.7529	6.98077	6.60488
10.56423	8.56028	6.22634	8.8931	8.76985	7.54799	7.6625	7.75812	7.57414	6.92639	7.27074	9.87763	7.76168	7.91886	7.38789	9.77835	7.71205	7.82731	7.04038	7.43746	7.54864	7.91304	9.7406	9.23745	7.73444	9.13551	9.77893	10.50399	8.05947	8.93135	7.9009	6.32304	7.42139	7.33836	6.09929	7.30009	7.61033	8.12771	8.52989	8.40369	8.17951	8.03329	9.04796	8.37465	8.31008	7.06536	7.43311	6.921	6.91039	6.99322
9.69415	8.55578	7.96656	8.00234	7.27402	6.75528	7.81492	7.81066	7.73436	6.28803	7.72433	8.82711	7.90439	7.90141	8.09415	8.91819	6.84875	7.9001	7.37598	7.20544	7.10117	7.12652	9.71593	6.66803	7.69043	8.15784	9.18952	10.03155	8.8959	8.57161	8.18452	7.63524	6.98928	7.14318	7.49968	6.20632	7.8837	8.00333	9.51647	8.03181	8.94456	7.93093	8.79477	8.93605	8.11833	7.39437	7.73513	6.69717	7.15122	7.98137
9.75015	8.51131	7.5692	7.85706	7.63041	7.67481	7.65502	7.63284	7.5734	7.34964	7.78243	8.91772	7.9245	8.18577	8.33089	8.50665	6.16715	7.83168	7.13753	7.29409	7.23439	6.59807	9.75464	7.7768	7.97768	8.34312	9.14395	9.83975	8.94858	8.38253	8.24028	7.70624	6.56974	7.10663	7.57783	7.49337	8.00323	8.06966	9.62906	8.40496	9.1519	8.01458	9.03565	8.75162	8.26883	7.32388	7.83821	6.66432	6.95269	8.14484
10.25159	8.59629	7.91782	8.64006	8.42795	7.38533	7.98682	7.39599	7.69277	6.54929	7.81332	9.5941	8.23383	8.17168	8.21571	9.38203	7.65022	7.92732	7.51999	7.25076	7.1983	6.99325	9.94776	7.38713	7.77868	8.24765	9.32647	10.38672	9.11638	8.85267	8.00693	7.45676	7.19198	7.0857	7.48302	7.58528	7.8874	7.78102	9.63774	8.74838	8.8633	7.85738	8.50153	9.24896	8.53362	7.64636	7.53825	7.43327	7.31971	7.94754
10.37282	8.56731	8.04616	8.89142	8.68525	6.33013	7.31776	7.5681	7.52394	6.55251	7.64396	9.83846	8.31352	7.95054	7.47645	9.43057	6.46533	7.20234	6.47751	7.20858	7.25414	6.87797	9.62493	8.81648	7.27336	8.18099	7.66757	10.32808	8.74539	8.77884	5.98338	7.29808	6.86709	7.53383	6.77121	6.52482	7.40144	7.45075	9.19654	8.19035	7.97383	7.56455	7.67787	8.558	8.20263	7.37692	6.7518	7.05279	6.87111	7.50391
9.87841	8.38425	7.9134	8.1998	7.73197	7.24651	7.59997	7.9023	7.55717	7.3932	7.80986	9.04359	7.78076	7.99945	7.94925	9.177	6.99976	7.69744	7.35559	7.39715	7.14971	6.8507	9.90122	7.73165	7.62411	8.10336	9.10894	10.27675	8.95725	8.74387	8.12238	7.49277	6.7684	6.52073	7.16911	6.63765	7.22653	7.62593	9.57404	8.35667	8.63762	7.37974	8.23629	9.2816	8.57057	7.8257	7.52428	6.96553	7.21021	7.65526
10.08181	8.56878	7.80142	8.32744	8.2574	7.2183	7.80078	7.44638	7.50039	6.61452	7.83398	9.19627	8.05815	8.11154	8.23637	9.09755	6.65689	7.71373	7.38254	7.39031	7.20958	7.23738	9.92429	6.28447	7.60733	8.14552	9.25844	10.30603	9.05756	8.79142	8.12518	7.54541	6.82653	6.74326	7.35097	6.68042	7.74863	7.89338	9.69218	8.5736	8.86944	7.75466	8.58189	9.35266	8.66048	7.82672	7.54321	6.82875	7.12453	7.84048
9.84568	8.55511	7.94537	8.00369	7.51603	6.99776	7.66165	7.67183	7.46913	6.17228	7.75877	8.97437	7.86414	8.08455	8.15873	8.85687	6.12292	7.81561	6.83893	5.58443	6.67078	5.42845	10.0166	7.51291	7.69849	8.10355	9.24018	10.14277	8.93651	8.63414	8.20265	7.41708	6.28531	6.74568	7.22839	7.18166	7.84723	7.90872	9.84675	8.56014	8.9588	7.38372	8.61355	9.23426	8.62997	7.78748	7.75313	6.37862	7.16777	7.99856
9.52595	7.31049	6.83688	8.28873	7.95965	7.62034	8.0249	7.15115	7.63129	6.1936	7.83812	8.84984	6.90561	7.53677	7.82103	8.91563	6.09414	7.67222	6.51333	6.94876	7.33366	7.23496	9.83765	5.98935	6.9435	7.78846	9.1104	10.11806	8.83064	8.59385	8.09162	7.45105	6.76065	6.32389	6.58036	6.80154	7.13297	7.42201	9.58984	8.5454	8.70965	7.27341	8.38347	9.2502	8.42414	7.85147	7.67992	5.81443	6.87502	7.53405
9.69126	8.53835	7.71277	8.15299	7.32928	6.94222	7.70499	6.78138	6.59816	6.79759	7.51725	8.87113	7.8562	7.99252	8.14923	8.56055	7.00226	7.90643	6.67353	7.05503	7.34079	6.96556	9.84887	7.00376	7.71327	8.10307	9.09021	9.91215	8.8189	8.41774	8.15556	7.50241	7.18254	6.53706	7.34597	7.1212	7.80746	7.9244	9.63488	8.28245	8.87626	7.83069	8.61679	8.89961	8.4967	7.57475	7.8086	6.09264	7.06901	7.87626
10.19619	8.50911	7.54675	8.38671	8.04298	7.22923	7.64075	7.53821	7.49723	6.92597	7.90639	9.50137	8.2781	8.20922	8.27314	9.31239	7.60591	7.7687	6.63649	7.13049	7.05786	7.44381	10.24474	7.92073	7.78922	8.22861	9.61914	10.32223	9.08847	8.79835	8.23147	7.85316	6.74813	6.8733	7.52959	7.78975	7.99618	7.94842	9.98169	8.98514	9.06122	7.71392	8.70282	9.37505	8.75078	7.88251	7.8312	7.35294	7.10173	8.01812
10.07997	7.93626	7.42044	8.45281	8.1999	6.64852	7.81254	7.54939	7.34377	7.03684	7.87591	9.66713	8.1429	7.8351	7.55206	9.12421	7.11722	7.54773	7.31768	7.11977	7.13238	7.33097	9.85195	6.77756	7.32848	7.90608	9.48004	10.29855	8.84557	8.69627	7.818	6.8151	7.42875	6.78778	6.86976	6.99221	7.45958	7.36099	9.49468	8.63546	8.27803	6.38039	7.02569	8.97725	7.89525	6.65197	6.57008	6.37019	6.09205	7.47964
9.97162	8.4101	6.6961	7.95209	7.60052	7.30244	8.0506	7.85538	7.79185	5.26802	7.89692	9.39554	8.16927	8.15166	8.09891	9.19822	7.53562	7.66543	6.85021	7.26286	5.42116	7.06768	10.1039	7.76906	7.71301	8.10191	9.5096	10.2603	8.94623	8.72435	8.16704	7.35781	7.30719	6.95002	7.66697	7.68523	7.80163	7.73274	9.77013	8.79868	8.78885	7.41684	8.28932	9.24676	8.37854	7.60934	7.48254	4.97778	7.17309	7.78935
10.25104	8.50093	5.79862	8.663	8.48186	7.18341	6.47419	7.5846	7.76999	6.82354	7.59861	9.61462	8.12784	7.92508	7.51556	9.45884	7.48265	7.71988	7.21401	7.54923	7.54164	7.56444	9.53528	8.67271	6.53876	7.66684	8.34095	10.24709	8.81852	8.68159	6.57021	7.68525	7.13541	7.03961	7.10893	7.30533	7.41534	8.13241	8.96525	7.97784	7.96449	6.94457	7.50829	8.68392	7.62965	7.05123	7.11019	7.04006	6.92924	7.53821
10.31187	8.48776	8.22855	8.37774	8.26904	7.38142	7.93732	7.57521	7.61837	7.44779	7.433	9.87729	8.38049	7.96672	7.82317	9.52039	7.29357	7.64593	6.71716	6.81637	7.19522	7.33897	9.78423	8.58334	6.26175	7.79615	9.32464	10.24109	8.71788	8.67312	7.52762	4.89761	7.25153	6.12531	6.48508	7.55436	7.86725	8.47537	9.21793	7.39123	8.22582	7.52864	7.47114	8.57219	8.00451	6.33202	7.42351	7.05978	7.35841	7.59532
9.93673	8.3587	6.71232	8.07251	7.72453	5.65468	7.89314	7.7218	7.66729	7.29205	7.73196	9.26235	7.50589	7.76505	7.56119	9.25303	7.15953	7.77957	6.57039	7.20298	6.76713	6.97267	9.70403	7.99593	7.62537	7.60691	9.22105	10.34527	8.90702	8.77041	7.33415	7.48076	7.0343	7.38533	6.72154	6.6901	7.09937	7.32811	9.32608	8.47484	8.17863	7.05425	4.97112	9.46007	8.61178	7.96909	6.66349	7.25485	6.17682	6.80054
9.97646	8.3607	7.00639	8.09618	7.95849	7.22962	7.70194	7.51033	7.58008	6.87642	7.71916	9.16184	7.63452	7.69251	7.31436	9.11612	7.2686	7.48306	6.92416	7.28327	6.9128	7.33586	9.57789	7.62603	7.10024	7.54981	8.74479	10.26528	8.85107	8.68783	7.26611	7.17543	6.8779	6.99976	6.22289	6.22869	7.00975	6.89879	9.11255	8.36928	8.09925	6.85615	7.34578	9.1402	8.18764	7.68714	6.63755	6.83105	7.13652	7.27859
10.7338	8.272	8.0459	8.92237	8.78036	7.65465	8.07947	7.57646	7.59122	7.08703	7.81774	9.96164	8.20039	8.29472	7.53982	10.19504	7.57315	7.90465	7.40828	6.88714	7.18335	8.45858	10.02399	9.10543	7.60614	9.34227	10.25563	10.60995	7.6369	9.10509	7.87033	7.11386	7.72041	6.99639	7.24373	7.55042	7.78777	9.34363	9.02398	8.70813	7.99127	7.44013	9.38968	8.79108	8.09121	7.32812	7.27046	7.53339	7.15514	7.0931
9.83824	8.51878	7.74635	8.07796	6.48726	7.44634	7.89447	7.66345	7.51442	7.1789	7.96063	9.18202	7.91381	7.72705	7.66608	8.75153	7.08691	7.67771	6.40006	7.07551	7.03384	6.07614	9.71949	7.79152	7.62375	7.84452	8.91936	9.98887	8.61389	8.42536	7.72016	6.54209	7.23458	6.61472	7.05434	7.09134	7.68988	7.57395	9.24866	8.20033	8.16997	6.06859	7.32079	8.67175	7.77177	7.34683	7.04757	7.19473	6.54434	7.42986
10.07745	8.39812	7.88091	8.10561	8.07375	6.33479	7.82843	7.66424	6.8786	6.52552	7.64666	9.43978	8.17416	8.03962	7.43961	9.05545	6.80269	7.42294	4.7975	7.40323	7.4981	6.91544	9.64377	7.98036	6.41262	7.85043	8.75698	10.03221	8.66174	8.46371	7.03678	7.02953	6.78871	7.03173	6.80385	6.58433	7.20937	6.20321	9.23367	8.46199	8.07331	6.39529	7.68755	8.60002	7.61063	6.62379	7.25023	5.64136	6.91539	7.29362
10.34491	8.22458	8.07008	8.63282	8.34013	7.57316	7.76318	7.86663	7.72455	6.16837	6.49372	10.07478	8.55949	7.7229	7.32559	9.11141	7.15995	7.55172	5.97959	7.38479	7.22017	6.95969	9.64286	8.82261	7.36411	8.20358	9.10205	10.27456	8.64099	8.70223	7.08802	7.39832	7.07946	6.86564	7.08184	7.5314	7.56927	8.92007	8.22789	8.76439	7.6364	6.83863	7.59718	8.58276	6.99354	7.34332	7.34674	6.50791	6.94455	6.93201
11.07098	8.83307	8.53694	9.11149	9.08263	8.44578	8.10745	7.68356	7.50209	6.96919	7.11785	10.50536	8.65963	8.49329	7.61211	10.25437	7.7092	7.70392	7.90268	7.48605	7.12912	9.40248	10.20244	9.55549	7.71132	9.95792	10.24883	10.73361	9.41922	9.23782	8.20317	7.91658	7.61466	6.59426	7.23363	7.31471	7.2785	9.4873	8.89549	8.84213	6.93327	6.98506	9.78078	8.29078	8.50868	6.69651	6.51983	6.6095	7.6017	7.30767
9.70418	8.3462	7.21839	7.79402	7.46635	7.23167	7.67777	7.67192	7.6782	7.04764	7.71051	9.0326	8.05853	7.94515	8.13477	8.51929	7.37806	7.80011	7.06332	7.33869	7.1363	6.88732	9.32276	8.08537	7.87541	8.15262	8.54558	9.85815	8.62778	8.31271	7.6469	6.29427	7.16128	6.85935	6.65248	7.6368	7.78532	7.71625	9.13471	8.17715	8.47159	7.49527	8.15045	8.54917	7.66346	6.77357	6.70864	6.44952	6.83517	7.81982
10.13897	8.33116	8.02766	8.17891	7.98717	7.2095	7.52465	7.5787	7.34695	7.23604	7.79259	8.94901	8.09558	7.97978	7.8539	8.37067	7.34149	7.65564	7.02773	7.21793	7.29462	6.34051	8.36409	6.86348	7.42254	8.0047	8.02112	9.23012	8.35183	7.62609	7.34986	6.5019	6.86974	7.01291	7.13751	7.18446	7.68225	7.69547	8.49249	8.29983	7.78402	5.0227	7.1936	7.5415	7.72604	7.03115	6.51496	7.06639	7.0835	7.83497
10.26916	8.61485	8.10995	8.02875	5.82406	6.99413	6.66305	7.90541	7.77764	7.26625	7.54005	9.11645	8.23471	8.16046	8.06368	8.74918	7.61215	7.71179	6.07872	7.43266	7.35184	7.44263	8.90241	7.8276	7.45593	8.12002	8.38369	9.7387	8.53558	8.17745	7.36868	7.32053	6.8324	7.10916	6.92341	7.00091	7.82446	7.99072	8.83559	8.14258	8.21834	7.10832	7.66733	8.56967	8.14723	6.62594	6.95732	6.0213	7.13748	7.89623
10.00794	8.66326	8.22688	7.759	6.98023	6.72785	7.68413	7.76472	7.45061	7.15837	7.8364	9.24789	8.48124	8.31901	8.3806	8.66716	6.45618	7.72857	7.56054	7.26704	7.23808	6.89279	9.29156	8.2474	8.0028	8.33991	8.8288	9.86575	8.70641	8.3113	7.55526	8.33411	5.99041	6.91881	7.89317	7.72683	8.17549	8.08861	9.28761	8.42382	8.49086	7.64854	8.05159	9.02159	8.50192	7.76148	6.88046	6.58198	7.36364	8.03271
10.25639	8.62868	8.3814	8.06751	7.82326	7.65965	6.95707	7.58762	7.3863	7.34966	7.61885	9.06072	8.33701	8.22613	8.0658	8.64237	7.5351	7.8008	6.82146	7.11104	7.34396	6.9898	9.01203	7.08639	7.7705	8.15687	8.14371	9.60116	8.45071	7.96437	7.37364	6.93912	6.64333	6.24946	7.05122	6.54409	7.71828	7.76755	9.015	8.24349	8.03899	6.45806	6.79697	8.23473	8.08791	7.09812	7.09119	7.57437	7.32632	7.86045
9.95779	8.59152	8.09312	7.58476	7.1079	7.64186	7.84575	7.64291	7.66407	7.17892	7.56461	9.05516	8.18194	8.07499	8.25775	9.27162	7.10387	7.76061	7.21007	6.71114	7.20466	7.24339	9.69741	8.10305	7.86945	8.24479	8.878	10.06307	8.75632	8.50235	7.82453	7.6646	7.02671	6.84959	7.01433	7.47607	7.97409	7.97242	9.50948	8.07208	8.61247	7.1323	8.0989	9.33772	8.61171	7.8849	6.68643	7.0253	7.32163	8.0033
9.99639	8.58698	8.14357	7.91484	7.6409	6.98366	7.73326	7.94741	7.75072	6.31603	8.0727	9.376	8.40858	8.17665	8.18236	9.11755	6.83979	7.74083	7.17007	7.37726	6.74132	7.20941	10.02665	7.62976	8.02809	8.22997	9.08685	10.14679	8.83779	8.58568	8.08592	7.7423	6.7628	6.88936	7.61972	7.74622	8.06202	7.95016	9.60949	8.35429	8.64317	7.30382	8.05657	8.90485	8.12624	7.25985	7.35601	6.64637	7.50245	7.95927
9.77602	8.39524	7.19603	7.48425	7.14317	7.00137	7.81283	7.65965	7.90192	6.57421	7.88527	9.18691	7.85544	7.98608	7.93455	9.00234	6.856	7.66207	6.89796	7.06402	7.26422	7.06159	10.10443	7.43738	7.73248	7.9564	9.1396	10.21052	8.89572	8.66409	8.04907	7.59899	7.15754	7.16607	7.56244	7.61821	7.80653	7.63017	9.76604	8.59619	8.7508	7.51254	8.1636	9.26073	8.54873	7.77806	7.58548	6.96199	7.36307	7.78333
10.03711	8.16981	7.95932	8.30477	8.06999	7.41848	7.99283	7.29606	6.99491	7.39512	7.9248	9.43387	7.95868	7.84548	7.90604	9.42375	6.96776	7.82972	6.14849	6.87291	6.63229	7.32281	9.92987	7.88188	7.56934	7.95532	9.22984	10.33076	8.91867	8.73376	7.52066	7.45178	7.2093	7.25028	6.86399	6.01874	7.2436	7.37836	9.36731	8.24731	8.33869	6.64299	7.40013	9.21846	8.02309	7.56628	6.29818	6.30689	6.21049	7.43132
10.21126	8.0354	6.71396	8.487	8.38446	7.01101	7.76703	7.80488	7.57355	7.28036	7.85109	9.51324	8.05502	7.95887	7.61801	9.12485	6.8583	7.76234	7.00619	6.95484	7.24576	6.87683	9.53566	8.3763	7.54177	6.66723	8.10685	10.22452	8.82251	8.67319	6.76927	7.30612	7.16662	6.74874	6.88812	5.86215	7.63632	8.17451	9.0346	8.3398	8.04738	7.20793	7.33846	8.60136	7.43307	6.91658	6.93788	7.25526	7.02484	7.10155
9.7856	8.58454	8.16994	7.19365	7.28795	6.57896	7.69526	7.79771	7.4296	7.26885	7.67555	8.97022	8.17779	8.18045	8.29643	8.57638	6.91818	7.70931	7.25931	5.96935	7.38756	6.9373	9.78664	7.36229	7.66296	8.27966	9.02295	9.89499	8.80663	8.4304	8.13794	7.57763	6.57309	6.19797	7.38388	7.47513	8.06551	8.06075	9.55053	8.20849	8.8991	7.75731	8.66581	8.7346	8.12561	7.25124	7.46601	6.529	7.04965	8.0594
10.11973	8.72848	8.13695	7.81743	7.18327	7.20505	7.80752	7.65405	7.60175	7.14194	7.69957	9.26639	8.38285	8.3609	8.5382	8.91943	7.31719	7.88066	7.33221	7.05969	7.25586	7.42524	10.12296	8.11569	8.00976	8.45669	9.24972	9.94041	9.02857	8.51324	8.2713	7.85553	7.39105	7.36404	7.46622	7.73184	8.15222	8.28804	9.85096	8.65006	9.22179	8.13219	9.0067	9.0439	8.72091	7.77299	7.69315	7.5611	7.62156	8.29174
10.22223	7.92461	7.88831	8.51594	8.37714	6.94638	7.86257	7.7214	7.66094	6.81453	7.72572	9.67048	8.23848	7.85777	7.51161	9.29083	7.3743	7.67948	6.77236	6.82655	6.94951	7.4055	9.60152	8.23176	7.37472	7.26735	8.08844	10.23978	8.79725	8.64793	7.17135	7.03825	7.15948	5.58018	7.19019	6.67337	7.50976	8.29503	8.9957	8.5294	7.26088	7.58233	7.75582	8.59956	8.17615	7.32552	6.1838	7.1151	6.46224	7.01336
10.05695	8.28206	7.80324	8.19688	8.07597	7.5233	7.65718	7.49388	7.50976	6.96688	7.6936	9.13796	7.8785	7.97779	7.77565	9.08124	5.93278	7.47452	5.14127	7.48234	7.05752	6.97253	9.57756	7.46839	7.29667	7.88958	9.02904	9.93106	8.63323	8.36937	7.59953	7.05646	7.04583	6.85071	7.35922	6.73158	7.58336	7.24363	9.17278	8.53993	8.27429	6.15189	7.5564	8.69356	7.99678	7.23044	6.69324	6.83723	7.04048	7.53383
10.08581	8.60479	7.66536	8.31225	7.99922	7.81393	6.99564	7.79997	7.89866	7.06122	7.67134	8.98233	7.96142	8.09818	8.11008	9.15444	7.31204	7.76025	6.38864	7.23648	7.18893	6.63994	9.74418	7.49328	7.60796	8.09065	8.98022	10.06834	8.8262	8.53719	7.52929	6.12895	7.50226	7.17033	7.05593	6.55237	7.7373	7.65197	9.3638	8.52286	8.52568	7.51795	8.04321	8.9598	8.42344	7.37471	7.0973	4.68144	7.25204	7.6344
10.08829	8.62879	8.13762	8.17601	8.02958	7.54219	7.91132	7.70695	7.6488	7.1327	7.94318	9.23562	8.14503	8.08223	8.09062	9.26672	6.08984	7.63991	7.36849	5.73978	7.19463	7.28329	9.98422	7.41244	7.2608	7.99368	9.05404	10.19402	8.8517	8.64299	8.03824	7.64211	6.34839	6.88656	7.37538	7.28744	7.75361	7.84035	9.56929	8.59282	8.57344	7.1974	7.99175	9.30342	8.47332	7.74532	7.50446	7.0481	6.17636	7.71284
10.12447	8.40775	8.04265	8.33055	7.92126	7.53015	7.81823	7.67535	7.41617	6.66871	7.77229	9.34959	8.03361	7.99452	7.88204	9.00785	7.44129	7.62543	7.21713	7.41879	6.79963	7.09668	9.7046	6.21418	6.85357	7.97067	9.0965	9.98064	8.6969	8.44786	7.53481	6.87366	7.22612	6.94749	7.31235	7.13331	7.58539	7.14137	9.25951	8.43224	8.41332	7.6518	7.78431	8.63213	8.07412	7.14283	6.94531	6.99433	6.86048	7.53639
9.9208	8.56191	8.10053	7.76094	7.4576	6.80722	7.94839	7.04534	6.93728	6.37609	7.93594	9.20819	8.22894	8.24957	8.1733	8.95579	6.6146	7.78368	6.95426	7.36328	7.27932	7.17109	9.96412	7.41903	7.61081	8.25078	9.10929	10.09204	8.82503	8.54113	8.07113	7.44678	6.08562	6.38938	7.43596	6.8819	7.91396	8.01324	9.52416	8.29632	8.73109	7.15508	8.37433	8.95343	8.14698	7.67703	7.43656	5.86801	7.00611	8.02778
9.88421	8.44099	7.65273	8.06661	7.68614	6.1215	7.79751	7.75014	7.59484	7.25263	7.72279	9.14424	7.64065	7.85973	7.60827	9.21133	6.87688	7.68563	6.06816	7.47964	6.45175	5.90009	10.01816	7.76306	7.40403	7.84162	9.03412	10.30024	8.94196	8.71741	7.84581	7.18382	7.32842	6.33939	7.42411	5.92205	7.61368	7.77391	9.52152	8.47783	8.53336	7.5502	8.03334	9.31685	8.47777	7.7961	7.12945	6.72479	7.0059	7.59587
10.31272	7.04554	7.89955	8.51262	8.25359	7.42984	7.46914	7.49727	7.19402	6.40799	7.23922	9.81282	8.07304	8.04957	7.78637	9.38206	6.89085	7.66464	6.99636	7.30791	5.91644	7.53987	9.88523	8.25697	7.18165	8.52751	8.1973	10.27997	8.8083	8.68827	6.48068	7.58125	5.93776	6.08464	6.80679	7.34344	7.29021	8.62111	9.36045	8.24052	8.37821	6.32813	7.64783	8.68444	7.66962	7.3048	5.66012	7.66253	7.42127	7.72164
10.33586	8.25343	8.07792	8.63312	8.41078	7.35557	7.29571	7.49545	7.6802	7.49374	6.77128	9.95785	8.27409	7.98623	7.6594	9.2559	7.43417	7.55714	7.00455	7.22323	6.86498	6.21661	9.79981	8.06162	7.49663	7.80987	8.8664	10.3221	8.75794	8.7625	6.86521	7.399	7.2605	6.60348	7.2878	7.64545	7.80775	7.38843	9.26217	8.14376	8.16244	6.7274	7.96936	8.53586	8.15174	7.49903	7.42355	6.86	7.29062	7.64977
10.62047	8.26366	6.75201	8.83033	8.8138	7.7678	7.825	7.69637	7.78044	6.73135	7.8476	10.19503	8.53456	8.13479	7.57618	9.46898	7.20507	7.77898	6.00155	7.50005	7.5004	8.35195	9.88225	8.8812	6.59854	8.85314	10.03712	10.07162	8.67584	8.74145	7.81821	7.49113	7.487	6.4075	6.90523	6.84819	7.01827	9.3366	9.09892	7.88561	7.71794	7.71071	8.83105	8.34702	8.18864	6.32805	6.58111	6.75392	6.93254	7.18873
10.42905	8.12114	7.93194	8.66317	8.44465	7.54921	7.7317	7.04304	7.49715	7.26254	7.65219	9.8304	8.23361	8.19504	6.89651	9.52682	7.83922	7.7438	7.45962	6.7659	7.56805	8.05675	10.09034	8.27758	7.52429	9.51521	10.32556	9.21788	8.63136	8.32654	7.32174	7.42118	7.26743	7.0628	6.21102	6.28442	6.97703	8.95981	9.17496	7.00226	8.19054	8.10177	8.89731	8.41552	7.93132	7.1404	6.77641	7.32358	6.86589	7.75057
9.94387	8.0155	7.69218	8.24261	8.2252	6.6615	7.6258	7.79578	7.50572	7.04023	7.54028	9.68534	8.12225	7.57877	7.43696	8.51942	7.19636	7.57622	7.36064	7.57991	7.68036	7.18092	9.37916	6.11663	6.74977	8.20711	7.89837	9.7852	8.36115	8.14545	6.88586	7.50234	7.41907	7.16627	7.16153	6.74451	6.63639	8.69476	8.32577	7.75018	7.61068	7.17545	7.23026	8.0775	7.47643	7.128	7.10823	6.58893	6.99514	7.15285
9.9104	8.30384	7.58926	8.22583	7.97666	6.88867	7.80212	7.51044	7.74967	7.44745	7.85132	9.10427	7.46986	7.70439	7.43125	9.05882	7.05402	7.69022	6.99732	6.44415	6.64467	7.01394	9.3886	7.67786	6.77372	7.79546	8.41556	9.9087	8.46884	8.31387	7.02234	7.19035	6.96023	7.24412	6.98042	6.19026	7.6274	6.58989	9.07835	8.20301	8.0823	7.46158	6.97745	8.2715	7.52762	6.64296	7.17723	6.3354	7.19119	7.47527
10.02825	8.64146	8.16963	7.8552	7.37396	7.26622	8.01092	7.66423	7.69555	6.49509	8.0472	9.30749	8.33924	8.13711	7.92265	9.35328	6.95673	7.66674	7.11493	7.33462	7.15895	7.26007	9.70714	7.73601	7.49795	8.06531	8.70308	10.02982	8.69192	8.42816	7.65839	6.62242	6.70527	7.07814	7.22	6.56898	7.88885	7.83217	9.25459	8.51916	8.38632	7.2518	7.88636	8.65926	7.81627	7.12697	6.99336	7.08577	5.01557	7.83524
10.25266	8.40578	7.81398	8.28	8.16959	7.35991	7.89922	7.62408	7.62074	7.3599	7.95146	9.43271	8.24334	8.22084	8.08267	9.47755	7.62911	7.6736	6.99918	7.34366	7.04615	7.08247	9.8801	7.73211	7.74897	7.89919	8.6558	10.25306	8.91437	8.67621	7.80093	7.34059	7.32157	6.27139	7.35383	7.03786	7.9357	7.77732	9.52399	8.57399	8.59684	7.51161	8.09678	8.89289	8.39785	6.5663	6.64781	6.73652	7.10783	7.99692
9.92397	8.65434	8.20284	7.79164	7.50307	7.08317	7.89334	7.84211	7.68992	7.15379	7.64926	8.98803	8.23835	8.24168	8.34225	8.78414	7.25545	7.74999	7.23702	7.0043	7.34377	6.68264	9.89824	7.0806	7.96678	8.34035	9.28747	9.82871	8.78138	8.31868	8.04386	7.70652	6.57479	4.85299	7.48599	7.47435	7.99329	8.14376	9.56507	8.22002	8.9167	7.77792	8.68942	8.66513	8.03841	7.32545	6.77375	7.17779	6.3933	8.19162
9.92772	8.67505	8.15751	7.7989	7.0094	6.54987	7.83822	7.72872	7.69454	6.5473	7.91808	9.1855	8.33372	8.30551	8.31028	8.78726	7.42364	7.7578	7.00138	7.24415	7.23311	5.20816	9.96248	6.74553	7.85206	8.31682	8.98629	10.02588	8.86348	8.53046	8.24727	7.84357	7.09097	6.17369	7.68127	7.45896	8.12714	8.11387	9.61639	8.41285	8.9091	7.75427	8.64516	8.77703	8.02708	7.54109	7.53885	7.4004	7.64103	8.19477
9.74111	8.3137	7.39459	7.84252	7.45539	7.13474	7.79895	7.75917	7.7628	6.9312	7.79073	8.91273	7.97236	8.04296	8.04534	9.05077	6.45535	7.64992	6.98498	6.8084	6.58938	7.24914	10.03387	8.29163	7.44285	8.14159	8.98455	9.95264	8.76136	8.45482	8.18753	7.90128	7.28204	7.078	7.43575	7.47382	7.91743	7.92626	9.74056	8.43533	8.86926	7.51576	8.47555	9.08852	8.10944	7.51639	7.51412	7.059	7.05422	7.94633
9.84702	8.54389	8.09917	7.63958	7.63345	6.53033	7.8032	7.73918	7.75217	6.82477	7.79867	9.1264	8.17137	8.15922	8.27325	8.64365	7.36614	7.88265	7.07281	6.62334	7.49653	6.98194	10.14528	8.09351	7.92251	8.26876	9.08724	9.93126	8.86966	8.40752	8.07709	7.68392	7.15269	7.05119	7.75143	7.63645	8.05776	8.08282	9.83221	8.5165	9.0552	7.88802	8.79563	8.79777	8.30592	7.45672	7.51768	7.05196	7.30638	8.12081
9.85284	8.63572	8.24312	7.57145	7.26562	6.56562	7.68703	7.44088	7.30362	7.12054	8.17164	9.20727	8.18329	8.14798	8.06802	9.13818	7.06039	7.79526	7.24398	6.86899	7.15458	7.57846	10.15589	8.01531	7.71833	8.10798	9.1002	10.22637	8.93339	8.67734	8.12538	7.5927	7.41596	4.60412	7.67308	7.37695	7.99673	7.89972	9.73396	8.4875	8.78187	6.34406	8.40742	9.09958	8.15927	7.76261	7.40209	6.20625	7.31759	7.91604
9.94572	8.65393	8.22714	7.42687	7.73429	7.19492	7.894	6.90278	7.01592	7.31169	7.76585	9.08125	8.33436	8.33343	8.35836	8.84285	7.41472	7.89801	5.49619	7.11943	7.42044	6.63611	10.07132	8.14104	7.89436	8.38477	9.20196	9.99498	8.91718	8.50154	8.17927	7.93294	6.63518	7.28904	7.69144	7.48105	8.12288	8.20366	9.69939	8.19391	9.04089	7.94642	8.86724	8.87886	8.27119	7.65148	7.67935	6.3499	7.3688	8.24607
10.10992	8.79811	8.46019	7.96646	7.48201	6.57946	8.07582	7.64289	7.4265	7.48903	8.11488	9.34905	8.43172	8.41101	8.31342	9.45883	7.55647	7.86027	7.2324	6.82991	7.33976	7.04824	10.27171	7.85523	7.86984	8.32213	9.11366	10.32271	9.02571	8.73985	8.21232	7.85279	7.15926	5.61966	7.62143	7.5624	8.09209	8.08863	9.7062	8.39166	8.86804	7.68877	8.53959	9.17516	8.3208	7.61672	7.33888	6.10706	6.6547	8.10108
10.05497	8.48376	7.91727	8.30385	7.93188	7.181	8.07587	7.48737	7.47861	7.41688	7.73709	9.72306	8.29511	7.81934	7.99107	9.03465	6.89669	7.71323	7.19893	6.57985	6.77549	6.69788	9.95347	7.99034	7.71157	8.04052	8.9009	10.1458	8.73973	8.5546	7.48601	7.05092	7.23278	5.70008	7.24738	7.44644	7.80815	7.5843	9.40686	7.98996	8.39328	7.37808	7.47798	8.52903	7.34514	6.53856	7.14669	6.73587	7.13741	7.53651
10.05825	8.65769	8.24141	7.84922	7.59443	7.2203	7.8253	7.49377	7.36484	6.34893	7.95964	9.43527	8.0827	8.05589	7.9738	9.17845	6.99182	7.69881	6.56156	6.78088	6.79617	5.93722	10.11865	7.92621	7.51496	8.06413	9.13779	10.22303	8.87344	8.66114	7.70618	7.20564	7.27606	6.85056	6.79179	7.39764	7.82886	7.76627	9.56743	8.44378	8.56455	6.34378	8.10164	8.93634	7.90178	7.41629	6.88876	7.01179	6.81594	7.78038
10.07835	8.76502	8.42501	8.12655	7.76735	7.5328	8.11062	7.7949	7.41592	7.43293	8.028	9.29925	8.3604	8.36071	8.33535	9.2919	7.5193	7.76287	6.81259	7.29857	6.25153	6.90479	10.29783	7.69268	7.93807	8.35234	9.18552	10.2709	9.02255	8.70856	8.20091	7.66343	7.04463	6.55802	7.72388	7.4267	8.09851	8.07031	9.79757	8.00772	8.92633	7.75261	8.59267	9.07542	8.25799	7.65801	7.39032	7.27367	7.20089	8.12596
9.72867	8.45789	7.64967	7.71884	7.6066	7.47882	7.80992	7.46858	7.57827	7.4988	7.83236	9.02451	8.12315	8.03604	8.21903	8.01741	7.16217	7.7804	6.45179	7.30529	7.43664	6.48207	10.03616	8.57734	7.84719	8.21958	8.79435	9.39857	8.73648	8.04659	7.88957	7.43805	5.24008	6.36594	7.51195	7.50695	7.97486	8.02222	9.67628	7.07546	9.05446	7.83884	8.91271	8.27052	7.93954	6.37548	7.10669	6.59759	7.24227	8.02583
10.03574	8.65745	8.29974	7.96272	7.40774	7.27986	7.86215	7.783	7.72549	7.46829	8.0887	9.33239	8.34496	8.33971	8.34811	9.16465	7.42153	7.95046	6.85152	6.59188	7.0579	7.30206	10.24917	7.94604	7.70694	8.31501	9.07598	10.24345	9.01941	8.68777	8.10678	8.19787	6.98528	7.0626	7.74366	7.39075	8.00091	8.0341	9.72225	7.72978	8.96179	7.80866	8.69818	9.04993	8.274	7.81023	7.57758	7.03446	7.35715	8.05749
9.91379	8.56768	7.78966	8.03539	7.8068	7.34065	7.93838	7.57954	7.67242	6.57108	7.91562	9.19127	8.2137	8.21046	8.30385	8.9821	7.08556	7.88643	7.38431	6.64987	7.16639	6.42195	10.19212	8.34239	7.92741	8.29814	9.16393	10.12817	8.9486	8.59502	8.18286	7.71099	7.08035	6.58381	7.61743	7.5799	8.00946	8.07322	9.75036	7.63871	8.97794	7.56375	8.74259	8.9362	8.06723	7.70259	7.68028	6.24699	7.35666	8.15543
9.79356	8.62754	8.29157	7.98664	6.70729	7.30033	8.10798	7.60449	7.72134	7.15414	8.0233	9.13122	8.04411	8.06779	8.12037	9.23301	6.98608	7.63416	6.90385	6.63754	6.33961	7.21584	10.21243	8.1645	7.72277	8.13307	9.12663	10.33122	9.00511	8.78496	7.99672	7.6095	7.03692	5.6354	7.54136	7.40053	7.99039	7.91945	9.68794	6.99539	8.73096	7.23749	8.37983	9.1821	8.0774	7.81473	7.54759	6.92885	7.43595	7.92085
10.16958	8.86035	8.32971	7.74049	7.48433	7.18858	8.04787	7.50787	7.61835	7.18115	7.70393	9.43369	8.54762	8.47176	8.53089	8.78424	6.88177	7.7055	5.77491	7.4847	6.73034	7.23868	10.34127	8.47396	8.05013	8.46822	9.05465	9.98362	8.99913	8.50801	8.22822	7.525	7.20444	5.55229	7.87186	7.77698	8.23643	8.28851	9.9163	7.37622	9.17948	8.08835	8.99134	8.74552	8.2811	7.56642	7.54314	6.83946	7.71999	8.31058
9.88657	8.70005	7.97359	7.85259	7.23039	6.46431	7.63977	7.68279	7.41531	6.72968	7.63577	9.14237	8.18833	8.23903	8.3201	8.99645	7.0287	7.84574	6.35484	7.288	7.04019	6.34238	10.22647	8.3352	7.89931	8.26683	9.07793	10.15069	8.97774	8.67025	8.13333	7.55506	7.0265	6.60408	7.60929	7.2727	8.08555	8.08054	9.79515	7.85753	9.02456	7.81112	8.77162	8.97598	8.15907	7.75629	7.60321	5.22397	7.35093	8.13403
9.93463	8.61402	8.12966	7.92147	7.46099	7.4461	8.00777	7.34968	7.64595	7.10815	7.95886	9.22449	8.01321	8.12816	7.94397	9.05923	6.64763	7.7261	7.20797	7.13407	7.32707	6.73666	10.27485	8.19356	7.79762	8.14678	9.15603	10.25576	8.95071	8.743	7.89411	7.4825	7.35438	6.49107	7.72101	7.48833	7.99929	7.891	9.80016	8.11857	8.87433	7.44784	8.52254	9.18721	8.40073	7.90254	7.43791	7.04449	6.82697	7.93667
10.14184	8.74457	8.35201	8.18953	7.99978	6.12267	8.08391	7.2836	7.44105	7.04638	8.03434	9.41224	8.38378	8.3625	8.22094	9.28794	6.86633	7.77487	6.96179	7.1396	7.34057	6.77092	10.36802	8.3162	7.74809	8.23122	9.15028	10.28242	8.96391	8.72383	8.12431	7.75648	7.06088	6.4928	7.76385	7.64754	7.96605	7.985	9.85698	8.02749	8.81415	7.45928	8.28292	9.30614	8.52281	7.86304	7.22397	6.79962	7.4191	8.00926
9.66022	8.4859	7.5131	7.92432	7.44971	7.11234	7.57619	7.47277	7.5831	7.118	7.92659	9.03513	7.95436	7.96143	7.98294	8.66232	6.58458	7.55415	7.11365	6.18085	6.84925	6.79498	10.10391	8.02284	7.25338	8.05784	8.86416	10.01112	8.7203	8.47341	8.01381	7.457	6.86406	4.92987	7.53157	6.96816	7.80187	7.73526	9.65156	7.38055	8.69176	7.50394	8.22821	8.78546	7.9295	7.53839	7.36064	6.17165	6.3092	7.80802
9.96633	8.6246	8.05064	8.18511	7.95032	6.28547	8.11746	7.63076	7.46806	7.20193	8.09418	9.21006	8.19971	8.10142	8.02382	9.16206	7.44643	7.70688	6.96395	7.0606	6.98481	7.15593	10.35438	8.29983	7.68632	8.06984	9.2316	10.27434	8.9874	8.70766	8.07328	7.4399	7.34366	7.28683	7.60836	7.5891	7.88374	7.7465	9.90106	8.17665	8.88096	6.99593	8.36876	9.2331	8.46102	7.82633	7.61037	5.84101	7.02368	7.85077
10.26272	8.39116	8.01345	8.52043	8.40901	7.49931	7.90125	7.68562	7.56387	6.63739	7.63471	9.72629	8.22298	7.84375	7.16109	9.18116	6.53099	7.71848	7.20108	6.96141	6.77877	7.02434	9.89532	8.9608	7.38387	8.37868	8.61845	10.2052	8.5908	8.59709	7.15682	6.64729	7.60165	4.21945	7.13698	7.11697	6.33021	9.04687	9.01335	8.44143	7.81607	7.72145	6.11227	8.344	7.47696	5.92972	6.56499	6.82907	7.02	4.28827
10.07753	8.31125	8.28924	8.32247	8.16515	7.22187	7.7116	7.80608	7.47319	7.51563	7.89313	9.49733	8.24721	8.11669	7.89482	9.01355	7.28036	7.79253	7.04291	7.34982	7.30928	7.34218	9.86997	7.868	7.67107	8.08436	8.92333	10.03731	8.66646	8.47121	7.474	7.52148	7.00002	7.35728	6.82988	7.28148	7.92207	7.7611	9.39484	8.10147	8.34825	6.43268	7.63484	8.61085	7.6226	6.40219	6.83534	6.65163	6.97463	7.88766
9.94994	8.61983	8.01055	7.67848	7.28183	6.39464	7.54292	7.734	7.84854	6.57788	7.91672	9.17094	8.35758	8.28841	8.29355	8.51833	7.0922	7.86666	6.90801	6.82613	7.0967	5.97347	10.16247	8.33666	7.83378	8.27007	8.94681	9.80658	8.81286	8.37533	8.14769	7.42838	6.56385	7.38506	7.86323	7.60082	8.01305	8.13736	9.7413	7.25754	9.00973	7.81485	8.80647	8.51837	7.92316	7.39616	7.75673	6.98097	7.26087	8.20171
10.12452	8.65053	8.15675	8.15715	7.99032	6.96776	8.16024	7.7542	7.74583	7.19428	8.06025	9.35957	8.36082	8.32854	8.2498	9.24696	7.60006	7.84833	7.17351	7.15599	7.15535	7.14831	10.43583	8.39825	7.92956	8.32641	9.13728	10.17643	8.9628	8.63307	8.17641	7.75255	7.19365	6.56508	7.85146	7.5805	8.10203	8.03683	10.00638	7.8347	9.01498	7.69554	8.56885	9.09796	8.31838	7.82688	7.6398	6.92047	7.53175	8.08787
9.98762	8.76382	8.46168	7.92057	7.62772	7.2991	8.0196	7.62445	7.6178	6.49959	7.91573	9.15932	8.2283	8.34975	8.34118	9.15147	7.14105	7.85006	6.48798	6.67776	6.86868	6.03962	10.30539	8.38233	7.68317	8.36954	9.21854	10.22276	8.99408	8.66748	8.11888	7.63578	6.86083	7.11915	7.76773	7.37739	8.10644	8.10693	9.85569	6.62222	9.02833	7.78867	8.75585	9.08504	8.15115	7.83887	7.43572	6.66475	7.30548	8.18404
9.78352	8.49293	7.91531	8.03035	7.19795	6.97656	7.82239	7.74587	7.15328	7.44769	8.1045	9.10055	8.11945	8.06612	8.00481	9.34442	7.1935	7.84953	6.14015	6.96821	7.30789	6.58969	10.39535	8.38827	7.39195	7.99056	9.10816	10.2303	8.95163	8.68833	8.04191	7.59004	7.29	6.69767	7.74225	7.41212	7.874	7.94121	10.03549	6.96007	8.97791	5.85401	8.407	9.36218	8.29818	7.98099	7.59763	6.86999	6.6363	7.9682
9.89605	8.5817	7.53324	7.93377	7.09585	7.48262	7.33161	7.75564	7.24839	6.37613	7.79267	9.09685	8.13499	8.21554	8.42799	8.38208	6.65985	7.90327	6.63883	6.59421	7.45085	7.16593	10.2617	8.66298	8.01715	8.37095	9.10702	9.77086	8.91819	8.32494	8.01642	7.68979	5.43124	6.50876	7.71149	7.7657	8.13073	8.18972	9.92541	8.02931	9.20871	7.99024	8.98336	8.76509	8.30905	7.8011	7.57362	6.94258	7.33213	8.25656
10.26513	7.75042	8.17487	8.52596	8.38979	7.60472	7.7132	7.85666	7.75321	7.09707	7.54942	9.64664	8.20651	7.99	7.44984	9.39291	7.5936	7.65458	7.36572	7.25352	7.36457	7.42512	9.94206	8.80117	6.86601	7.67475	8.52179	10.07902	8.59838	8.48443	7.21566	6.98929	7.05316	7.10216	6.52139	4.88333	7.42052	9.19061	8.96379	8.50611	8.01322	7.35076	7.64056	8.43748	7.75355	7.27391	6.16485	6.9806	5.68139	7.20424
10.12604	8.56406	8.36315	8.41688	8.06483	7.01823	8.07425	7.86098	7.10736	7.65279	7.94499	9.43178	8.30565	8.08092	7.8745	9.16632	7.19845	7.77077	6.68131	6.67817	7.07477	6.00052	9.94993	7.93663	7.73616	8.06762	8.94508	10.06073	8.69104	8.45148	7.25025	6.50539	7.27581	7.03815	7.04982	7.44829	7.69029	7.6451	9.48551	8.0221	8.3826	7.08413	7.42844	8.74947	7.70492	6.941	7.21471	5.68635	6.91932	7.50504
9.96605	8.47683	8.13063	8.0063	7.77502	7.02498	7.9542	7.78886	7.69503	7.03346	7.93295	9.11155	7.9845	8.08854	8.03945	9.16993	6.8798	7.62269	7.5159	6.82669	5.72469	6.25114	10.14153	8.00968	7.74379	7.98612	9.09687	10.23518	8.91993	8.68342	7.89286	7.24423	6.42679	6.90266	7.09871	6.30786	7.84742	7.85285	9.71733	8.31336	8.78406	7.33522	8.39045	9.12158	8.22712	7.70395	6.87689	6.06023	7.23154	7.80399
9.95589	8.64978	8.00955	8.16683	7.9976	7.36966	7.85559	7.28298	7.59087	5.08438	8.01565	9.19913	8.20744	8.19476	8.04549	9.02834	6.25128	7.51722	7.12805	6.67908	7.11323	7.06114	10.30439	8.18444	7.83057	8.16852	9.13644	10.2255	8.92636	8.688	8.02966	7.46949	7.21579	7.26138	7.72543	7.42384	8.00848	7.96956	9.86339	8.10621	8.86361	7.40813	8.41651	9.06072	8.27237	7.66361	7.42115	7.07938	7.2687	7.91686
9.81698	8.56014	7.97082	8.01899	7.9307	7.08714	7.82004	7.76779	7.49077	7.5562	7.95286	9.16223	8.16816	8.17781	8.05542	8.38886	6.29965	7.52545	6.46704	7.22705	7.45447	6.72622	10.12796	7.93273	7.66413	8.1992	9.16379	9.93343	8.73528	8.46476	7.94004	7.25014	7.23359	6.43282	7.69968	7.38977	7.93502	7.89807	9.70444	7.73351	8.82004	7.39543	8.4255	8.61594	7.86655	7.4545	7.16916	6.47332	7.1822	7.99816
9.87821	8.64494	8.20843	7.8936	7.77595	7.39011	8.1478	6.90715	5.81912	6.98589	7.81458	9.15742	8.20484	8.16047	8.01772	8.98307	6.9707	7.89646	7.0012	6.83169	6.58855	7.35969	10.25194	8.06864	7.72619	8.14343	9.26648	10.21045	8.93184	8.66044	7.97748	7.46452	7.28319	6.93117	7.69015	7.46112	7.92849	7.98144	9.82223	7.48757	8.86048	7.30462	8.44737	9.04142	8.09471	7.78761	7.44399	6.03832	7.0864	7.87238
10.02574	8.6837	8.24041	7.73963	7.65381	6.94269	8.12618	7.73145	7.68788	7.70443	8.26624	9.34662	8.30784	8.28345	8.0636	9.32371	7.15588	7.6996	5.97165	7.40241	7.478	7.12537	10.42158	8.28977	7.74343	8.17004	9.12106	10.28871	8.97737	8.70477	8.02789	7.60898	7.05633	6.52048	7.91346	7.66647	8.02563	7.91792	9.98992	7.71416	8.92925	7.24629	8.26637	9.22724	8.18833	7.9489	7.4405	6.89441	7.33729	8.03448
9.97059	8.63135	8.26481	8.12078	7.79543	7.37228	7.83416	7.26116	6.83871	7.01574	7.87138	9.24178	8.23747	8.22678	8.24049	9.02855	7.32053	7.81974	7.33318	7.06967	7.47768	5.77666	10.31214	8.38903	7.90526	8.27503	9.15909	10.04492	8.89363	8.51387	8.13653	7.68878	7.0827	6.38315	7.86128	7.34357	8.04837	8.03138	9.92048	7.89908	9.00717	7.79043	8.67553	8.90476	8.26662	7.67586	7.60804	7.35517	7.42966	8.07062
9.54662	8.18105	7.64475	7.9151	7.1175	7.12506	7.8277	7.41272	7.42275	7.64812	7.81953	8.95463	7.68891	7.77566	7.66149	8.86188	7.07707	7.72871	6.97516	7.19208	6.88169	6.8832	10.20546	8.14492	7.41685	7.66452	8.91957	10.15431	8.83464	8.61082	7.98093	7.55764	7.09107	6.52583	7.61419	7.19462	7.79129	7.64832	9.81656	7.49394	8.77279	7.07452	8.30463	9.03931	8.16772	7.82652	7.60105	6.13519	7.19827	7.68237
9.8869	8.53595	8.1639	8.05096	7.92526	7.68185	7.6332	7.36258	7.17665	7.08766	8.04454	9.09786	8.0493	7.98632	8.06406	8.84095	6.78595	7.78551	6.81193	6.94395	7.33686	6.74037	10.32175	8.54401	7.84034	8.09182	8.99831	10.11377	8.87571	8.58657	7.94067	7.16315	7.0487	6.71722	7.62718	7.36306	7.79829	7.93403	9.9413	7.37362	8.98679	7.61279	8.55576	9.00169	8.4328	7.7461	7.50554	6.98306	7.04247	7.99449
9.9476	8.64891	7.95497	7.91556	7.01752	6.71679	7.90695	7.53287	7.8723	6.84759	8.09412	9.2003	8.18788	8.19795	8.1387	9.02805	6.8287	7.72722	6.23177	7.1465	6.75847	7.31755	10.35836	8.61581	7.85314	8.25288	9.17178	10.19335	8.99021	8.65498	8.09051	7.5069	7.36965	7.26163	7.68419	7.41439	8.02995	7.99371	9.96965	7.02097	9.04964	7.68413	8.7637	9.03698	8.34538	7.83803	7.51027	6.02795	7.31471	8.04302
10.26693	7.58335	8.26526	8.46503	8.43888	7.41309	7.65547	7.78037	7.57202	7.50134	7.75425	9.57568	8.29827	8.0382	7.66305	9.18485	7.31846	7.75029	6.76393	6.93058	6.7708	8.04357	9.94685	8.55074	7.26069	7.95771	8.7658	10.03417	8.49695	8.47067	6.13902	7.06921	7.41635	6.92113	6.95268	6.95908	7.46395	8.56157	9.42297	7.49269	8.19796	7.35088	7.38141	8.42218	7.12395	7.30334	7.15191	7.29957	6.53936	7.20867
9.90986	7.90413	6.86681	8.15913	7.96706	7.24012	7.46115	7.73394	7.76497	6.16881	7.97794	9.13133	7.78225	7.89977	7.84801	9.16173	5.5244	7.62927	6.55715	7.44211	7.48759	6.88508	10.2798	8.68404	7.58955	8.05107	9.27075	10.18678	8.88627	8.61011	7.60967	5.51588	7.38118	7.36192	6.76555	6.56994	7.74812	7.61514	9.96484	8.42937	8.953	6.75232	8.42075	9.13814	8.3566	7.82618	7.27347	6.41757	7.08213	7.80836
9.38005	8.26272	5.73492	8.05658	7.89985	7.72481	7.5799	7.49994	7.34341	6.46887	7.92017	8.92314	6.67651	7.6121	7.45035	8.83015	7.09276	7.57109	6.89828	6.76258	6.35526	6.41177	10.18062	8.01711	7.66942	7.79108	9.37573	9.98736	8.66584	8.45239	7.88106	7.52595	7.14916	6.75297	7.61209	7.30216	7.66001	7.49683	9.86519	8.34374	8.75776	6.58697	7.95313	9.10302	8.24745	7.75991	7.33051	7.06832	6.86545	7.40865
9.82101	8.67214	8.2503	7.98333	7.46809	7.2042	7.79267	7.63693	7.63225	6.14372	8.078	9.01889	8.08635	8.16438	8.1779	8.9207	6.17288	7.72023	6.67832	7.40557	7.45435	7.22593	10.17447	8.52541	7.83476	8.22755	9.05436	10.11995	8.90605	8.59827	8.06622	7.70578	6.61307	6.89537	7.70394	7.43437	7.95803	7.96618	9.79123	6.64043	8.96863	7.61835	8.69367	8.94797	8.06399	7.72823	7.65347	6.80661	6.26695	8.07672
9.91629	8.53895	7.90778	7.39812	7.44056	7.09253	7.93296	7.75522	7.7593	7.39375	7.80178	9.14669	8.25756	8.19131	8.3086	8.47877	6.44579	7.8831	6.37865	7.43426	7.53263	6.78889	10.33234	8.80667	7.94795	8.32234	9.03777	9.58953	8.85379	8.1909	8.01045	7.54122	6.69199	6.87499	7.75119	7.62139	8.0187	8.04176	10.03511	7.65264	9.23302	7.8318	9.02055	8.53373	8.20052	7.56449	7.65316	7.37331	7.42366	8.216
9.49719	8.35608	7.17773	8.00853	6.70753	7.49265	7.74677	7.44853	7.58926	6.85527	7.94013	8.76119	7.4263	7.7981	7.70107	8.97355	6.68332	7.65171	6.56818	7.08025	7.34301	6.86052	10.15846	8.10484	7.5143	7.78781	8.9583	10.02415	8.70114	8.53274	7.9096	7.36363	7.47405	6.19246	7.32323	6.66907	7.47527	7.35245	9.82804	7.93981	8.75881	6.8561	8.07368	9.0873	8.15585	7.6241	7.53084	6.72224	7.29499	7.75965
9.74579	8.61993	8.08901	8.10343	7.80176	6.88368	7.90192	7.79148	7.6999	5.36426	7.8356	9.07437	8.04317	7.93822	8.01681	8.57042	6.27721	7.73632	6.20346	6.50487	6.99683	6.94316	10.19624	8.52226	7.62116	8.14756	8.99033	9.96858	8.79098	8.46746	8.18624	7.4198	7.08692	6.52322	7.851	7.49123	7.90153	7.93184	9.84491	7.55591	8.927	7.46449	8.57162	8.72063	7.99121	7.72387	7.66515	6.63574	6.96414	8.02029
9.86136	8.64141	8.2657	8.22399	7.6258	7.49702	7.85727	7.82072	7.53902	7.28153	7.96457	9.26941	8.28244	8.16629	8.14546	8.88435	7.36158	7.79002	7.19195	7.22051	7.33681	6.73462	10.29012	8.54968	7.87667	8.18427	9.20623	10.18341	8.99429	8.62	8.08688	7.48457	7.00717	7.24633	7.73886	7.36185	7.94704	7.95586	9.85216	7.53485	9.00788	7.65583	8.81874	8.87925	7.95535	7.70014	7.33829	6.84757	7.30415	8.00505
9.85119	8.67019	8.05327	7.44144	7.18344	7.23092	7.61235	7.83399	7.63596	6.33743	7.86512	9.1243	8.1881	8.29101	8.26553	8.74481	7.01954	7.80098	7.01895	7.33878	6.9165	7.41254	10.24417	8.84358	7.73932	8.25023	9.05622	9.99253	8.94952	8.48968	8.10369	7.56543	6.93687	6.48187	7.89087	7.46695	8.08714	8.11939	9.8224	6.65224	9.09206	7.65999	8.93936	8.72444	7.98661	7.71598	7.61425	6.44757	7.14616	8.17829
9.65012	8.40402	7.64165	7.73938	7.83419	7.52806	7.90135	7.23979	7.42094	7.18056	8.06691	9.147	7.87136	7.97214	7.80553	8.9716	7.06771	7.63182	6.6133	5.85043	7.11169	6.87857	10.26737	8.30685	7.43695	7.99191	8.9328	10.13463	8.81883	8.58211	8.04227	7.37251	7.46096	6.59782	7.77848	7.5714	7.95667	7.7189	9.8901	6.2095	8.82993	6.8783	8.28787	8.96764	7.8791	7.76041	7.4342	7.15134	7.09642	7.77761
9.90235	8.43686	8.19794	8.18416	7.81502	7.06865	8.12261	7.68537	7.67675	6.36691	8.01373	9.232	8.30829	8.16924	8.15229	9.16664	6.98752	7.73235	6.88574	6.86416	7.15618	6.82882	10.3161	8.45143	7.85186	8.14634	9.15328	10.30396	9.02264	8.75527	7.93062	7.27553	6.10628	6.72844	7.73171	7.56689	7.9639	7.93591	9.83687	7.25297	8.91697	7.38535	8.64333	9.09238	8.10813	7.82835	7.32474	6.06823	7.39998	8.06129
9.92613	8.58299	8.28981	7.87182	7.86808	7.67116	8.05308	7.63785	7.71733	7.24588	7.99798	9.2435	8.26694	8.24019	8.19598	9.03356	5.78554	7.60161	6.70917	7.24629	7.40366	7.09999	10.35538	8.60614	7.82871	8.24426	9.15201	10.2271	8.96286	8.65768	8.06125	7.52623	6.91466	6.45633	7.895	7.55065	7.91362	7.8	9.95055	7.81175	8.98767	6.63938	8.65222	9.08032	8.12389	7.83382	7.6841	6.95114	7.22871	7.97949
10.18783	8.78106	8.26416	8.21928	7.74504	7.26684	8.27334	7.23739	7.48606	7.52578	8.20321	9.40052	8.47954	8.296	8.0998	9.5195	7.59382	7.75215	6.31863	7.27029	7.03717	6.44947	10.46681	8.36279	7.62519	8.10463	9.45801	10.38104	9.04799	8.80424	7.95992	7.89108	7.23579	6.85271	7.31557	7.01809	7.87595	7.91436	9.88491	7.56749	8.78391	6.73198	8.31149	9.32597	8.15055	7.88367	6.99405	7.14594	6.94359	7.90245
10.27117	8.72009	8.26119	8.31379	8.09252	7.3701	8.03949	7.69225	7.63268	7.63588	8.15022	9.4602	8.4682	8.36943	8.25078	9.54518	7.73908	7.79866	7.17658	7.46152	7.34483	7.15823	10.53723	8.4436	8.09585	8.33547	9.21234	10.29224	9.02246	8.71156	8.10223	7.91407	7.33903	6.58271	7.92415	7.56188	8.06514	8.02749	10.04887	6.9516	8.99987	7.03605	8.42916	9.35683	8.4046	7.92926	7.37483	6.98531	7.54641	8.0416
9.80441	8.53368	8.32043	7.73412	7.62401	7.20142	7.90315	7.71738	7.36676	7.15732	7.89087	9.16105	8.17465	8.14305	8.04264	8.64185	6.56495	7.72802	7.27784	6.86304	7.05755	6.53704	10.21282	8.2294	7.76464	8.2252	9.04804	10.09613	8.83851	8.57273	7.94713	7.39249	5.46194	6.13879	7.83525	7.45274	7.97281	7.96285	9.79441	6.96084	8.88525	7.17616	8.4995	8.76497	7.8123	7.6723	7.56542	6.72519	6.49808	7.92072
10.05933	8.67957	8.15074	8.198	7.97296	7.30127	8.03668	7.62798	7.27173	7.37476	8.08789	9.24054	8.2346	8.20418	8.14336	9.07518	7.4386	7.82437	7.08339	6.76467	7.45381	6.99517	10.38508	8.51759	7.79393	8.17686	9.29151	10.19436	8.97055	8.67424	8.03023	7.54797	5.68055	7.18409	7.83872	7.47818	8.03716	7.88352	9.98397	6.56834	9.04058	7.4975	8.68486	9.06416	8.22167	7.82507	7.41539	6.75279	7.0167	8.06205
10.16892	8.59362	7.39712	8.10058	7.55132	7.18919	8.25285	7.56248	7.75685	6.02426	7.98726	9.3218	8.35076	8.258	8.19989	9.1701	7.62821	7.73506	6.59391	7.03841	6.86661	7.16619	10.47632	8.59431	7.91426	8.29528	9.35864	9.9136	8.83046	8.40662	8.01916	7.69151	7.07949	6.8809	7.88145	7.67936	8.01661	8.04171	10.06196	7.96372	9.11109	7.62785	8.71312	8.95253	8.29504	7.6688	7.40957	6.87563	7.17099	8.0402
9.86152	8.59054	8.28853	7.81013	7.50753	7.26754	7.92971	7.73732	7.5823	6.96547	8.00353	9.13802	8.25301	8.24739	7.99927	8.75589	6.68094	7.64744	7.25884	7.10293	7.33099	6.71654	10.31534	8.51783	7.90244	8.17173	8.97017	9.98338	8.77446	8.49693	8.12494	7.54578	6.44874	7.0306	7.82303	7.47126	8.08714	8.04276	9.9502	7.62126	8.95014	6.84427	8.44805	8.88412	7.90437	7.82752	7.59221	6.99785	7.53312	8.06576
10.0245	8.60763	7.90694	7.99862	7.64291	7.03687	8.05373	7.57941	7.32742	7.5433	7.98862	9.36413	8.39379	8.2811	8.25805	9.05537	6.33345	7.87498	6.88784	5.2013	7.4125	6.07346	10.45429	8.78471	7.80066	8.37219	9.11051	10.19788	9.04651	8.67014	8.20658	7.75463	7.43836	6.54683	7.91115	7.54326	8.1554	8.11249	10.02768	8.06377	9.14357	7.81683	8.92907	9.00251	8.3109	7.81682	7.52968	6.87921	7.53695	8.14058
10.11359	8.77747	8.36106	7.96599	7.99679	6.90859	8.06331	7.44732	7.80722	5.92536	8.06834	9.3885	8.4255	8.27083	8.24836	9.34844	7.35413	7.83741	7.26719	7.16707	7.03267	6.2816	10.43773	8.33002	8.02281	8.32495	9.29896	10.26769	9.0321	8.69455	7.96049	7.81366	7.26371	6.87945	7.87295	7.4893	8.09872	8.06074	9.98049	6.11893	9.00597	6.96426	8.61632	9.12967	8.10641	7.87071	7.23821	7.3854	7.63872	8.12138
9.46416	8.20128	7.59393	7.94445	6.98189	4.95349	7.73805	7.79361	7.12461	7.58325	8.12715	9.08865	7.72114	7.67611	7.41485	9.14931	6.94367	7.63856	7.29418	6.72333	7.19116	7.24572	10.30838	7.99929	7.45728	7.86102	8.99226	10.2981	8.93536	8.73856	8.10714	7.49523	7.11223	6.81204	7.83081	7.00944	7.69242	7.52347	9.90013	8.25535	8.79332	6.65171	8.00268	9.17349	8.0143	7.97005	7.44191	6.08148	7.00652	7.53711
9.88139	8.61168	8.1739	8.12611	7.4162	7.03413	7.78627	7.84113	7.49278	7.55863	8.11302	9.28223	8.28055	8.16167	8.09319	8.72078	7.10521	7.74333	7.00384	7.44522	7.54832	6.98058	10.34255	8.65347	7.79064	8.18987	9.14103	10.0945	8.84925	8.57467	8.00422	7.60716	6.87857	5.81901	7.90913	7.63865	8.04409	7.96111	10.00561	7.64891	8.98343	6.80306	8.49363	8.84962	7.92146	7.86003	7.58052	7.15767	7.58232	7.97742
9.76775	8.51453	8.31578	7.88368	7.08313	6.52166	7.85053	7.45778	7.64337	7.40513	8.05079	9.32961	8.19209	8.15725	7.91842	8.64838	6.82472	7.75866	6.58962	6.93516	7.1644	5.95438	10.25516	8.11805	7.57204	8.02627	8.92637	9.98009	8.7136	8.46822	8.08931	7.79244	6.51901	6.47746	7.78034	7.58528	7.99903	7.92168	9.89764	8.39186	8.83146	5.3118	8.2923	8.73114	7.74888	7.73694	7.39042	6.63441	6.99334	7.75666
9.88303	8.58756	8.26313	8.02829	7.76351	7.08462	8.09274	7.70087	7.70849	7.8183	8.32229	9.31894	8.23243	8.22687	8.032	9.14439	6.5707	7.74538	6.8678	7.50644	7.44906	5.67527	10.41188	8.41209	7.84037	8.19596	9.04326	10.26038	8.96217	8.7168	8.15886	7.72288	7.49623	7.20024	8.05234	7.42803	8.03244	7.88149	10.02614	8.47952	8.97627	6.93162	8.49739	9.13384	8.02793	7.96843	7.65694	5.99438	7.09003	7.96599
9.79106	8.53074	8.17098	8.00941	7.78425	7.33276	7.83777	7.60018	7.29168	7.48612	8.17869	9.22469	8.21037	7.99657	7.95695	8.76713	7.05416	7.48551	6.47156	6.8267	7.1431	6.65634	10.29144	8.23807	7.68807	7.98982	8.97631	10.16592	8.84336	8.60925	8.02738	7.51968	6.56565	6.40326	7.88123	7.50393	7.97063	7.91982	9.91723	7.88649	8.83524	7.00796	8.29004	8.93356	7.9128	7.82091	7.24302	7.09108	7.36784	7.81888
9.68375	8.4173	7.90095	7.58285	7.63496	6.97399	7.85199	7.67571	7.7611	7.15543	8.24126	9.1582	8.07026	8.059	7.69941	9.00264	7.22214	7.40052	6.89451	5.89437	7.18366	7.29688	10.31269	8.28909	7.5941	8.02195	9.04931	10.21685	8.91101	8.69366	8.09594	7.64214	6.87207	6.77278	7.90339	7.34487	8.00819	7.87768	9.94982	8.312	8.89234	6.83086	8.35639	9.10666	8.08303	7.96893	7.32108	6.72042	6.83339	7.85837
9.85458	8.52167	8.20351	7.99297	7.9919	7.32891	7.87643	7.73443	7.68245	7.46149	8.2105	9.33859	8.28199	8.18061	7.93842	8.91084	7.14523	7.57103	6.70184	6.47727	7.25369	7.11228	10.36647	8.28238	7.80871	8.03958	8.93295	10.18181	8.87768	8.65195	8.37748	7.83396	6.98979	7.01244	8.02347	7.45367	7.99987	7.84499	9.97297	8.43512	8.89949	6.75113	8.33388	8.93761	7.95106	7.89442	7.63913	6.99831	6.32874	7.82636
9.79413	8.37845	7.86641	7.75763	7.03786	7.24574	7.94851	7.75931	7.25459	7.71385	8.29572	9.36154	8.08872	8.21637	8.02616	9.13063	6.38988	7.76803	7.17202	7.03688	6.75045	6.44616	10.46608	8.33377	7.75185	8.13717	8.9643	10.22349	8.90168	8.67613	8.5037	7.85435	6.94799	6.8634	8.05389	7.33105	7.95848	7.92817	10.10401	8.66235	9.02014	5.63491	8.38302	9.09205	8.00153	7.92397	7.74776	6.93014	7.29417	7.85064
9.93474	8.66061	8.32156	8.10513	8.01113	6.11549	7.87402	7.56584	7.72496	7.65216	8.15962	9.43185	8.446	8.29878	8.13242	8.67832	6.83873	7.67318	6.78188	5.74859	7.08123	6.47231	10.34211	8.25117	7.86512	8.16368	8.88433	10.05056	8.81616	8.50756	8.28247	7.8673	6.68702	7.16884	8.02918	7.75288	8.06974	8.00337	9.96069	8.41699	8.94444	6.91476	8.44631	8.71085	7.82219	7.74792	7.62663	6.76208	7.60347	8.06607
9.99327	8.67372	8.68023	8.22478	8.16263	7.48665	7.64488	7.68508	7.74451	6.51054	8.16127	9.40783	8.48805	8.30188	8.00549	8.95537	7.1335	7.75967	6.37157	7.45902	6.90956	6.27749	10.33074	7.88335	7.79267	7.99084	8.96454	10.12976	8.83315	8.56021	8.19206	7.93891	7.26358	6.65971	7.87521	7.56736	8.06941	7.84805	9.92645	8.42735	8.82391	7.37664	8.18306	8.94614	7.79703	7.80252	7.17633	5.60693	7.09669	7.83455
9.58208	8.54019	7.8691	7.5058	7.14019	7.49349	7.55037	7.6432	7.67244	7.26662	8.05283	8.94621	7.96035	8.06986	7.93625	8.61281	7.30954	7.7955	6.81037	7.07297	6.77661	6.51761	10.14832	8.37108	7.5654	8.07472	8.83407	9.96883	8.7496	8.46969	8.16993	7.75749	7.25157	6.82239	7.88245	7.13487	7.88325	7.91528	9.76893	7.83316	8.85655	7.17029	8.51662	8.74787	8.00182	7.75591	7.54204	6.92838	7.00902	7.85781
9.66993	8.41621	8.02877	7.78041	7.57211	7.00569	7.95935	7.63519	7.69802	6.40001	8.10258	9.17154	7.87755	7.86695	7.57268	8.88673	6.78334	7.69068	6.55672	6.5563	6.94437	7.46364	10.27578	7.99104	7.50723	7.85275	8.96813	10.26672	8.93234	8.73799	8.08508	7.56115	6.87499	6.07164	7.83035	7.24606	7.78847	7.58427	9.84496	8.15579	8.74411	7.09572	8.05929	9.03477	7.86773	7.79099	7.29373	6.55083	6.47362	7.63141
9.86672	8.48874	7.98914	7.91141	6.94267	6.74808	7.67597	7.80204	7.77485	7.31317	8.07582	9.1552	8.08776	8.15127	8.19565	9.01105	7.10824	7.76175	7.08584	6.61499	7.30252	6.89662	10.43519	8.65767	7.66008	8.16595	8.95045	10.11633	8.91982	8.59383	8.203	7.84095	7.34845	7.2388	7.9832	7.41334	7.9639	7.84179	10.064	8.05766	9.09824	7.55923	8.65592	9.07344	8.1989	7.87899	7.51651	5.3833	7.09694	8.02691
9.67893	8.47699	8.28807	7.73163	4.75018	7.65119	7.77721	7.62986	7.8434	6.75036	8.13127	9.00842	7.92212	7.9676	7.70034	9.06585	7.40703	7.83595	7.01868	7.10251	7.21545	7.19148	10.26827	8.24641	7.67768	7.97754	8.90375	10.2424	8.89986	8.68366	7.98467	7.70575	7.04367	6.77139	7.79828	7.20644	7.91129	7.74663	9.84374	8.01652	8.74747	6.98724	8.00483	9.30382	8.12784	7.93527	7.34463	5.72208	7.04241	7.84772
9.9489	8.62507	8.33393	7.96177	7.89212	7.458	8.0401	7.41096	7.37534	7.26703	8.13346	9.38571	8.38754	8.22852	8.16064	8.73412	6.50624	7.61864	6.52981	7.5761	7.63196	7.07019	10.31229	8.17222	7.85165	8.18507	9.168	10.05801	8.80552	8.53297	7.98382	7.8425	7.29382	6.87696	7.82079	7.5971	8.15686	8.05365	9.93978	8.13565	8.90682	7.28181	8.441	8.80141	7.8323	7.61735	7.27441	6.01059	7.56024	8.06108
9.60818	8.4217	7.90106	7.62496	7.48328	7.33958	7.83297	7.09936	7.70891	6.41499	7.93436	9.02858	7.86911	7.81072	7.7158	8.73824	6.9167	7.52989	7.02151	7.26872	7.35361	7.16491	10.203	8.33269	7.43996	7.85593	9.08194	9.90734	8.66652	8.40844	8.05416	7.67086	7.05261	6.65418	7.82619	7.48076	7.83372	7.7528	9.86708	8.01873	8.81933	6.43993	8.1647	8.78074	7.93109	7.86033	7.37226	6.3246	6.94477	7.71941
9.72983	8.4744	8.13926	7.74915	6.99963	7.15859	7.73922	7.60887	6.69787	7.06918	8.17067	9.10348	8.13041	8.03542	7.99232	8.87922	7.07863	7.67545	6.66503	7.36819	7.49444	7.06084	10.21462	8.58091	7.45852	8.04679	8.96337	10.10879	8.87038	8.58141	8.2793	7.83258	7.16021	6.41684	7.74991	7.53101	7.93078	7.87316	9.80167	7.86223	8.86503	7.3839	8.46427	8.90712	7.96855	7.83624	7.68652	6.69688	6.63525	7.83593
9.77069	8.48018	7.19242	7.73656	6.37693	7.15042	7.84555	7.7076	7.49251	7.22489	8.00783	9.16628	8.03825	8.04427	8.00503	8.64192	6.49339	7.81097	7.07217	5.19563	7.08265	7.0305	10.35252	8.64365	7.69245	8.08945	8.94815	9.86565	8.74031	8.37934	8.40788	7.65984	6.95914	7.11834	7.9008	7.45094	8.03077	7.87686	10.0283	7.73311	9.03877	7.27088	8.62316	8.61216	7.68815	7.65288	7.74208	6.90463	7.18004	7.87118
9.89644	8.70392	8.35593	8.04816	7.9724	7.40091	7.79362	7.72698	7.58557	7.64571	8.04309	9.31229	8.36644	8.24376	8.14677	8.69333	7.18255	7.73215	7.27888	7.40445	6.65499	7.23519	10.39264	8.5717	7.81182	8.17422	9.18956	10.03638	8.83365	8.47862	8.31854	7.69947	6.36293	6.60548	7.9181	7.51007	7.96904	7.92026	10.05583	5.89935	9.0548	6.96547	8.52922	8.67734	7.74953	7.67983	7.52892	6.55947	7.14925	7.93076
9.91382	8.64268	8.52197	8.0624	7.62432	7.14157	7.93653	7.69086	7.81521	7.6155	8.10304	9.34211	8.26751	8.19382	7.97222	8.9583	7.26756	7.81072	6.26412	7.06933	6.46165	6.2714	10.27737	8.07829	7.71026	8.03727	9.08931	10.27741	8.93417	8.72615	8.13018	7.34694	6.56827	7.10956	7.88214	6.96194	7.8923	7.81161	9.8011	8.21587	8.75685	6.57942	8.13445	8.97986	7.92589	7.79927	7.39618	7.13691	7.1638	7.76245
9.27352	8.28508	7.17809	7.92559	7.36843	7.22083	7.83607	7.6391	7.63749	7.33652	7.6864	8.71781	6.98676	7.84328	7.69148	8.42657	6.90532	7.70759	6.40749	7.43871	7.42787	6.72637	9.88972	8.26595	6.89337	7.89214	8.95899	9.58211	8.44399	8.13731	8.10702	7.42592	6.86453	6.73476	7.56186	6.6882	7.61255	7.41391	9.58799	7.81306	8.63723	6.77871	8.27053	8.4655	7.77616	7.69558	7.6021	6.54243	6.61423	7.55163
9.8453	8.49519	8.06811	7.90496	7.16734	7.15324	7.92907	7.47316	7.65532	7.48892	8.13147	9.28444	8.27984	8.17071	8.03743	8.82231	7.39347	7.75013	6.36792	6.93686	6.58542	6.96727	10.367	8.49607	7.83118	8.14835	9.00006	10.15641	8.89684	8.6235	8.36264	7.63217	6.26299	6.5531	7.93029	7.31551	7.99496	7.71688	9.97273	7.4598	8.97685	7.47973	8.49344	8.87059	7.94762	7.83213	7.66064	6.93282	7.12725	7.92869
10.27929	8.58023	8.6891	8.27528	7.94752	7.45453	8.22515	7.27116	7.63391	7.23395	8.29378	9.56797	8.64386	8.55076	8.27297	9.40491	7.72585	7.75664	6.36234	7.24231	7.29249	6.80696	10.42046	8.42192	7.91515	8.2559	9.11505	10.16304	8.80988	8.56752	8.31849	7.81509	7.15003	6.95887	7.76408	7.51474	8.0845	7.9914	9.91259	7.70888	8.84395	7.33812	8.15022	8.89825	7.92604	7.51392	7.0693	6.70332	7.27272	7.89243
9.63529	8.35272	6.49191	8.08012	7.24235	7.05207	7.84207	7.51765	7.4683	7.62182	8.0167	9.08333	7.93127	7.90375	7.97782	8.66827	7.2714	7.60263	7.20022	7.58036	6.97145	6.47597	10.27572	8.61478	7.42877	7.93861	8.83139	9.83324	8.69866	8.37485	8.18683	7.66175	7.29131	6.73941	7.90891	7.42801	7.92769	7.90515	9.92127	8.01391	8.98865	7.21325	8.6139	8.63154	7.75187	7.67298	7.56899	6.66262	7.28371	7.89846
9.86794	8.69771	8.34827	8.13088	7.35376	6.50103	7.75828	7.74419	7.64255	7.45495	7.98672	9.17036	8.21212	8.18282	8.20878	8.41599	6.71851	7.82845	7.13288	7.47366	7.57037	6.24591	10.24585	8.38303	7.82615	8.21246	8.99919	9.92266	8.82015	8.45606	8.10092	7.42528	6.88161	6.91625	7.79223	7.10982	8.04299	8.04512	9.85608	7.28416	9.00699	7.54439	8.72963	8.59635	7.95901	7.59783	7.41919	6.53547	7.44463	8.07797
9.73293	8.48731	7.8189	7.77981	7.74671	7.23776	7.82154	7.92413	7.61014	7.19001	7.96902	8.89495	7.5962	7.95308	8.03323	9.01239	5.88372	7.74581	6.3935	7.43128	5.97668	7.21558	10.28394	8.72355	7.53384	8.00324	9.45355	9.98047	8.74756	8.4749	8.1365	7.82222	6.84356	6.71188	7.69816	7.05326	7.83148	7.84875	9.90894	6.79447	8.9719	6.46725	8.64317	8.92926	7.84599	7.84575	7.52714	6.18801	6.81143	7.94051
9.87521	8.74086	8.35507	7.88442	7.40902	7.19632	7.82191	7.62631	7.57493	6.53368	7.76042	9.22742	8.29934	8.23732	8.34415	8.11883	7.16055	7.87422	7.40299	7.38549	7.12052	6.66259	10.32582	8.66366	7.81588	8.3385	8.84922	9.5092	8.69241	8.15037	8.17265	7.59797	6.73805	6.73684	7.8264	7.65026	8.06913	8.06685	10.0247	7.8325	9.09293	7.32094	8.73116	8.16704	7.8242	7.6185	7.57284	7.27403	7.56606	8.14174
10.17895	8.74457	8.53271	8.14386	7.60851	7.12613	8.02127	7.64481	7.50572	7.28729	8.16538	9.47802	8.58619	8.40159	8.19046	9.19005	7.26171	7.84311	5.76381	6.74476	6.51186	7.1359	10.4266	8.15802	8.01376	8.23758	9.15169	10.29453	8.97314	8.7324	8.12967	7.7428	7.18826	6.95682	7.66536	7.42108	8.06052	7.97149	9.92971	7.16801	8.85217	7.40856	8.24418	9.06992	8.12607	7.82281	7.33908	6.67775	7.36335	7.97326
9.73626	8.4525	7.99966	7.87884	7.79712	7.4547	7.91154	7.77807	7.66456	7.51675	8.06526	9.25955	8.12684	8.0673	7.8246	8.87806	6.89949	7.65622	6.12772	6.98868	7.03833	6.56517	10.36291	8.27778	7.67809	7.96633	8.99432	10.11322	8.82596	8.55909	8.1258	7.54377	7.02936	6.84073	7.9256	7.48469	8.0329	7.74267	9.99232	7.56767	8.93825	6.6935	8.33691	8.88572	7.80714	7.83891	7.20992	6.55378	7.07573	7.81363
9.73281	8.38772	8.26227	7.58463	6.33438	6.9619	7.98335	7.5885	7.50455	7.69236	8.11603	9.09666	8.06771	7.90081	7.89324	8.88769	7.06899	7.77726	7.19933	6.77481	7.20791	6.58123	10.26012	8.20942	7.55115	7.93666	9.0396	10.11442	8.7643	8.58598	8.07052	7.52627	7.04263	6.35426	7.66111	6.80513	7.75892	7.62998	9.88296	5.98621	8.7256	7.17878	7.95244	8.95223	7.86128	7.8978	7.61313	6.99692	6.75025	7.70643
9.6625	8.34428	7.64665	7.90634	7.16653	7.53857	7.75959	7.16825	7.42564	7.61184	8.24945	9.05714	7.91518	7.95313	7.63491	9.24424	7.29724	7.76853	7.15689	6.97787	7.28111	7.43942	10.4293	8.34217	7.80682	7.98875	8.98195	10.2585	8.91586	8.7287	8.10491	7.79602	7.12846	6.32229	7.92085	7.41656	7.79512	7.55728	10.08631	7.69946	8.97101	7.23675	8.26342	9.23945	8.064	8.00011	7.57853	6.95661	7.09385	7.69008
9.78334	8.57633	8.19001	7.87045	6.95621	7.26773	7.85574	7.58839	7.73706	4.44624	8.10073	9.23577	8.14267	7.94589	7.85832	8.50923	7.0756	7.70956	6.35006	6.8791	7.01048	7.20536	10.2452	8.32826	7.80138	8.13499	8.99623	9.925	8.67762	8.41242	8.01352	7.50163	7.23887	7.10063	7.87555	7.48034	7.96017	7.77141	9.96783	7.50783	8.88605	7.31223	8.22017	8.5237	7.68158	7.63629	7.40341	6.51234	7.17972	7.84065
9.95605	8.54413	7.76394	7.95437	7.89042	7.56664	7.62955	7.50704	6.46269	7.59157	7.94827	9.28599	8.30157	8.33416	8.27447	8.64459	7.09556	7.81252	7.2789	7.20796	7.31046	6.68093	10.40721	8.80719	7.78954	8.34358	8.95465	9.7421	8.87702	8.32299	8.20278	7.87638	7.07076	6.81675	7.99054	7.60519	8.09607	8.16936	10.05885	7.12684	9.22873	7.73573	9.01673	8.58809	8.08763	7.78727	7.72622	6.87548	7.38933	8.13731
9.01367	8.25139	7.30131	7.87658	7.54302	7.10392	7.89838	7.56731	7.67887	6.77506	8.13012	8.64502	7.51657	7.67274	7.28617	8.69517	7.14638	7.72903	6.5851	5.99843	7.11402	6.7724	9.98894	8.02512	7.40921	7.75435	8.72846	10.00009	8.68357	8.48145	7.9792	7.33492	7.00448	6.08619	7.70245	6.23789	7.48984	7.30252	9.55088	7.65933	8.57583	7.18996	7.99631	8.77312	7.42859	7.77524	7.10359	6.56017	5.88197	7.43462
9.7627	8.59479	7.9857	7.89363	7.531	7.48188	7.87877	7.56248	7.69324	7.52814	7.94835	9.05506	8.22405	8.13548	8.10521	8.61	6.6278	7.64306	6.26942	7.12005	6.77264	6.99976	10.21384	8.62199	7.56864	8.16349	9.13694	9.96639	8.81729	8.41806	8.06618	7.46161	6.84048	6.24168	7.76194	7.48174	8.00055	7.9612	9.87218	7.23923	8.9677	7.55814	8.64274	8.70733	7.84875	7.40587	7.40384	6.73027	6.62755	7.93026
9.86403	8.49708	7.8995	7.94086	7.2121	7.37584	8.10682	7.696	7.82798	7.40262	8.223	9.30343	8.14806	8.12903	7.98296	9.19197	7.0011	7.79294	7.14056	7.61661	6.3785	7.18041	10.47791	8.65036	7.82701	8.13341	9.08662	10.31128	9.03732	8.78584	8.10043	7.68288	7.19817	7.14021	7.87193	7.49395	7.96289	7.91005	10.05692	7.098	9.06095	7.47873	8.68895	9.10952	8.08542	7.97687	7.46957	6.96192	7.16376	7.86913
9.9937	8.53319	8.04128	7.76292	7.03649	7.53331	8.06293	7.45966	7.44002	7.52088	8.2002	9.28676	8.25215	8.20348	8.20015	9.29512	7.7268	7.88596	7.2017	6.99509	6.99669	7.19359	10.5539	8.57335	7.99625	8.20515	9.34263	10.169	8.92352	8.60883	8.08461	7.61401	7.00225	7.00623	7.82376	7.17536	7.99876	7.95085	10.17818	7.60666	9.10664	6.82068	8.59319	9.11956	8.11153	8.05186	7.46013	6.19161	7.02284	7.95357
10.05985	8.70756	8.27368	7.60253	5.78516	6.88604	8.10395	7.56121	7.46052	7.30458	8.21579	9.38114	8.48165	8.40344	8.24096	9.18542	7.37204	7.80891	6.16663	7.29842	7.06068	7.00953	10.51196	8.25547	8.09729	8.2973	9.1131	10.20688	8.96052	8.65034	8.11575	7.85871	7.1383	6.58895	7.90104	7.4868	8.18668	8.1186	10.07243	7.61846	9.06501	7.38888	8.63926	9.05367	8.11916	7.97082	7.52541	5.99515	7.4013	8.12056
9.86295	8.63875	8.44602	8.03361	7.63385	7.51894	7.9361	7.72929	7.61667	7.48601	8.28699	9.31683	8.29444	8.11396	7.94519	9.02182	7.23467	7.61888	6.9082	7.2268	7.24552	7.38746	10.33436	7.767	7.8425	8.05073	9.04529	10.29186	8.9285	8.72985	7.91437	7.32501	7.2875	6.58158	7.79748	7.27094	7.95796	7.68774	9.83377	7.61796	8.72988	6.69128	8.09661	8.9906	7.81496	7.8385	7.00841	7.21856	7.2896	7.79446
9.63823	8.46216	8.02053	7.50866	7.40017	6.96785	7.61136	7.89061	7.4195	7.48166	8.14763	9.08602	8.03181	8.01504	7.89932	8.77761	7.1652	7.81317	6.19164	7.14496	7.40719	6.74058	10.34173	8.60189	7.58436	8.11542	8.81483	9.97395	8.75148	8.46327	8.05636	7.47498	7.21212	7.13357	7.85567	7.38846	7.79217	7.80486	9.95496	7.92063	8.96449	7.22753	8.60342	8.70084	7.70656	7.71771	6.90593	7.17714	6.70428	7.80751
10.00231	8.63069	8.15214	7.95725	7.14818	7.03898	8.04444	7.21671	7.62761	7.27301	8.24423	9.42537	8.3772	8.26892	8.18321	9.06038	6.45278	7.67447	6.40434	7.59631	7.38886	6.63522	10.48614	8.6475	7.93098	8.30757	9.13557	10.20684	8.99405	8.66197	8.22473	7.80538	6.98355	6.81893	8.03798	7.56242	8.14728	8.05967	10.09414	7.50909	9.10213	7.64301	8.78691	8.9421	7.88044	7.8866	7.69578	6.98731	7.45397	8.03691
9.78755	8.5233	7.65069	7.83657	7.25939	6.98064	7.97166	7.71342	7.78483	6.94272	8.13866	9.12781	8.11637	7.98855	7.48736	8.91115	6.1552	7.5791	7.2567	7.27917	6.37525	6.94813	10.29255	8.46574	7.46858	7.80699	9.19591	10.09737	8.77187	8.57518	8.02947	7.39094	7.3614	6.68776	7.79419	7.06473	7.88193	7.61696	9.93938	8.05215	8.83539	7.22075	8.14774	8.8746	7.81815	7.86283	7.27779	5.94023	6.22069	7.67586
9.81587	8.385	7.55927	7.21696	6.63684	7.42303	7.84805	7.83111	7.72497	7.41817	8.15419	9.22187	8.10122	7.95733	7.80428	8.97867	6.85205	7.60966	6.66007	7.5638	7.23336	6.69074	10.37645	8.45922	7.36827	8.0475	9.07207	10.22468	8.90872	8.66081	7.91486	7.30848	7.25935	7.18516	7.75389	7.14064	7.82958	7.81184	9.97317	6.88904	8.9081	6.38069	8.41352	8.98534	7.91425	7.89244	6.90301	6.71885	6.02925	7.7401
10.09892	8.71477	8.37639	8.09262	7.80687	7.25944	8.1051	7.31461	7.61566	7.68587	8.24858	9.42895	8.47076	8.31346	8.14347	9.40293	7.50705	7.86925	7.28036	7.25239	7.29102	6.81032	10.59649	8.4534	7.88413	8.22682	9.21866	10.40449	9.10629	8.84485	8.09081	7.73958	7.11125	6.1003	7.9678	7.45963	8.16237	8.01726	10.16432	7.71652	9.07257	6.90901	8.42254	9.36028	8.30531	8.06791	7.66371	6.83825	7.37346	8.03797
9.6947	8.55837	7.96547	7.55726	7.36692	7.03524	7.67289	7.77458	7.57865	6.76616	8.06031	9.03582	8.0592	8.09388	8.10627	8.64717	4.87366	7.872	6.21937	7.06151	7.42195	7.19589	10.17216	8.49113	7.64863	8.06234	9.03251	9.86959	8.80114	8.43232	8.15796	7.63025	7.4059	7.10424	7.75161	7.00099	7.8574	7.91245	9.79199	7.37711	8.9836	7.56322	8.76944	8.63115	7.79264	7.64872	7.67171	7.08574	7.11836	7.96942
10.03633	8.62488	8.09167	7.58796	7.81586	7.43639	8.05112	7.55065	7.46501	7.27879	8.09771	9.42316	8.36682	8.31108	8.25126	8.68218	7.14619	7.72297	6.62642	7.33022	7.23258	6.81007	10.46321	8.75727	7.90886	8.33222	9.09862	9.9534	8.88205	8.47948	8.02457	7.77757	7.16587	6.58192	8.01299	7.6462	8.12219	8.05075	10.12424	7.72316	9.20109	7.82862	8.83978	8.7853	8.29715	7.93092	7.37062	6.90558	7.21217	8.13222
9.65831	8.46086	7.89976	7.70403	7.72435	7.60882	7.3121	7.7148	7.14308	7.43155	7.94735	9.01324	7.95154	8.03645	7.96505	8.63449	5.9217	7.60475	6.58512	6.96566	7.36573	7.29831	10.23032	8.68881	7.75777	8.08269	8.94592	9.97028	8.79326	8.44716	8.00152	7.54973	7.30232	6.71915	7.8672	7.18616	7.96386	7.90454	9.92633	7.79465	8.9413	7.25076	8.56409	8.67382	7.97031	7.58465	7.01859	7.04302	7.45306	7.93758
10.01324	8.76519	8.25669	7.67357	7.6113	6.70336	8.08032	7.60002	6.82268	7.58856	8.25336	9.33362	8.29549	8.24448	8.0937	9.61155	7.23906	7.83579	6.93593	7.1061	7.29815	7.19453	10.63247	8.48989	7.94047	8.126	9.27659	10.48131	9.14329	8.89901	8.11708	7.95008	6.05266	7.26407	7.9222	7.44821	8.02956	7.89268	10.19269	6.90185	9.06994	6.99416	8.34486	9.52818	8.37282	8.13376	7.46166	6.94501	7.41245	7.87201
9.87303	8.53803	8.04083	7.81724	6.86792	7.34728	7.98697	7.83596	7.83606	6.48776	8.17244	9.30052	8.17783	8.10036	7.98989	8.99276	6.26398	7.38164	6.42535	7.39169	7.24401	6.06335	10.40427	8.50251	7.57898	8.12983	9.27588	10.22997	8.91111	8.65484	7.99732	7.37833	7.04286	5.09929	7.8258	7.18466	7.93517	7.76198	9.99378	6.56389	8.90806	5.96081	8.35432	8.98935	7.90616	7.90642	7.36053	6.01722	7.10244	7.87146
10.03234	8.74032	8.46283	7.69075	7.51536	7.42664	8.00821	7.50905	7.55193	6.68975	7.87236	9.3112	8.35334	8.22719	8.11786	8.7519	6.84852	7.79099	6.93583	7.45239	7.33859	7.0542	10.4124	8.61687	7.7382	8.18791	9.03601	9.97	8.7911	8.44722	8.13766	7.69105	7.21951	4.919	7.86303	7.25688	8.05572	8.02818	10.04222	7.16503	9.0419	7.21457	8.52825	8.80519	8.19201	7.56603	7.45841	6.62082	7.25565	7.9792
9.58187	8.44235	7.73899	7.80825	5.95074	7.41395	7.87921	7.83299	7.70976	7.31634	8.01461	8.98207	7.68091	7.70141	6.956	9.0038	7.06758	7.63315	7.23961	7.44769	6.96528	6.82429	10.29089	8.41451	7.62186	7.86127	9.03176	10.18029	8.86599	8.65257	8.12736	7.76679	7.37426	6.63766	7.75413	7.18204	7.68116	7.53455	9.95694	7.48763	8.85555	5.73012	8.2358	9.07678	7.94705	7.84517	7.16329	6.72515	6.41057	7.41137
9.85522	8.71828	8.49404	7.96849	7.72515	4.85058	8.01492	7.8703	7.74974	5.70477	8.01939	9.16608	8.31197	8.25862	8.14362	8.77137	6.80866	7.79778	7.09459	7.08037	7.08043	6.89651	10.26565	8.5758	7.8799	8.26734	9.01692	10.06785	8.85616	8.55697	8.39558	7.43965	7.05352	6.88958	7.87412	7.26934	8.08933	7.97404	9.89407	6.83339	8.98081	7.61011	8.61551	8.78937	7.88977	7.81407	7.75479	6.62705	6.9663	8.03763
9.8939	8.65989	8.16476	8.02851	7.81445	7.55721	8.15223	7.76548	7.65601	7.24572	8.01	9.13128	8.23844	8.22395	8.05055	8.84957	7.18044	7.70868	7.26216	6.70837	7.18479	7.05171	10.35392	8.62828	7.63248	8.25851	9.39938	10.06032	8.83446	8.55389	8.24929	7.64842	6.95248	6.91469	7.93473	7.47884	7.96032	7.93941	10.00019	7.43174	8.99495	7.49829	8.54254	8.88079	8.03301	7.76892	7.58765	6.99378	7.06634	7.90682
10.02785	8.74815	8.38697	7.9724	7.3648	7.45256	7.77885	7.7733	7.8891	6.57679	8.10289	9.24815	8.36341	8.31368	8.30635	8.9251	6.2549	7.92004	6.97066	5.76697	6.83566	6.97445	10.45603	8.95334	7.67442	8.33758	9.08188	9.92825	8.93105	8.46874	8.33199	7.88188	7.38401	7.04051	7.9619	7.55306	8.2174	8.20939	10.11838	8.01701	9.252	7.41634	8.95745	8.78262	8.13939	7.79739	7.81988	6.71605	7.4262	8.20483
9.41432	8.40863	7.89865	7.90589	7.64442	7.78508	7.35642	7.93638	7.35737	7.38274	7.87724	8.77305	7.56539	7.85819	7.85519	8.19556	6.81986	7.72617	6.80753	6.84372	7.14321	7.08519	9.98877	8.31856	6.95978	7.88616	8.59966	9.64216	8.52318	8.19146	7.96699	7.35367	7.23418	6.43168	7.53231	6.85774	7.81149	7.67884	9.61073	7.65081	8.67458	7.32851	8.305	8.37083	7.70735	7.60336	7.43615	5.47916	7.22938	7.66499
9.67713	8.60426	8.02657	7.77242	6.87146	6.4219	7.79264	7.48278	7.47504	6.71938	7.85058	9.00743	8.00693	8.12553	8.00914	8.43186	7.21946	7.66346	6.82039	7.18708	7.38513	6.91264	10.12393	8.57038	7.68094	8.10798	8.74391	9.81871	8.6693	8.31036	8.19694	7.79666	5.98063	5.59418	7.88648	7.23793	7.96545	7.95969	9.74091	7.52852	8.86168	7.37392	8.43004	8.52315	7.68258	7.53475	7.15037	6.86031	6.93931	7.85437
9.62395	8.52612	8.07062	7.85971	7.01807	7.24215	7.77786	7.62342	7.59335	7.348	7.70948	8.853	7.97572	7.95774	8.05988	8.27852	7.02667	7.78576	6.7093	6.79855	7.37853	7.17578	10.09589	8.51989	7.43303	8.06454	8.72816	9.5495	8.5299	8.11072	7.87504	7.48108	7.46703	6.85119	7.64281	7.29927	7.96266	7.87142	9.74558	7.13711	8.8252	5.68734	8.36671	8.30034	7.72828	7.24284	6.82209	6.88334	7.31354	7.91639
9.89731	8.71879	8.20354	7.97693	7.33747	6.92579	7.88553	7.80421	7.77501	7.31911	8.02638	9.21204	8.3035	8.25638	8.19164	8.91214	6.81043	7.71942	6.04123	7.33963	6.62299	7.0629	10.36418	8.62481	7.99033	8.23191	9.09546	10.09642	8.89395	8.59986	8.33992	7.8191	7.10051	6.43764	8.05968	7.53047	8.06454	8.08419	9.97937	7.704	9.01491	6.85577	8.55084	8.91889	7.99565	7.92328	7.71625	5.78391	7.07822	7.98588
9.95482	8.78188	8.42423	8.1795	7.80361	4.39236	7.74813	7.62549	7.45358	7.77261	8.17699	9.2886	8.39219	8.32771	8.12394	8.9879	7.36963	7.76093	7.05681	7.22679	6.76678	7.23413	10.35237	8.54615	7.78599	8.1396	9.08323	10.24998	8.93859	8.68783	8.13025	7.61186	7.22828	6.75407	8.00936	7.50738	8.05412	7.99594	9.92559	7.40396	8.86665	6.76477	8.30121	8.98588	7.91301	7.78668	7.58191	6.96978	7.26289	7.93421
9.89839	8.70435	8.3685	7.99408	7.72387	7.04618	7.66833	7.75954	7.30993	7.71411	8.25702	9.30087	8.38523	8.28943	8.08232	9.12295	7.32089	7.67131	6.72003	7.45312	7.50765	7.37058	10.39926	8.51226	7.91716	8.15183	9.08703	10.32488	9.0039	8.76501	8.31857	7.64974	7.04235	7.06031	7.94944	7.44817	8.07248	7.94575	9.92702	7.52705	8.87489	7.4409	8.31699	9.07731	7.88566	7.91526	7.54755	6.70391	7.04523	7.96915
9.95448	8.66841	8.40104	7.35622	7.44462	6.58555	7.78264	7.80714	7.70928	7.42025	8.28321	9.3888	8.34542	8.32706	8.06748	9.03671	7.35202	7.65998	6.65797	5.95402	7.06523	6.26165	10.47612	8.61199	7.78776	8.20883	9.01369	10.21166	8.88928	8.6834	8.53361	7.80775	6.69362	7.13896	8.12176	7.53719	8.11382	7.86639	10.07084	6.83866	8.97406	7.03528	8.28788	8.95765	7.93257	8.01128	7.7879	6.37113	7.32327	7.88841
9.61693	8.52955	7.84197	7.75942	7.59091	7.334	7.86097	7.54347	7.28892	7.52315	8.17911	9.12292	8.05385	8.00622	7.94379	8.80619	7.16153	7.56404	6.36132	7.48319	6.99324	6.183	10.24346	8.37248	7.75151	7.935	8.86767	10.10299	8.8231	8.56327	8.26422	7.78336	6.47218	7.07109	7.8924	7.23679	7.92668	7.82939	9.80901	7.95937	8.80562	7.47702	8.41616	8.77499	7.7831	7.70061	7.32153	5.96621	7.21082	7.85506
9.9962	8.74015	8.48321	8.12877	7.7947	7.52204	7.81069	7.72572	7.73521	7.52612	8.17678	9.41267	8.42462	8.32895	8.0807	9.1225	6.60757	7.62219	6.02064	6.2312	7.16374	7.07052	10.47704	8.5647	7.84642	8.2242	9.30348	10.3172	8.99173	8.76094	8.40193	7.87862	6.95906	7.01438	8.03294	7.47476	8.1278	8.06142	10.05608	8.47853	8.9588	6.2663	8.36419	9.05763	7.95978	7.88895	7.54058	5.61088	7.47626	8.03477
10.03486	8.82761	8.65445	8.13473	7.94302	7.3321	8.04326	7.68106	7.44603	7.24288	8.27741	9.4164	8.4089	8.33711	8.0604	9.14765	5.77683	7.54072	7.06079	7.5096	7.34859	7.12997	10.47841	8.46492	7.84505	8.19122	9.12224	10.3717	9.01784	8.79033	8.27819	7.9826	7.03131	5.30116	8.04095	7.6943	8.16258	7.99718	10.05251	7.61818	8.94668	6.74999	8.30355	9.15211	8.0638	7.95756	7.65593	7.09577	7.4278	8.07556
9.74496	8.55759	7.74732	8.0182	7.65024	6.78923	7.9109	7.44975	7.29215	4.8902	7.97852	9.09823	8.10228	8.12528	8.14499	8.47574	6.31049	7.71957	6.50932	7.23478	7.51179	5.48693	10.24262	8.59008	7.90637	8.18582	8.83104	9.89788	8.76519	8.39023	8.17593	7.79234	7.1409	6.7813	7.7503	7.43049	8.06616	7.97874	9.84711	7.38179	8.92951	6.69281	8.55931	8.5689	7.61285	7.45151	6.74539	6.66692	7.07051	7.98611
10.16677	8.8637	8.42934	7.75327	5.19311	6.0055	7.96312	7.40543	7.45492	5.53649	8.1395	9.37087	8.4765	8.39102	8.37158	8.88352	7.59499	7.87194	6.91468	7.10061	7.51936	7.25755	10.5072	8.91968	7.9432	8.41587	9.12219	10.01857	8.91851	8.52632	8.28178	7.96078	6.61157	7.08397	8.09307	7.32699	8.20102	8.23541	10.11028	8.08682	9.16954	7.83379	8.80016	8.81218	8.25772	7.82739	7.58358	6.91259	7.39995	8.23145
10.10619	8.72179	8.37891	8.07813	7.77055	7.74953	7.95705	7.64966	7.49106	7.48426	8.2833	9.40125	8.37063	8.35119	8.35064	8.97966	7.38867	8.00541	6.80614	7.39282	7.30965	6.60446	10.58048	8.90628	8.00651	8.30515	8.99669	10.04512	8.939	8.51448	8.35231	8.00186	4.97246	5.88795	8.08433	7.62204	8.27131	8.15407	10.20545	8.39581	9.21585	7.41711	8.82172	8.92916	8.13507	7.98564	7.74815	7.23249	7.61687	8.18448
9.90257	8.54498	7.48499	8.08383	7.94432	7.22554	7.87477	7.67497	7.40595	6.93069	8.03489	9.23614	8.24191	8.22686	8.14234	8.65289	7.33245	7.52676	7.20651	7.27421	6.89219	6.96295	10.34668	8.69598	7.54915	8.16784	8.80659	9.74604	8.74614	8.31197	8.24503	7.94803	7.25313	7.06684	7.96707	7.70288	7.97098	8.01226	9.98555	8.39315	9.04017	7.43176	8.68605	8.61391	7.97264	7.78498	7.62405	6.9832	7.24511	8.05411
9.55652	8.52562	8.08115	7.89516	7.83908	6.97807	7.90752	7.65176	7.60339	7.41595	7.78168	8.95994	7.91415	7.82329	7.8879	8.02478	7.40171	7.65151	6.81596	7.22341	6.59616	6.89632	9.95436	8.31676	7.12556	7.76033	8.39806	9.44404	8.30572	7.93936	7.72595	7.45276	7.41121	7.00292	7.61178	7.48249	7.76245	7.59428	9.62225	7.99363	8.61102	6.29853	8.07952	8.01136	6.98645	7.47924	6.00287	6.85139	6.69784	7.52603
9.89093	8.67625	8.39167	8.32684	8.1562	7.09201	7.75382	7.62914	7.35512	7.52614	8.07741	9.36529	8.27808	8.1353	7.92626	8.67314	6.03199	7.73323	6.68571	7.00434	6.94989	7.09333	10.35387	8.45232	7.4505	7.99748	9.02267	10.14191	8.85097	8.62015	8.16162	7.56164	7.13823	6.7869	7.97002	7.54722	8.05783	7.81397	9.98136	7.88107	8.88864	7.09371	8.22258	8.74208	7.89992	7.71415	7.40369	7.00337	7.0838	7.7645
9.83878	8.5026	8.11207	8.05589	7.62958	7.32619	8.01941	7.23939	6.60646	7.37635	8.26773	9.38077	8.27028	8.14548	8.0276	8.95772	6.3989	7.65095	6.97222	7.4893	7.42844	6.23509	10.41025	8.55064	7.826	8.13123	9.0323	10.27429	8.97547	8.6974	8.28721	7.7997	7.03085	7.22374	8.01092	7.59255	8.04862	7.89956	9.99111	8.68652	8.96132	7.24067	8.49322	9.04355	8.01681	7.92616	7.57462	6.86654	7.12956	7.86469
9.90493	8.4421	6.47634	7.60617	5.89296	7.29618	7.86746	7.76574	7.39335	7.02968	8.12021	9.34487	8.23203	8.11773	7.77142	8.77024	7.0574	7.68247	6.898	6.94294	4.9888	7.23457	10.40158	8.55395	7.72411	7.98725	8.76889	9.87493	8.7165	8.35898	7.97533	7.34573	7.05531	6.88995	7.83488	7.30337	7.85404	7.6948	10.05611	8.61149	9.03402	6.99095	8.54332	8.66287	7.81684	7.81557	6.95351	6.45839	7.21658	7.84981
9.97673	8.79006	8.67844	8.20258	8.04968	6.94102	7.97682	7.53606	7.73137	7.54911	8.37352	9.50192	8.42723	8.35031	7.92146	8.9491	6.98398	7.53153	6.89816	7.40951	6.47816	6.71063	10.45556	8.03227	7.90643	8.1172	9.03969	10.29628	8.94326	8.7215	8.15836	7.75459	6.55365	6.55495	8.11573	7.67204	8.15476	7.93261	10.02883	8.41266	8.87216	6.53313	7.99593	9.04238	7.94337	7.84853	7.36626	7.33637	7.53109	7.78243
9.74205	8.5512	7.95067	8.14661	7.54368	7.16727	7.76693	7.66358	7.60013	7.62225	7.99646	9.17776	8.05267	7.9857	8.07124	8.32414	6.59925	7.7684	7.24566	7.2182	6.65764	6.83393	10.26179	8.61855	7.66236	8.14892	8.7869	9.70238	8.71551	8.29211	8.0858	7.77327	7.15875	6.06852	7.83627	7.44675	7.97693	7.98976	9.9222	8.59164	9.03334	7.52868	8.69856	8.29725	7.78179	7.48272	7.1926	6.80493	7.10447	7.9725
9.71135	8.47647	8.13514	8.05433	7.69499	7.39104	7.42238	7.79117	7.52834	7.14084	7.98435	9.15966	8.0406	8.09768	8.00981	8.35224	6.88859	7.56291	7.29206	6.85366	7.18349	6.92973	10.17812	8.63429	7.69761	8.07656	8.79081	9.84065	8.72254	8.32529	8.01619	7.41822	7.36854	6.73314	7.65148	7.45427	7.89593	7.86453	9.77234	8.26465	8.91478	7.61155	8.67153	8.371	7.56581	7.48632	7.30383	6.63675	7.29888	7.90646
9.96367	8.61922	7.77199	7.83905	7.5198	6.02649	7.86891	7.76329	7.85468	6.98944	8.0857	9.29505	8.41486	8.21309	8.34319	8.6152	7.30136	7.96157	6.19651	5.7689	7.29777	7.29582	10.41348	8.85505	7.67226	8.304	8.95373	9.88905	8.89759	8.40763	8.17446	7.45441	6.57769	6.72049	7.98449	7.46514	8.19783	8.17113	10.02146	8.25689	9.1782	7.59864	8.88239	8.57009	8.12092	7.80288	7.51795	6.50936	7.39235	8.24271
9.76008	8.57972	8.11986	8.06517	7.76887	7.73351	6.66154	7.73328	7.55625	6.73087	7.59825	9.05243	8.15587	8.06152	8.04861	8.11107	6.49306	7.87731	7.04304	7.28482	7.42603	6.43814	10.20472	8.66139	7.76266	8.18962	8.73772	9.48137	8.58943	8.02338	7.91228	7.4836	7.31567	7.29016	7.77956	7.58592	8.01809	8.02086	9.88625	7.5335	8.94694	6.17737	8.59851	8.11144	7.67659	7.36473	7.12716	6.52145	7.27942	8.02731
9.8107	8.42997	7.8415	8.007	7.50217	7.07373	7.70455	7.65383	7.38439	7.50139	8.04596	9.16635	8.20412	8.07658	8.09922	8.45089	7.43309	7.76237	7.10581	7.1563	6.98188	7.05182	10.18423	8.72596	7.5653	8.15578	8.8618	9.72955	8.74222	8.26876	8.08894	7.43319	6.68848	5.44211	7.74637	7.20745	8.00393	7.95116	9.7997	7.87957	8.98506	7.41899	8.72882	8.46944	7.8172	7.36631	7.25689	7.08227	7.51444	8.00855
9.70425	8.52507	7.95213	8.21111	7.91508	7.07853	7.90685	7.40978	6.5035	7.49978	7.95575	8.98343	7.86579	7.98473	7.70872	9.04546	6.43182	7.8059	7.32834	6.75896	7.28453	7.02477	10.27259	8.38334	7.47866	8.01434	8.99865	10.2283	8.92082	8.70146	8.08685	7.42367	7.19155	6.14554	7.75097	7.09241	7.74397	7.67449	9.79426	7.59379	8.79047	7.09817	8.33963	9.04121	8.13773	7.73903	7.24725	6.95132	7.15939	7.73743
9.86902	8.34026	2.92737	8.31452	7.9202	7.42271	7.38603	7.72482	7.22692	7.50301	8.087	9.24846	8.02184	8.01886	8.01828	8.97279	7.20889	7.68861	6.9067	7.26518	6.96964	6.42213	10.39348	8.59192	7.68613	8.1677	9.10404	10.16689	8.92602	8.63176	8.05782	7.70967	7.10226	6.93607	7.69902	7.24596	7.94542	7.89625	9.95462	8.21839	9.00124	7.7074	8.57059	9.18481	8.49745	7.83375	7.23797	6.97797	7.13803	7.95351
9.82673	8.62019	8.30201	7.91586	7.92413	7.85179	7.70919	7.65516	7.45756	7.21622	8.00618	9.10373	8.08483	8.21706	8.08704	9.13835	7.0049	7.67119	7.11778	7.59743	7.13213	6.35942	10.36966	8.63007	7.76453	8.1957	9.08667	10.25004	8.93501	8.696	8.07474	7.58344	6.98599	6.56211	7.8326	7.32574	7.99264	8.0528	9.95398	7.30359	8.95868	7.19183	8.47754	9.1376	8.16654	7.87937	7.22144	5.99528	6.94663	8.05948
10.19246	9.03188	8.86339	8.38627	8.17826	7.62064	7.98281	7.66222	7.66724	7.52508	8.11576	9.30849	8.42439	8.44939	8.42656	9.15596	7.24414	7.9725	6.86625	7.3336	7.49965	6.26721	10.43	8.31846	8.04718	8.52683	9.2771	10.20509	8.95037	8.69916	8.0528	7.9858	7.04598	6.40255	8.31248	7.66403	8.55202	8.4273	10.04081	8.8317	9.0804	7.35154	8.25079	9.11321	8.24185	7.80843	7.54892	7.16704	7.94836	8.49291
9.92139	8.29196	8.13067	8.22743	7.95246	6.85556	7.9723	7.84277	7.68514	7.21096	8.13804	9.17261	8.01481	8.12646	7.94436	9.14881	7.15218	7.58294	6.3288	7.36522	6.87576	6.96274	10.40484	8.47113	7.91236	8.09126	9.22459	10.32943	8.99861	8.78766	7.97941	7.62041	6.98578	7.00498	7.91669	6.83712	7.90324	7.77482	9.96127	8.20856	8.9313	6.78779	8.36475	9.27206	8.48534	7.89187	7.23288	6.88817	7.29491	7.84096
10.37612	8.82494	8.52253	8.43661	8.32195	6.70936	8.00192	7.29981	6.1736	7.45232	8.01358	9.57912	8.50901	8.40058	8.28844	9.26791	7.46398	7.84622	7.33188	7.35301	7.22318	5.90689	10.60693	8.6195	7.94692	8.3446	9.50741	10.30586	9.07804	8.76894	7.93086	7.60939	7.26381	7.20857	7.8821	7.65493	8.12039	8.00496	10.15647	8.24925	9.10802	7.29379	8.52143	9.31736	8.56884	7.97896	7.60348	6.45131	7.29595	8.0472
9.26204	8.13391	5.24409	7.73025	6.85283	6.04003	7.95381	7.58771	7.62489	7.38831	7.97585	8.84266	7.77314	7.92724	7.04934	9.19405	7.07988	7.66581	7.21514	7.2885	6.93605	6.83401	10.22478	7.78885	7.59207	7.95149	9.04204	10.23892	8.89768	8.66587	7.60626	7.45833	6.85505	6.84064	7.60347	6.9394	7.59773	7.5823	9.88401	7.73111	8.84371	6.85898	8.20262	9.58546	8.21804	8.19342	6.95587	6.47714	7.15012	7.63912
9.78213	8.56465	8.23021	8.14953	7.84607	7.52985	7.79757	7.55046	7.21426	7.24492	7.95219	9.11953	8.21521	8.15868	7.96835	9.23992	6.53066	7.77049	6.78294	7.4334	7.57612	7.34743	10.34034	8.53446	7.69154	8.1238	9.15351	10.35815	9.0224	8.79572	8.01013	7.5557	6.77622	6.82321	7.74983	7.2919	7.87602	7.85099	9.86872	7.59945	8.86112	6.79908	8.4489	9.21645	8.12211	7.99523	6.86739	6.95419	6.70317	7.94721
9.80981	8.6079	7.78443	7.89374	7.73875	6.1231	7.95581	7.78542	7.44553	7.09858	7.73789	9.10848	8.09999	8.09132	8.08667	8.62984	6.39942	7.79453	6.126	7.22619	7.39405	6.14242	10.21683	8.6904	7.6012	8.2456	8.96141	9.88992	8.81466	8.3981	8.0241	7.56898	7.3009	7.00322	7.72646	7.55074	8.04684	8.04718	9.7976	7.72541	9.01035	7.65439	8.7161	8.54668	7.94405	7.29489	7.24131	7.0435	7.36129	8.08261
9.75951	8.30818	6.67116	7.7925	7.64196	6.87418	7.96848	7.32507	7.56784	7.54112	8.02808	9.13991	8.15344	8.07379	8.17537	8.86804	7.19012	7.73818	5.81001	7.1856	6.76266	7.3884	10.37151	8.69813	6.96741	8.18704	8.98636	10.00892	8.92174	8.49132	8.07377	7.58833	6.50296	6.38023	7.85361	7.8505	8.08117	8.0837	9.99478	7.4287	9.16822	7.65776	8.8593	8.90088	8.03585	7.7055	7.48968	6.90905	7.27463	8.20562
10.25945	8.74416	8.07675	8.11941	7.93266	5.91588	8.1319	7.54886	7.91817	7.46119	8.11717	9.44254	8.48006	8.44339	8.32998	9.54247	7.58097	7.87291	7.47581	7.10933	7.24251	7.37816	10.58166	8.91705	7.93365	8.38697	9.21747	10.1594	9.06867	8.62455	8.2033	7.68391	7.03963	7.1242	7.80067	7.67031	8.18504	8.26599	10.12194	7.68394	9.2479	7.62558	8.94933	9.17031	8.39092	7.88838	7.60534	7.24445	7.1548	8.26366
8.86398	8.15087	7.34457	6.86173	7.47072	6.43561	7.7574	7.85593	7.67935	7.22316	8.01102	8.35788	7.42965	7.24197	6.65191	8.64881	6.22415	7.46603	7.19864	7.31144	7.32491	6.65389	9.68529	7.5463	7.20178	7.33693	8.57789	9.93067	8.59962	8.40773	7.70914	7.27912	6.91594	7.19082	7.0243	6.69589	6.87226	7.04011	9.10096	6.14673	8.04161	7.18582	7.21764	8.71179	7.3863	7.41315	7.3819	6.49072	6.51279	7.04428
9.72283	8.48733	8.23153	7.86065	7.66671	7.57619	7.49697	7.44186	7.83611	7.10296	7.93774	9.17571	8.22459	8.15863	7.98675	8.81588	7.24812	7.70758	7.28041	7.24397	7.00409	7.09843	10.21057	8.38179	7.38071	8.13425	8.90418	10.09469	8.8473	8.56769	8.00865	7.48526	6.88031	6.94015	7.79762	7.53522	8.00031	7.99049	9.78226	6.68609	8.85181	7.42262	8.49902	8.76192	7.88356	7.502	7.50053	7.20048	7.05959	7.9207
9.73683	8.60506	8.11765	7.63877	7.37398	7.40854	7.80153	7.07093	7.54	6.36717	7.96703	8.96358	8.05682	8.10672	8.06829	8.84307	6.45627	7.76758	6.41312	7.50356	7.53855	7.20749	10.1853	8.66075	7.85959	8.19596	9.30738	9.94502	8.78824	8.45136	8.08289	7.52195	7.46876	5.91438	7.77472	7.12524	7.98906	7.99502	9.77528	7.48128	8.91463	7.5376	8.57782	8.72793	7.80502	7.42026	7.47084	5.90057	7.32868	8.07911
9.69695	8.47777	7.86082	8.11929	7.81237	7.23732	7.93094	7.38004	7.08247	6.68784	8.00999	8.91904	7.91387	7.8346	7.87295	8.95501	6.6133	7.60232	6.81214	7.33632	7.17694	6.97399	10.21194	8.23586	7.4676	7.99026	9.23475	10.10981	8.8321	8.60457	8.02998	7.48107	5.12505	6.60632	7.74039	6.84207	7.86209	7.82648	9.77358	7.54236	8.84259	7.70121	8.43226	8.92952	8.1199	7.76816	7.22263	6.53714	7.10673	7.85315
9.99288	8.79902	8.6613	8.30872	8.09286	6.72604	7.94289	7.41546	7.41702	7.17086	7.93078	9.18714	8.30957	8.29461	8.19858	8.84668	7.53106	7.67318	7.14033	7.46306	7.38867	6.81072	10.29506	8.45707	7.8524	8.23996	9.23166	10.11547	8.84941	8.59637	8.02122	7.66517	6.12833	6.91212	7.7281	6.86038	8.08144	7.97581	9.86547	7.17599	8.84492	6.62969	8.34003	8.88535	8.20081	7.7289	7.40969	6.58624	7.34816	8.01755
9.91706	8.69191	8.24799	8.15103	7.76102	7.51277	7.88118	7.63439	6.94244	6.93038	7.98121	9.13291	8.31501	8.28389	8.13632	8.98279	7.09022	7.8713	7.16228	6.85417	7.42951	6.92946	10.29142	8.574	7.7911	8.31382	9.17506	10.08666	8.88729	8.56457	8.18569	7.89826	7.24795	6.19932	7.88552	7.25402	8.19899	8.12547	9.92204	7.81871	9.0044	7.61872	8.57615	8.97587	8.25042	7.81339	7.65275	7.21203	7.50671	8.12808
10.08162	8.65456	8.20519	8.25741	7.85486	6.40197	8.07013	7.66291	7.46908	7.58885	8.09763	9.18166	8.20233	8.25961	8.22637	9.17221	7.60758	7.91678	6.85234	6.98973	7.19112	7.23756	10.48349	8.73531	7.34305	8.17783	9.50561	10.2445	9.00699	8.70464	7.99454	7.61742	7.27236	5.68501	7.8338	7.44192	8.07595	8.05516	10.09475	7.71124	9.11581	7.63344	8.64619	9.22047	8.58503	8.00241	7.64987	7.0563	7.42327	8.09598
10.4491	8.49802	8.11139	8.54599	8.23873	6.38142	8.20217	7.8854	7.69494	7.41195	8.07838	9.63797	8.40297	8.35195	8.22136	9.51911	7.64607	7.84071	7.35376	6.99132	6.57281	7.12556	10.45563	8.71195	7.68311	8.18876	9.34207	10.33404	9.0072	8.80776	7.96401	7.70969	7.01832	7.3466	7.63812	7.40924	7.95623	7.90249	9.99278	8.97014	8.94154	6.61981	8.34698	9.11974	8.41313	7.51403	6.91697	6.7076	7.4355	7.99809
9.51527	8.00122	5.99839	8.10705	7.9626	7.77603	7.77776	7.7516	7.43761	7.28476	7.92481	8.85465	7.77279	7.85716	8.00952	8.76906	5.97619	7.60171	6.48333	7.21827	7.21235	6.9144	10.1465	8.31127	7.68474	7.92368	9.05249	10.14049	8.84511	8.60229	8.02665	7.42754	7.12206	7.15426	7.52706	6.93392	7.50528	7.67513	9.69756	7.72148	8.80172	7.54517	8.45857	9.02359	8.26754	7.7354	7.23647	6.23703	6.3049	7.7065
10.13027	8.58437	7.60101	7.81651	7.81029	6.69457	8.07964	7.70566	7.43719	7.62789	7.99199	9.39418	8.23053	8.15123	8.30295	9.24797	7.18581	7.85431	6.54486	7.39464	7.27732	6.96625	10.45922	8.87203	7.3154	8.28609	9.30358	9.97863	8.96878	8.51851	8.05325	7.6874	7.21829	6.18734	7.69721	7.70597	8.04036	8.03355	10.0785	8.14087	9.24239	7.7272	9.00279	8.87041	8.22914	7.70128	7.49694	7.32226	6.92052	8.10555
10.00596	8.63191	8.14168	8.18804	7.72486	6.7936	7.8797	7.79085	7.8878	6.89896	8.01912	9.20156	8.21678	8.20489	8.15936	9.0918	7.44806	7.82442	6.9359	7.25373	7.09532	6.0832	10.43095	8.6019	7.91408	8.23918	9.15133	10.18319	8.91927	8.64655	8.11207	7.56667	6.55059	6.43548	7.82114	7.29922	7.96679	7.96091	10.04155	7.92945	9.0243	7.31087	8.45072	9.15936	8.42389	7.95178	7.6328	6.5117	6.95762	7.91154
9.98117	8.47974	7.80544	8.20996	8.08308	7.63454	7.85172	7.78697	7.53653	7.61746	8.1128	9.33828	8.20181	8.21376	8.07291	9.48448	6.98786	7.71711	7.00823	7.08679	6.70083	7.04605	10.52773	8.4869	7.91883	8.07751	9.19342	10.32832	9.04516	8.75594	8.10656	7.69454	6.94977	5.4106	7.81731	7.53063	7.95199	7.8649	10.11994	7.74151	9.05422	6.23185	8.47089	9.41634	8.49615	8.10667	7.61212	7.04973	7.27833	7.96605
9.9825	8.66607	8.11718	7.61275	7.55689	7.5082	7.97569	7.70116	7.8603	7.04255	8.07225	9.23373	8.30353	8.32838	8.22137	9.34349	7.35273	7.81939	6.91977	6.16919	7.23314	7.11258	10.54106	8.73496	7.91089	8.30551	9.29497	10.25851	9.01034	8.70217	8.3633	7.99268	7.0956	7.1565	7.75262	7.34317	8.02785	8.10088	10.15965	7.46077	9.17625	7.5482	8.70343	9.49536	8.72799	8.07409	7.87957	7.31534	7.48573	8.21417
9.52648	8.3242	6.79121	7.832	7.84078	7.1549	7.93461	7.59482	7.30692	7.2623	7.87115	8.93772	7.78733	7.88173	7.8676	8.38975	6.58522	7.7695	6.88788	5.97529	7.29009	6.46095	9.92669	8.22685	7.46331	8.02525	8.61593	9.59952	8.56558	8.14954	7.98924	7.42484	7.16217	7.06682	7.47837	7.10938	7.81922	7.77504	9.47658	7.78028	8.74786	6.86773	8.51228	8.41528	7.73259	7.23533	6.81074	4.62219	7.31857	7.7957
9.75436	8.5557	7.82001	7.88748	7.54463	7.41737	7.56579	7.76993	6.84193	6.85287	7.88941	9.03196	8.0696	8.13627	8.23508	8.23137	6.6156	7.88807	7.27582	7.25451	7.49286	6.72272	10.12513	8.76675	7.76014	8.24812	8.9783	9.64397	8.8242	8.22637	7.98072	7.31458	6.91904	7.2568	7.67005	7.57822	8.04582	8.14917	9.72915	7.82027	9.09347	7.85348	8.87534	8.30447	7.89962	7.26153	7.12074	6.24664	7.22738	8.21338
9.84817	8.58076	8.05142	8.1902	8.02973	7.43045	7.99804	7.61141	7.65193	6.90554	8.02981	9.11013	8.05282	8.09788	7.96734	9.09392	7.44409	7.87288	6.71637	6.83947	6.8352	4.62675	10.32195	8.46233	7.78529	8.08235	9.25612	10.21882	8.92094	8.68145	8.10644	7.37254	6.96054	6.82423	7.80435	7.25847	8.01114	7.88227	9.88393	8.01317	8.90965	7.28532	8.4255	9.02065	8.01065	7.9131	7.47353	6.24904	6.41662	7.90764
9.90942	8.64168	8.38491	8.21209	7.71706	7.64596	7.50705	7.75672	7.49952	7.23571	7.87097	9.22159	8.29565	8.15765	8.16325	8.7021	7.28417	7.85897	7.34928	7.32099	7.73392	6.50882	10.23712	8.67837	7.78872	8.22774	9.04618	10.04902	8.90154	8.55706	8.07072	7.47897	7.36327	6.78705	7.7653	7.54846	7.99611	8.02819	9.80805	7.73834	8.99392	7.59336	8.68464	8.89552	8.37669	7.70153	7.5427	6.74219	6.69995	8.0578
10.06654	8.80757	8.48832	8.06982	7.93803	7.14597	8.0653	7.25729	7.69153	7.42445	7.88702	9.23758	8.42778	8.37105	8.34216	9.00807	7.27797	7.81804	7.4087	7.44353	7.45612	7.31822	10.40808	8.78358	7.99712	8.41416	9.28227	10.13295	8.98412	8.63855	8.13124	7.50151	7.12104	6.95605	7.92345	7.41826	8.22546	8.12931	10.03852	6.34167	9.11117	6.93847	8.70752	8.98836	8.26618	7.74035	7.58293	7.34429	7.49998	8.21337
9.86446	8.51205	7.88707	7.95824	7.58912	6.4291	7.87109	7.93421	7.85773	5.86247	8.05606	9.03957	8.00513	8.07184	7.95491	9.21725	7.20633	7.85618	7.04629	7.50312	7.42691	6.41557	10.33656	8.49451	7.7829	8.03665	9.25018	10.28394	8.98399	8.7513	8.04475	7.54922	6.86334	6.63946	7.61013	6.74051	7.86959	7.82094	9.96516	7.70885	8.99176	7.35411	8.59696	9.22602	8.27402	7.90982	7.40553	7.01377	7.0604	7.90948
10.06423	8.67318	8.23415	8.4305	8.20845	6.56313	8.06717	7.79758	7.64068	7.20398	8.0218	9.39203	8.43281	8.24683	8.19653	8.9391	7.07215	7.73699	7.0071	6.11461	6.97319	6.04614	10.35145	8.46885	7.92901	8.23636	9.35188	10.20675	8.96109	8.65406	8.08701	7.32988	6.84393	6.95164	7.64634	7.41314	8.02534	7.9678	9.91751	7.27122	8.94909	7.25764	8.53071	9.10534	8.37395	7.82203	7.75573	5.55963	7.28484	7.98267
10.15096	8.06533	8.14693	8.57907	8.43976	7.4651	7.97296	7.64232	7.75918	6.77912	7.9347	9.3787	8.30236	8.1445	8.0777	9.31955	7.53209	7.87739	6.82357	6.49294	6.99394	6.35512	10.37177	8.18078	7.79634	8.08388	9.28256	10.40609	9.08801	8.86354	8.00506	7.78891	7.31527	7.11642	7.55843	6.51505	7.76927	7.68704	9.87726	8.17633	8.80338	6.81603	8.10251	9.42951	8.56713	8.04017	7.19079	6.72014	6.8883	7.67255
9.81205	8.2886	7.4864	7.94984	7.92473	7.27178	8.00952	7.41095	7.56501	7.47518	7.68776	9.17433	8.02894	8.05347	7.87442	9.04073	7.36207	7.6744	7.33391	6.7839	6.71545	7.50222	10.36568	8.49805	7.56362	8.1482	9.12242	10.08187	8.8749	8.59234	8.03138	7.58649	6.20878	6.69752	7.77236	7.49986	7.97769	7.84226	9.97192	8.08306	9.02406	7.40743	8.62267	9.09669	8.42179	7.9603	7.33785	6.20201	7.11169	7.94347
9.7792	8.59707	8.10493	8.0096	7.26162	6.19222	7.79551	7.46008	7.82362	6.88015	7.92169	9.06167	8.03587	8.13682	8.00433	9.10262	6.97447	7.8321	7.44834	7.26827	6.23422	6.70415	10.24443	8.483	7.61305	8.0983	9.09909	10.25677	8.97621	8.68519	8.05824	7.48973	6.92628	7.11921	7.69775	7.44894	8.01889	7.96937	9.7489	7.51827	8.84421	7.68396	8.53532	9.04717	8.09155	7.76935	7.4317	6.74876	7.22702	7.9422
10.13747	8.69361	8.53598	8.36155	8.179	7.43249	7.61594	7.36437	7.14016	7.60155	7.89717	9.34796	8.39739	8.39523	8.32832	8.64142	7.38911	7.47052	6.73981	7.27847	4.80294	7.33424	10.28238	8.59095	7.86755	8.35605	9.12812	10.08229	8.86194	8.57353	8.08951	7.38124	7.42402	6.96933	7.83866	7.43077	8.16957	8.14017	9.83454	7.92816	8.91309	7.41149	8.44615	8.96693	8.41608	7.74343	7.6236	6.90835	7.57873	8.10399
9.71704	8.51095	8.32248	8.3403	8.18949	7.37454	7.88375	7.68173	7.4601	6.88887	7.78316	9.00451	8.03473	8.03211	7.96365	8.37181	7.20716	7.63969	7.12357	5.30721	6.31729	5.84431	9.96961	8.25555	7.50049	8.01784	8.79911	9.69693	8.53872	8.26596	8.02896	7.47213	7.2291	6.96798	7.63763	6.39726	7.84643	7.76112	9.57497	7.8574	8.63947	7.19689	8.16815	8.5112	7.93227	7.50391	7.47952	7.03006	6.90037	7.65054
9.93708	8.6021	7.94729	8.14681	7.66008	7.11747	7.86688	7.59821	7.34558	7.21306	7.95737	9.17416	8.28702	8.2086	8.26204	8.87973	6.58366	7.87986	5.78547	7.39034	6.27604	7.04964	10.35453	8.74654	7.74058	8.22305	9.34416	10.13956	8.94271	8.60946	8.13637	7.24776	7.4618	6.0654	7.70388	7.44638	8.04821	8.06328	9.9207	8.37308	9.00971	7.63005	8.63557	8.86961	8.15321	7.5799	7.58575	6.24332	7.21907	8.07365
10.02301	8.76871	8.45207	8.32977	8.195	7.48888	7.9864	7.72355	7.85188	7.53819	7.97312	9.27971	8.35571	8.40782	8.37236	9.0933	7.15364	7.82625	6.73624	7.24131	5.31791	6.75717	10.3811	8.70776	7.83934	8.28649	9.31731	10.25951	9.02707	8.70311	8.03577	7.80445	7.24624	6.72233	7.59067	7.19488	8.0429	8.11818	9.94412	7.85015	9.05732	7.5637	8.68839	9.23195	8.40547	7.82839	7.57581	7.14875	7.27566	8.14989
9.61476	8.31631	7.6438	7.65882	7.39447	7.44532	7.84299	7.68725	7.62526	6.91446	7.91165	9.0308	7.81853	7.98478	7.84269	9.10839	7.08271	7.82465	6.98933	6.70302	6.76169	6.86241	10.28818	8.3339	7.76877	8.04586	9.35501	10.17772	8.88798	8.65503	7.98219	7.70997	6.88052	7.15192	7.48568	7.01336	7.79679	7.87515	9.90243	7.61798	8.97675	7.58392	8.57767	9.25316	8.41852	7.86567	7.58296	6.4526	7.04766	7.82508
10.27567	8.73519	8.47079	8.60724	8.50945	7.27994	7.62241	7.80977	7.88894	7.16432	7.65933	9.46961	8.57271	8.46593	8.51558	8.94018	7.69923	7.94185	7.24288	7.52869	7.35159	6.70854	10.3631	8.48716	8.16476	8.50794	9.17005	10.15026	9.03789	8.66786	8.20271	7.67556	7.15637	6.40283	7.79708	7.46421	8.17632	8.16227	9.90589	8.24868	9.11015	7.71839	8.82585	9.00876	8.44072	7.69009	7.70834	7.32492	7.53412	8.28201
10.0721	8.69424	7.95608	8.33106	8.09118	7.66594	8.08736	7.66299	6.90427	7.49214	8.05752	9.34696	8.22101	8.29535	8.28703	9.31367	6.24301	8.00277	7.16532	6.57034	7.19537	6.45109	10.53414	8.84151	7.85157	8.25727	9.27589	10.34933	9.14437	8.8145	8.31209	7.78587	6.99868	6.30497	7.80015	7.08689	7.98181	8.11839	10.09461	8.86731	9.17857	7.88036	8.80825	9.42525	8.75398	8.10318	7.80136	6.74667	7.12054	8.10649
10.00208	8.6529	8.16058	7.68105	7.5608	7.42893	7.66251	7.69044	7.4833	7.59962	8.0095	9.16559	8.34845	8.32847	8.31778	9.02039	7.34881	7.8995	7.49803	6.26423	6.9681	6.44672	10.29681	8.82925	7.76922	8.4425	9.12754	10.10871	9.0425	8.6084	8.28789	7.65462	7.0698	7.05791	7.82073	7.50983	8.06894	8.17161	9.83623	7.93257	9.17563	8.07523	9.02322	8.98359	8.40387	7.74295	7.69729	5.97315	7.34165	8.22117
9.89531	8.72108	8.33629	8.00715	7.88497	7.66724	7.53742	7.86445	7.37042	6.85907	7.90794	9.07387	8.23927	8.20702	8.25917	8.78646	7.30052	7.84582	6.85962	7.30499	6.66396	6.82991	10.15726	8.55998	7.79086	8.28404	9.03685	9.9964	8.88295	8.52965	8.1496	7.70733	6.88218	6.96742	7.7247	7.34779	8.00689	8.10934	9.7408	7.62977	8.98615	7.91825	8.71576	8.80308	8.19394	7.6213	7.51184	6.73082	6.91245	8.12888
9.59983	8.33029	7.67279	7.3307	7.72681	7.52827	7.48911	7.1918	7.3616	7.3844	7.86782	8.96766	8.06148	8.10004	8.03832	8.57242	7.40231	7.76787	6.90925	7.02166	7.49052	7.14052	10.06843	8.41608	7.80016	8.1203	8.79142	9.80336	8.6978	8.26178	8.05133	7.3282	6.98736	7.04021	7.54471	7.49009	7.91223	7.88919	9.6313	7.34732	8.86437	7.58895	8.59378	8.52815	7.89386	7.59493	7.20962	6.5316	7.17285	8.01512
9.95539	8.77126	8.36641	8.37055	8.34326	7.44781	7.87925	7.75696	7.6229	6.25831	8.05425	9.30794	8.42207	8.27193	8.18236	8.75027	5.54664	7.75834	7.17749	6.38485	7.2304	5.85632	10.30374	8.59299	7.83641	8.24264	8.97054	10.08171	8.85545	8.58346	8.19761	7.53968	7.42323	6.98669	7.89493	7.68971	8.18442	8.08298	9.85944	6.88555	8.92523	7.36522	8.49225	8.81309	8.258	7.71983	7.70821	6.48543	7.4926	8.10934
10.08088	8.84252	8.612	8.37969	8.01962	6.66093	8.04758	7.57307	7.01242	7.28404	8.00608	9.24317	8.44053	8.40128	8.35662	9.29386	7.56193	7.84995	6.8846	6.5673	6.77776	6.94738	10.39974	8.57011	8.00046	8.4207	9.30181	10.32625	9.05965	8.77775	8.26052	7.77471	7.25904	7.4166	7.81808	7.55154	8.16989	8.13792	9.94717	7.85934	9.06709	7.77417	8.62804	9.33143	8.41432	7.89874	7.65524	6.74499	7.46133	8.21774
9.78282	8.52745	7.35663	7.88152	7.80226	7.71675	6.70303	7.70385	7.66533	6.60775	7.73958	8.96603	8.04212	8.17018	8.2523	8.52161	6.94425	7.91139	6.33825	6.72294	7.3203	7.09615	10.1134	8.73101	7.14545	8.19807	8.92327	9.84152	8.90292	8.38923	8.233	7.75491	6.09241	6.23958	7.57859	6.88161	7.95054	8.08058	9.66325	7.90306	9.10043	7.91844	8.98875	8.58876	8.08562	7.61099	7.70785	4.54802	7.1052	8.13184
9.89385	8.58416	7.98325	7.79722	7.31297	7.19828	7.4645	7.88317	7.67362	6.30809	7.86266	9.16443	8.25706	8.29627	8.33362	8.73511	7.2141	7.94566	7.35918	6.43681	7.3888	6.00078	10.20908	8.61827	7.64747	8.32944	9.07448	9.98922	8.99675	8.54759	8.26235	7.83086	7.05141	5.59786	7.82067	7.6772	8.11437	8.15718	9.83514	8.18658	9.16308	8.00918	8.95468	8.79499	8.36599	7.54552	7.64087	6.36852	7.59872	8.18588
9.71117	8.51675	7.52086	7.81856	7.36367	7.07895	7.88434	7.67647	7.30002	6.32683	7.90726	9.04422	8.08213	7.98933	8.08857	8.98715	6.53336	7.71692	7.17305	6.42931	7.25552	6.40634	10.13193	8.35205	7.53575	8.07503	9.02587	10.15348	8.91854	8.6239	8.15225	7.74957	7.09649	6.5435	7.86356	6.8881	7.79625	7.9504	9.7438	8.44099	8.98262	7.72771	8.74972	9.02599	8.32441	7.70458	7.50357	6.03221	6.37114	7.93461
9.75312	8.56573	8.02436	7.87674	7.86955	7.37871	7.62106	7.54527	7.50896	6.88634	7.83978	9.12027	8.18501	8.19205	8.31111	8.34858	7.11291	7.79314	6.29445	6.48474	6.56168	6.55622	10.03174	8.42172	7.6379	8.3568	8.97507	9.69161	8.90094	8.35878	8.18259	7.70107	6.39051	6.03832	7.61408	7.38077	7.96948	8.07024	9.66923	8.26892	9.14354	8.01157	8.98398	8.37147	8.10031	7.41749	7.5857	6.9949	7.44496	8.1743
10.04038	8.67381	7.97748	8.40705	8.20139	7.49371	7.84161	7.74898	6.89175	7.24968	7.95072	9.26851	8.42665	8.32589	8.38218	9.25077	7.46753	8.01363	7.13403	7.43932	7.26212	6.67042	10.29999	8.57748	7.99074	8.43908	9.35696	10.219	9.07561	8.71824	8.23373	8.12493	6.93232	6.8245	7.89969	7.17704	8.0985	8.23313	9.9512	8.56796	9.19133	8.03191	8.96217	9.30599	8.50398	7.94907	7.69933	7.39661	7.39147	8.26604
9.44128	8.29907	7.62967	7.85249	6.54347	6.45195	7.69556	7.77914	7.63101	6.06021	7.86992	8.79369	7.74245	7.98072	7.98561	8.09084	6.84266	7.72983	7.14857	6.66225	7.37069	7.39864	9.79732	8.33563	7.45056	8.07076	8.80544	9.40671	8.77042	8.09423	7.98488	7.60474	7.17369	6.43415	7.48153	7.01007	7.67963	7.86232	9.49046	8.26746	9.02725	7.82416	8.97057	8.2458	7.77948	6.92736	6.46297	6.20385	7.11378	7.86938
9.82498	8.5888	8.38497	8.00735	7.78852	6.99142	7.93322	7.65997	7.63515	6.72649	8.05329	9.04293	8.22494	8.20974	8.15051	9.37293	7.29827	7.79572	7.19969	7.00545	7.51054	6.5291	10.2487	8.26756	7.79764	8.22961	9.49901	10.42485	9.0861	8.86734	8.02598	7.95402	7.15618	7.31011	7.74924	7.30296	7.98538	8.04338	9.89713	8.47141	8.97218	7.39811	8.6368	9.49731	8.39733	8.03484	7.49044	7.28301	6.94966	7.97011
9.70183	8.59685	7.91805	7.77123	7.03353	7.44482	8.00663	7.71754	7.57046	5.91251	7.61014	8.81263	7.96221	8.17731	8.20405	8.43553	6.648	7.84715	6.78019	7.42182	7.0473	7.0943	9.95941	8.57441	7.43827	8.22489	8.87154	9.77029	8.79538	8.3321	8.01493	7.51401	6.89982	6.35258	7.67555	7.33267	7.97066	8.07947	9.57383	7.91924	8.9342	7.72453	8.68366	8.42296	8.08143	7.3003	7.25431	7.07968	7.27662	8.09137
9.96368	8.68198	8.26106	8.11368	7.87348	7.28475	7.94625	7.78924	7.80817	6.46598	7.98184	9.18489	8.33651	8.25334	8.37629	8.95117	7.47139	7.86411	7.19091	7.23222	7.3143	7.24726	10.25955	8.65106	7.65823	8.29955	9.18787	10.13011	8.96601	8.61611	8.22381	7.86661	7.07813	5.98881	7.69833	7.37847	8.12594	8.12629	9.89184	8.33137	9.05782	7.63745	8.7069	9.00021	8.52529	7.65413	7.6268	7.08972	7.45211	8.12646
9.86057	8.48551	8.3574	8.32513	8.11772	6.78083	7.93361	7.66368	7.44935	7.06024	7.97442	9.20281	8.10965	8.1928	8.14708	8.97535	7.10518	7.62099	6.97555	7.00348	5.99639	5.97733	10.2113	8.08172	7.87591	8.03825	9.176	10.28574	8.99028	8.74156	8.03041	7.71	6.78273	6.9003	7.53993	7.331	7.92869	7.88133	9.7964	8.46487	8.78738	7.23051	8.25342	9.20081	8.53764	7.8113	7.5254	6.85252	7.03968	7.84269
9.6762	8.52353	7.80351	8.2741	8.10817	7.45086	7.55404	7.3626	7.45567	7.09252	7.87397	8.91035	7.89108	8.0094	8.01452	8.67336	6.87861	7.84176	6.84462	6.13898	7.20237	6.51741	9.86075	8.08359	7.34108	8.06513	8.95986	9.96908	8.76878	8.51302	8.05374	7.52854	6.91427	6.56729	7.51332	7.33724	7.96492	7.93415	9.60108	8.39554	8.77691	7.58163	8.46787	8.73284	7.97467	7.05389	7.44037	7.08863	7.26035	7.92084
10.44338	8.8252	8.51912	8.6517	8.45809	7.35153	7.96494	7.45675	7.6759	6.36681	8.0416	9.55134	8.54693	8.48389	8.42932	9.49633	7.8934	7.90494	7.4199	6.80781	6.61628	7.25285	10.20703	7.72488	8.04842	8.38978	9.10456	10.51616	9.26733	8.95692	8.05068	7.81742	5.9345	6.69736	7.46054	7.57852	8.14941	8.08634	10.08615	8.82909	9.05877	7.76503	8.51463	9.6024	9.03464	8.09018	7.74469	7.03857	7.50085	8.14167
10.65526	9.14095	8.9299	8.33844	8.22954	7.46662	7.78728	7.39791	7.4405	7.29347	7.67529	9.38205	8.74473	8.66993	8.67019	8.73321	8.23885	8.12784	7.45479	6.80018	7.42811	6.97539	9.62233	7.47098	8.03688	8.55962	8.62467	9.84202	8.9154	8.27532	7.46188	7.31992	7.3741	6.78623	6.37087	7.10217	8.06913	8.07163	9.46159	8.22593	8.37086	7.22997	7.38594	8.92217	9.16999	8.42947	7.51056	7.02484	6.43191	7.90923
10.71736	9.12975	8.63569	8.16189	8.02149	7.67657	7.69264	7.43334	7.73732	7.33621	7.79943	9.60717	8.90439	8.76728	8.82815	9.21247	8.42548	8.2213	7.62434	7.26737	7.31538	6.70143	9.85769	7.71065	8.38922	8.80096	8.9979	10.40252	9.34988	8.82518	8.01158	7.8299	7.16596	7.16331	7.11	7.85404	8.38348	8.44288	9.83989	8.45545	9.06726	8.29954	8.65537	9.46276	9.51707	7.98438	8.01453	7.28533	7.70468	8.39427
10.34692	8.93746	8.54204	8.46765	8.26864	7.30985	8.28499	7.10537	7.53122	7.25954	8.07974	9.24377	8.46214	8.41072	8.36381	9.55298	7.96014	8.00191	7.50127	6.90626	7.40759	7.22265	10.12425	7.71695	7.57597	8.33863	8.85685	10.32213	9.0594	8.73978	7.79287	7.80836	7.30394	6.7395	6.67228	7.51365	8.06136	8.06712	9.96765	7.93324	8.85737	6.94503	8.09787	9.37233	8.73224	7.91394	7.43081	6.82594	7.29939	8.00921
10.52322	8.87183	8.41877	8.71668	8.49838	7.15243	7.98038	7.68169	7.28352	6.46987	7.91713	9.64528	8.51338	8.28353	8.2762	9.16812	7.77038	7.83949	7.44157	7.26332	7.54359	5.97244	10.09806	7.75853	7.63135	8.17545	9.05848	10.38552	9.07067	8.83434	7.74624	7.42144	7.33994	6.82618	7.18688	7.36914	7.82664	7.92576	9.74935	8.73804	8.66611	6.98752	7.97786	9.19652	8.50714	7.36791	6.97879	6.89149	6.26597	7.87849
10.09632	8.3936	8.13647	8.29394	8.10674	7.24875	7.80969	7.7384	7.41306	7.32119	7.92397	9.62456	8.27898	8.04577	7.98399	8.98862	7.09257	7.71853	7.16397	5.08765	7.05444	7.16175	10.16794	7.74552	7.76129	8.10825	9.20107	10.36622	9.00712	8.80051	8.04485	6.90419	7.21747	5.86168	7.41082	7.62073	7.66548	7.77845	9.69342	8.83982	8.66568	5.61507	8.16492	9.15829	8.26334	7.74431	7.56145	6.07031	7.02636	7.71155
10.75807	8.64952	7.62888	8.75127	8.7583	8.05604	7.52756	7.27194	7.53708	7.34246	6.43357	10.40095	8.68419	8.12603	6.85753	9.40177	7.19609	7.64404	6.95468	6.78857	7.20977	8.52226	9.90235	8.93316	7.21103	9.11078	10.64263	10.38444	9.43508	8.46234	8.08592	7.20899	7.01632	7.18032	7.1619	7.67307	7.35577	8.56833	8.6659	8.17766	7.56463	7.66476	9.40842	7.9169	8.22359	6.95968	6.63138	6.43434	7.05948	6.95064
10.34624	8.09873	6.74615	8.47065	8.23164	7.29542	7.84344	7.7146	7.64913	6.72764	7.73675	9.83078	8.18288	8.01127	7.69137	9.35037	7.25719	7.57666	7.09064	7.28093	7.23039	6.73946	10.04254	8.46427	7.49618	8.26007	9.00368	10.36446	8.9992	8.81714	7.1982	7.79099	6.98193	6.43012	6.80212	7.93665	7.85231	8.66076	9.51117	8.81726	8.45229	7.04402	7.71042	9.16782	8.37295	7.08389	7.17905	6.16575	7.1431	7.34278
10.42905	8.27511	7.65534	8.6919	8.6289	7.0795	7.99411	7.15377	7.5843	7.0144	7.01818	10.04082	8.50008	7.83293	7.20211	9.12403	7.31744	7.74179	7.33603	7.05988	7.26608	8.14811	9.64333	8.64969	7.46775	8.69027	9.44618	10.04946	8.10634	8.45106	6.93218	6.48473	7.03237	7.56959	6.74971	5.91917	7.51757	9.14216	8.89515	7.48131	7.97816	7.34862	8.28256	8.20094	8.08106	7.43854	6.23573	7.39745	6.92249	7.27174
10.19124	8.13839	7.63526	8.53681	8.444	5.89624	7.7015	7.68221	7.7725	7.42994	7.56577	9.76988	8.3593	7.82524	7.41201	9.03359	7.40318	7.67349	6.59068	7.48514	7.03155	5.09402	9.77308	7.97305	6.83581	7.5859	9.00517	10.09155	8.71906	8.5598	7.35339	6.89461	6.73978	6.94667	6.94808	7.60169	7.54806	7.80014	9.25913	8.57238	8.14195	5.04978	7.51277	8.52	6.85136	7.71837	7.08715	6.68655	6.77278	7.18894
10.13987	7.97318	7.13607	8.4286	8.27043	7.10363	7.87216	7.76424	7.7939	7.24625	7.79309	9.49185	7.57406	7.83132	7.31091	9.32845	6.37991	7.75382	6.50146	6.52978	7.25193	7.48025	9.65675	8.18589	7.45948	6.46959	8.82157	10.33165	8.92682	8.76322	7.36752	7.20724	7.27857	6.62783	7.38496	7.05526	7.15313	7.47218	9.11086	8.59371	7.80647	5.06037	6.04612	8.86743	6.63574	6.57107	5.13606	7.30945	6.75798	7.22585
10.12722	8.65193	8.01809	8.22239	8.21124	6.22218	7.94577	6.82718	6.342	7.3284	7.85531	9.38437	8.37707	8.25124	8.1544	9.0824	6.62918	7.80737	7.06741	7.19382	7.26147	6.71993	10.12191	7.70718	7.84761	8.22513	9.29576	10.24581	8.9773	8.69193	8.06235	7.6023	7.00862	7.37525	7.44942	7.56349	7.96828	7.98473	9.7501	8.76913	8.84016	7.65655	8.42559	9.28888	8.5886	7.75765	7.44851	7.11701	6.64164	7.93821
10.20665	8.33583	7.90618	8.62824	8.55498	7.00594	7.41569	7.69466	7.72703	7.39405	7.8052	9.79804	8.32697	7.95914	7.77667	9.0631	7.13947	7.77861	6.66924	7.4482	7.51704	6.59228	9.71749	8.40485	7.64468	7.94828	8.7814	10.08962	8.72868	8.54233	5.18834	7.20789	7.32505	7.01372	6.7797	7.04118	7.33062	8.12226	9.23047	8.26515	8.22644	7.02576	6.42251	8.49286	7.83544	6.70025	6.84001	6.52411	6.6157	7.39178
9.83018	8.68973	8.21506	7.91115	7.64375	7.57678	7.52732	7.27805	7.45557	7.48316	7.90601	8.98851	8.16079	8.1443	8.23343	9.09613	6.88591	7.60376	7.1163	7.41576	7.43572	7.21001	10.01608	7.67681	7.91356	8.28252	9.11542	10.26872	9.0507	8.73565	8.13509	7.76767	7.43482	7.2671	7.63147	7.13719	8.02478	8.12751	9.69571	8.39617	8.96707	7.91794	8.70204	9.23457	8.48415	7.84038	7.59533	6.83839	7.42594	8.10642
10.1284	8.84459	8.28427	8.33017	8.10342	6.60207	8.06514	7.54144	7.41436	6.66925	7.75662	9.21542	8.41914	8.3629	8.5026	9.09898	7.10895	7.91178	7.42474	7.18229	7.13331	6.42016	10.15678	8.21025	7.93196	8.52462	9.40143	10.123	9.11161	8.66194	8.3088	7.80527	7.06901	6.1699	7.7323	7.41017	8.168	8.34104	9.84306	8.537	9.23023	8.17873	9.02838	9.15673	8.55849	7.94108	7.94132	6.21894	7.70243	8.33932
10.05483	8.28353	7.72109	8.34296	7.95813	6.54314	7.89779	7.61241	7.5092	7.40433	7.80898	9.13688	7.90728	7.96146	8.02377	9.24913	6.79254	7.74123	6.80425	7.44183	7.0097	6.434	10.00654	7.97447	7.5594	7.94118	9.20221	10.39272	9.04192	8.84222	7.93953	7.48988	7.69078	6.59648	6.7529	7.08337	7.44812	7.54402	9.60563	8.6259	8.65277	7.04545	8.07263	9.49015	8.54659	7.89098	7.14465	6.8424	6.35895	7.60478
9.95524	8.12617	7.05742	8.20462	8.12082	7.19329	7.39193	7.57856	7.56047	7.25525	7.90282	9.34095	7.73352	7.94179	8.07133	8.99017	6.94028	7.72456	6.58112	7.44082	6.72651	6.91508	10.07431	8.34971	7.55261	8.15422	9.25133	10.30298	9.08977	8.78202	7.86595	7.65685	6.73894	6.71032	7.2627	7.50225	7.74702	7.79319	9.80345	9.03759	9.02935	7.59891	8.79545	9.31907	8.59315	7.84132	7.39415	6.78332	7.46531	7.94424
10.06264	8.55853	7.83315	8.42154	8.12508	7.45698	8.03825	7.78076	7.7929	7.33388	7.98492	9.35232	8.10375	8.05636	8.0983	8.92251	7.13849	7.65872	7.13559	7.19179	7.28917	7.20462	10.13656	7.60518	7.74465	8.07199	9.32799	10.30074	9.04752	8.78037	8.02155	7.75223	6.87571	6.66447	7.49758	7.42122	7.74393	7.71347	9.82852	8.7494	8.82217	7.59096	8.26395	9.41247	8.73546	8.00681	7.47652	7.04144	7.01548	7.79274
10.27321	8.71388	8.01752	8.38385	8.26887	6.48351	8.07165	7.52599	7.4808	7.66472	7.99078	9.45271	8.30969	8.30879	8.27256	9.45913	7.45024	7.79248	6.59325	6.27911	7.22454	7.42866	10.27097	8.19417	8.0049	8.18204	9.32051	10.41107	9.12234	8.8476	8.10725	7.81077	6.78994	6.04096	7.4034	7.18437	7.87313	7.89407	9.80833	8.82018	8.79613	7.38135	8.17571	9.58518	8.83686	8.05397	7.47738	6.77255	6.61736	7.77829
10.0948	7.98452	7.19077	8.56906	8.44378	7.47461	7.91886	7.75123	7.7198	7.24554	7.93222	9.17153	7.62015	7.8145	7.71596	9.42226	7.45404	7.83122	7.18975	7.45419	7.59839	7.06102	9.98729	7.79541	7.28698	7.79904	9.13749	10.45035	9.01362	8.87579	7.69115	7.54945	6.78743	6.32748	5.46205	6.22347	7.36163	7.39766	9.47401	8.10815	8.37656	7.34886	7.48851	9.39262	8.23189	7.51893	6.08238	6.6996	6.2625	7.20383
10.35726	8.61344	7.81708	8.49317	8.27238	6.93128	7.95889	7.77289	7.41413	7.18371	7.97987	9.66416	8.43013	8.20146	7.97283	9.30022	7.18379	7.82243	7.27363	6.94292	7.30786	6.7738	9.98719	8.05828	7.61497	8.04177	9.18409	10.27332	8.88053	8.72439	7.53071	7.0958	7.16624	6.41491	7.36619	7.42413	7.79784	7.1485	9.52051	8.46333	8.40542	6.82939	7.12976	8.99297	7.47838	6.34891	6.72978	6.81704	6.10904	7.60628
9.97152	8.32294	7.58234	8.38847	8.16854	6.89896	7.88282	7.25282	7.64405	6.55136	7.90406	9.45737	7.75205	7.66972	7.42365	9.30917	7.13746	7.65097	5.46208	6.89481	7.46539	6.49094	10.08507	7.41728	7.48891	7.67245	9.15176	10.43574	9.02478	8.86901	7.61531	7.52929	6.83846	6.21642	7.22588	7.11081	7.33444	6.95303	9.69464	8.51444	8.56744	6.41368	7.8572	9.37297	8.30085	7.7962	7.04922	6.29087	6.9155	7.25016
10.26779	8.72668	8.35712	8.08194	7.97677	7.39358	7.85233	7.18055	5.98925	6.8927	7.87919	9.3064	8.40004	8.3659	8.28408	9.18416	7.58184	7.90625	7.35946	7.29233	6.26712	6.59148	9.91116	7.54309	7.95851	8.31131	8.97021	10.19304	8.99099	8.68834	7.82923	7.50572	6.59778	7.10198	7.60439	7.55598	7.99952	8.06223	9.71348	8.70295	8.82525	7.83697	8.35789	9.26283	8.94453	7.93453	7.87091	6.5621	7.35152	8.17115
10.63448	9.03444	8.6586	8.43913	8.311	7.11766	7.73219	7.47546	7.5054	7.2401	7.65625	9.52355	8.85879	8.7477	8.69702	8.99892	8.19253	7.98035	7.31363	7.30025	7.36895	7.11494	9.20562	8.19404	8.29171	8.6041	8.82397	9.85137	8.87231	8.33551	7.72733	7.88655	6.31828	6.83324	7.41231	7.69467	8.24777	8.21591	9.15976	8.6136	8.54572	7.95186	8.08055	8.73666	8.73702	7.46423	7.18683	6.75459	7.65514	8.25192
10.39414	8.90324	8.45942	8.30773	8.07735	7.70411	7.7087	7.47815	6.72292	6.81768	7.83363	9.416	8.59363	8.47011	8.55616	9.02743	7.76776	7.78597	7.18445	7.15617	7.21274	7.29756	9.59973	8.29148	8.26279	8.56915	8.93465	10.32508	9.16515	8.79795	7.85463	7.44457	7.0998	7.40043	7.16509	7.97841	8.31846	8.27061	9.63948	8.38407	8.85647	7.91439	8.45892	9.55004	9.10682	8.17721	7.80926	7.42667	7.73322	8.35163
10.27901	8.57207	8.05876	8.5543	8.43458	7.18272	8.18684	7.5778	7.61886	7.16829	8.01982	9.05074	8.05441	8.15757	8.12157	9.63673	7.57476	7.79479	6.74503	6.25452	6.44847	6.78981	9.89989	7.07086	7.77591	8.11536	9.10416	10.36758	8.97154	8.78584	7.73802	7.79839	7.23851	6.93704	6.86716	6.94851	7.78926	7.83319	9.4818	8.41662	8.53314	7.21235	7.87184	9.45099	8.54318	7.83615	6.69254	6.56092	7.30712	7.8024
10.32099	8.88759	8.39096	8.02157	7.72579	7.37329	7.83428	7.45519	7.86951	7.04786	7.83271	9.28623	8.50814	8.48273	8.57152	9.25071	7.63377	7.97376	7.42488	6.82358	7.56767	7.49759	9.94156	7.31219	8.09445	8.50116	9.08937	10.24359	9.14719	8.72164	8.03098	7.77908	6.91857	6.90446	6.14415	7.76589	8.2192	8.27271	10.00902	8.474	9.13829	8.03806	8.77224	9.5969	9.11058	8.18757	7.97685	7.06851	7.57204	8.32883
10.21794	8.72273	8.30045	8.00194	7.14644	6.56801	7.80319	7.38211	7.6827	7.59882	7.5341	9.2946	8.34226	8.32362	8.40139	9.26165	7.6375	7.86794	6.80631	7.08304	7.02593	5.95133	10.06104	7.20332	8.0375	8.35013	9.348	10.29795	9.07134	8.796	7.97347	7.6621	7.13325	6.24293	7.28851	7.48026	8.09016	8.0628	10.00498	8.18198	8.92682	7.18686	8.1952	9.51044	8.87977	8.02465	7.59498	6.00509	7.25146	8.12281
10.38229	8.4662	6.99767	8.79761	8.74566	7.69962	7.85672	7.61251	7.41022	6.68212	7.173	9.8162	7.42083	7.84451	6.77322	9.80708	6.94273	7.77207	7.13028	7.01181	6.41521	7.22029	9.68257	9.10628	6.79208	8.84771	9.14523	10.56872	8.91645	9.00361	7.67171	7.72763	7.49723	7.35113	7.2773	7.29299	6.4282	8.86359	8.62788	8.6907	7.0309	7.38629	8.03933	8.94444	8.38163	7.5649	7.66965	7.41411	7.01526	6.95708
10.03495	8.64794	7.94011	7.99688	7.82536	6.81293	8.1017	7.3667	7.37276	7.30955	7.91413	9.40324	8.19544	7.9593	7.67535	9.08502	6.65292	7.80717	7.40979	7.17118	6.21426	7.28528	10.06807	7.74524	7.68255	7.89801	9.11059	10.3096	8.87647	8.73693	7.83609	7.20785	6.80656	5.8526	6.28391	7.25067	7.71175	7.23098	9.60854	8.38401	8.50486	6.91935	7.74794	9.11632	8.14718	7.6649	6.86963	6.57129	7.13738	7.50672
10.51126	8.56173	8.44471	8.83453	8.71863	7.0133	7.8543	7.64159	7.53326	6.72072	7.92237	9.83904	8.37356	8.08375	7.85049	9.49357	7.49295	7.63765	7.41895	7.03879	7.23656	8.04071	9.99437	8.76107	5.81111	8.62267	9.30558	10.25202	8.79301	8.73878	7.53721	7.72452	7.3944	7.17289	7.0979	6.84887	7.23343	9.47737	8.92237	7.80747	7.84694	7.92161	7.44456	8.58576	8.01224	6.54544	6.93893	6.51079	6.94644	7.61559
10.13123	8.50388	7.32748	8.08734	7.7169	7.183	8.17181	7.55697	7.4984	7.40635	8.05212	9.50118	8.25685	8.1377	8.10587	9.19727	6.99981	7.7641	6.60572	6.50202	7.44784	6.66254	10.00319	7.70904	7.46237	8.00458	9.27312	10.20896	8.78684	8.64492	7.72726	6.98977	6.77222	6.8335	7.2921	7.46839	7.74421	7.61301	9.56192	8.85696	8.45632	6.86257	7.81393	9.09956	8.16442	7.46782	7.24344	5.78862	7.12221	7.55162
10.15477	7.67804	7.95236	8.55683	8.45995	6.21463	7.8316	7.68651	7.82486	6.55456	7.85081	9.74432	8.08957	7.52717	7.06884	9.18359	7.17063	7.35936	7.30207	7.24799	5.81693	7.38101	9.69676	8.44057	7.01322	8.10394	8.859	10.04252	8.5484	8.47963	6.67005	7.14321	7.19858	6.52917	4.62249	7.14859	7.23571	8.58707	9.14391	8.27829	8.12391	7.59357	7.00049	8.29718	7.38299	7.38062	6.82275	6.74243	6.53435	7.24521
10.64546	8.17296	7.67892	8.61315	8.65719	6.52116	7.33901	7.78868	7.89861	7.0295	7.67908	9.98881	8.34166	8.06555	7.52983	9.44916	7.54914	7.69733	6.74818	7.46143	6.83777	8.46352	9.86728	8.73107	7.12584	9.16616	10.1686	9.92024	8.02962	8.66028	6.57825	7.59385	7.26552	6.85429	6.15923	7.03787	7.41059	8.78444	8.29326	8.48805	7.75967	7.26121	9.12544	8.28066	7.9324	7.30619	7.11377	6.92683	6.88005	7.07642
10.01907	8.6534	8.08806	8.10443	7.81491	7.69716	7.91192	7.65242	7.78069	7.07732	7.64456	9.26564	8.12865	8.21419	8.23035	8.57822	7.15634	7.69315	7.13488	6.79028	6.3919	6.79087	9.97661	6.77617	7.80965	8.19158	9.15386	9.97432	8.7584	8.49536	8.05214	7.16541	7.30783	6.66618	7.21022	7.47105	7.97358	7.93233	9.74763	8.68671	8.82211	7.63728	8.39155	8.85165	8.14937	7.51496	7.56159	7.0635	7.40747	8.00679
10.65922	8.37001	8.00054	8.86235	8.7831	7.98238	7.68352	7.58849	7.43863	7.33193	7.71833	9.94798	8.18941	8.19503	7.6113	10.19129	6.87906	7.87348	6.8485	7.32392	7.45398	8.07936	9.96254	9.18327	7.86784	9.23201	9.86795	10.72756	7.38817	9.19511	7.92766	7.6409	7.72053	7.2015	7.25229	7.18964	6.93865	9.24284	7.69671	7.54314	7.13823	6.21524	9.43626	8.72972	8.75014	7.15372	7.47386	5.86466	7.51037	7.1021
10.17875	8.35891	7.6817	8.42568	8.21589	7.34446	6.29707	7.86747	7.48456	6.54926	7.78089	9.76835	8.28811	7.79013	7.54866	8.72686	7.27079	7.65405	6.06748	7.40561	7.28966	7.11312	9.42526	7.75453	7.21725	7.13457	8.41385	9.87538	8.50003	8.39796	6.87232	6.33756	7.10851	7.21231	5.45954	7.14373	7.30006	8.38058	8.88196	7.36928	7.42639	7.38418	6.01117	8.29837	7.37866	7.3913	7.18825	7.08364	6.50838	6.66238
10.1691	8.61739	7.91075	8.4937	8.35286	6.72582	7.71735	7.31076	6.84485	7.14049	7.6891	9.23011	7.89164	7.97965	7.83735	9.48491	7.63091	7.65232	6.98673	6.59266	6.97469	6.69516	9.68861	7.82969	7.733	7.7972	8.97626	10.17906	8.83247	8.64509	7.0974	7.57592	7.09808	6.63588	6.57947	7.15448	7.15967	7.6054	9.23369	7.99634	8.18449	7.21421	7.71878	8.84026	7.96766	6.76034	6.85208	7.00315	7.2477	7.57467
9.99444	8.6603	8.1762	8.20976	7.75691	7.21826	7.86577	7.73728	7.60758	7.21874	7.95364	9.0658	8.0569	8.20373	7.93091	9.31219	6.39845	7.65751	7.08025	7.02466	7.10442	6.93478	9.76166	7.14619	7.7144	8.08331	9.01692	10.0756	8.76365	8.52071	7.9774	7.57651	7.00743	5.72856	7.48721	7.23218	7.71345	7.70772	9.36578	8.29473	8.47852	7.53009	8.04837	8.98784	8.17083	7.23307	7.35404	6.67242	6.88572	7.74441
9.99098	8.65845	7.54662	8.08531	7.82655	6.6591	7.94667	7.79581	7.85102	7.33166	8.03569	9.22773	8.03238	8.20433	8.18523	9.0898	6.71144	7.85244	7.35274	7.27496	7.43494	6.80901	9.97565	6.528	7.76065	8.25148	9.23993	10.34229	9.07046	8.81921	8.26401	7.52553	7.23647	6.80669	7.50354	7.30869	7.91735	7.97968	9.59304	8.57296	8.84439	7.76783	8.63186	9.20043	8.29951	7.84987	7.69544	6.89907	6.87718	7.96009
10.04061	8.62409	8.09297	8.26852	7.92876	7.32124	7.68612	7.77673	7.62251	6.81467	7.82371	9.47569	8.02275	8.17047	8.18023	9.22462	6.7824	7.78652	7.17925	7.00226	7.12289	7.26981	9.81591	7.55173	7.65703	8.12871	9.08274	10.21041	8.84785	8.65295	7.7887	7.54266	7.25006	7.21668	7.17033	7.41935	7.48904	7.66749	9.37669	8.41391	8.55094	7.27421	8.12302	9.03782	8.11491	7.59545	6.73608	7.09239	7.12153	7.69253
10.80419	7.9052	7.99077	8.81516	8.80726	8.02085	7.54048	6.97801	7.47723	7.39726	7.70232	10.23191	8.4393	8.28763	7.47407	9.81261	7.68758	7.83984	6.63902	7.48894	7.32837	8.53153	10.01495	9.13875	6.93278	9.43393	10.61731	9.42065	8.47338	8.82672	7.7172	6.79634	7.72645	7.24813	7.27933	6.4982	7.51659	7.59555	8.37715	8.22806	7.34674	7.58305	9.61651	8.42751	8.49538	7.29624	6.94175	6.75634	7.45131	7.32002
10.09754	8.58791	8.23634	8.20082	8.07852	7.6374	7.73881	7.50057	7.69903	6.28673	7.91415	9.05602	8.1161	7.99022	7.95963	9.42535	7.1352	7.6863	6.59883	7.05088	7.16818	7.11168	9.54254	7.54431	7.24711	7.99998	8.87538	9.95302	8.74077	8.42692	7.7555	7.03749	6.8975	6.4045	7.09807	7.24274	7.67055	7.77849	9.19166	8.25581	8.44781	7.25044	8.11738	8.86951	8.26452	7.45866	6.90791	6.7518	7.07853	7.75214
10.86714	8.58259	7.97544	8.98254	8.91383	7.95719	7.70895	7.84992	7.56445	7.45849	7.32474	10.06058	8.32586	8.41305	8.14515	10.18939	7.60411	8.01507	7.23456	6.9568	7.28629	8.54365	10.17191	9.18782	7.34652	9.71191	9.81726	10.65095	8.53497	9.06865	7.39361	7.81568	7.51325	7.24289	7.06015	6.38835	7.57469	9.22921	9.50748	8.8986	8.91068	7.83662	9.68655	8.67066	7.53645	7.59428	7.04852	7.33779	7.4156	7.98979
9.94898	8.57834	8.06648	7.77404	7.76304	6.76258	7.97959	7.70027	7.53171	6.86696	7.88545	9.08176	8.18055	8.19438	8.33722	9.17539	7.4479	7.86009	6.54123	7.23037	7.38382	7.2241	9.69033	7.6643	7.71325	8.2314	9.00495	9.95759	8.72764	8.43139	8.19376	7.71745	7.39273	7.01956	7.34236	6.48513	7.82371	8.0387	9.40319	8.01904	8.78695	7.81475	8.52955	8.82294	8.25151	7.14588	7.39896	6.68163	7.19981	8.02471
10.21762	6.94785	7.70879	8.65332	8.61549	7.54046	7.08355	7.64182	7.51542	6.75336	7.62514	9.63873	8.10611	7.39459	7.46816	8.77157	7.36714	7.79486	6.34141	7.5006	7.1063	7.30433	9.41863	8.16575	7.46661	7.95093	8.80754	9.99523	8.54824	8.46141	7.27328	7.51962	6.51202	7.00933	6.56452	5.62638	7.41265	7.33926	9.05833	8.25755	8.09217	7.31663	7.70463	8.37185	6.65163	7.31758	6.91597	7.01633	7.11523	6.73025
10.12025	8.71078	7.97978	7.94058	7.36193	7.33343	7.7887	7.61759	5.9833	6.92961	7.59759	9.34657	8.17177	8.19956	8.24546	8.93115	6.65554	7.69013	6.49019	7.00454	6.48972	7.28657	9.82322	7.64008	7.47443	8.21069	9.3516	10.11429	8.92442	8.60998	7.86696	7.5968	6.74701	7.13333	7.27122	7.46929	7.7301	7.97887	9.58619	8.72793	8.84496	7.80333	8.52445	9.03825	8.43559	7.38759	7.32593	6.76866	7.41282	7.95111
9.91899	8.68656	8.01623	8.27119	7.98403	7.29215	7.70348	7.76236	7.88096	6.86916	7.69401	9.05532	7.8824	8.03297	8.10625	8.93048	7.41009	7.72964	7.30628	6.29639	7.21797	5.14699	9.88948	6.2215	7.79475	8.16699	9.24087	10.27924	9.00299	8.74882	8.17224	7.43066	6.81034	6.79412	7.29619	7.09174	7.81749	7.86857	9.6118	8.38845	8.80119	7.59528	8.51578	9.18004	8.33827	7.51743	7.66282	6.47671	7.2813	7.8787
9.62382	8.54614	7.79773	8.04368	7.91297	7.57274	7.16053	7.67173	7.49184	7.49465	7.74344	8.81776	7.89881	8.10287	8.21594	8.48894	6.97858	7.80372	7.09508	6.73497	7.13573	7.13726	9.70464	8.06019	7.7126	8.1278	9.16248	9.80566	8.81157	8.37373	8.12407	7.80395	6.83152	6.8497	7.45367	7.22876	7.88612	8.06161	9.51585	8.06099	8.98467	7.89999	8.75146	8.72007	8.16918	7.50974	7.73687	6.77693	7.1989	8.07445
10.12644	8.51339	7.93325	8.55554	8.45759	7.51211	7.6449	7.67831	7.40967	7.314	7.94236	9.42518	8.20881	8.14917	8.15045	9.04451	7.19305	7.55613	7.05232	7.1176	7.13269	7.34643	9.82963	8.08654	7.75807	8.00155	9.12541	10.25046	8.86293	8.70374	8.03574	7.45464	7.13723	7.13113	7.2891	7.37236	7.7275	7.68654	9.48765	8.35711	8.53829	6.91328	8.056	9.11445	8.0508	7.28205	7.34255	6.48578	7.18266	7.64839
10.1978	8.40885	7.0728	8.6709	8.46877	6.19717	7.83469	7.64019	7.68272	6.6079	7.54846	9.39385	8.04242	7.66177	7.64532	9.08063	6.51512	7.70412	6.98257	7.29223	7.4119	6.38329	9.84076	7.5018	7.61631	7.92662	9.33172	10.34327	8.9834	8.79942	7.70931	7.09466	7.03845	6.30847	6.51177	5.96275	7.55738	7.11825	9.547	8.67236	8.50972	6.81684	7.76611	9.15717	8.21993	7.47644	7.11305	6.17294	6.53495	6.9144
9.84162	8.73881	8.31768	8.25092	8.01033	7.38279	7.30586	7.84723	7.4511	7.06009	7.81042	8.92657	8.16021	8.18092	8.3164	8.75838	7.32018	7.7349	6.98	7.09074	7.47984	7.04897	9.78376	7.90021	7.85706	8.33457	9.15803	9.92701	8.96777	8.52787	8.14764	7.66074	6.19163	7.18398	7.39438	7.21761	8.05446	8.12939	9.65287	8.13327	9.1021	8.01281	8.91643	8.9987	8.44518	7.69824	7.83235	7.21667	7.34146	8.14323
10.07464	8.50904	7.5331	8.45533	8.24313	7.0968	7.57469	7.61544	7.50666	5.85654	7.93032	8.97243	7.95545	8.13914	8.19201	9.4364	7.45331	7.87682	7.42872	7.04196	7.3851	6.76394	10.07766	7.96103	7.84763	8.2735	9.36542	10.29212	9.11532	8.79135	8.1809	7.99346	6.79653	6.87148	7.45348	7.51544	7.90644	8.01615	9.9024	8.60221	9.2098	8.0146	8.97023	9.5509	8.79705	8.04194	7.71398	5.08957	6.76689	8.05281
9.01062	8.51602	7.81106	7.97993	7.05135	7.0985	7.35945	7.78614	7.59375	7.19792	7.38068	8.36695	6.98821	6.84796	7.80245	8.43666	6.92524	7.65214	5.70715	7.25608	7.2546	7.51936	9.2433	6.96887	7.54446	7.77904	8.73039	9.64363	8.61572	8.22614	8.00538	7.20812	6.88116	7.0957	7.10635	6.20861	7.50952	7.68413	9.07713	7.67231	8.71841	7.36444	8.58159	8.42677	7.55667	7.22206	7.50258	5.98305	7.01057	7.71277
10.17561	8.81127	8.35193	8.39288	8.0372	7.41057	7.74287	7.7911	7.48996	7.396	7.97477	9.45232	8.39563	8.30358	8.34846	9.42856	7.72174	7.92904	6.9707	6.80987	7.42311	6.91596	10.18032	6.92617	7.95715	8.41705	9.53657	10.4365	9.19632	8.90049	8.30031	7.91733	7.32619	6.56772	7.61027	7.47966	8.11211	8.15524	9.91525	8.87705	9.06988	7.9288	8.72012	9.50705	8.78821	8.05942	7.92963	6.73982	7.54828	8.25876
10.28845	8.53695	8.0956	8.6062	8.49702	7.52098	8.0288	7.62121	7.14691	6.82379	7.70323	9.6981	8.20479	8.02947	7.9934	9.32344	7.41015	7.83518	6.7214	6.65626	7.47263	6.82392	9.82848	7.52159	7.6419	8.00367	9.25651	10.4272	9.08704	8.87796	7.56827	7.33754	4.53973	6.5874	6.98774	6.97179	6.97387	7.68598	9.45945	8.82435	8.65392	7.39642	8.34715	9.25702	8.40232	7.58352	6.55771	7.03995	6.60443	7.71172
9.70186	8.68986	8.14012	8.14806	8.0532	7.40536	7.15988	7.92296	7.82847	6.69117	7.56569	8.94587	8.05344	8.09376	8.28321	8.48206	6.29756	7.82964	7.2823	7.45689	7.36696	6.80051	9.71212	7.12019	7.82182	8.32995	9.07549	9.78376	8.94812	8.45483	8.18744	7.82283	6.66958	7.07142	7.27946	7.21827	7.96549	8.07144	9.66146	8.40831	9.15165	8.02961	8.97618	8.95025	8.68919	7.72018	7.9358	7.12325	7.46958	8.09804
9.70583	8.61673	8.0923	8.38129	8.12955	7.67676	7.27224	8.02551	7.71859	6.70701	7.5479	8.828	7.9647	7.943	8.07614	8.58899	6.95138	7.86272	6.3103	7.25033	7.20029	7.04248	9.69278	7.08443	7.80911	8.11256	9.21085	9.89709	8.87149	8.45662	8.07037	7.5817	7.08356	6.72309	7.37577	7.09181	7.85241	7.89189	9.63439	8.4776	8.99203	7.9889	8.77368	8.87075	8.49907	7.62966	7.53091	5.81936	7.18834	7.97408
9.70767	8.52241	7.55119	8.308	8.12615	7.69426	7.61215	7.72743	7.34088	7.30713	7.737	8.99307	7.80947	7.95079	8.17557	8.73684	6.62264	7.78672	6.88905	7.14217	7.30985	7.15837	9.94071	6.83453	7.63173	8.19975	9.37094	10.07068	8.9823	8.62463	8.09684	7.64993	7.1989	7.27983	7.1837	7.29034	7.88644	7.9976	9.80071	8.87733	9.08828	7.88781	8.79704	9.25393	8.68065	7.85948	7.69452	6.93194	7.14102	8.06685
9.64521	8.61069	7.95091	8.20458	7.72413	6.70522	7.83398	7.8585	7.70118	6.92644	7.67897	8.89013	7.94994	8.03357	8.21017	8.26552	6.61555	7.89477	6.36519	6.75653	6.94813	7.01163	9.63198	7.79636	7.5022	8.21454	9.16148	9.47547	8.81276	8.18102	7.94128	7.32954	6.4276	6.90745	7.38119	6.75219	7.89104	8.08493	9.53342	8.42816	9.08632	7.89699	8.9081	8.27317	8.04547	7.20877	7.51804	6.28651	7.20624	8.14027
10.10074	8.53756	8.04613	8.76822	8.6544	7.26783	7.87888	7.71328	7.84386	7.06881	7.83506	9.41221	8.06071	7.89168	7.88861	9.0558	5.87629	7.69837	5.99943	7.60909	7.35637	6.5441	9.99768	7.58336	7.49592	7.96472	9.43916	10.4126	9.13817	8.87953	8.06149	7.70861	6.90674	6.87445	7.57021	7.59139	7.80357	7.64805	9.73337	9.074	8.80744	7.586	8.45649	9.22138	8.44463	7.6561	7.45215	7.31126	7.21485	7.79052
9.91135	8.79943	8.28853	8.31721	8.05244	7.16584	7.79602	7.47483	7.32543	7.14683	7.81316	9.02848	8.18957	8.2464	8.33198	9.21468	5.57732	7.99532	7.1166	6.93529	7.24085	7.07573	10.00387	7.58726	7.88569	8.30899	9.42073	10.25944	9.05615	8.76473	8.19354	7.96622	7.06713	6.26674	7.52517	7.46619	8.13516	8.22372	9.83406	8.70908	9.09095	7.96059	8.80907	9.36973	8.60853	7.96285	7.73828	7.04562	7.64373	8.22043
9.79802	8.65954	8.22418	8.42802	8.32899	6.96429	7.68414	7.96657	7.82966	6.21531	7.73473	8.85608	8.07173	7.99441	8.15357	9.03613	7.43508	7.8601	7.15855	7.42781	7.54304	7.1331	9.84848	7.3245	7.8389	8.19359	9.3701	10.03105	8.86074	8.56257	7.95579	7.70421	6.7465	7.04706	6.73016	6.9329	7.72886	7.92273	9.68408	8.56639	8.91348	7.59507	8.57026	9.11582	8.51189	7.81195	7.36531	6.53209	7.17997	7.97276
9.6941	8.63672	7.97807	8.23421	7.79689	7.39217	7.53831	7.83249	7.61756	6.65048	7.46879	8.88124	8.0657	8.14818	8.21214	8.41278	6.60003	7.80767	6.46608	7.21589	6.73835	4.19595	9.56816	7.12284	7.60699	8.26486	8.87839	9.62673	8.74052	8.29483	8.08479	7.85681	6.75863	7.01586	7.42509	7.47134	8.07755	8.14464	9.53173	8.41101	8.95869	7.76003	8.72361	8.47166	8.16018	7.22252	7.44207	7.1994	7.3279	8.16568
9.67791	8.60931	8.13725	8.40501	8.05531	7.08916	7.76309	7.68613	7.49361	6.53055	7.56001	8.75055	7.96474	8.08555	8.31232	8.12789	7.38998	7.9527	6.94128	7.02292	7.12788	7.1516	9.47852	6.18096	7.70434	8.24209	8.92837	9.373	8.78906	8.16543	8.07331	7.70805	7.25665	5.92856	7.23531	7.1533	7.92551	8.14994	9.44537	8.31575	9.08235	7.9434	8.9163	8.36429	8.30449	7.28633	7.50943	7.07967	7.38129	8.136
9.14944	8.4048	7.78633	8.04317	7.4318	7.29355	7.4967	7.75504	7.78087	7.1169	7.59009	8.43958	7.43243	7.63525	7.68175	8.27826	6.70913	7.83066	6.40468	7.38008	7.48159	5.85687	9.10705	7.49499	7.40043	7.94562	8.47558	9.33923	8.40263	8.04536	7.76816	7.29825	7.08507	5.70883	7.27867	7.12219	7.51364	7.7267	9.07067	7.74359	8.53181	7.17254	8.07629	8.43603	7.76349	7.3018	7.39549	6.64871	6.64896	7.67588
9.46948	8.53099	7.3572	8.20419	7.99583	6.99511	7.44374	7.70787	7.70328	7.54273	7.65684	8.57747	7.57381	7.89213	8.01853	8.40047	7.1024	7.76226	6.08295	6.5641	6.6067	7.03247	9.3097	7.70155	7.78814	8.06556	8.75578	9.55735	8.67686	8.23921	8.04623	7.61205	6.73997	7.08583	7.44301	6.47883	7.73566	7.90405	9.21162	7.97487	8.92123	7.83691	8.7409	8.54185	7.92718	7.34297	7.40293	6.98425	6.75348	7.94602
9.8823	8.76762	8.31643	8.58215	8.26613	7.18055	7.52277	7.61455	7.75658	6.58156	7.79112	8.86911	8.18188	8.20228	8.26124	9.03642	7.32882	7.92461	7.52853	7.43316	7.36648	7.39794	9.83721	7.04498	7.86273	8.35061	9.27264	10.12574	8.97476	8.66585	8.16328	7.8945	7.03402	6.74461	7.52868	7.51833	8.08392	8.17525	9.6774	8.54412	9.04941	7.96147	8.7687	9.18207	8.60632	7.73848	7.34662	6.99535	6.94676	8.18995
9.29434	8.44581	6.9914	8.08277	7.77353	7.45053	7.49926	7.83285	7.76027	6.6201	7.9193	8.40635	7.56892	7.94981	7.7814	7.8532	7.24253	7.87748	7.26925	6.18096	5.33551	7.47966	9.22638	7.63844	7.37492	8.06979	8.76708	9.18785	8.66792	8.05862	7.88546	7.57304	6.96722	6.84506	6.77633	7.12131	7.80468	7.97441	9.24642	8.00699	8.98133	7.89413	8.8597	8.13179	7.80198	7.0936	6.97117	7.07677	6.79503	7.93463
9.61379	8.5004	7.62363	8.17579	8.00856	6.60994	6.69846	7.76533	7.539	7.59009	7.72065	8.6466	7.89128	8.06086	8.10429	8.8901	7.49855	7.84383	7.18172	6.9863	7.17083	7.34475	9.57389	7.3502	7.82532	8.17166	8.95913	9.85353	8.91324	8.46949	8.11691	7.78565	5.89625	6.64941	7.42127	6.56488	7.92917	8.13444	9.51062	8.2981	9.12876	7.91264	8.98496	9.00559	8.1918	7.58901	7.0545	6.39874	7.44652	8.09643
9.5693	8.59833	8.13936	8.30824	8.10249	7.54663	7.22438	7.71322	7.59946	7.06281	7.47108	8.64272	7.77524	7.91146	8.14187	8.38194	5.76269	7.78346	6.91128	7.57307	7.27384	7.39946	9.45115	7.53777	7.58957	8.14405	8.94658	9.64095	8.81062	8.24544	7.96657	7.64237	5.96009	6.94003	7.29895	6.46138	7.89993	8.04717	9.36907	8.31416	9.01707	7.9023	8.85406	8.46633	8.2501	7.37404	7.11952	7.07461	7.26478	8.09385
9.68248	8.63658	8.00626	8.428	7.97356	6.61955	7.96503	7.76138	7.60762	7.47255	7.57641	8.75685	7.98629	7.98435	7.97966	8.44018	5.94063	7.81005	7.16906	7.09993	7.41778	6.90968	9.59199	7.43479	7.75283	8.08121	9.01951	9.60643	8.65477	8.15273	7.82604	7.50071	7.40254	6.97691	7.18709	6.88519	7.72278	7.98296	9.50425	8.23477	8.83912	7.57572	8.57401	8.41356	7.93365	5.1989	7.19104	6.94028	7.04039	7.96509
9.75457	8.62063	7.86157	8.42289	8.15106	7.72984	7.84452	7.56888	7.80719	5.9594	7.65219	8.75354	7.88403	8.0189	8.23001	8.38907	6.39999	7.82642	6.75937	7.3093	7.30391	6.09122	9.64157	7.56519	7.77582	8.27523	9.33715	9.24934	8.77518	8.09025	7.97429	7.74975	6.81595	6.78475	7.48838	7.14292	7.99537	8.10848	9.57262	8.32481	9.10493	8.05763	8.91533	8.13148	8.03288	7.33624	7.57374	7.34303	7.50138	8.21579
9.90918	8.49567	7.81898	8.66031	8.54818	6.87716	7.57058	7.83755	7.62215	6.83307	7.86857	9.22759	8.14494	8.07408	8.13194	8.74237	7.46386	7.82588	7.48456	6.76502	7.45319	6.78275	10.02269	6.65077	7.34717	8.16524	9.4849	10.08118	8.97403	8.59516	8.07762	7.72361	5.97365	6.92938	7.29604	7.2556	7.79162	8.04464	9.86643	9.04702	9.11574	7.8904	8.84726	8.89367	8.29374	7.23512	7.54259	6.65703	7.24369	8.06334
9.49647	8.53334	7.48959	8.27447	7.91527	5.05019	7.35498	7.94056	7.72914	7.07593	7.8717	8.69535	7.81397	7.92641	8.14403	8.52315	6.55274	7.88037	6.76682	7.26205	7.61117	6.87777	9.50437	8.09938	7.8567	8.23844	8.92958	9.64105	8.84658	8.25707	8.03414	7.77571	7.33832	6.91912	6.97689	7.23883	7.78594	8.0033	9.41874	8.36612	9.09628	7.84448	8.97063	8.50504	8.02184	7.06564	6.62399	7.42301	7.17701	8.07049
9.61744	8.52892	7.99717	8.12892	7.90956	7.22652	7.66724	7.60487	7.64474	7.26865	7.65175	8.78369	7.97371	8.05388	8.20271	8.91549	6.52391	7.80016	7.13213	7.29424	6.24795	6.95563	9.63156	7.05631	7.88324	8.26023	9.01536	9.95325	8.89799	8.50766	8.09354	7.87029	6.67469	6.75767	7.50306	7.35259	7.97745	8.05022	9.5414	8.30031	9.06571	7.89812	8.81839	9.03811	8.39102	7.57239	7.2998	6.8303	7.29906	8.08969
9.60778	8.59821	8.00442	8.32386	8.1446	7.38258	7.64959	7.82966	7.73026	7.04194	7.84439	8.76731	8.00117	8.07523	8.27311	8.25915	7.12107	7.68409	7.37908	6.73459	6.87987	5.63262	9.49802	7.59162	7.69878	8.23963	9.05512	9.47305	8.72618	8.15638	7.97061	7.77458	7.048	6.29198	7.28596	7.31084	8.03648	8.12028	9.43052	8.26785	8.9879	7.89304	8.74513	8.36777	8.0804	7.08231	7.19184	5.9305	7.19606	8.13595
9.44581	8.4864	7.72428	8.18307	6.46964	7.43722	7.11658	7.84431	7.70721	6.74452	7.62451	8.75434	7.65187	7.87035	8.03347	8.98847	6.81232	7.71819	6.22099	7.07993	7.20607	6.14556	9.6196	7.87251	7.63018	8.08158	8.99504	10.05072	8.86781	8.53887	8.08847	7.8046	7.29297	6.45673	7.33087	6.99168	7.79615	7.91185	9.47296	8.24446	8.83967	7.68618	8.59393	9.00236	8.11002	7.64739	7.44446	7.07597	7.14397	7.93384
9.42384	8.56435	7.80409	8.39809	8.14757	6.87476	7.4561	7.82605	7.69341	6.09979	7.86325	8.60827	7.48752	7.72513	7.93841	8.0619	6.40106	7.83596	7.02777	7.3329	7.30705	6.6482	9.29616	7.42575	7.55965	7.96694	8.63054	9.24786	8.55758	7.94786	7.83551	7.48692	6.20739	6.85974	7.38898	6.87731	7.62009	7.79536	9.35227	7.83132	8.88108	7.59544	8.67077	8.05534	7.70531	5.93776	6.75724	6.18508	6.11611	7.72678
9.46981	8.37187	7.50266	8.65727	8.46577	7.5249	7.60881	7.52996	6.9104	6.73856	7.78742	9.04925	6.99635	7.4515	7.83051	9.09096	6.21605	7.67591	6.82688	7.41006	7.33027	6.53674	9.79093	8.12094	7.73411	8.01346	9.12631	10.19624	8.90151	8.68236	7.98946	7.21395	6.87116	5.66356	6.88015	7.2209	7.64275	7.87176	9.64609	8.66409	8.86321	7.00284	8.48988	9.10592	8.3228	7.64772	7.28924	6.94013	7.05234	7.88178
10.36999	8.7525	7.1809	8.89492	8.93858	7.56106	7.89656	7.89055	7.6072	6.86024	7.59992	10.14972	8.52212	7.70611	7.20591	9.11897	7.28272	7.54546	7.13332	6.94924	6.70782	6.64294	9.59952	8.58205	7.33888	8.44755	8.86703	10.35126	8.2346	8.76667	6.70599	7.6352	7.57959	7.13386	6.98106	7.48593	7.41249	7.43199	9.21182	8.37365	7.15343	7.43604	7.69675	8.47349	8.32436	7.62624	7.59292	6.42017	6.9429	6.01614
9.55961	8.5467	7.77574	8.20561	7.96934	7.34389	7.6268	7.85816	7.79164	7.06388	7.74262	8.62081	7.85451	7.96177	8.01499	7.94241	7.15228	7.90678	6.09959	7.3168	6.94356	7.26221	9.28505	7.49346	7.63129	8.10899	8.93166	9.16331	8.57926	8.03167	7.69801	7.56602	7.09326	6.55704	7.33677	7.0183	7.78034	8.00619	9.26056	7.85298	8.85549	7.84915	8.62947	8.04129	7.94388	6.30515	7.36262	6.79909	6.99529	7.96396
9.92003	8.56575	7.77602	8.65136	8.52145	7.62025	7.63001	7.87226	7.83635	7.31608	7.69688	9.04092	7.98751	8.02025	8.14367	9.36668	7.11968	7.82781	7.26323	7.08951	6.53075	7.2047	10.10829	7.78998	7.44168	8.13314	9.55646	10.40652	9.14271	8.88994	8.07535	7.9675	6.51092	7.08634	7.23305	7.34011	7.95941	7.90041	9.90007	8.7272	9.10657	7.99343	8.77334	9.72263	8.99074	8.30438	7.58869	6.86069	6.89455	8.04949
10.00845	8.60525	7.82437	8.71391	8.4542	7.31403	8.23619	7.43643	7.52692	7.26925	8.02125	8.86727	7.88739	8.09626	8.22298	9.51865	7.86044	7.96047	7.55067	7.26953	7.46588	6.73307	10.14994	7.41076	7.89288	8.33768	9.76134	10.29405	9.12744	8.77379	8.07255	7.96392	6.78523	6.94685	7.16743	7.06553	7.89097	8.01097	9.88661	8.48565	9.2324	8.03413	9.03193	9.48855	8.48067	7.93679	7.58009	7.21976	7.34322	8.21075
9.54416	8.48484	7.71708	8.18288	7.94573	6.74751	7.48677	7.88346	7.56523	6.95327	7.91946	8.72993	7.74178	7.91012	8.12414	8.40466	6.04203	7.91019	7.19961	7.10245	7.2608	7.15254	9.39602	7.72653	7.58891	8.17235	8.86966	9.63317	8.751	8.24873	7.97975	7.67804	6.78577	7.11614	7.39379	6.4443	7.83935	8.01002	9.31502	7.98947	8.9231	7.9625	8.72002	8.39035	8.11094	7.38866	7.59745	7.46401	7.33325	8.09851
9.7654	8.64161	7.97256	8.63554	8.51135	6.82008	7.2729	7.65123	7.5627	6.12715	7.68667	8.87802	8.07202	7.89145	8.19469	8.45272	6.97963	7.96481	7.24259	7.29627	7.22866	5.90291	9.73815	6.64461	7.75769	8.22299	9.03497	9.81011	8.87363	8.40735	7.87519	7.74406	6.34193	6.89325	7.29454	7.36351	7.92882	8.04158	9.61825	8.38812	9.04329	7.9894	8.80199	8.77262	8.56004	7.53141	7.43237	4.65214	6.88544	7.98253
9.71999	8.64753	8.08755	8.57265	8.4635	7.66217	7.58703	7.64283	7.53176	6.54115	7.77278	8.91345	8.0212	8.09413	8.19917	8.80106	6.98444	7.6954	6.9374	7.45625	7.11867	6.31563	9.66735	7.8256	7.75332	8.23238	9.05584	9.97646	8.87666	8.53628	8.19775	7.75158	7.20079	6.42088	7.1669	6.96725	7.85295	8.04393	9.50023	8.36366	8.96699	7.92559	8.72543	8.85149	8.22352	7.47044	7.59009	6.66962	7.06708	8.07874
10.51078	8.17496	8.30927	8.87278	8.86246	7.43091	7.8688	6.58332	6.56149	7.16587	7.48	10.11134	8.52438	8.10498	7.93979	9.57506	7.42139	7.76498	6.78373	7.38226	7.59424	8.09823	9.73433	8.52276	7.76203	8.84424	9.9696	9.93419	8.47194	8.63691	7.38438	7.43955	7.27118	7.2133	6.86456	7.70871	7.62679	8.94749	8.40924	8.37181	7.97465	7.52369	8.96922	7.38975	8.32128	6.91261	7.3956	7.55828	7.46409	7.53749
9.62465	8.61621	7.72844	8.17227	8.00041	7.89194	6.51842	7.46992	7.51162	6.41546	7.70669	8.86356	7.87823	8.03307	8.25014	9.09602	6.99996	7.70493	7.00447	7.37803	6.64086	7.22504	9.73472	7.89436	7.86085	8.27982	9.10007	10.15227	9.01664	8.65557	8.27509	7.77472	7.36285	7.10957	7.59543	7.25433	7.94529	8.02721	9.58842	8.18903	9.09319	7.9983	8.91311	9.26448	8.38848	7.82097	7.69873	6.94848	6.71244	8.07167
9.21495	8.43067	7.97775	7.97772	7.09815	6.93452	7.63907	7.78415	7.63829	7.58963	7.7556	8.54022	7.40701	7.86873	8.10564	7.91546	5.86434	7.71056	7.18741	7.35949	6.67134	7.1761	9.19501	7.09797	7.40928	7.99671	8.74025	9.36525	8.70974	8.11405	7.9347	7.3815	6.36443	7.16166	7.34545	7.17895	7.72272	7.94136	9.20846	7.97908	9.01273	7.68233	8.89127	8.29172	7.78105	7.12796	7.14752	6.76561	7.18265	7.95121
9.57561	8.53775	7.98897	8.3034	8.05263	6.58693	7.838	7.5821	7.73611	7.19122	7.58368	8.81287	7.83058	8.06719	8.11652	8.69443	7.09055	7.75429	7.24913	6.65171	6.63594	7.10322	9.49382	7.55288	7.79353	8.13865	8.94769	9.78547	8.80443	8.3491	8.22336	7.74232	6.65283	7.2342	7.47159	7.22833	7.75547	7.97985	9.3395	8.02899	8.91576	7.82357	8.78281	8.63429	7.84794	7.15534	7.61161	7.21946	7.32181	7.97463
9.67236	8.56213	7.163	8.51521	8.33438	7.05747	7.84711	7.7419	7.72782	6.30404	7.83972	8.77781	8.0029	8.00917	8.24285	8.21678	6.97674	7.84128	7.07663	7.37994	6.3463	6.73585	9.49363	7.50903	7.67215	8.32924	9.00635	9.5067	8.78927	8.27194	8.07879	7.70305	7.0303	6.48489	7.46778	7.33984	7.91283	8.1358	9.38296	8.09007	9.01746	7.97542	8.84617	8.31076	8.1209	7.01382	7.37707	6.8137	7.39647	8.10933
9.59795	8.51542	7.15777	8.35708	8.17613	7.62064	7.78088	7.40339	7.80249	7.33916	7.50065	8.74722	8.04056	8.11108	8.26804	8.4843	7.52199	7.89963	6.87873	7.40812	7.50739	7.36477	9.49109	7.61518	7.62872	8.27672	9.02112	9.6508	8.82407	8.28972	8.10675	7.73215	6.63201	6.66828	7.29976	7.18642	7.97511	8.0819	9.36707	7.96488	9.03503	7.87404	8.89167	8.42338	8.00357	7.26965	7.58517	6.81053	7.23149	8.10154
9.43464	8.52693	7.11066	8.19359	7.94965	7.67768	7.55324	7.6986	7.51166	5.92223	7.74445	8.48956	7.61018	7.917	8.06687	8.16038	7.01554	7.88239	6.78858	7.09714	7.34963	7.15707	9.38483	6.68404	7.63503	8.17901	9.19414	9.26298	8.75119	8.07813	7.90555	7.43237	7.16743	6.85676	7.41511	7.05885	7.83348	8.04524	9.35958	8.17318	9.04718	7.75709	8.91192	8.04792	7.65815	7.24019	7.19145	6.4956	7.28613	7.99202
10.21746	8.93018	8.45072	8.6113	8.57351	7.20295	8.4254	7.4551	7.47858	6.86049	7.94792	9.16932	8.34093	8.2759	8.32737	8.98528	7.84566	7.89753	6.76889	6.14152	7.30007	6.90355	10.22671	8.41379	7.90939	8.33531	9.84733	9.59452	8.58615	8.18327	7.91039	7.81167	7.43389	6.53256	7.55481	7.36941	7.93574	8.00687	9.90194	7.843	8.94093	7.34639	8.38814	8.47671	7.88527	7.39974	7.54892	6.93817	7.40038	7.90496
9.76504	8.64328	8.17717	8.52151	8.30263	7.46584	7.26756	7.60409	7.80752	7.12363	7.77526	8.86187	8.09318	8.17526	8.16828	9.30604	7.07104	8.03438	7.06605	7.05576	7.30934	6.97092	9.85631	7.79117	7.76589	8.2808	9.4154	10.31097	9.06685	8.78921	8.19762	7.88231	7.22047	6.66241	7.59044	7.52729	8.03622	8.13978	9.62821	8.36745	8.99966	7.91395	8.79395	9.28401	8.32615	7.66903	7.71176	7.07132	7.15135	8.12554
9.58063	8.55343	7.53118	8.19602	8.01226	6.82279	7.49944	7.82322	7.73152	6.67798	7.9953	8.7675	7.89006	8.0122	8.13872	9.0232	7.30835	7.85877	6.9413	7.18285	7.24163	7.11952	9.71972	6.83398	7.67196	8.20216	9.05508	9.9747	8.9462	8.51598	8.18544	7.74212	7.39739	7.08457	7.45156	7.26179	7.92407	8.07968	9.54156	8.06528	9.09162	8.01137	8.96606	9.00218	8.09426	7.66065	7.50728	6.28002	7.23171	8.02637
8.99282	8.43506	7.39508	8.0016	7.34097	7.44125	7.40012	7.73875	7.59655	7.33361	7.70058	8.30194	7.73011	7.43512	7.76401	8.41286	7.04637	7.8161	7.23246	6.28445	6.67161	6.87691	9.15196	6.87438	7.38972	7.91655	8.62452	9.52267	8.5979	8.0732	7.85596	7.53533	7.21435	5.4824	6.77764	7.15181	7.29062	7.72128	8.94347	7.60779	8.74627	7.61257	8.69576	8.33898	7.6156	7.162	6.70955	6.68144	7.16954	7.5982
9.41778	8.49956	7.95764	8.40821	7.8886	7.58838	7.27673	7.25426	7.65057	7.50262	7.70458	8.60789	7.77015	7.94578	8.09024	8.04144	5.61637	7.82911	6.67143	7.26207	6.66281	6.23576	9.21954	7.57789	7.69668	8.1462	8.77031	9.20221	8.72876	8.13718	8.03608	7.42392	6.49319	6.20867	5.67428	6.20165	7.8379	8.06228	9.21784	7.93433	9.02767	7.88457	8.89167	8.08683	7.71416	6.85063	6.81946	6.63786	7.26754	8.04037
9.58299	8.48786	7.53208	8.46237	8.30274	6.94983	7.79476	7.51861	7.02216	7.12324	7.01748	8.65231	7.6197	7.83164	8.007	8.73795	0.8451	7.87677	7.24251	7.17423	7.51777	7.3544	9.64949	7.29745	7.5653	8.10703	8.94628	9.77562	8.78685	8.34385	8.05889	7.81793	6.88786	7.00092	7.33654	6.34872	7.73261	7.84272	9.49633	8.20009	8.94977	7.82117	8.72081	8.99659	8.3959	7.48784	7.5549	6.63477	7.12128	7.95163
10.43203	8.85006	8.21991	9.0394	8.95009	6.89103	7.91375	7.82101	7.83304	7.20343	7.80189	9.65671	8.52696	8.35695	8.48562	9.05772	7.96294	8.00564	7.04198	6.3471	6.5799	6.87813	10.38886	6.31761	7.98738	8.47478	9.78961	10.3535	9.21711	8.85778	8.14563	7.89289	6.95838	6.11947	7.52314	7.72236	8.09899	8.20172	10.18329	9.23606	9.27469	8.19122	8.86681	9.33458	8.97364	7.99721	7.86412	7.26235	6.84452	8.18598
10.12209	8.54171	7.8888	8.77795	8.57797	6.70726	8.00329	7.81541	7.3745	7.30876	7.61867	9.23652	8.07065	7.95656	8.11521	9.3457	7.11866	7.71483	6.74009	7.18101	6.591	6.97404	10.31392	7.79639	7.69178	8.09564	9.6917	10.45866	9.1833	8.92363	7.96691	7.89492	7.2423	6.94786	7.43157	6.64854	7.6751	7.81862	10.11553	9.11218	9.12802	7.84503	8.62111	9.74547	9.05258	8.32282	7.81219	6.71483	6.36865	7.81024
9.7057	8.54438	7.78992	8.40585	8.18406	7.51261	7.466	7.90438	7.6027	7.21616	7.82332	8.90417	7.94291	8.04393	8.24938	8.57644	6.86053	7.89579	6.87902	7.48524	7.5534	6.74155	9.61292	7.66048	7.66376	8.22257	9.08968	9.73211	8.83	8.32807	8.08457	7.77938	6.62809	6.72039	7.49397	7.01107	7.93116	8.02972	9.46762	8.20493	8.99991	7.97472	8.80193	8.56236	8.18687	7.40958	7.57342	7.0747	7.2279	8.02642
9.54829	8.53854	7.99853	8.2807	7.98791	7.58774	7.42269	7.70588	7.72602	7.24704	7.81209	8.6261	7.87394	8.04668	8.14257	8.81442	6.18303	7.76191	6.29488	7.14952	6.86231	7.42927	9.56537	7.16232	7.74169	8.22182	9.06115	9.93232	8.84324	8.43788	8.09885	7.36077	6.28688	6.63712	7.61807	6.05868	7.77661	7.86509	9.37126	7.83747	8.86289	7.84534	8.65317	8.77913	8.23488	7.3527	7.62776	6.00097	7.33953	8.01351
10.11623	8.58714	8.2076	8.63789	8.54127	6.52242	7.79738	7.93227	7.67234	6.49534	7.63259	9.35935	8.26131	8.24261	8.3795	9.07456	7.52826	7.99311	7.20553	7.32706	7.3772	6.63072	10.05535	7.37518	8.02955	8.40579	9.45295	10.2933	9.13392	8.81022	8.11027	7.6347	7.35582	6.04799	7.37653	7.58863	7.98384	8.06463	9.77261	8.51052	9.11796	8.06718	8.89863	9.31476	8.75246	7.80831	7.72391	6.95351	7.2521	8.08594
9.92359	8.5855	7.83381	8.40845	8.06772	7.58575	7.61845	7.77528	6.9363	7.2736	7.70606	9.17603	8.25002	8.2884	8.43673	8.90863	7.44105	7.79063	6.48241	5.27782	7.21265	6.55798	9.96868	7.43801	7.90245	8.4142	9.23756	10.01303	9.06288	8.56761	8.32762	7.89479	7.20241	7.23703	7.64629	7.60746	8.154	8.20688	9.83396	8.50653	9.27268	8.17822	9.04834	9.08362	8.77581	7.76536	7.89759	5.90566	7.25296	8.22311
9.51704	8.53645	7.78158	8.37092	8.10545	7.48169	7.64009	7.40135	7.71493	7.50917	7.73435	8.9429	7.54125	7.88117	7.88234	8.91218	6.84679	7.62474	7.1881	7.38567	7.54539	6.90667	9.86916	7.85071	7.73764	8.02075	9.04279	10.00068	8.82272	8.52453	8.22638	7.49981	6.9309	6.297	7.20185	7.29006	7.77694	7.75577	9.7341	8.38559	8.87039	7.54104	8.45139	9.26019	8.54901	7.85805	7.83361	6.85702	6.7858	7.82073
9.7628	8.58912	7.8665	8.22834	8.03808	7.56087	7.66919	7.82556	7.56473	7.33366	7.78062	8.91771	7.98961	8.14331	8.16123	9.08138	7.73666	7.813	6.63069	7.40812	7.26559	6.6983	9.758	7.57233	7.82764	8.26643	9.1098	10.1133	8.9772	8.6299	8.257	7.91385	6.99317	6.8221	7.55446	7.55429	8.00436	8.0614	9.60819	7.29764	8.98617	8.00016	8.70528	9.07771	8.2847	7.65022	7.68305	6.53893	7.17603	8.05561
9.5269	8.47042	7.83664	8.27159	7.818	7.21047	7.54221	7.51343	7.39261	7.21549	7.74467	8.74631	7.73778	7.90634	8.29651	8.32669	6.75131	7.89199	6.75603	7.26494	6.88666	7.42901	9.41454	7.45522	7.63374	8.20353	8.89473	9.38404	8.79179	8.18683	8.16791	7.6372	6.75062	7.15071	7.29158	7.40105	7.77091	8.0342	9.3959	8.0452	9.07209	8.02323	8.88031	8.31984	7.89974	5.97723	7.66111	6.93969	7.11904	8.08708
9.67022	8.61789	7.9465	8.14159	7.6617	7.47722	7.57983	7.83268	7.33214	7.01874	7.87093	8.78635	8.03267	8.23923	8.34999	8.77084	7.45165	7.92137	7.58458	6.61702	7.42053	7.17038	9.59502	7.5076	7.88732	8.31908	9.18764	9.90049	8.9118	8.52198	8.1507	7.79331	5.93748	5.48167	7.49171	7.4189	8.02807	8.17089	9.46466	8.09191	9.04029	8.00025	8.80262	8.76179	8.00163	7.32979	7.65046	7.06988	7.12034	8.11085
9.82401	8.56669	7.79521	8.45915	8.28032	7.56111	7.75469	7.87921	7.86727	6.86938	7.59932	9.04609	7.94884	8.03682	8.23648	9.02303	7.49492	7.94636	6.58541	7.1432	7.18148	6.46309	9.85194	6.92111	7.86418	8.3189	9.26328	10.26648	9.0631	8.76958	8.21775	7.85827	7.11043	6.75029	7.454	6.94861	7.91437	8.05152	9.6436	8.76746	9.0503	7.99492	8.79959	9.34967	8.505	7.87963	7.72979	7.19772	7.32417	8.11174
9.66699	8.59925	7.63356	8.28893	8.02155	7.32699	7.50962	7.7919	7.67499	7.47762	7.73845	8.87068	7.97487	8.2047	8.28811	8.73873	6.45653	7.81265	5.99667	7.27389	7.27746	6.42731	9.66133	7.38599	7.82718	8.32893	9.0859	9.87899	8.95556	8.47965	8.25103	7.73102	7.21318	7.04439	7.62127	7.47039	8.02895	8.17367	9.51962	8.13948	9.14399	8.0425	8.96943	8.75142	8.21204	7.60169	7.59766	6.49064	7.5046	8.20357
9.82514	8.67179	8.15728	8.43781	8.14383	6.83875	7.78991	7.87954	7.70152	6.99275	7.82573	8.9614	8.08729	8.30841	8.34465	8.78887	7.36292	7.86829	7.09138	7.04157	7.16114	7.44747	9.65948	7.13104	7.76777	8.40301	9.10543	9.95102	8.99343	8.48972	8.2585	7.82458	6.89217	7.0171	7.58399	7.34419	8.0974	8.19663	9.57875	8.2986	9.1348	8.00012	8.98131	8.83294	8.41426	7.44056	7.71525	7.17347	7.40606	8.17691
10.28821	8.64514	7.88594	8.66534	8.49895	7.19277	8.15009	7.39779	7.82687	7.11764	7.77856	9.2403	8.35692	8.36515	8.44122	9.84316	8.17245	8.0244	6.75038	7.50049	7.00894	7.30601	10.24401	7.44147	7.99958	8.39959	9.65457	10.57894	9.31747	9.03115	7.95987	8.28536	7.37452	6.57328	7.27399	6.97486	7.93398	7.97923	9.97906	8.71204	9.05221	7.85896	8.65267	10.01258	9.06137	8.51493	7.51296	7.2351	7.29576	8.02358
9.55561	8.55088	7.80997	8.13111	7.20858	7.2514	6.39924	7.79083	7.2758	7.24383	7.80429	8.88533	8.04475	8.13388	8.34222	8.57531	7.21645	7.92758	7.59105	6.19232	6.36104	7.14501	9.55792	6.96815	7.89443	8.38546	9.02833	9.80661	8.94087	8.43295	8.23776	7.78148	7.04653	6.44028	7.53765	7.60133	8.04389	8.19083	9.46234	8.10926	9.16056	8.09366	9.0196	8.66232	8.01362	7.48758	7.82215	6.94181	7.50977	8.20452
9.58303	8.53345	7.84597	8.29179	7.86568	7.26416	7.55566	7.75584	7.79306	6.58457	7.75798	8.6829	7.99423	8.19547	8.31198	8.70452	7.33642	7.85827	7.01407	6.88927	6.98154	7.00442	9.55451	7.53143	7.80346	8.32092	9.47289	9.76968	8.92313	8.41354	8.12498	7.62354	6.37271	6.67257	7.43165	7.45122	7.96677	8.17394	9.43412	8.26798	9.12007	8.00245	9.02657	8.6029	7.92199	7.14084	7.68021	5.75401	7.15693	8.20088
9.88467	8.64872	7.93923	7.90354	7.70392	7.44853	7.5052	7.83121	7.64038	7.048	7.76656	8.94396	8.13792	8.15898	8.45669	8.64892	7.21585	8.06386	6.20013	7.22332	7.19716	7.14993	9.69559	7.52001	7.86261	8.43803	9.12257	9.40291	9.0323	8.26062	8.14799	7.96285	6.19755	6.19324	7.54355	7.4829	8.02589	8.23904	9.68846	8.45589	9.36599	8.15002	9.25893	8.5245	8.23712	7.33042	7.62523	6.96958	7.41808	8.26413
9.60841	8.50862	7.79949	7.90816	7.85815	7.62808	7.55758	7.47896	7.77573	6.8446	7.84363	8.80971	7.97739	8.05775	8.31192	8.75761	6.43045	8.00286	7.31614	7.35217	6.56785	7.05564	9.65284	7.49134	7.81286	8.24029	9.03135	9.87281	8.95982	8.46748	8.23246	7.74997	6.95297	6.8735	7.6705	7.39105	7.97048	8.14291	9.56867	8.05447	9.1525	8.05265	9.04674	8.77195	8.09793	7.38187	7.64767	7.01059	7.33314	8.13002
9.68301	8.60455	7.86755	8.0711	7.97878	7.86412	6.22231	7.86712	7.75876	7.0917	7.76231	8.9244	8.10822	8.09246	8.30345	8.67154	6.7157	7.86016	7.04664	7.30826	7.18573	7.14102	9.66932	7.52516	7.90532	8.4083	9.10038	9.86063	8.94085	8.40922	8.2542	7.8473	7.03547	7.21619	7.5199	7.42926	8.09523	8.1864	9.54323	8.17085	9.15912	8.08513	8.99054	8.79092	8.18211	7.37967	7.8495	7.27268	6.88489	8.21031
10.09828	8.23019	7.35582	8.49234	8.45224	7.14368	7.89129	7.81731	7.67006	6.97054	7.70302	9.45087	8.25113	7.95245	8.12434	8.99383	7.20419	7.582	7.02437	7.29946	7.28681	6.69426	9.95787	7.84436	7.73557	8.05369	9.43453	10.31414	9.00954	8.76598	8.14862	7.58842	7.12404	6.92724	7.03795	7.54914	7.64289	7.77178	9.68809	8.75737	8.68884	7.53851	8.32657	9.20581	8.45024	7.78741	7.73482	7.46307	7.36513	7.79811
9.79497	8.63296	7.71738	8.43423	8.30953	7.66589	7.50595	7.66486	7.30731	6.79917	7.44883	8.92707	8.05205	8.17661	8.35577	8.63654	7.44493	7.96078	6.96775	7.31972	7.47475	5.60109	9.76767	7.79911	7.80538	8.28363	9.11026	9.94311	8.95683	8.51853	8.02033	7.57231	6.70819	6.83515	7.2358	7.35663	7.9793	8.07784	9.66689	8.37434	9.1064	8.02502	8.92263	9.04456	8.67873	7.72146	7.67806	6.88674	7.27817	8.10935
9.74843	8.59025	7.60102	8.43991	8.27292	7.67434	6.73347	7.62934	7.59543	7.44957	7.78874	8.94422	7.89964	8.07065	8.2799	8.81025	7.44121	7.90698	6.20958	7.34913	6.13007	6.94466	9.86939	7.85655	7.81898	8.28734	9.20661	10.06115	8.92935	8.6091	8.22107	7.77425	7.04825	6.77591	7.4266	7.50784	7.87651	8.0407	9.72486	8.4896	9.01218	7.9568	8.72812	9.06667	8.66867	7.7066	7.76622	7.30597	7.28381	8.07274
9.62845	8.53879	7.71106	8.11946	8.05373	7.09593	7.65474	7.84399	7.23019	6.96861	7.55467	8.91598	8.03371	8.04405	8.27632	8.33447	6.79949	7.7702	6.59013	7.12211	6.91368	6.92129	9.50509	7.65921	7.70042	8.26094	9.09022	9.56115	8.74944	8.23771	8.05485	7.64757	7.39484	6.91454	7.33244	7.26635	7.90295	8.03496	9.4373	8.16072	9.00349	7.89491	8.75303	8.41886	8.03536	7.03155	7.43273	7.3136	7.3599	8.07729
9.47883	8.50457	7.54268	7.94968	7.92085	7.52342	7.39151	7.6434	7.60907	7.08896	7.76701	8.75365	7.87539	8.03902	8.3315	8.22942	5.74579	7.96893	7.25973	7.29556	6.61596	7.31778	9.38379	7.8171	7.53874	8.25117	8.98809	9.53399	8.83797	8.23099	8.08663	7.64711	6.45949	6.63371	7.43402	7.36469	7.93915	8.05361	9.35856	8.01257	9.13196	8.01298	8.97451	8.32763	7.97267	7.18654	7.54706	6.35872	7.55471	8.1058
9.69516	8.56449	7.98731	8.35893	7.79789	7.22107	7.90429	7.673	7.71742	5.95114	7.89546	9.02248	8.03077	7.9129	8.04456	9.17231	7.05109	7.69919	7.23305	5.95912	7.34778	7.0599	9.90536	7.99434	7.72818	8.18282	9.23876	10.29722	9.02047	8.75743	8.12819	7.78762	6.47367	6.56736	7.43481	7.59585	7.93095	7.94977	9.67246	8.53251	8.77909	7.40831	8.2217	9.25849	8.55228	7.87599	7.77233	6.89648	7.30065	7.9793
9.70637	8.60509	7.81674	8.3554	8.05003	7.18356	7.23095	7.85832	7.66246	6.51693	7.69733	8.88789	7.9777	8.09689	8.36282	8.32653	7.45686	7.51764	7.12599	7.4304	7.35734	6.85488	9.56867	7.4037	7.73959	8.30937	9.20565	9.58073	8.80901	8.28784	8.12216	7.75314	6.43297	6.83827	7.14027	7.63652	8.09872	8.13861	9.52524	8.27532	9.05402	8.06441	8.82715	8.5476	8.30262	7.4327	7.56474	7.13874	7.35551	8.17677
9.75033	8.5246	7.49683	8.41646	8.31501	7.53949	7.77444	7.85429	7.66326	6.30431	7.91087	8.90855	8.07448	8.05433	8.30516	8.56467	7.32372	7.89188	6.58904	6.86937	7.23327	6.31045	9.67854	7.40261	7.85587	8.21981	9.3389	9.8209	8.89426	8.4747	8.12079	7.83768	6.11737	6.82334	7.63673	7.49665	8.04111	8.09142	9.5656	8.2731	9.04502	7.9323	8.80266	8.72211	8.19855	7.30249	7.7052	7.28081	7.46942	8.13506
9.6405	8.65607	7.9124	8.20474	8.07353	7.19074	7.73696	7.74606	7.40607	7.39316	7.81142	8.90286	7.96447	8.12898	8.19242	8.77673	7.14894	7.87426	7.31594	6.90478	6.90027	5.21647	9.53593	7.0564	7.62785	8.25358	9.29818	9.8481	8.8619	8.44595	8.1691	7.78219	6.08486	5.48224	7.51447	7.52024	7.94351	8.04377	9.47435	8.23926	9.03072	8.04496	8.82723	8.77551	8.07573	7.4503	7.69949	6.34197	6.03186	8.07452
9.91354	8.66387	8.00435	8.2953	8.10777	7.74055	7.34986	7.82583	7.61223	6.77983	7.70528	9.10721	8.31384	8.34085	8.53277	8.91684	7.34582	7.92039	7.27889	7.27117	7.15791	6.84728	9.77095	8.12827	8.10322	8.52651	9.35623	10.03334	9.09218	8.58958	8.40967	8.01668	6.91163	7.12729	7.74737	7.54742	8.18992	8.30783	9.68782	8.27589	9.27524	8.22341	9.06812	8.91385	8.39115	7.59031	7.99174	7.46437	7.6457	8.37017
9.60443	8.49197	7.8874	8.10696	7.74018	6.65447	7.44217	7.83361	7.45443	7.35616	7.8356	8.77548	7.94029	8.2078	8.34292	8.25588	6.59728	7.76002	7.10165	7.00949	6.06838	7.19081	9.52053	7.13413	7.56526	8.29578	8.96781	9.58125	8.84999	8.28512	8.13915	7.78925	5.98617	6.9017	7.4563	6.74235	7.98593	8.08682	9.49636	8.1477	9.09261	7.97886	8.89635	8.5035	8.09232	6.74046	7.67888	7.10378	7.32173	8.21951
9.94539	8.74227	8.17762	8.19383	7.73456	7.29078	7.73086	7.77675	7.89794	7.36701	7.66834	9.05416	8.28291	8.32443	8.45652	8.73277	7.18522	7.95197	7.01567	7.4739	6.54722	7.40642	9.70826	7.45822	7.89652	8.47739	9.11332	9.87638	9.01421	8.47051	8.32956	8.02881	7.07723	5.75548	7.67292	7.66313	8.21428	8.30907	9.62438	8.37633	9.18645	8.17488	8.99239	8.82168	8.48565	7.50904	7.86999	7.37553	7.46321	8.3348
9.52854	8.5823	7.23256	8.04933	7.53799	7.66206	7.4178	7.71159	7.86443	7.5401	7.54358	8.73528	8.02496	8.10817	8.29973	8.24876	6.10516	7.93666	6.29756	7.16634	6.56251	6.89895	9.42785	7.32664	7.81034	8.28071	8.94305	9.63389	8.78967	8.3074	8.11569	7.77515	6.76183	6.17737	7.01232	7.43962	8.00411	8.16778	9.38725	8.06455	9.02513	7.78797	8.75968	8.41715	7.94555	6.75764	7.4302	6.88467	7.00808	8.13115
9.75675	8.57468	7.76235	8.22047	8.12974	7.57679	7.36139	7.70792	7.65363	6.73174	7.81795	8.9796	8.15632	8.12969	8.29417	8.71856	7.26676	7.86338	6.94317	6.07305	7.11608	6.95322	9.71837	7.87833	7.31901	8.29977	9.14378	9.98449	8.9067	8.53634	8.05339	7.96372	7.2726	7.22122	7.62453	7.44236	8.00359	8.14306	9.63184	8.42884	8.98531	7.79533	8.6493	8.93871	8.22531	7.5352	7.63377	7.42422	7.5032	8.19237
9.88178	8.65457	8.13202	8.53208	8.30225	6.37676	7.47803	7.69632	7.41956	7.49892	7.65192	9.01834	8.13285	8.21044	8.33814	8.51564	7.11674	7.93083	7.41032	7.0605	7.54424	7.03305	9.70326	7.10818	7.84991	8.36603	9.16544	9.9018	8.92954	8.49292	8.14547	7.8589	6.56573	7.01843	7.50021	7.54501	8.04505	8.20862	9.63125	8.92876	9.06619	8.0576	8.78887	8.93132	8.50544	7.57183	7.55205	7.33444	7.55982	8.25895
9.12057	8.37236	7.13458	8.1127	7.60133	7.09678	7.67137	7.66916	7.68063	7.15977	7.59288	8.44854	7.39673	7.59878	7.78649	8.11936	7.04019	7.68834	7.44095	7.28856	7.37666	6.96545	9.04207	7.52424	7.60713	7.88365	8.53213	9.39394	8.46274	8.12564	8.00102	7.35784	6.60954	7.27971	6.59205	6.5049	7.63029	7.85338	9.02958	7.79904	8.61378	7.29552	8.39271	8.34329	7.63432	7.12043	7.23823	6.99585	7.094	7.76369
9.69479	8.70621	8.11309	8.09252	7.70111	6.3381	7.51402	7.41001	7.45225	5.81428	7.42038	8.78187	8.06463	8.21819	8.29391	8.62693	7.27945	7.84955	6.67362	6.76786	6.77931	6.94955	9.53346	7.0909	7.84508	8.36232	9.03919	9.80958	8.90949	8.42707	8.17491	7.82082	6.33169	6.3285	7.5356	7.39586	8.0649	8.23325	9.49814	8.28969	9.09967	7.99954	8.9156	8.7422	8.16999	7.26051	7.74255	7.06408	7.35416	8.30922
10.14632	8.64292	8.13784	8.72171	8.56225	7.78522	7.97453	7.52966	7.5079	7.08392	7.84781	9.35367	8.31293	8.29012	8.34044	9.30644	7.47156	7.91634	5.69831	6.55438	7.03151	6.45504	10.25887	7.54703	8.09079	8.49878	9.57429	10.46979	9.24738	8.95248	8.26947	7.95232	6.87086	6.33391	7.42952	7.7378	8.14834	8.23545	10.06114	9.5887	9.1987	7.92905	8.86792	9.52754	8.90097	8.12541	7.90838	7.38374	7.50168	8.27398
10.31686	8.631	8.20866	8.62849	8.41835	7.18976	7.39605	7.74316	7.27833	7.56503	7.84853	9.66417	8.49635	8.19988	8.13283	9.28777	5.75487	7.81938	6.96205	6.82399	7.26687	6.61015	9.99505	7.09763	7.90826	8.09384	9.38633	10.55095	9.22989	8.99463	7.8674	7.3756	7.10844	6.95216	7.33694	7.63086	7.84637	7.72515	9.71311	8.90547	8.71998	7.31106	7.99257	9.6536	8.68155	7.9754	7.01418	7.07004	6.52984	7.63386
9.46234	8.43217	7.58297	8.11218	7.95874	7.62159	7.39655	7.65905	7.56502	7.4717	7.63153	8.73071	7.82859	7.93157	7.99941	8.64443	7.40487	7.77014	6.97175	5.08789	6.36383	6.85626	9.57768	7.48099	7.60448	8.10926	8.97774	9.84648	8.81119	8.41613	8.11726	7.75807	6.48766	6.88465	6.69997	7.24541	7.74838	7.97428	9.44853	8.05644	8.93777	7.86492	8.75553	8.90037	8.3333	7.3688	7.54067	7.25051	7.08434	7.98994
9.79617	8.67688	8.02373	8.19401	8.19117	7.593	7.73179	7.59263	7.63619	6.63054	7.73132	8.96136	8.16909	8.26012	8.37551	8.38079	6.66984	7.98489	6.22534	6.64984	6.368	5.80855	9.65876	6.79319	7.84453	8.32482	9.12069	9.73761	8.93229	8.37239	8.17977	7.8236	7.27299	7.09252	7.38438	7.66425	8.07977	8.19258	9.59503	8.50037	9.15145	8.04815	8.95357	8.47188	8.15118	7.03608	7.54394	5.27283	7.47019	8.22949
9.67108	8.54697	7.49762	8.10353	7.72219	5.76918	7.51831	7.6857	7.49111	7.00551	7.70256	8.90044	8.15208	8.23546	8.33511	8.65042	6.75376	7.87842	7.02039	6.98829	7.0222	6.36174	9.7033	8.12923	7.6851	8.40789	9.13677	9.89017	8.98382	8.46896	8.24121	7.89701	5.48614	6.92481	7.18862	7.36505	8.10302	8.18702	9.65435	8.50295	9.20293	8.1089	9.04811	8.83093	8.33014	7.59152	7.78211	6.99593	7.3561	8.24922
9.61704	8.49989	7.19202	8.22235	7.59571	7.30534	7.64775	7.43959	7.66782	7.02977	7.86988	8.90287	7.6678	7.92052	8.11278	8.48043	6.9493	7.74848	6.57185	7.10065	7.06395	6.94203	9.73515	7.77444	7.5945	8.08413	9.14765	9.7243	8.7303	8.35904	7.9434	7.70904	7.13093	6.29803	7.09702	7.12973	7.92007	7.96992	9.62529	8.564	8.8812	7.67532	8.57904	8.70901	8.33747	7.12197	7.58717	7.33391	7.24623	7.97713
9.74426	8.57565	7.80053	8.49451	8.36023	6.41262	7.65214	7.84931	7.39594	7.01759	7.56021	8.81813	7.72828	7.94781	8.23619	9.06936	7.64862	7.91933	6.16113	6.92177	6.47001	7.32361	9.94306	7.75704	7.87516	8.23741	9.26317	9.80448	8.92808	8.44384	7.84366	7.71134	5.32847	6.3813	7.53015	7.52499	7.94602	8.08202	9.80654	8.75283	9.19158	7.99867	9.03311	9.04785	8.56554	7.64127	7.4471	7.46021	7.28729	8.1274
9.87756	8.67089	8.13754	8.26312	8.15374	7.63744	7.51492	7.81681	7.69422	6.97367	7.62822	8.9945	8.19034	8.17609	8.36709	8.66363	6.9864	7.86489	6.44988	5.75092	7.14625	7.37011	9.89652	7.85032	7.69169	8.35465	9.24651	9.92639	8.89556	8.48413	8.08246	7.77447	7.29167	6.03754	7.54179	7.27587	7.98459	8.08174	9.82645	8.58025	9.04356	7.77598	8.68944	8.9869	8.57247	7.6074	7.781	7.29929	7.27068	8.11413
10.36888	8.58596	8.45607	8.65216	8.68237	7.62365	7.86296	7.8164	7.70075	7.06738	7.87499	9.69838	8.61367	8.37915	8.34985	9.17988	7.07149	7.7025	6.53878	7.49125	7.3721	6.63162	9.92778	7.8283	8.09145	8.37187	9.04033	10.26291	8.85965	8.68709	8.11369	7.85961	6.81481	6.98352	7.40281	7.86283	8.03833	7.80597	9.63787	8.94461	8.61554	7.50443	8.04466	8.99059	8.25401	7.28147	7.29056	7.79925	7.53801	7.86858
10.81965	8.30197	8.02784	8.92362	8.77005	7.91298	8.08003	7.5596	7.61849	7.20772	7.33386	10.50835	8.82831	8.3927	8.29028	9.34289	7.57192	7.83589	6.75757	6.81699	7.16127	7.36411	10.33936	8.77361	8.03728	9.37374	8.21043	10.62647	8.53736	9.04017	7.85591	8.01742	7.74373	6.11735	7.06108	7.85575	7.89778	8.25278	9.98984	9.09664	8.91798	7.60893	8.587	9.03943	8.53362	7.54992	7.56664	7.37455	7.26469	8.02612
10.1819	7.96122	7.76435	8.55427	8.49271	7.19405	7.398	7.8379	7.73639	7.25875	7.15485	9.91255	8.23765	7.54114	6.22362	8.92886	6.86981	7.68347	7.11555	7.33596	6.93261	6.34502	9.39554	8.08998	6.22641	7.64323	9.02989	10.06165	8.4055	8.50609	7.37974	6.54181	7.0342	7.13033	6.89579	6.88059	7.29329	7.13993	8.97909	8.48893	6.98358	7.32984	7.50526	8.43285	7.73474	6.75962	6.59578	6.50214	6.76254	7.05006
10.64554	8.30201	7.97686	8.92368	8.81337	8.01664	7.80357	7.19716	7.50018	6.01232	7.27119	10.17031	8.45464	8.19522	7.76608	9.62471	7.6705	7.90852	6.8296	6.9423	6.6185	8.15386	9.80394	9.04326	4.28567	8.8352	9.56866	10.46091	8.66495	8.84798	7.42689	7.57589	7.00046	5.62746	6.91002	7.72707	7.65421	8.14051	9.23056	7.56834	8.45291	7.45243	8.68867	8.49324	7.92448	7.44355	6.12989	7.57341	7.45714	7.59034
9.52764	8.47703	7.83875	7.89471	7.54849	6.73018	7.73143	7.78609	7.63672	5.95025	7.88018	8.83288	7.76372	7.93224	7.96354	9.13214	5.66563	7.88108	7.29387	7.64177	7.36436	6.61579	9.63373	7.92212	7.72131	8.18623	8.99953	10.18789	8.93461	8.69047	8.3465	7.68788	7.16692	6.73449	7.60211	7.43625	7.82899	7.82931	9.47729	8.13144	8.75363	7.5588	8.43809	9.16474	8.08774	7.64348	7.92636	6.74104	7.22684	7.91453
9.9971	8.41957	7.5579	8.54888	8.40951	7.17078	7.74218	7.74337	7.64956	7.42549	7.82977	9.50689	8.30878	8.13823	8.20999	8.70753	7.2526	7.66448	6.83627	5.94477	7.29615	6.8181	9.65762	8.06518	7.78506	8.25138	9.16198	10.00044	8.85323	8.50864	7.87944	7.52746	7.13941	6.89587	7.6966	7.56019	7.85662	7.85099	9.45719	8.52755	8.83426	7.59713	8.644	8.79039	8.08603	7.19813	7.31009	7.11168	7.15419	7.89632
9.95902	8.74075	8.07873	7.9013	7.50234	7.24325	7.41855	7.77373	7.68813	6.73099	7.70919	8.97728	8.26035	8.39613	8.50909	8.44659	7.48568	8.06299	7.19552	7.03372	7.32682	7.05155	9.82001	7.94941	8.03679	8.51677	9.24177	9.60023	9.0823	8.42553	8.16361	7.91911	7.13714	7.11047	7.45773	7.73553	8.18985	8.36629	9.81374	8.5835	9.38926	8.31314	9.2529	8.6746	8.68406	7.70066	7.82797	7.12593	7.55388	8.39797
10.27348	8.57929	7.33648	8.785	8.58929	6.61313	7.67874	7.47059	7.24414	6.17362	7.89694	9.48168	8.30473	8.28765	8.34758	9.51625	7.62776	7.80413	6.7627	7.44388	7.26609	6.92683	9.8467	7.61152	7.63446	8.33927	9.18347	10.36486	9.09969	8.82758	8.19215	7.86311	7.27498	7.57426	6.93479	7.62797	7.97727	8.02389	9.65987	8.58876	8.98063	7.95495	8.69342	9.19933	8.681	7.44806	7.65719	7.35149	7.38978	8.12562
9.56892	8.49514	7.10192	8.00036	7.63704	6.80437	7.52629	7.74882	7.91479	6.96022	7.66263	8.75489	7.92449	8.15331	8.23444	8.71294	6.17656	7.78376	6.92186	6.66668	7.33348	6.74407	9.56949	7.89974	7.80998	8.30698	9.00552	9.8675	8.93723	8.45751	8.20543	7.83146	5.64951	6.24294	7.19909	7.01785	7.98488	8.10027	9.46511	7.92418	9.0922	8.06213	8.9762	8.81761	8.06095	7.54191	7.84105	6.64025	7.46246	8.12122
9.87708	8.65441	8.07532	8.07343	7.96617	7.22728	7.75823	7.54993	7.487	7.23326	7.76809	9.04221	8.31733	8.25053	8.31958	9.22713	7.28042	7.99978	6.64075	7.32503	6.59932	7.0916	9.88222	7.6445	7.94367	8.39503	9.1694	10.2504	9.09766	8.75039	8.4106	7.95176	7.00397	6.06235	7.64556	7.62614	8.17306	8.27157	9.71633	8.4302	9.11711	8.09017	8.91346	9.24075	8.42441	7.83226	7.94251	7.36283	7.64383	8.2363
9.80115	8.6311	7.88065	8.08189	7.63692	6.03292	7.57202	7.78387	7.63907	6.74081	7.86012	8.93701	8.08155	8.24801	8.32553	8.83741	7.44686	7.9412	7.41038	7.30018	7.13516	6.6192	9.66096	7.61827	7.72295	8.30827	9.16504	10.03829	8.99237	8.59252	8.30062	7.71089	7.12324	6.82052	7.63034	7.24737	8.06527	8.12678	9.52457	8.13724	9.07231	7.99709	8.90863	8.91798	8.19916	7.47058	7.81475	7.07867	6.62432	8.17937
9.75213	8.36063	7.44671	8.22227	7.8545	7.1569	7.78734	7.37965	7.77312	6.73032	7.8663	8.8727	7.69561	7.93322	8.1634	9.42266	6.87283	7.79094	6.99126	7.02809	7.1834	7.00451	10.00289	7.85092	7.74	8.21745	9.27055	10.38269	9.13041	8.84582	8.29856	8.10919	7.27432	7.12115	7.5614	7.46215	7.86864	8.00732	9.84377	8.46701	9.08876	7.8487	8.82173	9.714	8.82657	8.18813	7.90195	6.81469	7.34087	8.06503
9.69031	8.50001	8.07943	8.03731	7.55028	6.60831	7.60016	7.56438	6.55364	6.4172	7.81558	8.87401	7.79881	8.02842	8.04542	8.9443	6.29702	7.68198	7.00685	6.25109	6.99603	7.20954	9.83396	6.79711	7.50794	8.16372	9.22036	10.13008	8.94587	8.64303	8.28108	7.73168	6.9199	6.39098	7.40464	7.38737	7.86177	7.93093	9.66569	8.2478	8.96112	7.82493	8.69976	9.09752	8.45461	7.77332	7.83715	6.06526	6.52904	8.01739
9.69844	8.57679	8.08367	8.12653	7.93421	7.63651	7.78822	7.53648	7.33725	6.06677	7.63995	8.9168	8.0495	8.21683	8.26587	8.59177	7.13173	7.90039	6.85362	7.45891	7.45079	7.14546	9.618	6.31843	7.92421	8.32698	9.08631	9.90249	8.93202	8.52252	8.23447	7.71094	7.03431	6.7157	7.36643	7.31263	7.97525	8.09336	9.52225	7.92588	9.06138	7.91073	8.89151	8.69712	7.97097	7.25628	7.8488	7.24262	7.37393	8.16137
10.06487	8.61923	7.73202	8.36143	8.04445	7.50274	7.76841	7.28792	7.5385	6.59982	7.97543	9.27385	8.2567	8.24791	8.30522	8.99653	7.03594	7.93658	6.27615	6.62143	6.73712	6.81028	10.02977	7.85522	7.99535	8.33153	9.47377	10.26029	9.09982	8.75807	8.15107	7.69744	6.43255	6.67049	7.59356	7.4475	8.02196	7.99382	9.82868	8.89421	9.06705	7.89044	8.71575	9.2689	8.50063	7.83507	7.76665	7.06737	7.09842	8.06917
10.10542	8.83409	8.06209	8.41773	8.19757	6.99058	7.91675	6.22309	7.29053	7.03719	7.76294	9.23197	8.36848	8.13006	8.28392	8.8569	6.09879	7.77821	5.9406	7.48012	7.0881	6.37939	10.13228	7.20045	7.89296	8.28516	9.39138	10.25451	9.05233	8.74475	8.12442	7.59911	6.97436	4.71263	7.13517	7.55784	7.98009	8.04004	9.89575	8.90514	8.97525	7.68205	8.57483	9.2494	8.79398	7.79388	7.85609	7.36734	7.13964	8.03906
9.8546	8.54101	7.06045	8.14945	7.16976	6.77348	8.09697	7.64358	7.4968	6.88493	7.85857	8.97038	7.98598	7.96517	8.22199	9.30185	6.85109	7.95592	6.60938	7.00969	7.24787	7.11939	10.02032	7.80163	7.58347	8.28106	9.32522	10.26212	9.03457	8.74257	8.28117	7.88552	6.9424	7.1053	7.44284	7.42463	7.97351	8.08528	9.841	8.39147	9.04455	7.84078	8.74988	9.30968	8.43177	7.86075	7.89029	7.35879	7.29853	8.03767
10.27521	8.61272	7.64509	8.69355	8.53558	6.72093	7.82077	7.33209	5.30749	7.32041	7.9502	9.3935	8.08652	8.13378	8.2205	9.27934	7.05796	7.91442	6.88207	6.78955	7.17064	7.13652	9.90703	6.07608	7.86375	8.26395	9.18727	10.45257	9.18773	8.92198	7.89795	7.62884	7.15963	7.19867	7.31072	7.30304	7.87576	8.01522	9.58185	8.62552	9.01168	7.93264	8.79238	9.42304	8.41139	7.8046	6.94956	7.06046	7.2668	8.05866
9.91793	8.58205	8.10415	7.77602	7.59603	7.3414	8.00501	7.70926	7.00505	7.12629	7.65595	9.02723	8.22566	8.12832	8.33221	9.2732	7.46744	7.89866	5.78345	6.95198	7.46242	6.34661	9.98884	7.99637	7.85954	8.35072	9.4714	10.24728	9.12642	8.74292	8.31226	7.87851	6.51799	6.48237	7.64483	7.10056	8.01669	8.17144	9.77994	8.3855	9.16699	8.06022	8.97174	9.34217	8.64643	7.95928	7.91851	6.90449	7.62838	8.22015
10.2622	7.51297	7.46024	8.67166	8.51259	7.58724	7.76807	7.58908	7.60737	7.15629	7.78003	9.59349	8.07856	7.93287	7.97415	9.26139	7.26489	7.66873	7.15859	7.03817	7.34511	6.65486	10.00552	8.23794	7.46883	8.00125	9.38851	10.38865	9.01242	8.80976	8.04946	7.56351	7.47508	6.60127	7.44442	6.58443	7.64753	6.66863	9.62728	8.74053	8.63769	7.56582	8.01204	9.15205	8.25363	7.55351	7.52052	6.63161	7.09227	7.75324
10.59198	9.01204	7.25459	9.008	8.94403	7.68299	7.65366	7.04068	6.30773	7.24698	7.44331	9.97732	7.71955	8.0693	7.35903	9.92391	6.51949	7.71844	6.7624	7.2087	7.22377	7.91285	9.587	9.30398	7.0581	8.9533	9.73239	10.62934	8.65652	9.06911	7.1818	7.56819	6.80846	7.20161	5.44497	7.44895	6.88542	9.10658	9.02764	6.97253	7.82748	6.46966	8.93443	8.39487	8.16759	7.13963	6.70229	6.60915	6.99515	6.58572
9.79837	8.4704	7.38693	7.97994	7.77501	7.09191	7.76833	7.58047	7.63048	7.05652	7.8086	9.01068	8.17025	8.29009	8.29252	8.92961	7.1375	7.81033	7.02881	7.23939	7.40815	5.88157	9.82905	7.2795	7.91887	8.29241	9.15944	10.06158	8.95767	8.56872	8.28957	7.69803	6.80646	7.00796	7.70774	7.426	7.87654	8.05843	9.60655	8.08698	9.04626	7.94348	8.89277	8.9899	8.25373	7.50126	7.72059	6.79845	7.31404	8.14231
10.23888	8.41774	8.33724	8.51175	8.31525	7.33418	8.10657	7.7597	7.90308	7.26166	7.68005	9.45824	8.26583	8.03469	8.00425	9.20781	7.77344	7.79695	6.86399	7.36976	7.52616	7.28715	9.71838	7.92107	7.76615	7.95562	9.19711	10.08612	8.79181	8.52757	7.13733	7.37041	7.00667	6.03681	7.39835	7.39412	7.6003	7.6482	9.43712	8.41815	8.45282	6.84067	7.66428	8.75207	7.96393	7.17479	5.83115	7.09669	6.83156	7.671
9.83904	8.5554	8.11227	8.02729	7.83429	7.41969	7.84478	7.46609	7.67702	7.28156	7.72218	8.94621	8.13251	8.20869	8.31819	8.7362	6.5704	7.84616	5.53363	7.41128	7.51741	6.03387	9.87867	7.54951	7.79549	8.33773	9.09761	9.95848	8.93904	8.53742	8.3134	7.74735	6.46918	6.52849	7.62937	7.41643	8.00442	8.12128	9.71392	8.14975	9.10869	7.98608	8.8691	9.06316	8.4809	7.72298	7.81804	6.78657	7.20984	8.11836
9.78443	8.5639	7.8843	7.97624	7.25241	6.22386	7.64108	7.83629	7.52024	7.29012	7.78269	8.96236	8.07883	8.16211	8.31319	8.77167	6.67799	7.80518	7.47881	6.62313	7.24033	7.06067	9.86452	7.86439	7.76837	8.3124	9.19523	9.98339	8.91725	8.52734	8.33035	7.90274	6.61618	6.91963	7.46953	7.46953	8.02898	8.06672	9.62976	8.11247	9.03606	7.95912	8.87867	8.85146	8.25492	7.52344	7.90926	7.28654	7.3517	8.14854
9.95718	8.60428	7.6392	7.84899	7.79947	7.80564	7.54065	7.75092	7.80578	6.89509	7.82888	8.99907	8.07855	8.12653	8.20385	8.74456	7.28015	7.77349	6.99088	7.35997	4.65805	7.01757	10.04206	7.51639	7.75782	8.18528	9.15988	10.06504	8.92651	8.60869	8.30093	7.76247	7.22552	6.70301	7.605	7.47342	7.78697	7.95265	9.8162	8.50853	8.99777	7.89945	8.65367	9.12051	8.70269	7.88308	7.82729	6.01732	7.04788	7.89016
10.1787	8.09443	7.34028	8.48716	8.06451	6.6396	7.84257	7.34901	7.65957	7.1644	7.8453	9.77953	8.09357	7.64437	7.37821	9.08487	6.72137	7.70419	7.57716	7.03655	7.28641	7.28981	9.83882	7.76462	7.22873	7.5081	9.32304	10.27988	8.90392	8.72008	6.25954	6.99773	7.32131	6.94516	7.36766	7.35318	6.88947	7.24552	9.43877	8.65029	8.29449	7.16173	6.36097	8.77906	6.16787	6.31608	7.00579	6.58544	5.78996	7.18095
10.212	7.78029	8.17116	8.54976	8.3857	6.56524	7.74324	7.68146	7.70691	6.40685	7.20722	9.65706	8.05617	7.8755	7.48773	9.05969	7.25726	7.62843	7.46482	7.09698	7.4758	7.02663	9.63963	8.17489	7.17792	7.72408	8.99918	10.14823	8.73864	8.56773	7.17163	7.30768	7.44087	5.76019	6.58574	7.59426	7.52223	7.76367	9.23642	8.36267	8.11814	6.72686	6.5769	8.64348	7.13355	7.14732	6.50247	7.1383	6.6151	7.32738
10.06486	8.62859	8.04181	7.78181	7.52169	6.38149	8.00764	7.74918	7.44034	7.09117	7.9102	9.34744	8.15913	8.10305	8.04914	8.90078	6.7272	7.62572	6.98002	6.47182	6.55887	6.83828	9.93937	6.7749	7.58025	7.99404	9.29722	10.04231	8.73817	8.48854	7.91069	7.15968	7.23351	6.78843	7.43567	7.79551	7.92726	7.80098	9.59165	8.7805	8.61627	7.22656	7.94987	8.83564	8.108	7.28246	7.61934	7.13444	7.33344	7.6965
10.26717	8.1664	7.75204	8.45339	8.29698	7.05717	7.56648	7.53589	7.701	7.47207	7.32573	9.79654	8.19157	7.73279	7.65758	9.08974	7.61238	7.61321	6.94248	6.98404	6.95318	6.3654	9.77976	8.12802	7.55917	7.5275	9.11756	10.16452	8.8033	8.60156	7.33775	6.76631	7.50824	6.41333	6.68582	7.73034	7.53453	7.69949	9.33706	8.28745	8.23016	7.14833	7.22634	8.65789	7.69663	5.80465	7.2644	6.53541	6.40865	7.2791
9.91075	8.6041	8.11796	7.87721	7.5585	6.37252	7.93091	7.69412	7.31021	7.27862	7.80505	9.19511	8.26323	8.24204	8.26499	9.14872	6.38433	7.6622	6.93953	7.17158	7.41831	7.07608	10.03599	7.51447	7.60945	8.18257	9.08292	10.22146	8.8975	8.64686	8.23614	7.64773	6.50009	6.0997	7.52271	7.60819	7.93728	7.90424	9.5784	8.14389	8.68669	7.02262	8.21045	9.01234	8.15526	7.59276	7.43973	6.83943	7.24204	8.05194
9.94917	8.53856	7.85797	8.14584	7.83803	7.22056	8.14815	6.99653	7.26842	6.98318	8.03664	9.15631	7.99602	8.01772	7.98725	9.45194	5.45009	7.73614	6.6641	7.25148	6.42133	6.35359	10.1801	7.85683	7.6582	7.92545	9.18403	10.35149	8.97073	8.7682	8.14279	7.79775	7.13136	6.95254	7.57775	6.93155	7.76632	7.74342	9.7581	8.21649	8.68562	6.79649	7.97429	9.32559	8.31464	7.78184	7.44237	6.73539	7.10182	7.75637
10.67789	8.37949	7.84902	8.87933	8.89338	7.6688	7.90293	7.71395	7.22281	7.24922	7.23494	10.23687	8.32479	8.10541	7.50273	9.64883	7.5025	7.74919	7.39648	7.32736	7.42723	8.74923	9.79361	9.02905	6.57877	8.93688	10.17607	10.04333	9.0046	8.67509	7.92657	6.89193	7.82019	7.55509	6.84729	7.0412	6.52507	7.99458	8.56757	8.26864	7.3444	7.02777	9.18798	8.02013	8.4864	7.09758	7.49838	5.48706	5.89604	6.18468
10.38678	7.59009	7.10438	8.59898	8.44613	7.31981	7.9311	7.35001	6.21544	6.84314	7.71186	9.57195	7.85405	7.94397	7.44454	9.67619	7.08952	7.81425	7.29939	6.96331	7.44649	6.73721	9.91219	8.85625	7.73473	8.61589	9.13894	10.32632	8.78301	8.78153	7.06737	7.23348	6.87427	6.4797	6.96492	7.17845	7.3401	8.97482	9.18682	8.04641	8.35935	7.32311	8.29312	8.62864	7.96111	7.43266	7.5288	6.51775	6.66091	7.29295
9.95183	8.52686	8.01211	8.17037	7.60106	7.06808	7.94246	7.66892	7.39906	6.70212	7.94006	9.26169	7.97333	7.7558	7.56902	8.85999	6.45473	7.66042	6.79684	6.7406	7.38183	6.06279	9.57823	7.31036	7.32439	7.72925	8.81886	9.8635	8.54875	8.36703	6.84085	6.72667	7.21728	6.60538	7.26071	7.21611	7.62744	7.28965	9.16098	8.29746	8.14413	6.17565	6.8252	8.59951	7.48766	7.1176	6.58862	7.35886	6.70889	7.57839
10.14209	8.61829	8.09544	7.9704	7.98773	7.06601	8.00724	7.7172	7.44412	6.71696	7.8108	9.37429	8.27434	8.18938	8.03892	9.26076	7.04986	7.66697	6.75608	7.23555	7.39176	6.91014	9.90014	7.22449	7.54389	7.96789	8.93458	10.04201	8.73434	8.48711	7.72056	7.51216	7.09251	6.61955	7.19256	7.63555	7.88723	7.67271	9.55895	8.42701	8.51409	7.15115	7.73546	8.84303	8.04372	7.35813	5.33266	6.58735	7.26527	7.79066
10.14282	8.52712	8.1639	8.35165	8.28048	7.55234	7.64394	7.83936	7.78048	7.41003	7.7255	9.60231	8.11778	7.95672	7.61053	9.15436	7.03157	7.5844	5.91433	7.09936	7.49935	7.50462	9.81606	8.21374	7.18921	7.55632	8.39554	10.0827	8.65453	8.5933	7.62133	7.16628	7.31624	7.2079	7.52948	7.74257	7.51171	7.98242	9.36004	8.25316	8.04263	7.7484	7.5329	8.68843	7.41279	7.3348	7.31501	7.32408	7.24212	7.39082
9.95052	8.36781	8.00681	8.30737	8.00986	6.65986	7.7298	7.81033	7.72643	6.17796	7.80042	9.4671	8.21141	7.75003	7.53608	9.10746	7.23181	7.61327	6.96341	7.45819	7.30183	7.15999	9.54922	7.59957	7.21358	7.77342	8.76031	9.88082	8.58393	8.39885	7.39867	7.43577	6.87118	6.81889	5.26099	7.19635	7.40679	7.00326	9.18808	8.20657	8.09677	7.45482	5.80996	8.55671	7.66607	6.67423	6.82206	6.75475	7.14032	7.22015
10.02663	8.43639	7.89897	7.98825	7.82372	7.14996	7.93738	7.72762	7.9076	7.57798	7.84427	9.43589	8.15868	8.0763	7.92528	9.16696	6.49453	7.74784	6.99633	6.73529	7.21278	6.80669	9.87511	7.81227	7.82541	8.12057	8.97559	10.07051	8.77249	8.51395	7.39779	6.84651	7.00031	6.67808	5.96301	7.55392	7.88337	7.74943	9.47774	8.55298	8.54069	6.09838	7.83016	8.95781	8.033	7.39891	6.76847	6.93485	7.2158	7.76863
10.06799	8.60959	8.24722	7.90173	7.57911	7.2676	8.16625	7.58466	7.43368	7.05993	7.6897	9.08212	8.22188	8.07832	8.16348	9.41111	7.48725	7.90427	7.0597	6.92394	7.34094	6.77746	9.67701	7.67926	7.65002	8.01987	8.78496	10.03788	8.68124	8.4339	7.45531	7.62526	7.32907	6.95764	6.35911	6.73575	7.73479	7.81441	9.207	8.07201	8.33614	6.74902	7.62319	8.9722	8.26338	7.44691	6.74192	6.93236	7.26309	7.75764
9.98461	8.21839	6.56454	7.73762	7.28522	6.93716	8.15403	7.4274	7.58542	7.26898	7.73248	8.80538	7.40489	7.91221	7.91213	9.6395	7.52067	7.80711	7.20301	6.09491	7.34714	6.67601	10.16762	7.84537	7.73458	7.88379	8.77112	10.09132	8.79539	8.52741	7.55279	7.66256	5.79475	6.2657	7.17823	7.0423	7.75157	7.78417	9.83385	8.23068	8.81569	6.66799	8.26908	9.2505	8.45946	7.73	7.26887	6.38821	7.12347	7.62644
10.16728	8.50798	8.00003	7.63205	7.41032	7.32622	7.92777	7.78435	7.46132	7.2627	7.76678	8.9729	7.99865	7.97569	7.92471	9.61796	7.4513	7.70679	7.16964	7.23873	7.4472	6.85759	9.94496	8.08878	7.48841	7.98751	8.70882	9.75901	8.48739	8.24383	7.62978	7.90277	6.95245	6.39371	6.80598	6.25494	7.51502	7.65748	9.45435	8.36544	8.50488	6.64395	7.76829	8.87386	7.96056	7.39595	5.99127	7.51218	5.88543	7.60002
10.03211	8.54012	7.52735	7.95058	7.7644	7.47874	7.96536	7.23345	7.23768	7.36094	7.92552	9.32466	8.07735	7.80855	7.79532	9.02971	6.85559	7.88477	7.10417	6.69887	7.21999	7.30009	9.85238	7.91466	7.66864	7.87879	8.90524	10.1437	8.80468	8.60497	7.69896	7.61904	7.08034	6.73582	7.15328	7.24484	7.41964	7.48703	9.46917	8.50188	8.44661	7.42915	7.70214	9.23302	8.48728	7.65459	7.15504	6.93784	6.86889	6.71006
10.25953	8.39181	8.60112	8.5733	8.40233	6.85726	7.75763	7.90579	7.47343	7.16738	7.66649	9.40418	8.23385	8.06487	7.81945	9.4393	7.49672	7.72298	5.99736	6.87566	7.46709	7.1744	9.79739	8.07677	7.72432	7.85572	8.75138	10.13007	8.75149	8.62442	7.37348	7.19581	7.12948	6.68354	7.34305	6.89823	7.77212	7.56509	9.26357	7.92753	8.13929	7.22147	7.81742	8.79842	7.28315	7.55022	7.38793	6.63682	6.10889	6.61908
10.10019	8.60955	7.90016	8.21494	7.57008	6.77092	7.78137	7.68929	7.92538	7.1429	7.83755	9.35079	8.29073	8.21395	8.10397	8.85312	6.79826	7.45534	7.25586	7.13834	7.35233	7.01348	10.00438	7.76373	7.62951	8.14217	8.9339	9.92786	8.68548	8.42103	7.79988	7.24835	6.71597	6.97927	7.34332	7.47891	7.8992	7.84428	9.54432	8.40038	8.60789	6.93859	7.87701	8.74772	7.98021	6.91593	6.72201	6.7686	7.32397	7.81271
10.08081	8.60518	7.64187	7.96013	7.93106	7.06548	7.94559	7.65077	7.46569	6.79134	7.98807	9.37184	8.22607	8.19125	8.2705	9.18445	6.86914	7.75591	7.04516	6.53595	7.14049	6.71735	10.07351	7.24557	7.75186	8.31025	9.36852	10.15712	8.93806	8.63316	8.18313	7.56122	6.92725	6.13261	7.21032	7.71657	8.02138	8.05569	9.63109	8.61775	8.86364	7.76239	8.52977	8.93001	8.46144	7.55385	7.49861	7.21657	7.46121	8.00378
10.23596	8.26806	8.31405	8.3388	8.17292	7.40732	6.97549	7.80669	7.68474	7.22933	7.82657	9.47162	8.24049	8.13708	7.98209	9.1968	7.23001	7.78861	6.79908	7.17641	7.09454	7.1278	9.78511	7.91325	7.64031	8.05896	8.98847	10.15038	8.81356	8.61761	7.84743	7.40579	6.95676	7.0826	7.14646	7.53438	7.74446	7.63247	9.35371	8.46915	8.35732	6.60488	7.70374	8.89341	7.84036	7.08621	7.25979	6.42702	7.10871	7.68495
10.00114	8.43712	7.62782	8.21058	7.8708	6.86115	7.64329	7.75108	7.06284	7.06594	7.80676	9.20201	8.15281	8.14367	8.23236	8.93216	6.94169	7.83008	7.11847	6.61792	6.73948	6.55786	9.99596	7.66512	7.77285	8.14101	9.22547	10.09344	8.96042	8.63241	8.04457	7.4495	6.78375	6.40569	7.1868	7.1367	7.85919	7.89983	9.70012	8.72041	8.99388	7.8147	8.79247	9.18013	8.5723	7.68228	7.67408	7.03114	7.21933	7.9632
10.17352	8.50239	7.86088	7.9321	7.86797	7.30517	7.60172	7.5921	7.7862	7.38809	7.96304	9.35532	8.19234	8.04779	8.02924	9.07073	6.83234	7.75661	6.4458	7.08698	7.23518	6.93481	9.93303	6.76364	7.62108	8.05309	9.11604	10.17744	8.84526	8.64925	7.84522	7.25702	7.14933	6.9976	7.39187	7.51361	7.77511	7.70608	9.4977	8.72867	8.53153	7.27866	7.93738	9.0597	8.376	7.49729	6.46908	6.01441	7.05089	7.74977
9.80171	8.39894	7.16852	7.93064	7.46175	6.94115	7.86803	7.55385	7.36684	7.49028	7.90204	9.03943	8.02406	8.05561	8.19383	9.04962	7.5555	7.66667	6.73295	7.2788	7.40172	6.44737	10.06956	8.10502	7.77217	8.19084	9.12818	10.09202	8.90836	8.53304	8.0749	7.61104	7.29845	6.74619	7.12153	7.06767	7.88003	7.97982	9.73518	8.58358	8.93809	7.86082	8.65823	9.1366	8.65365	7.78523	7.77849	6.92699	7.3395	8.00117
10.02153	8.67613	8.19141	8.11587	7.73479	7.15839	7.834	7.7463	7.58579	7.08142	7.71737	9.15227	8.0709	8.23198	8.30477	8.88322	6.74246	7.71151	6.92133	7.38196	6.73703	6.29355	10.12183	7.8531	7.39675	8.20901	9.30069	10.19626	8.96705	8.69207	7.97785	7.16615	6.90155	6.80085	7.48882	7.40934	7.91005	8.00707	9.81168	8.79934	8.9084	7.55609	8.43895	9.1755	8.55908	7.74493	7.38498	7.09702	7.3034	8.08394
9.78804	8.5275	8.09542	7.58412	7.65182	7.53213	7.59656	7.76772	7.65955	7.12625	7.69194	9.01864	8.11875	8.18324	8.08214	8.85924	6.14846	7.79697	7.0911	6.69138	7.44218	7.10788	9.97036	7.28402	7.73206	8.13268	9.15716	10.12219	8.86882	8.62939	8.0202	7.64451	6.9413	6.9194	7.50289	7.32375	7.84807	7.94957	9.66422	8.45074	8.80907	7.62074	8.44442	9.06341	8.36609	7.62397	7.59617	5.99571	7.09912	8.00087
10.32414	8.30213	7.6265	8.62783	8.50525	6.14925	7.88794	7.73703	7.50206	5.3113	7.44458	9.56328	8.01877	7.82893	7.91304	9.21852	6.65529	7.70172	7.3722	6.65672	7.21906	6.08389	9.97708	7.56152	7.69728	7.96764	9.29529	10.26877	8.95077	8.75553	7.73854	7.23108	7.13563	6.68199	6.08381	7.42542	7.61768	7.41013	9.62966	8.96425	8.65536	6.41616	8.22492	8.90422	8.19997	7.13285	6.50514	6.95639	6.23525	7.67376
10.48447	8.32306	7.38	8.75056	8.62237	7.96839	7.77506	7.22931	7.44267	7.13735	7.61257	10.20131	8.30067	7.93797	7.50171	9.36634	7.21229	7.78567	6.45546	6.72739	6.96005	7.85371	9.95158	9.02308	7.73069	9.14533	9.74183	10.30202	8.32566	8.68237	7.15602	6.67402	7.66866	7.56557	6.63997	6.17066	6.84232	8.76158	8.79286	8.51678	8.16039	7.87393	8.70717	8.52111	8.14731	7.06169	7.24445	7.54457	6.73916	7.4462
10.19328	8.24849	7.9488	8.57837	8.42541	7.4794	7.56482	6.88684	7.43033	7.27753	7.83276	9.63635	8.22569	8.12213	7.964	9.36021	7.11487	7.78785	6.87046	7.22043	7.24926	6.80505	9.85347	8.59289	7.78077	7.83128	7.58303	10.24125	8.85714	8.70449	7.52683	7.49516	7.20701	7.27533	7.26574	7.5995	7.66636	8.25551	9.45039	8.51221	8.54997	7.63674	8.14083	8.67606	7.58408	7.49637	6.95345	7.0021	6.042	7.70071
10.16947	8.10962	7.21632	8.38033	7.97871	7.55821	7.65332	6.57045	7.7807	6.78986	7.70346	9.7247	7.98326	8.00488	7.63771	9.38754	7.19881	7.60479	7.21065	7.40574	7.18332	5.74424	9.84033	8.05701	7.42667	7.28737	7.97981	10.32614	8.88289	8.78197	7.60978	7.63489	7.09662	6.79673	6.9732	7.49626	7.64968	7.90074	9.333	8.44703	8.34544	5.71925	7.73048	9.00264	7.73341	6.90073	7.24731	6.52008	6.71225	7.3814
10.11903	7.64924	7.57009	8.5093	8.3737	7.59463	7.87774	7.66321	7.79763	6.99565	7.45602	9.71239	8.31425	7.79713	7.44825	8.94569	7.22519	7.57307	6.51971	6.18704	6.48573	6.92171	9.64316	7.96222	7.15336	7.62548	8.51771	9.98416	8.62398	8.44184	7.14983	7.25871	7.08922	6.87308	6.39923	7.36229	7.52454	8.07746	9.04355	8.18919	7.69761	7.08469	7.40246	8.30791	6.99432	6.22049	7.18638	7.27753	7.09132	5.30293
10.07085	8.34957	7.49194	8.05578	7.85239	7.4314	7.27572	7.616	7.61253	7.03133	7.8928	9.47939	7.90272	7.85391	7.71693	8.98031	6.97026	7.70298	7.17884	7.20341	7.2009	5.95777	10.01147	7.72299	6.85997	7.71139	8.9802	10.18297	8.85709	8.63297	7.56025	6.97847	7.46402	7.01657	7.44503	7.54796	7.60452	7.51069	9.53605	8.87029	8.49428	7.49453	7.50881	8.99482	8.07886	7.30591	6.15303	6.4269	7.05681	7.15825
10.16934	7.51741	7.91006	8.5219	8.21611	7.53273	7.81452	7.72868	7.73669	6.04505	7.58422	9.90288	8.46541	8.00867	7.25641	9.09942	6.5303	7.44921	7.04186	6.96077	6.13994	6.85263	9.8314	8.22663	7.5551	7.66639	9.01812	10.05158	8.62284	8.3762	7.33259	7.39714	6.49646	6.64618	5.65788	7.59563	7.49059	8.64449	9.13555	7.01918	7.72609	7.52725	6.93378	8.37536	7.35947	7.47699	7.44337	6.82657	7.0953	7.24939
10.13678	8.58366	8.08169	8.30589	8.05139	7.3066	7.87051	7.24928	7.45674	6.96575	7.7336	9.34562	8.1797	8.0425	7.76167	9.14709	7.50049	7.80325	7.20488	6.98478	7.35451	5.55798	9.58972	7.05575	7.32396	7.97527	8.72945	10.14213	8.83146	8.60839	7.58945	6.06443	7.24139	6.88644	6.9931	6.61306	7.55643	7.35798	9.12657	8.22396	8.11448	6.4888	6.98494	8.71247	8.02911	5.8888	7.36354	6.75169	7.09639	7.52361
10.30161	8.67734	8.477	8.20049	7.95035	7.44249	7.7321	7.40322	7.8525	6.74721	7.619	9.11249	8.36308	8.23378	7.94113	8.66948	7.87135	7.70846	7.01775	6.86538	7.13275	6.99494	8.67945	7.64493	7.55254	8.04213	7.98428	9.34075	8.34279	7.77677	6.95902	7.46495	6.84629	6.61865	6.74923	7.30297	7.79025	7.72597	8.69754	8.02983	7.85347	7.18156	7.48781	8.28492	8.3825	6.20608	6.31093	7.33854	7.08717	7.74036
10.16205	8.4665	8.13561	7.18852	7.71387	7.22991	7.87699	7.60506	7.51248	6.78968	7.77338	8.98335	8.02785	7.76927	7.61126	8.51473	7.2561	7.67776	7.02614	7.38105	7.16266	6.85467	8.87293	7.45685	7.51981	7.81228	7.96627	9.36736	8.33481	7.88612	7.25053	6.74535	6.69338	6.97775	6.89689	6.90602	7.36632	7.29697	9.01096	8.07194	8.00652	6.83079	5.91811	8.27556	8.15568	6.98931	7.03839	6.90457	5.16409	7.24572
10.04055	8.48504	8.31917	8.11772	8.01218	7.04123	7.51285	7.55214	7.58751	7.53713	7.54697	8.87021	7.86696	7.83232	6.5497	8.36039	7.24397	7.46117	7.20382	6.88339	6.71491	7.06811	9.18682	5.32934	7.50044	7.82075	7.77924	9.22378	8.10977	7.58461	6.15345	6.23488	6.78999	7.19138	6.71378	7.08556	7.40149	6.97221	9.38507	8.40653	8.28786	7.05707	6.56246	7.92956	7.74018	6.55971	7.04141	6.04335	7.24664	7.44119
9.93651	8.63152	8.23356	7.59306	6.9653	7.0317	7.91428	7.81924	7.36113	7.20625	7.72603	9.13121	8.1138	8.17561	8.17167	8.98763	6.44216	7.8636	6.87062	6.6711	6.57585	7.16509	9.86852	7.13969	7.60186	8.07918	8.91674	10.09895	8.80533	8.56955	7.91783	7.47314	7.12983	6.88778	7.21657	7.37811	7.97041	7.87109	9.47341	8.15951	8.63501	7.59174	8.29868	8.94458	8.04779	7.3658	6.45827	7.16463	6.97415	7.93097
9.99023	8.7026	8.43619	8.04907	7.89049	6.48901	7.72927	7.90061	7.32491	7.59007	7.99161	9.2559	8.37237	8.342	8.21918	9.10921	7.06146	7.85805	7.20386	7.49584	7.32395	6.23819	10.02094	7.53876	7.78643	8.18782	9.32874	10.17282	8.86387	8.63927	8.0537	7.43402	7.2454	6.67483	7.60395	7.26705	7.92048	8.04595	9.51963	8.12371	8.67028	7.39353	8.29804	8.93539	8.00945	7.25076	7.32758	6.57118	6.96856	8.02349
9.76268	8.50102	7.6427	7.65791	7.17924	7.42161	7.77506	7.59096	7.52415	7.34723	7.93693	9.07413	8.02738	8.17343	8.2298	8.83837	7.12773	7.62201	5.66442	6.34302	6.6692	7.0735	10.06328	8.15042	7.90706	8.19999	8.91923	10.07299	8.89247	8.55936	8.18268	7.62613	7.01427	6.99764	7.64277	7.28324	7.92548	8.04863	9.63511	7.60361	8.8759	7.63153	8.61044	8.86406	7.98047	7.73396	7.5342	7.14856	7.3767	8.04269
10.12913	8.7448	8.30541	7.99804	7.67073	7.65118	8.10639	7.44352	7.23194	7.42262	8.04238	9.26672	8.43265	8.42533	8.2905	9.31351	7.42049	7.80561	6.8902	6.36582	7.03474	6.94459	10.31393	8.14198	7.80395	8.37396	9.28033	10.2677	9.04138	8.73237	8.20698	7.89049	7.07022	6.90449	7.58633	7.51087	8.12539	8.13149	9.86373	8.11585	9.00249	7.83835	8.6796	9.17586	8.38964	7.84734	7.62834	6.88059	6.92898	8.11594
10.2082	8.08752	7.78674	8.45651	8.4773	7.17774	7.76886	7.50265	7.78225	6.81116	7.71502	9.80037	8.30766	7.70456	7.66136	9.03045	7.5728	7.82607	6.98991	7.21697	7.04908	7.83636	9.45472	8.56792	7.4154	7.91143	8.27687	9.94503	8.52893	8.392	6.78877	7.75012	5.29016	6.84316	6.26187	5.5854	7.17749	8.28987	8.90481	8.27077	7.88203	7.55403	7.75637	8.20336	6.37994	7.16594	7.21377	7.04014	6.67441	6.31516
9.63606	8.30256	7.93034	7.80002	7.727	7.50795	7.60603	7.26883	7.54685	6.53845	7.91587	9.04761	8.01729	7.95881	7.92102	8.94086	7.25144	7.5313	7.094	7.28002	7.35563	6.17403	10.04296	7.57805	7.45352	8.00012	8.85892	10.13012	8.84273	8.60775	7.99596	7.65856	7.11175	6.96406	7.7022	6.98173	7.68032	7.65059	9.78314	7.84136	8.78802	7.38113	8.33198	8.90964	7.87216	7.45135	7.38823	7.01726	7.09876	7.66827
9.85751	8.56201	7.55319	7.56571	7.60593	7.38339	7.93534	7.65917	7.72345	7.15243	8.00535	9.14972	8.04696	8.22432	8.37188	8.9554	7.02295	7.87524	6.71597	6.38246	7.35235	7.36049	10.09924	8.17494	7.67413	8.32914	9.00676	10.11426	8.99007	8.6078	8.2495	7.90406	6.54471	6.26129	7.88136	7.30074	8.04874	8.11664	9.74103	8.34736	9.04632	7.79367	8.82592	8.9692	8.19767	7.38538	7.62658	7.27439	7.34852	8.13551
9.82629	8.37819	7.6466	7.58297	7.13374	7.3342	7.89418	7.60983	7.34927	7.43427	7.76742	9.10611	8.08386	8.08138	7.96939	8.85701	7.37004	7.61391	6.75951	7.09743	7.15797	5.91255	9.96187	8.35084	7.88718	8.1967	8.71321	9.86505	8.71386	8.37893	7.87107	8.05754	6.78914	7.29098	7.54468	7.37915	7.89889	7.7865	9.70278	8.36607	8.78218	7.36236	8.37857	8.70214	7.71777	7.61299	7.39103	7.97668	7.38556	7.92258
10.01543	8.61025	7.95627	7.34732	7.24263	7.29213	7.58452	7.76186	7.46504	7.35484	7.81268	9.15087	8.24925	8.27567	8.43826	8.87197	7.24093	7.92943	6.87461	7.15153	7.37908	7.03326	10.21409	8.46409	7.94596	8.34621	9.23394	9.96446	8.97338	8.48217	8.21111	7.98644	7.02234	6.80916	7.67092	7.41715	8.11763	8.2095	9.87893	8.55021	9.19235	7.99761	8.9817	8.94852	8.55776	7.65398	7.63513	6.89236	7.21421	8.17506
9.87697	8.65777	8.28011	8.08314	8.00229	7.46244	7.86115	7.68823	7.58036	7.4308	7.90338	9.08287	8.13154	8.13826	8.05658	8.73778	6.3444	7.81157	6.7521	7.31138	7.1284	7.05232	10.06804	8.00159	7.60161	8.15345	9.04367	10.05136	8.84344	8.53595	8.03227	7.33883	7.26993	6.65049	7.72483	7.3298	8.02283	7.99893	9.68334	8.24086	8.82919	7.43416	8.47297	8.89107	8.15346	7.72157	7.58796	6.7117	7.28133	7.992
10.25637	8.36671	7.97883	8.43001	8.12011	7.67058	6.80884	7.81966	7.45046	7.21642	7.82981	9.64353	8.21967	8.08283	7.95052	9.14787	7.3603	7.84255	7.26472	7.14165	6.54925	4.89201	10.03486	8.33664	7.55859	7.97752	9.03979	10.28002	8.92528	8.72683	7.11372	7.47759	7.03889	6.92571	7.23326	7.14006	7.57451	7.48867	9.53564	8.58378	8.47109	6.87795	7.91868	8.86174	7.96887	7.17114	6.8823	6.56634	7.15628	7.50183
9.81752	8.53193	7.9769	7.38148	7.13529	6.68744	7.79765	7.64191	7.43956	7.35981	7.99651	9.08465	8.03261	8.13311	8.18501	8.97884	6.86953	7.80805	7.04992	7.25684	6.67312	7.06258	10.24365	8.23373	7.72865	8.17803	9.10071	10.11011	8.89644	8.58563	8.19531	7.54752	5.99139	7.17088	7.68735	7.4697	7.99159	8.01166	9.83766	8.09472	8.93345	7.65617	8.6099	8.99802	8.35922	7.78046	7.71845	5.86201	7.35477	8.04774
9.82353	8.52403	7.85029	7.71915	7.42202	7.59876	7.74187	7.86296	7.8061	7.32476	7.87496	9.14974	8.14393	8.10563	8.07053	8.78184	7.25051	7.71114	6.90812	7.20071	6.8351	7.17448	10.17455	8.06981	7.89675	8.15592	8.97179	10.11087	8.83458	8.56589	8.16765	7.65493	6.85175	6.9675	7.79913	7.28239	7.88593	7.89923	9.70603	7.73685	8.7889	7.30557	8.42122	8.90583	8.17043	7.70495	7.60441	5.80391	7.31549	7.94221
9.89008	8.62411	8.31339	7.90807	7.73835	7.19275	7.87562	7.37563	7.13763	6.86538	7.91608	9.24986	8.26248	8.22408	8.10878	8.75082	7.12407	7.58915	7.21366	7.09143	7.29815	6.99609	10.2107	8.25028	7.73229	8.1771	9.0048	10.10326	8.82991	8.57814	8.19737	7.5666	7.04808	7.117	7.818	7.63124	8.03231	7.94003	9.71733	7.59933	8.76578	7.50336	8.4074	8.86849	8.11941	7.41098	7.49651	7.34011	7.33914	7.93256
9.93234	8.67013	8.18618	8.05062	7.83053	5.36031	7.94082	7.1544	7.73074	7.2521	8.03446	9.22916	8.26936	8.13216	8.12872	9.21245	7.12948	7.72375	7.45049	7.36508	7.14418	6.79882	10.30867	8.25529	7.77906	8.18502	9.20246	10.31829	8.99692	8.76377	8.11055	7.56269	7.40033	6.89556	7.74181	7.4956	7.92462	7.87288	9.79077	7.41447	8.83192	7.40755	8.46171	9.15479	8.12131	7.77889	7.50822	6.54371	7.22679	7.94944
9.78879	8.6044	8.22792	6.98323	6.6174	7.13649	7.74699	7.49294	7.63637	7.30567	7.84066	9.16133	8.18546	8.13852	8.12044	8.54723	6.23037	7.79921	7.14819	6.87998	7.42608	7.18075	10.1861	8.08666	7.802	8.13674	8.84606	9.90363	8.72576	8.4012	8.0159	7.33872	6.72469	6.8067	7.73074	7.44164	8.00092	7.91098	9.85849	7.54235	8.93841	7.33682	8.5001	8.66469	8.17526	7.58052	7.41468	5.47928	7.09064	7.95199
9.95755	8.57975	8.15423	7.99292	7.62046	7.66165	7.84496	7.72467	7.389	7.31014	7.9884	9.17027	8.2149	8.18811	8.12644	9.25355	7.13097	7.74529	7.07376	7.16932	6.53231	6.72421	10.30834	8.25747	7.51308	8.19604	9.20257	10.30714	9.00755	8.77284	8.12111	7.76144	6.56675	6.36952	7.70884	7.09138	7.97639	7.93972	9.80931	8.02464	8.85144	7.44407	8.42935	9.27235	8.26608	7.95132	7.54232	5.62412	7.35956	7.96688
10.10913	8.55735	8.23214	8.17625	7.87104	6.62128	8.08672	7.28145	7.50115	7.51433	8.07075	9.59429	8.31751	8.20556	7.86902	9.12502	6.96045	7.51257	6.29596	7.38485	6.8412	6.94507	10.26189	7.85962	7.79596	8.11271	9.32354	10.2771	8.90816	8.71727	7.78977	7.19951	6.82252	7.15696	7.39784	7.43222	7.83378	7.66823	9.76368	8.63361	8.65275	7.0679	7.83653	9.04331	8.17808	7.6898	7.15591	7.24135	6.92549	7.60331
9.62168	8.40126	6.75724	7.76727	7.56192	7.87953	7.33625	7.84156	7.60193	6.97529	7.82985	9.04267	7.93497	8.04098	8.01701	8.62042	7.41919	7.76406	6.73839	6.90382	7.33553	6.83585	10.20556	8.31169	7.51686	8.08288	8.90342	9.96423	8.77368	8.4537	7.95325	7.44892	6.90085	6.65322	7.5128	7.46879	7.76848	7.89977	9.82651	6.78594	8.89197	7.21619	8.59215	8.7186	7.96969	7.61944	7.40279	7.46265	7.21615	7.93522
9.89448	8.56182	8.25106	8.30694	8.21429	7.25135	7.87535	7.63029	7.19988	7.53028	8.07895	9.33742	8.1266	7.9912	7.95143	9.00646	6.70013	7.70429	6.92792	6.03839	7.54379	6.55139	10.25542	7.74584	7.54455	7.99592	9.28	10.27679	8.94436	8.72502	7.97666	7.52266	6.77606	7.09607	7.57185	7.17431	7.7747	7.70557	9.75892	8.3161	8.72307	7.33093	8.20638	9.09726	8.12504	7.68768	7.39272	6.87768	6.73219	7.70163
9.76695	8.53918	8.03052	7.78286	7.82287	6.98293	7.59575	7.87179	7.47882	7.31586	7.80047	9.06154	8.09235	8.20582	8.2723	8.43141	6.45373	7.76314	7.22501	6.89396	7.10321	7.15421	10.08125	8.38799	7.85078	8.2485	8.93379	9.84199	8.77409	8.359	8.11936	7.65843	6.37591	6.73217	7.66874	7.52781	7.97818	7.97626	9.66921	7.00263	8.90888	7.74985	8.6796	8.74463	8.09745	7.54414	7.61766	7.27061	7.38419	7.99168
9.58704	8.35809	7.58093	7.42438	7.13315	7.25939	7.68486	7.64754	7.6947	7.40034	7.6851	8.96974	7.95009	8.0406	8.10449	8.32695	7.34941	7.82296	6.91087	6.90674	6.2817	7.21095	10.06402	8.64894	7.67037	7.93707	8.81137	9.69967	8.69823	8.26632	8.12132	7.56393	7.22826	6.40769	7.73262	7.24064	7.86959	7.87066	9.69432	5.57305	8.93878	7.74896	8.71719	8.55731	8.00793	7.53698	7.26837	6.84797	7.0889	8.00143
10.13022	8.73576	8.26367	8.1675	7.93466	7.01711	8.04672	7.85431	7.88263	7.0178	8.01187	9.3474	8.37714	8.36048	8.41803	9.02835	7.5143	7.91849	6.46929	7.16966	7.17408	7.02708	10.39354	8.44193	7.80336	8.33516	9.23513	10.11166	8.94964	8.59209	8.28305	7.6414	6.49012	6.36105	7.89204	7.74913	8.14472	8.14445	9.98889	7.89077	9.08646	7.80768	8.72777	9.06712	8.48979	7.9104	7.70194	6.72208	7.44785	8.14831
9.63999	8.28315	7.73578	7.78264	6.65934	7.11474	7.97996	7.85076	7.73289	7.5699	7.96598	8.90221	7.72361	7.98262	8.05745	9.17167	7.05976	7.85542	6.78193	7.17167	7.05482	7.20421	10.24228	8.42396	7.61016	8.02934	9.46061	10.20986	8.94665	8.66326	8.13154	7.44719	7.11773	7.37221	7.55525	6.95085	7.77487	7.86337	9.81295	7.68196	8.89593	6.96507	8.58211	9.23963	8.37016	7.91692	7.50541	6.87382	6.92698	7.8753
9.96255	8.64231	8.10538	8.24918	7.97913	7.52137	7.87983	7.66315	7.69889	6.0436	7.88128	9.22481	8.32659	8.2762	8.25665	8.84963	7.17644	7.84399	5.83654	6.70659	7.00473	7.1073	10.29346	8.42051	7.63696	8.27547	9.26984	10.11922	8.91177	8.59513	8.05783	7.03277	7.44841	5.50619	7.75781	7.25009	8.07384	7.97556	9.89956	7.57094	8.98249	7.68862	8.64459	8.8725	8.1639	7.67447	7.38209	6.75151	7.46573	8.10919
9.7681	8.55814	7.81714	7.32182	7.35026	6.58483	8.03993	7.59104	7.79297	6.29305	7.96039	9.01232	7.91853	7.99928	8.09184	9.35293	6.56797	7.83694	6.88379	7.10658	6.97052	7.1325	10.38071	8.52575	7.76279	8.12551	9.20031	10.27722	9.01903	8.73952	8.01812	7.81332	7.14039	6.80843	7.75735	7.34528	7.72403	7.86553	10.02501	7.41385	9.051	7.3895	8.59384	9.4567	8.42824	8.08843	7.50595	6.89954	7.46415	7.93293
9.98455	8.69964	8.45978	8.32337	8.02298	6.14837	8.07354	7.81612	7.56267	7.18283	7.90213	9.2266	8.26298	8.17263	8.16581	8.70441	6.43506	7.57376	6.71128	6.10044	5.97006	7.38777	10.20093	8.03873	7.76621	8.21762	9.29568	10.04914	8.83096	8.53013	7.95654	7.53593	6.51936	6.58426	7.47733	6.89521	7.97618	7.97528	9.74785	7.83329	8.81099	7.35995	8.38868	8.88813	8.24865	7.56233	7.21554	6.49312	6.90097	7.90557
9.94929	8.41053	7.33522	8.01353	7.68735	7.30371	8.17706	7.52679	7.5924	6.74546	8.07514	9.16536	8.02164	8.09146	8.01811	9.30446	7.09715	7.86236	6.85042	4.97947	5.78166	6.44698	10.45832	8.52758	7.46122	8.1259	9.14305	10.34342	9.04447	8.7864	8.03013	7.7668	7.04246	6.00476	7.62227	7.11221	7.87351	7.84445	10.04996	7.66796	8.99192	6.66916	8.36555	9.48367	8.71679	8.0527	7.62342	7.39446	7.24173	7.92184
10.53892	8.44603	8.1961	8.84607	8.64791	6.44366	7.78669	7.28944	7.68946	6.57253	7.8425	9.56833	8.18975	8.17272	7.9336	9.7279	8.02348	7.87682	6.43281	7.47746	6.96287	7.99659	10.2346	8.69039	7.58655	7.28637	8.62226	10.39101	8.87744	8.82859	7.43683	7.61086	6.69067	6.76307	7.47839	7.35057	7.65077	8.88797	9.68957	7.93751	8.71057	6.92153	8.46939	8.8105	6.64625	7.29536	7.45226	7.02513	6.91318	7.85794
10.04163	8.63618	8.21272	8.34563	8.18697	7.50853	7.97451	7.50229	7.5539	7.04258	8.0128	9.31429	8.28877	8.34342	8.18811	9.09539	7.52193	7.70364	6.20652	7.43705	7.47943	6.95915	10.23926	7.37154	7.86731	8.19533	9.06314	10.22052	8.95174	8.68205	8.03021	7.57799	6.21485	6.59354	7.75188	7.39338	8.0254	7.94693	9.74081	8.01478	8.80859	7.63067	8.43076	9.15914	8.36485	7.64502	7.3233	7.15775	7.49169	7.91605
9.84082	8.58462	8.04885	7.82868	7.272	7.49032	7.82502	7.10365	7.06686	6.69229	7.79541	9.06921	8.2465	8.21285	8.20727	8.59389	7.27971	7.80682	7.45098	7.05795	7.14909	6.89217	10.1329	8.45967	7.89822	8.30348	8.967	9.63511	8.73205	8.18905	8.01775	7.63281	6.20757	7.13822	7.77619	7.68743	8.06874	8.10926	9.79746	7.51197	9.03458	7.31665	8.76374	8.50295	7.97132	7.3031	7.43978	6.79264	7.21222	8.16133
9.51751	8.37082	7.34897	7.26623	6.25243	6.91813	7.44931	7.63846	7.5573	7.09271	7.40731	8.73321	7.99554	8.02941	8.05288	7.67833	6.20818	7.6358	6.70017	6.79317	7.42231	6.57483	9.88592	8.56329	7.50142	8.03836	8.7101	9.15092	8.64476	7.92056	7.59709	7.35831	6.66334	6.9074	7.25066	7.45415	7.86081	7.97206	9.54793	6.25771	8.97413	7.67641	8.80821	7.89247	7.61634	7.3223	7.15515	6.79839	6.75382	7.89679
10.05024	8.60931	7.53941	7.7809	7.11999	7.31627	7.93339	7.79916	7.68367	6.72221	7.93514	9.23996	8.15547	8.11774	8.29114	9.02209	6.96591	7.76137	5.87935	6.85282	6.53536	6.79551	10.37577	8.78103	7.73612	8.18513	9.11985	10.16828	9.01378	8.64443	8.13869	7.58881	6.75308	6.75466	7.72293	7.41394	8.01894	7.98803	9.96186	8.56829	9.12177	7.81971	8.88385	9.05747	8.37908	7.74017	7.40547	7.08735	7.45265	8.1216
10.24136	8.54135	7.03694	8.21505	7.99597	7.39728	7.64979	7.6856	7.61329	7.21147	7.75688	9.40452	8.20358	8.13296	8.28773	9.14122	7.59946	7.81894	6.99789	7.12275	6.33739	6.81444	10.5095	8.61841	7.88541	8.21862	9.26813	10.27112	9.0764	8.74068	8.04219	7.28973	7.35556	7.26955	7.48567	7.45519	7.96593	7.96469	10.0716	8.51365	9.15293	7.65239	8.76912	9.21035	8.58616	7.88769	7.62737	6.71859	7.31724	8.09784
9.82654	8.52196	8.13585	7.78226	6.9139	7.32901	7.66436	7.72636	7.40804	7.55157	8.01246	9.25699	8.22519	8.13243	7.94137	9.28686	6.86042	7.76012	6.72524	7.32249	7.16206	7.2516	10.30474	8.03649	7.7251	8.00734	9.15202	10.38104	9.04572	8.81444	7.99119	7.22921	7.20378	6.9214	7.57954	7.40079	7.95608	7.81706	9.82258	5.28032	8.77663	6.43338	8.33285	9.24682	8.09636	7.85078	7.29469	6.70254	7.27685	7.9295
10.01353	8.70404	8.26348	8.17682	8.03884	7.25967	7.95424	7.39044	7.30103	7.27733	7.90011	9.28619	8.39621	8.30457	8.28734	8.75047	7.1328	7.83783	7.06721	5.97782	6.89786	7.21475	10.27783	8.69422	7.79309	8.24196	9.04654	9.96321	8.8505	8.46611	8.06372	7.62634	7.16389	5.85012	7.84034	7.58854	8.13271	8.10071	9.91977	7.77555	9.05387	7.59868	8.7358	8.67263	7.96301	7.52309	7.18701	6.58117	7.52051	8.14134
9.88078	8.56028	8.00675	8.06587	7.60796	7.19887	7.99292	7.22998	7.24946	6.35009	8.00209	9.20057	8.21043	8.2024	8.16524	8.69407	6.3195	7.74944	6.69346	6.64465	6.71432	7.2153	10.30268	8.36699	7.89315	8.17564	9.0661	9.98417	8.83284	8.47041	8.10677	7.46019	7.2415	6.1591	7.81992	7.57414	7.95984	7.97457	9.96102	7.63558	9.02031	7.72234	8.60236	8.83869	8.21828	7.75822	7.72784	6.7406	7.29495	8.05421
9.93025	8.6072	8.08264	8.18369	7.90399	7.10996	7.8539	7.60929	7.45078	6.98228	8.12458	9.16143	8.0798	8.07464	7.90228	9.12293	6.40546	7.79625	6.51115	7.47573	6.61504	6.6957	10.32776	8.37971	7.88315	8.11818	9.25078	10.28729	8.9701	8.75616	8.03737	7.75548	7.11389	6.71291	7.74133	6.68682	7.8502	7.8457	9.88682	7.20105	8.87508	6.52979	8.39613	9.236	8.46005	7.904	7.63768	6.43924	7.0824	7.88812
10.15445	8.44923	8.17059	8.4434	8.22192	7.25927	7.96481	7.77495	7.70282	6.99117	8.11261	9.36936	8.25108	8.11276	7.90946	9.35596	5.48971	7.73911	5.70973	7.23279	7.09984	7.192	10.21003	8.0918	6.73592	7.95366	9.23273	10.39264	9.01677	8.82431	7.82184	7.58224	7.363	6.7939	7.45725	6.40002	7.65244	7.66591	9.69622	8.11981	8.61171	7.4918	7.79541	9.33655	8.28951	7.76034	7.22548	7.06611	6.6544	7.42274
9.98307	8.27328	7.96677	8.05134	7.99137	6.57762	8.11011	7.50488	6.9111	7.39306	8.08345	9.39553	7.99915	8.03082	7.91974	9.13763	7.09086	7.48946	6.76133	6.78694	7.3463	7.21447	10.29748	7.92679	7.52551	8.00768	9.3075	10.31562	8.953	8.77547	7.9161	7.50006	7.0218	6.44902	7.54966	7.33144	7.72962	7.61654	9.81289	8.18919	8.74474	6.85561	8.14294	9.16586	8.24157	7.7857	7.05453	7.11248	6.60261	7.74267
10.10973	8.5965	8.22399	8.35269	8.12004	7.24224	8.15649	7.57183	7.75799	6.69133	8.03495	9.29846	8.30903	8.18755	8.07638	9.3996	7.07156	7.76065	7.12562	7.16702	7.25306	6.65163	10.36679	8.28539	7.92329	8.08495	9.34304	10.3792	9.04036	8.80303	7.93077	7.75008	5.9222	5.82107	7.60833	7.38097	7.88485	7.8405	9.85215	8.04862	8.80935	7.46715	8.26833	9.40767	8.35882	7.88987	6.73078	6.87801	7.01095	7.872
9.76597	8.55391	8.26344	7.90798	7.90249	6.69066	7.80705	7.78463	7.38372	7.63462	8.09472	9.0251	8.11658	8.18202	8.13807	8.84985	7.10538	7.96634	5.96493	7.16623	6.96702	5.65994	10.21025	8.38363	7.61994	8.16365	8.99781	10.08477	8.90756	8.55753	8.16243	7.50202	6.59149	7.08674	7.72591	7.39444	7.94873	8.04337	9.79977	7.24699	8.94658	7.66727	8.64535	8.94696	8.08889	7.72197	7.72715	6.86248	6.80009	8.06272
9.87716	8.53346	8.07166	8.12344	8.059	5.60456	8.06675	7.54934	7.77054	6.39869	8.06607	9.21585	8.22527	8.18324	7.98407	9.28132	6.48045	7.80975	7.35133	6.96518	7.38766	6.71376	10.38297	8.5261	7.92649	8.18059	9.12203	10.27495	9.00149	8.72155	8.21146	7.86386	6.84422	6.46238	7.83017	7.57717	8.03884	7.97995	9.98977	7.32359	8.99388	6.28606	8.5311	9.28447	8.23665	7.94673	7.64089	7.11818	7.49758	7.98118
9.97947	8.68922	8.25399	7.40251	6.89243	5.95115	7.72529	7.64351	7.44483	6.34485	8.01126	9.25217	8.36774	8.33517	8.29759	8.91002	7.52216	7.87329	7.48276	7.15918	5.42054	6.9531	10.33634	8.79008	7.70349	8.28456	9.0859	9.95804	8.90277	8.42943	8.19082	7.60897	7.13461	6.48406	7.88812	7.55516	8.14181	8.13983	9.958	6.83637	9.12432	7.59105	8.83132	8.83162	8.20067	7.81697	7.75936	6.95814	7.44431	8.1841
9.84013	8.65107	8.19205	8.10566	8.09059	7.89496	7.65782	7.72211	7.74432	7.23752	8.02611	9.09134	8.20673	8.22326	8.21029	8.66617	7.34043	7.71209	6.9982	6.60382	7.35463	5.6356	10.18829	8.53007	7.84141	8.22865	9.09305	10.0139	8.85136	8.51155	8.01075	7.48153	6.64845	6.70266	7.77499	7.52483	8.05362	8.06184	9.76414	7.25509	8.93045	7.68706	8.62409	8.79486	8.12085	7.6455	7.40988	6.87344	7.34698	8.08131
10.13989	8.71683	8.42032	8.26251	7.98513	7.31014	8.11648	7.2584	7.50418	6.87486	8.19332	9.34884	8.40521	8.25687	8.04268	9.51033	7.77277	7.94742	7.14435	6.51259	6.9603	7.30123	10.47837	8.19468	7.98487	8.23261	9.23154	10.37357	9.05125	8.82169	7.98876	7.83654	6.81352	6.9925	7.67816	7.40491	7.99443	7.95371	9.99652	7.80938	8.89757	6.95367	8.25204	9.46326	8.34898	8.01687	7.46674	7.09205	7.21497	7.97935
9.92759	8.57056	7.95608	8.13642	7.90405	6.29416	8.17083	7.75866	7.647	6.75879	8.10253	9.16176	8.10683	8.19027	8.08141	9.53475	7.21172	7.77875	7.08061	7.39349	6.78292	6.68267	10.55706	8.53406	7.72532	8.21458	9.25545	10.31845	9.00709	8.77455	8.22241	7.67009	7.40567	6.51194	7.83263	7.47821	7.99709	7.90536	10.15336	7.35628	9.08766	6.70588	8.46483	9.39874	8.37161	7.99474	7.53645	6.67804	7.18446	7.99682
10.1969	8.8939	8.42949	8.27266	8.06096	7.48498	7.89438	7.58381	7.66023	5.80369	7.89488	9.40356	8.54276	8.45476	8.53172	8.5661	7.47584	7.92762	7.14258	6.67596	6.88825	7.28047	10.42089	8.73177	8.09934	8.4596	9.16001	9.83291	8.95397	8.39742	8.20361	7.674	6.95016	6.46821	7.89523	7.87291	8.29993	8.28698	10.05741	7.85447	9.2511	7.92869	9.01321	8.62221	8.26559	7.75959	7.76717	7.37972	7.56813	8.33336
10.02904	8.71962	8.30851	8.0393	6.55521	7.37759	7.90868	7.59066	7.69944	5.71706	8.01765	9.30409	8.44917	8.29784	8.17313	8.98281	5.85364	7.83456	7.03619	6.79976	7.32384	5.63418	10.3393	8.27525	7.97828	8.25801	9.16603	10.21008	8.976	8.68062	8.07493	7.41937	6.82089	7.11613	7.49147	7.58319	8.06794	8.09434	9.9511	7.64849	9.00278	7.44881	8.57179	9.0088	8.16794	7.78553	7.55931	6.41228	7.03317	8.09499
10.01087	8.51559	7.86526	7.8404	7.68752	6.30473	7.89167	7.40068	7.41416	7.03981	7.93358	9.31987	8.32116	8.21993	8.04604	9.28725	6.88239	7.90618	5.12542	7.51785	7.24399	7.30856	10.45853	8.57315	7.73988	8.14861	9.30231	10.2553	9.002	8.72461	8.19729	7.40035	7.2581	6.85519	7.85842	7.46134	8.07373	7.89427	10.06788	7.47842	9.06311	7.6381	8.63183	9.23575	8.30115	7.97521	7.62959	6.57507	7.1411	8.03673
9.90661	8.47452	8.03366	7.83367	7.82086	7.74789	7.88876	7.56588	7.23944	7.38237	8.1146	9.23788	8.20483	8.1746	8.17748	9.1941	7.51546	7.81484	7.33122	7.5716	7.46229	7.15778	10.43574	8.68178	7.61081	8.27655	9.08801	10.20668	8.96984	8.66853	8.14597	7.51681	7.31904	6.35137	7.8521	7.71074	8.09853	8.09359	10.05537	7.48751	9.06641	7.12602	8.66218	9.19697	8.30859	7.86193	7.72556	7.24296	7.50105	8.08238
9.91467	8.50163	7.53156	7.73564	7.33717	7.61578	7.72881	7.66723	7.67017	5.82612	7.84369	9.15208	8.19064	8.06482	8.40519	7.97188	5.7159	7.74165	7.17283	6.03179	6.40234	7.03634	10.36942	8.98485	7.55397	8.35108	8.97398	9.29785	8.84768	8.09092	7.95796	7.46403	6.61027	5.836	7.7896	7.78914	8.06289	8.15392	10.05031	7.83124	9.29015	8.0048	9.09618	8.07006	7.96374	7.59619	7.46348	7.26769	7.5312	8.18248
9.76422	8.49477	7.98954	7.99909	6.63397	7.08666	8.10212	7.37455	7.28662	7.4565	8.14077	9.21329	8.13078	8.09537	7.88296	9.15379	7.03523	7.73361	7.17981	7.10276	7.25088	7.18304	10.35087	8.41134	7.81385	7.95307	9.19866	10.26475	8.96486	8.72179	8.02832	7.42154	7.08304	6.75927	7.73944	7.36574	7.84792	7.53761	9.95985	7.25885	8.9341	7.02398	8.40186	9.22976	8.22104	7.97827	7.4804	6.90563	6.8484	7.79093
9.97932	8.6484	8.18402	7.9707	7.378	7.51291	7.89471	7.71501	7.51165	7.38802	8.04362	9.19241	8.24181	8.2814	8.10481	8.97521	6.33879	7.73919	6.87414	7.28773	7.14109	5.47131	10.33236	8.6063	7.54457	8.17652	9.27576	10.20797	8.9695	8.65387	7.98122	7.29674	7.10486	6.95169	7.8007	7.18287	7.93469	7.91362	9.91649	8.03896	8.98989	6.96387	8.60632	9.03912	8.16201	7.76815	7.45056	6.51429	7.26182	7.99951
10.03108	8.6278	8.37474	8.05601	7.81776	6.70722	7.90302	7.44246	7.56933	7.47873	8.14424	9.34797	8.38108	8.29257	8.17734	9.04251	7.07562	7.66568	6.29314	7.10264	7.44794	7.13761	10.39339	8.36468	7.8713	8.19139	9.13271	10.24402	8.9878	8.69736	8.05822	7.70172	6.85083	7.24466	7.86242	7.67792	8.05005	7.9096	9.96777	7.02624	8.99806	7.25561	8.55469	9.02314	8.15163	7.86859	7.29573	7.13601	7.0175	7.99363
9.80129	8.55622	8.30424	7.75916	7.29018	7.09208	7.95304	7.14802	7.16344	7.40558	8.17814	9.18668	8.13115	8.08701	8.05021	8.90281	7.38562	7.73721	6.90117	6.88873	7.55635	7.12176	10.27619	8.24533	7.66805	8.10515	9.00458	10.18377	8.90622	8.63462	8.06477	7.4544	6.47966	6.83182	7.84246	7.51202	7.91555	7.87511	9.83	7.65644	8.88836	7.34786	8.48921	8.97487	8.02961	7.89428	7.39702	5.67098	7.20795	7.90098
9.84619	8.58056	8.19367	7.77759	7.24246	7.32688	7.89871	7.63834	7.57911	7.16146	8.01283	9.19151	8.16691	8.12333	8.19126	8.95633	7.01198	7.76583	6.98073	7.01964	6.9144	7.3186	10.32187	8.66792	7.5448	8.11653	9.07135	10.21004	8.95706	8.66855	7.99511	7.67785	6.9923	7.29949	7.85205	7.51168	8.09807	8.01601	9.91232	7.55309	8.98149	7.57414	8.61647	9.02389	7.95003	7.8698	7.35212	7.17929	7.29798	8.07089
9.54971	8.37778	7.22979	7.62361	7.61456	7.04952	7.68385	7.52865	7.68312	7.07534	8.06931	9.04904	7.84061	7.91668	7.90694	8.67314	6.87517	7.81781	7.07506	7.27106	7.45796	7.10893	10.16732	8.59817	7.40317	8.09027	8.86839	9.94646	8.80798	8.46384	8.15473	7.80805	7.14592	6.91394	7.84061	7.20502	7.86654	7.892	9.71643	7.42098	8.94274	7.67399	8.68645	8.73506	7.83251	7.69735	7.50516	7.11702	6.89448	7.97566
9.66489	8.51973	7.72344	7.69407	6.56383	7.46558	7.53468	7.78224	7.59665	6.85462	7.82781	8.93951	7.9764	7.96398	8.11717	8.05246	6.70269	7.85372	7.20171	7.64607	7.1107	6.39332	9.96732	8.44356	7.68842	8.13971	8.78944	9.22533	8.47062	7.95326	7.80119	7.67298	7.44852	7.10067	7.46491	7.41231	7.95698	7.96069	9.64133	7.621	8.80843	7.1896	8.5118	8.07486	7.54993	6.40788	6.63711	6.80846	7.48823	8.03657
9.78577	8.4138	8.04089	7.80418	6.86567	5.4997	7.86704	7.09968	7.85479	6.85164	7.91946	9.09274	8.08794	8.12738	8.12737	8.75123	6.44209	7.67107	6.70427	7.25236	7.07747	6.49369	10.26594	8.57469	7.61433	8.10318	8.9546	10.04655	8.85523	8.53893	8.01476	7.60107	7.46303	7.08766	7.68177	7.52477	7.96634	7.91823	9.87288	7.54438	8.94698	7.33487	8.68892	8.79164	7.92237	7.55088	7.41493	6.71067	7.30288	7.98601
9.59296	8.44435	7.2671	7.75171	7.77796	7.48312	7.68766	7.63195	7.50671	7.53246	7.99226	9.03949	8.03004	7.87407	8.07124	8.11906	7.55381	7.61956	7.16306	7.29273	7.4311	6.77336	10.1451	8.66986	7.20543	8.05633	8.65494	9.50075	8.59771	7.99525	7.82511	7.36387	7.06599	6.72736	7.59034	7.4274	7.93058	7.88825	9.799	7.90691	8.96809	7.57241	8.69598	8.28984	7.63329	7.27578	7.13743	5.93326	7.11412	8.02708
10.01426	8.4933	8.13246	8.26842	7.88883	5.63118	8.1018	7.41344	7.15613	7.91024	8.18948	9.33387	8.22862	8.19576	8.04121	9.12808	7.49574	7.72035	7.14886	7.10672	6.87912	7.03814	10.46958	8.50031	7.73145	8.20269	9.27642	10.20218	8.9429	8.68586	8.17083	7.84427	6.73739	7.00226	7.97764	7.47775	8.07111	7.91212	10.10786	8.60034	9.10919	7.73291	8.71755	9.23033	8.35337	7.95206	7.66949	7.37687	7.28588	8.02294
10.08151	8.68524	8.25701	8.22899	7.98225	6.28742	8.02644	7.72004	7.54465	7.83989	8.35206	9.53989	8.49352	8.34001	8.10237	9.27849	6.83634	7.63321	7.21198	7.39241	7.49988	7.093	10.5106	8.22059	7.92341	8.17568	9.0476	10.34061	9.01489	8.77305	8.08905	7.78347	6.62038	6.74786	8.0663	7.53191	8.08415	7.94146	10.05886	8.49049	8.95488	7.1534	8.37817	9.16735	8.11519	7.94243	7.36204	6.11941	7.3202	7.90976
9.82492	8.35019	7.71224	7.97573	7.83358	6.89223	8.22874	7.47344	7.75378	7.38387	8.17341	9.25983	8.05712	7.9408	7.72179	9.32741	6.09547	7.78508	6.7892	7.48414	7.3974	7.03674	10.46262	8.31985	7.63314	7.9762	9.24814	10.34499	8.99522	8.81503	8.02492	7.79541	6.61007	5.15974	7.82797	7.21097	7.77396	7.64994	10.08945	8.64637	8.91862	7.41413	8.05941	9.37993	8.23019	8.10565	7.36853	7.09965	7.04283	7.7362
9.84347	8.60196	7.81658	7.93516	6.87974	7.52106	7.75867	7.48501	7.63349	7.29096	7.99824	9.24847	8.28177	8.14961	8.16265	8.35027	4.88431	7.72567	6.19259	7.35666	7.40345	7.34001	10.33884	8.62008	7.84511	8.24995	8.86703	9.796	8.7116	8.3397	8.14289	7.85836	7.10594	6.89161	7.9619	7.68015	8.06421	8.05944	10.01535	8.38162	9.06701	7.57589	8.64131	8.47121	7.83627	7.70088	7.24029	6.551	7.06715	8.01384
10.11984	8.76995	8.29613	8.06677	7.76528	7.5595	7.60397	8.02953	7.76294	7.06514	7.90173	9.3357	8.42155	8.37203	8.43687	8.52587	7.22895	7.85078	7.02813	7.25405	7.08431	6.84233	10.5235	8.82296	7.81414	8.39588	9.03554	9.59184	8.81135	8.21456	8.14499	8.04939	6.50339	6.05624	7.9424	7.80187	8.21502	8.24787	10.19201	8.70833	9.24922	7.56207	8.87273	8.51095	8.2232	7.75033	7.31733	7.47032	7.59801	8.3053
9.97339	8.4935	8.30599	8.15765	7.51196	7.51617	7.99932	7.51307	7.7176	7.37012	8.20255	9.34589	8.24372	8.23127	7.8109	9.35265	7.25323	7.81485	6.97487	7.08336	7.22871	7.15753	10.46285	8.25945	7.58536	7.99549	9.26104	10.40254	9.04913	8.84434	8.16175	7.82276	7.02271	7.24222	7.80422	7.41486	7.90061	7.69257	9.98451	8.59594	8.81826	6.66916	7.91303	9.49308	8.37916	8.06124	7.49321	7.18953	7.44641	7.60722
9.90563	8.34592	6.67888	8.0627	7.70504	7.34896	7.85791	7.61385	7.48791	6.77313	8.07685	9.2161	8.0946	8.19288	8.02932	9.10852	7.00268	7.60066	6.71259	7.19637	7.43076	6.82503	10.49065	8.54762	7.2727	8.01621	9.11784	10.09523	8.85936	8.56814	8.32313	7.93616	7.32044	6.64006	7.94668	7.45208	7.90499	7.86056	10.14118	8.59272	9.07465	6.99024	8.59922	9.21811	8.38261	7.86635	7.65809	6.84477	6.90864	7.89962
8.77139	7.77104	7.22239	7.30988	7.35186	7.60092	7.50974	7.49376	7.58569	6.82698	7.81025	8.5174	5.81865	7.54954	7.56918	7.89589	6.98574	7.54006	6.68059	7.48801	7.30314	6.94355	9.68466	8.03581	7.23781	7.5724	8.34933	9.22159	8.15091	7.81902	7.77557	7.49505	6.86601	6.86757	7.49044	4.38095	7.41251	7.54156	9.39933	7.72767	8.53403	7.10798	8.09099	8.0906	7.02891	6.29374	7.10746	5.92275	6.00275	7.53472
9.36136	8.19545	7.45442	5.36054	7.63529	7.60665	7.7159	7.52008	7.28863	7.25791	7.96119	8.85774	7.88315	7.75575	7.76641	8.51776	7.25733	7.68055	6.17106	6.93725	6.75706	5.25352	10.09142	8.3537	7.55287	7.79582	8.72786	9.81448	8.68432	8.2926	8.17097	7.61637	6.93369	6.73171	7.61687	7.30111	7.86281	7.73337	9.71356	8.32946	8.82651	6.8573	8.5985	8.60466	7.61703	7.36221	7.00156	6.71074	6.47652	7.74737
9.98716	8.7281	8.36717	8.04871	7.77148	7.39625	8.01973	7.5385	7.79052	7.20481	8.0221	9.26867	8.30097	8.23298	8.20355	8.67256	7.25276	7.88104	6.85798	7.31116	6.59684	7.23083	10.34525	8.51926	7.85347	8.21018	9.10389	9.95624	8.79211	8.45393	8.20959	7.81364	7.05942	7.1765	7.92631	7.2296	8.1411	8.00385	9.96025	7.93789	8.99215	7.38946	8.54316	8.79434	8.08767	7.77703	7.69386	7.00511	7.34477	8.02962
9.50422	8.30883	7.60924	7.30644	7.02481	6.33055	7.6521	7.78916	7.65377	7.06282	8.05194	8.96985	7.71017	7.9393	7.88478	8.57913	7.04388	7.7947	7.16951	7.54806	7.67565	6.00573	10.10893	8.3937	7.68933	7.96761	8.83669	9.93817	8.70786	8.4149	8.07449	7.44835	7.27481	7.07786	7.85399	6.8299	7.87414	7.78801	9.7294	7.7597	8.75581	7.0171	8.45066	8.6664	7.57296	7.55384	7.22195	5.15045	7.28861	7.80227
9.95634	8.62381	8.15136	8.28623	8.0661	7.47181	7.39204	7.76713	7.6294	7.42393	8.03848	9.31745	8.35633	8.14425	7.96069	9.07058	5.90765	7.68667	7.09488	7.35091	6.71875	6.5566	10.37454	8.49369	7.45998	8.09807	9.07684	10.30909	8.9852	8.77079	7.92631	7.54056	6.72529	6.85828	7.88366	7.18538	7.87489	7.7859	9.9352	7.69205	8.86126	7.47028	8.23792	9.13512	8.0231	7.83424	7.29365	6.41141	6.86299	7.72928
9.86301	8.50694	8.20525	7.84664	7.87461	7.5904	7.82978	7.67434	7.72235	7.12182	8.00026	9.35935	8.23289	8.09217	7.86954	8.70137	6.62509	7.61844	7.42134	7.53408	7.24453	6.61689	10.38652	8.39856	7.81036	8.15027	9.05828	10.10917	8.84855	8.60091	8.03837	7.55645	7.26248	6.76063	7.90434	7.59587	7.99404	7.85453	10.04616	8.08165	8.99431	7.33295	8.43973	8.75038	7.78297	7.78452	7.3033	4.66452	7.38236	7.92496
9.81574	8.67309	8.26811	7.92748	7.6494	7.33657	7.77204	7.67648	7.62817	6.90817	8.01198	9.16594	8.26476	8.22458	8.21273	8.41316	7.21352	7.82504	7.16372	7.4779	7.22139	7.33109	10.25022	8.67152	7.86128	8.14079	8.85739	9.87237	8.77932	8.3988	8.13486	7.74768	6.76509	6.657	7.78372	7.23147	8.02606	8.01664	9.94056	7.91847	8.9939	7.36226	8.67173	8.50897	7.75066	7.71479	7.54975	6.6531	6.07575	7.96105
9.745	8.51784	8.20136	8.14045	7.89374	7.26784	7.92519	7.69934	7.19876	7.28282	8.17131	9.201	8.09423	8.13173	7.96031	8.88169	6.7555	7.66367	6.70191	6.9464	7.13975	6.49795	10.30276	8.50217	7.66498	7.90419	9.00975	10.21766	8.88579	8.67252	8.11781	7.47659	7.32913	6.53712	7.90883	6.82253	7.94075	7.6668	9.86325	7.59791	8.81487	6.19069	8.32851	8.93305	7.73295	7.91558	7.34928	6.49397	7.03793	7.73462
9.82012	8.58599	8.41061	7.83556	6.87072	7.42096	7.81396	7.67349	7.54292	7.55183	8.13482	9.27373	8.27447	8.23843	8.07152	8.82323	7.17007	7.4105	5.68085	6.76741	7.23607	6.17701	10.32346	8.44999	7.78911	8.17699	9.02229	10.20819	8.94187	8.67211	8.15507	7.66672	6.94619	6.87714	7.92478	7.21353	7.97344	7.95927	9.90958	7.83381	8.92485	7.39117	8.52232	8.90377	7.97738	7.94961	7.43503	6.69937	7.25582	7.89209
9.82775	8.48199	7.99606	7.21547	7.48107	7.31944	7.94988	7.68233	7.43487	6.96274	8.07767	9.24133	8.23969	8.21163	8.10473	9.01339	7.00443	7.63969	7.14527	7.30944	7.0552	6.62292	10.39821	8.66484	7.87973	8.19903	9.1917	10.20811	8.97997	8.67514	8.29276	7.80041	6.26008	5.74427	8.07595	7.68177	8.13456	7.98086	9.98195	7.82436	9.04447	7.26427	8.72872	9.02667	8.13348	8.01072	7.67569	6.71678	7.20704	7.98956
9.49484	8.42701	7.83661	7.71719	7.62707	7.58883	7.18064	7.71206	7.48371	6.07441	8.05789	8.97178	7.91614	7.90833	7.86683	8.70593	6.97914	7.74622	7.40524	7.24039	7.21585	6.06934	10.11911	8.24074	7.66574	7.83091	8.81213	10.03399	8.74722	8.53819	8.24168	7.72222	5.58706	6.86941	7.75522	7.29514	7.85143	7.57569	9.69364	7.48438	8.67049	6.47341	8.1217	8.84068	7.82356	7.68385	7.53316	6.67768	6.40116	7.68835
9.99193	8.71271	8.2959	7.91343	6.7951	7.75545	7.90599	7.71057	7.68099	7.2849	8.08784	9.42753	8.35747	8.21587	8.16604	8.65834	7.22124	7.77671	6.16943	7.24316	6.70387	5.75072	10.43899	8.53323	7.84199	8.24646	9.15882	10.01814	8.78894	8.48044	8.1355	7.93179	7.28844	6.82147	7.92141	7.53641	8.05776	8.01465	10.10613	7.38159	9.04268	6.90914	8.40779	8.64467	7.94111	7.77308	7.37471	7.26356	7.49034	8.03353
9.93082	8.56849	8.20631	7.37167	7.25371	7.18566	7.76374	7.70841	7.7883	6.48637	8.17819	9.36979	8.23284	8.08478	7.81563	9.00759	7.10907	7.72476	6.7511	7.19371	7.26647	7.1062	10.50307	8.46898	7.71834	8.11707	9.24839	10.27793	8.97439	8.74365	8.17697	7.68095	7.03959	5.97337	7.91007	7.51752	7.86108	7.82122	10.09293	8.33738	9.03	7.66553	8.4815	9.14149	8.37911	7.96326	7.42862	6.73738	7.00878	7.89672
9.98662	8.45392	8.26776	8.23036	8.02192	7.50912	7.79913	7.67985	7.64545	7.53409	8.19332	9.30445	8.09313	8.06921	7.95003	9.24541	6.8432	7.62308	6.74472	7.23043	7.37105	6.80613	10.44482	8.46039	7.76457	8.0517	9.18558	10.38439	9.02983	8.84746	8.21229	7.71086	7.43287	7.26437	7.84822	7.36209	7.8982	7.86649	9.9959	8.21301	8.90755	7.19662	8.35665	9.43443	8.49868	8.05352	7.53065	6.81139	7.24514	7.70914
9.96333	8.55842	8.09921	7.71181	7.50232	6.48977	7.83212	7.7851	7.45411	7.19285	8.05519	9.22702	8.22317	8.19625	8.14175	8.72686	7.48557	7.86001	6.96346	7.23696	7.37846	6.21958	10.41689	8.65409	7.94189	8.21717	9.13878	9.9853	8.84505	8.52532	8.15355	7.67691	7.4324	6.98484	7.98103	7.51449	8.0433	8.01798	10.04944	7.90991	9.06529	7.28392	8.62319	8.86722	8.31423	7.90361	7.60488	5.91638	7.57046	8.04124
10.2929	8.78779	8.25279	7.94796	7.64744	7.32231	8.08479	7.68005	7.79727	7.63096	8.20019	9.61196	8.54783	8.42665	8.31517	9.12572	7.42383	7.80982	6.85395	6.83034	7.07989	6.86979	10.59382	8.66549	7.84351	8.36239	9.21138	10.14518	8.92315	8.58911	8.23969	7.77764	7.10379	6.45898	8.11674	7.67205	8.16579	8.08019	10.18717	8.07706	9.13015	7.54705	8.61455	9.003	8.25122	7.92003	7.66862	6.91679	7.34611	7.98928
9.95025	8.44778	6.99463	8.02203	7.61107	7.32564	8.10608	7.25549	7.66703	6.81378	8.11043	9.33662	8.14031	8.03274	8.04454	9.10242	7.23974	7.63865	6.17146	6.65306	7.22484	6.48767	10.45456	8.67569	7.72751	7.92384	9.06148	9.85845	8.77021	8.31775	8.03191	7.40191	6.77131	6.14906	7.60151	7.70197	7.94479	7.89445	10.12064	7.73981	9.128	7.5522	8.6901	8.74584	7.82774	7.77557	7.29937	6.97616	7.19999	7.96377
9.83899	8.52439	8.0802	7.61583	6.35308	6.67958	8.14324	7.5612	6.02664	7.51066	8.26768	9.3298	8.10376	8.15552	7.87402	9.22864	7.04081	7.63649	6.78784	7.43589	7.3972	5.95286	10.5144	8.45336	7.75731	8.12259	9.14414	10.26385	8.91716	8.68651	8.2652	7.6183	6.83867	6.89702	7.93645	7.5729	7.95369	7.67034	10.09294	7.54196	8.94486	7.47378	8.13832	9.15892	7.96631	7.9203	7.30988	7.08114	7.06613	7.73913
9.84976	8.61994	8.29847	7.78808	7.8639	7.28808	7.88183	7.66484	7.76057	7.16427	8.07686	9.20535	8.16866	8.06288	7.95638	8.65813	7.32675	7.88497	7.21285	6.94365	7.36677	7.12221	10.3056	8.19101	7.66518	8.06784	9.06432	10.10298	8.78377	8.55667	8.16531	7.68408	7.13633	5.64207	7.82235	7.27244	7.91499	7.79863	9.86641	7.49197	8.7875	7.13857	8.18449	8.80118	7.96414	7.72252	7.37803	6.26998	7.20015	7.79433
9.87004	8.57346	8.27045	7.93834	7.21008	6.89013	7.84543	7.58441	7.5414	7.7071	8.05723	9.24497	8.2705	8.21611	8.07844	8.65313	7.29366	7.74715	7.56446	7.44687	7.23912	6.78678	10.32307	8.48528	7.75282	8.1261	8.98105	10.07802	8.80282	8.54579	8.13042	7.2312	6.97951	6.81934	7.96528	7.37893	7.99454	7.8761	9.94968	7.60051	8.8904	6.85811	8.33411	8.73618	7.82904	7.73307	7.40738	7.16733	7.54104	7.91419
9.90051	8.48988	8.35433	7.86729	7.92375	7.38085	8.09452	7.7126	7.47682	7.65396	8.2275	9.45036	8.35615	8.23495	7.76479	8.95758	7.1757	7.63935	6.47182	7.02632	7.24157	7.01145	10.38754	8.03243	7.59574	7.92381	9.13857	10.23533	8.89852	8.69224	8.22557	7.27296	6.95067	6.67962	7.88127	7.44774	7.93988	7.76226	9.95518	8.07355	8.83636	6.06212	8.07005	8.99895	7.99758	7.8252	7.37923	7.43712	7.3565	7.60042
9.76965	8.58885	8.23839	7.822	7.23445	6.94793	8.06055	7.51588	7.43315	7.50953	8.01438	9.09985	8.16327	8.18327	8.10589	8.83919	6.88544	7.73732	6.75183	7.13235	7.35919	6.57006	10.28547	8.45244	7.58742	8.07502	9.31003	9.95912	8.75012	8.45728	8.14985	7.57891	6.38725	6.39675	7.87717	7.45687	7.996	7.89426	9.93737	7.15885	8.92663	7.60748	8.46891	8.7924	7.94959	7.75389	7.38336	6.45539	7.37509	7.89989
9.89402	8.55322	8.22662	7.76305	6.97759	7.34499	8.10462	7.39018	7.41261	7.1338	8.07054	9.10546	8.19344	8.15163	8.18844	8.87545	7.02679	7.71986	7.2488	7.16458	7.30265	6.21583	10.2988	8.42456	7.69105	8.15248	9.63133	10.06055	8.86987	8.55478	8.07312	7.78817	7.39879	6.29129	7.75125	6.32278	7.95154	7.96975	9.9121	8.14584	8.98387	7.41817	8.67557	8.83469	7.96579	7.77711	7.44254	6.89332	7.11947	8.00677
9.93899	8.55967	8.37643	7.8322	7.48398	6.87325	8.04217	7.58796	7.48685	6.97404	8.05541	9.19172	8.24742	8.25711	8.14092	9.05868	7.20304	7.78935	7.38229	6.96505	6.37632	6.6627	10.32918	8.38739	7.6742	8.14801	9.24447	10.26209	8.97655	8.73445	8.10549	7.61924	7.345	7.16975	7.82178	7.09439	7.98185	7.87451	9.89231	7.43308	8.90487	6.67459	8.47471	9.10159	7.91386	7.84978	7.2035	6.8872	7.31196	7.84735
9.82408	8.52545	7.40898	7.1456	6.29474	7.56702	7.58959	7.57238	7.28845	7.40616	8.01059	9.12564	7.9876	8.11037	8.0945	8.60746	6.61632	7.68357	6.49105	6.58123	7.17496	5.91952	10.30342	8.77687	7.6694	8.12766	8.7586	9.70629	8.64674	8.23287	8.04663	7.49715	6.85985	7.02291	7.91285	7.42313	7.99687	7.92768	9.98374	7.60413	9.05413	7.40071	8.73287	8.58835	7.80555	7.61772	7.30899	6.73047	7.22838	7.96134
9.96273	8.51013	7.44459	7.57418	7.25665	7.30346	7.88384	7.71051	7.59735	7.51393	7.98846	9.30895	8.34157	8.28638	8.36057	8.4243	7.30693	7.75255	7.11019	6.89713	6.924	6.81461	10.43594	8.99038	7.56425	8.25644	8.93041	9.66362	8.87752	8.26537	8.10182	7.61688	7.25025	6.15841	7.99093	7.72945	8.16139	8.1848	10.07855	7.94137	9.22475	7.69712	8.98997	8.33947	7.90297	7.72223	7.64546	5.9187	7.30738	8.20852
9.93435	8.54368	8.29758	7.97109	7.26296	7.02921	7.90241	7.813	7.54968	7.66014	8.06852	9.27261	8.32497	8.28923	8.24945	8.71443	7.1963	7.87676	6.99362	7.45117	7.38195	7.30927	10.33673	8.5949	7.8663	8.27152	9.12914	10.0256	8.90272	8.5319	8.05644	7.26367	6.45216	7.27222	7.8601	7.47376	8.02463	8.0722	9.93655	7.17588	9.07236	7.68717	8.82608	8.63123	7.81156	7.65985	7.63724	7.44308	7.13772	8.04363
9.89588	8.59686	8.29244	8.08133	7.75906	7.46919	8.09862	7.83329	7.57972	7.61748	8.26919	9.34286	8.32679	8.24185	8.04027	9.2243	7.06508	7.79707	7.11702	7.16548	6.72526	6.63506	10.4282	8.26332	7.70614	8.11895	9.20333	10.37225	9.04367	8.80309	8.04997	7.51681	6.76892	5.82685	7.79032	7.39123	7.93309	7.9118	9.96146	7.30268	8.92994	7.41029	8.49926	9.16847	7.91057	7.98079	7.2202	7.11059	7.29989	7.86698
10.03362	8.72155	8.14392	7.87601	7.83235	5.67228	8.17503	7.6906	7.80019	6.66667	8.21073	9.35606	8.35476	8.21535	8.09728	9.1869	6.00834	7.80488	7.28004	6.70283	7.33145	7.14183	10.47157	8.38645	7.88797	8.22762	9.2824	10.24077	8.94864	8.66142	8.00936	7.63745	7.4404	7.04233	7.94758	7.45713	8.04225	7.98378	10.06634	6.83993	8.97876	6.95063	8.40697	9.18326	8.12439	7.76873	7.41973	5.21122	7.35267	7.82083
9.86078	8.52175	8.0332	7.91893	7.77534	7.41688	7.96513	7.60111	7.67487	7.3352	7.97616	9.16839	8.25893	8.1884	8.14141	8.65666	5.42853	7.732	6.7151	7.20283	7.12764	6.99685	10.29652	8.57048	7.72574	8.19007	9.05364	10.01312	8.80151	8.50467	8.04364	7.74732	7.02115	7.1485	7.75604	7.58339	8.11109	7.86858	9.90919	7.43146	8.95793	7.52945	8.62107	8.74415	7.61467	7.77892	7.40766	6.27531	7.46167	8.0443
9.66936	8.33	7.15222	7.30859	6.74447	7.09776	7.97919	7.48904	7.68115	7.32434	8.03752	9.06554	8.06082	8.12396	7.83429	8.98374	6.72176	7.71962	6.74109	7.54533	7.51023	7.45765	10.36159	8.58245	7.74326	8.05298	9.01596	10.1362	8.83575	8.58995	8.09412	7.68079	7.02903	6.81041	7.91681	6.67317	7.88844	7.83338	10.0002	7.81053	8.9689	6.77384	8.46989	8.97049	7.81001	7.89558	7.41483	7.09696	7.27074	7.8362
9.9875	8.71524	8.44599	7.96779	7.73678	6.94465	8.05338	6.53059	7.20509	7.17677	8.1428	9.37219	8.34531	8.20531	8.07614	8.81064	7.11214	7.86399	6.60174	7.0793	7.31746	7.3942	10.43193	8.49112	7.84967	8.20516	9.10042	10.11441	8.80501	8.60142	8.04026	7.60518	7.02065	5.27402	7.94809	7.33283	8.04607	7.87827	10.05535	7.47866	8.94749	6.27773	8.16027	8.84243	7.80323	7.81577	7.39253	6.81651	7.2198	7.89545
10.10468	8.756	8.55772	7.84453	7.4937	6.35326	7.94412	7.87136	7.47864	7.58892	8.25638	9.42194	8.39575	8.33564	8.00222	9.34761	7.2487	7.84112	5.90952	7.49415	7.04238	6.78084	10.5509	8.46625	7.68201	8.16391	9.21246	10.38101	9.02763	8.81116	8.1001	7.78794	7.36399	7.07195	7.94223	7.15489	8.02801	7.82176	10.09815	7.70852	8.94689	7.07108	7.94918	9.35216	8.22908	8.02756	7.39558	5.57214	7.56494	7.92135
9.86888	8.48298	7.91266	7.82598	7.31354	7.27404	7.91026	7.71904	7.63602	6.79969	8.04132	9.22528	8.21269	8.14922	8.07758	8.99416	7.33061	7.61781	7.43028	7.46693	7.05014	6.62617	10.41927	8.54991	7.87294	8.13298	9.04552	10.13229	8.87439	8.58102	8.16559	7.78794	6.53542	6.45019	7.91921	7.54245	8.01978	7.94478	10.05591	8.0918	9.01611	6.53386	8.45958	8.96127	8.03616	7.97947	7.47983	5.25696	7.2694	7.91633
9.87248	8.58336	8.12027	7.84382	7.3537	6.90939	7.81231	7.44422	6.25587	6.57376	7.82918	9.13411	8.21489	8.15213	8.12997	8.58157	5.1787	7.75988	7.25358	6.97754	7.18263	7.16721	10.28028	8.74914	7.67893	8.11222	8.89857	9.92413	8.77936	8.46132	8.00207	7.54386	7.40764	7.09468	7.86902	7.4479	7.93213	7.91969	9.94175	7.78701	9.00859	7.58263	8.66006	8.74115	8.11601	7.73902	7.12482	5.91945	7.13452	7.92765
10.18216	8.77615	8.29036	7.62061	6.85462	7.65195	7.83092	7.13915	7.32814	7.45365	8.01506	9.39297	8.54441	8.40034	8.48026	8.52059	7.42792	8.00655	7.3435	5.93144	5.33562	6.37635	10.54747	9.05995	7.68824	8.44614	9.23118	9.74214	8.96165	8.29166	8.14065	7.71184	7.05078	6.37668	7.96308	7.78556	8.26363	8.30123	10.20765	7.91292	9.33329	7.83836	9.05379	8.45043	8.09295	7.75986	7.65401	7.26405	7.58996	8.34222
9.88824	8.55797	8.09839	7.22691	6.7703	7.37024	7.97534	6.63937	7.0359	7.39431	7.96721	9.22286	8.31129	8.17949	8.04948	8.5598	5.22033	7.83839	7.0664	7.19067	6.90373	7.08766	10.36406	8.63808	7.5641	8.13754	9.11005	9.94694	8.76825	8.4237	8.11507	7.54333	7.03678	6.93048	7.81461	7.47975	7.95685	7.86055	10.01658	7.38291	9.00414	7.05988	8.5277	8.64823	7.99174	7.82707	7.46146	6.86256	7.17816	7.9457
9.71194	8.44249	8.07656	7.67173	7.23012	7.61584	7.62824	7.63553	7.1148	7.81218	8.08016	9.22599	8.0733	7.85769	7.58123	8.7076	6.88661	7.69226	6.61795	6.2873	7.32163	7.06294	10.26336	8.13183	7.5476	7.88178	8.9583	10.06333	8.71914	8.52538	8.23025	7.29269	7.47172	6.92644	7.87116	7.35912	7.7901	7.75138	9.85115	7.29243	8.68611	7.32088	7.74761	8.81154	7.58925	7.77028	7.57058	6.58263	6.96551	7.52176
10.04209	8.69386	8.17017	7.98881	7.54553	6.58597	7.97684	7.8337	7.71217	7.38463	8.01982	9.34034	8.41466	8.29428	8.1658	8.76724	7.50509	7.71534	6.5244	7.29987	7.2431	6.63942	10.50321	8.85543	8.01745	8.32318	9.10931	9.92083	8.82516	8.4432	8.17689	7.88155	7.26911	6.9095	8.05291	7.70965	8.23454	8.14638	10.16994	7.80266	9.16724	7.58099	8.73281	8.78782	8.10766	7.67161	7.63814	5.6565	7.4765	8.17607
9.9642	8.75005	8.46203	8.0005	7.81015	7.45163	7.96435	7.71766	7.46826	7.38329	8.14535	9.28309	8.32525	8.34474	8.06236	9.15943	6.66123	7.83658	6.73656	7.1252	7.22298	6.77798	10.48349	8.61999	7.77645	8.16827	9.11275	10.27497	8.9561	8.74664	8.18954	7.74964	7.27935	7.23575	8.07611	7.51432	8.11493	7.98755	10.09687	8.0053	8.98126	6.68237	8.19243	9.1914	8.16524	8.03272	7.61001	6.05618	7.4237	8.03544
9.91282	8.56595	8.36972	7.90412	7.09174	7.57282	7.78146	7.65876	7.63096	5.52224	8.00724	9.19382	8.19991	8.15913	7.91509	8.77181	6.19733	7.54597	4.99843	6.96852	7.12854	7.37317	10.35054	8.32924	7.44329	7.98468	9.146	10.10703	8.80449	8.58967	7.92691	7.61594	7.14013	6.83946	7.90664	7.08361	7.89259	7.76735	9.96967	7.65783	8.85892	6.77825	8.2483	8.97609	8.15708	7.8171	7.38727	6.08544	7.34986	7.76048
10.06933	8.86553	8.73424	8.34714	7.90201	6.98106	8.01357	7.45668	7.63239	7.75858	8.13483	9.39334	8.48341	8.38241	8.19044	8.91971	6.95465	7.57486	6.98552	7.19914	7.34489	6.72603	10.41303	8.38164	8.0371	8.22064	9.08877	10.17987	8.87771	8.64448	8.03792	7.77113	6.83834	6.11788	7.91436	7.5463	8.15874	8.02599	10.01965	7.74743	8.89083	7.18045	8.22159	9.021	8.15632	7.78257	7.20908	7.2827	7.48902	8.01717
9.55261	8.23706	7.17997	8.06631	6.32956	6.77826	7.97688	7.70679	7.49955	7.0358	7.92066	8.85014	7.66276	7.79049	7.6217	9.06198	7.35142	7.85555	6.84994	6.49061	6.27745	6.55211	10.24499	8.29822	7.43911	7.85566	9.21623	9.99747	8.69482	8.50256	8.04865	7.81356	6.83244	5.99353	7.69517	5.54777	7.57845	7.55086	9.87685	7.47609	8.74921	6.78062	7.95736	9.23234	8.11477	7.86312	7.57719	6.47535	6.36375	7.34313
9.51046	8.23334	7.47119	7.98114	7.68053	7.51073	7.80003	7.78243	7.7727	7.38148	7.92726	8.75339	7.18085	7.51899	7.44691	8.84033	7.17253	7.58291	6.18783	7.29446	7.07883	5.9868	10.24398	8.3114	7.54026	7.78043	8.9984	9.87256	8.61847	8.39075	7.77582	7.29071	7.04831	6.76155	7.34521	5.95904	7.59424	7.49291	9.9523	7.61116	8.86885	7.31114	8.14145	9.01471	8.1563	7.68117	7.02184	6.82902	6.75369	7.35489
9.88093	8.52671	8.07697	7.8301	7.67586	7.27713	7.91919	7.83749	7.86445	7.50588	8.19163	9.27572	8.23727	8.20482	8.02888	9.03383	7.31453	7.7869	6.57255	7.36697	7.5007	5.79528	10.45033	8.62505	7.80803	8.20113	9.00974	10.13285	8.8595	8.61125	8.21736	7.89273	7.02781	6.60265	8.08863	7.45206	8.03289	7.95059	10.10268	7.35313	9.05341	6.36538	8.51399	9.06288	8.08576	8.01394	7.6719	6.3559	7.41518	8.0275
9.94383	8.75022	8.53208	7.94047	7.78803	6.61055	7.85404	6.90781	7.51256	7.32043	7.97314	9.31007	8.38765	8.19439	8.08946	8.84233	7.09999	7.82378	6.67107	6.96326	6.78337	6.65036	10.35357	8.45906	7.76474	8.11248	9.02066	10.1541	8.86491	8.60449	7.99698	7.18363	7.21161	6.61589	7.90051	7.151	7.99346	7.80145	9.92026	7.8284	8.85515	6.69059	8.31971	8.89595	7.88772	7.78344	7.50633	6.97327	7.35771	7.94103
10.11425	8.12942	8.23132	8.18721	8.0594	7.43083	7.66752	7.50747	7.5945	7.06683	7.95602	9.3658	8.25753	8.31315	8.16178	9.16146	7.39575	7.70845	6.92787	6.92177	6.77661	7.4413	10.24975	7.50874	7.98837	8.27612	8.99224	9.88492	8.68996	8.38612	8.0706	8.47105	7.28658	7.13199	7.97942	7.11388	7.94438	7.9184	9.84379	8.08901	8.8827	7.2582	8.42901	8.59722	7.47244	7.69037	7.42104	8.17104	7.05447	8.01604
9.88939	8.63779	8.40396	7.8535	7.49278	6.82699	7.73815	7.66752	7.62118	7.24486	7.86466	9.20215	8.25484	8.19463	8.20626	8.4313	7.47144	7.7077	7.18588	7.37682	6.47732	6.88868	10.23579	8.55672	7.97074	8.28526	9.06902	9.54004	8.57341	8.16531	8.14895	7.78913	6.01608	7.33609	7.91595	7.33749	8.07017	7.99642	9.91193	7.68281	8.96518	7.42522	8.51708	8.44373	8.10595	7.67786	7.74352	7.22895	7.18672	7.99002
9.80044	8.5945	8.21683	7.83585	7.04264	7.20204	7.49486	7.60779	7.31061	5.46443	7.83194	9.08385	8.15897	8.16383	8.25552	8.36958	7.01033	7.81398	6.69274	4.73141	6.48562	6.72633	10.20055	8.69492	7.60104	8.23251	8.93829	9.68203	8.75241	8.27449	8.11527	7.78347	6.441	7.17346	7.82875	7.06307	8.02868	8.05595	9.80897	7.94858	9.00609	7.364	8.76919	8.26616	7.74592	7.6613	7.56201	7.19671	7.10489	8.0361
10.04119	8.77131	8.46759	8.22308	8.17335	7.44093	7.9444	7.84546	7.63073	6.78346	8.13021	9.42814	8.47424	8.29306	8.17649	8.88758	7.06182	7.7689	7.2067	7.23537	6.11554	7.13855	10.36665	8.60861	8.05615	8.24052	9.28694	10.13309	8.85584	8.60734	8.21493	7.8388	6.00931	6.91366	8.00841	7.30578	8.08561	7.95679	9.94837	7.64626	8.92169	6.90478	8.36288	8.84132	7.77978	7.73019	7.42376	6.01666	7.21058	7.95933
9.80348	8.54218	8.02534	8.10697	8.02427	6.87304	8.01144	7.49458	7.3426	6.51933	8.09258	9.17124	8.20612	8.01532	7.83899	8.80681	7.3346	7.60253	6.51957	6.12767	6.79163	6.80039	10.29758	8.46552	7.55917	7.95002	9.30298	10.09191	8.78891	8.57335	8.09105	7.64189	6.55657	6.85154	7.90754	7.01108	7.94116	7.79222	9.93968	7.94609	8.87785	6.33067	8.3282	8.84047	8.08491	7.74024	7.37692	6.73295	7.47377	7.84409
9.71874	8.54817	8.1653	7.72095	7.14255	7.4948	7.7122	7.73619	7.68836	7.39537	7.79787	9.02937	8.1292	8.0768	8.08872	8.06069	7.13298	7.66268	6.45025	7.25372	6.71663	6.93401	10.23238	8.65952	7.85337	8.21826	8.74638	9.49082	8.60266	8.08528	8.06473	7.75746	6.54404	7.0243	7.69898	7.62866	7.92973	7.99791	9.8811	8.29359	8.95589	7.45424	8.66692	8.09807	7.51435	7.53587	7.42979	7.17385	7.28389	7.98729
9.92162	8.41277	7.99218	8.01636	7.93418	6.81713	8.00575	7.24328	7.44685	7.62276	8.16883	9.37751	8.34836	8.24756	8.03646	8.97907	6.59366	7.73757	7.13894	7.20681	7.29505	7.55198	10.40814	8.35176	7.83101	8.14516	8.99583	10.24355	8.92906	8.70514	8.27923	7.52203	7.22734	5.47735	8.07562	7.40878	8.02225	7.76376	9.98175	8.22484	8.90652	6.43842	8.28131	8.97333	7.96974	7.93628	7.58309	5.79371	7.21114	7.90543
9.69466	8.55311	7.83462	7.8232	6.78935	6.60143	7.76386	7.63915	7.5142	7.38489	8.07806	9.20399	8.09872	8.03492	7.90641	8.64765	7.03384	7.63129	6.70198	7.34881	7.54674	7.43199	10.21309	8.29863	7.72158	8.01183	8.76853	9.97723	8.71843	8.46474	8.16287	7.92199	7.36314	6.49058	7.93968	7.44197	8.02318	7.81545	9.83639	8.31207	8.78975	6.60156	8.28354	8.66527	7.659	7.6044	7.48471	6.88769	7.1921	7.80631
10.06203	8.77511	8.5445	8.19397	7.79708	7.383	7.94937	7.51796	7.68542	7.21762	8.28587	9.46025	8.50017	8.35346	8.18332	9.16866	7.01237	7.83422	7.13674	7.28235	7.45339	7.24913	10.47412	8.42541	7.97049	8.24044	9.17246	10.34266	9.03865	8.78417	8.27956	7.88176	6.95954	7.20245	8.0973	7.70215	8.20995	8.00265	10.03447	8.42064	9.04215	7.57284	8.61412	9.18616	8.07589	7.91881	7.44063	7.1782	7.42385	8.1057
9.64364	8.51807	8.16863	8.01714	8.0597	7.71193	7.73832	7.56327	7.37713	7.30995	8.08976	8.9301	7.97356	8.07993	7.97163	8.43594	6.98425	7.66198	7.03581	7.20348	7.0751	7.13966	10.06378	8.22593	7.50872	8.08928	8.85733	9.80485	8.63111	8.28725	8.03167	7.63489	7.40314	6.56156	7.45878	7.34662	7.91459	7.94558	9.67556	8.14924	8.75553	7.32281	8.35221	8.56778	7.81532	7.61921	7.32436	6.3622	7.36298	7.84866
10.0181	8.79201	8.73801	8.27401	7.98159	7.34085	7.74646	7.65588	7.44987	7.73402	8.24258	9.39413	8.43163	8.36783	8.1133	8.98641	7.23394	7.54274	7.31938	7.26324	7.36986	7.05218	10.446	8.52008	7.89143	8.1711	9.11115	10.26751	8.95908	8.70381	8.38374	7.84361	5.99719	6.92643	7.91768	7.35569	8.19402	8.02787	10.02724	8.47017	8.94319	7.06182	8.32596	9.05459	8.09839	7.87492	7.50749	6.87611	7.39112	8.05578
9.86208	8.62425	8.3029	8.06756	8.02396	7.75494	7.88125	7.72257	7.73461	5.91503	8.12251	9.22569	8.2365	8.08944	7.97281	8.84049	6.87116	7.70107	7.02545	6.77748	7.29916	6.92404	10.30991	8.44241	7.8119	8.14313	9.14853	10.15102	8.87438	8.61751	8.30079	7.87421	6.26413	6.42517	7.82936	5.70695	7.98053	7.94149	9.89746	8.192	8.88913	7.25386	8.35185	8.87059	8.04497	7.71745	7.2766	4.96911	7.11964	7.91477
10.06916	8.71817	8.43227	8.31149	8.08506	6.88769	7.84303	7.09478	7.50085	7.12424	7.98887	9.33128	8.39689	8.31245	8.2677	8.80032	7.16174	7.78014	7.16938	6.61593	7.0396	6.69107	10.42402	8.70771	7.77963	8.29903	9.11565	10.0546	8.86101	8.53131	8.26327	7.78068	7.28434	6.8931	7.8929	7.30948	8.16465	8.12398	10.05098	8.51131	9.06588	7.43301	8.59514	8.94954	8.44879	7.80319	7.73958	6.34872	7.39157	8.08368
9.6822	8.45396	8.16954	8.05551	7.72758	7.72394	7.00505	7.52267	7.7695	5.36093	7.66423	9.03592	7.99105	8.02696	7.81488	8.09128	6.98413	7.36861	7.00155	6.95323	6.96931	7.22647	10.05925	8.19444	7.63071	7.9511	8.65056	9.58346	8.4704	8.16512	7.93602	7.73219	6.6804	6.19883	7.72817	7.39972	7.86851	7.7654	9.70541	7.92644	8.70662	7.04643	8.17741	8.54833	8.0884	7.31668	6.93305	6.3989	7.29996	7.74231
10.02982	8.7362	8.37082	7.93379	7.88983	7.81512	7.4552	7.51461	7.4244	7.41836	8.21124	9.24113	8.30077	8.32398	8.22725	9.11053	6.99841	7.85994	6.93432	6.89795	7.44814	7.16769	10.49084	8.56845	7.78217	8.22999	9.15002	10.16894	8.94744	8.63638	8.23122	7.97463	6.35218	6.87561	7.96033	7.41443	8.16612	8.15732	10.12844	8.3654	9.12625	7.62816	8.72831	9.14356	8.30027	7.9475	7.55271	7.11435	7.51264	8.15474
9.61433	8.35996	7.6073	7.62793	7.38464	7.84785	7.52674	7.42288	7.08342	7.38252	8.12235	9.07622	7.95835	8.04101	7.95392	8.75148	7.41176	7.642	5.78745	7.48218	7.40377	6.79288	10.26667	8.58554	7.6332	8.10347	8.80401	9.90749	8.77448	8.39068	8.08486	7.83562	6.35169	7.00238	7.95622	7.56905	7.96881	7.90147	9.88394	8.43743	8.97768	7.53066	8.56828	8.78763	8.02503	7.651	7.61687	7.28082	7.21324	8.02406
9.75185	8.45653	8.15697	7.95892	7.91646	7.07557	7.75445	7.65719	7.34852	7.032	8.09238	9.27761	8.19911	8.00018	7.57702	8.66467	6.49135	7.67384	7.41149	6.84647	7.15369	6.24059	10.25658	8.04531	7.7029	8.05391	8.82258	10.07903	8.76205	8.5617	8.02611	7.56437	7.26651	6.52805	7.95333	7.54492	7.98787	7.80225	9.86217	8.42793	8.7611	6.79253	7.97312	8.72301	7.77237	7.71769	7.21852	7.51009	6.81092	7.75149
9.5866	8.35626	7.39298	7.66677	7.06698	7.01915	7.45496	7.773	7.50585	6.70792	7.49812	8.91306	7.94956	7.90722	7.99142	8.45972	6.93258	7.77593	5.60485	6.65336	7.06591	6.93568	10.07215	8.42928	7.2824	8.01058	8.70823	9.57447	8.6226	8.11919	7.94639	7.76159	7.06995	7.28002	7.5046	6.7993	7.8721	7.92895	9.73759	8.07485	8.87209	7.40245	8.6432	8.51512	7.79106	7.66579	7.07856	6.9555	7.33933	7.89037
10.27781	8.8532	8.48927	8.29514	8.18172	6.37513	7.84608	7.7101	7.58995	7.4941	8.12916	9.3586	8.47789	8.38622	8.33396	9.20082	7.69934	7.75319	6.22962	7.26704	6.70091	7.42689	10.43736	8.47989	7.87044	8.30991	9.13495	10.28777	9.02525	8.75363	7.97439	7.72991	7.28829	7.26501	7.83052	6.76116	8.04841	8.11709	9.99141	8.75014	8.99038	7.43978	8.48388	9.3423	8.51844	7.99059	7.59464	7.23018	7.4318	7.97417
9.72409	8.52263	7.62599	8.10716	7.89199	7.34999	7.77695	7.51158	7.59263	6.732	8.00658	9.06902	8.0854	8.02641	7.91065	8.83117	7.30846	7.4801	7.17394	6.9707	7.28527	7.21504	10.2649	8.47378	7.53867	7.95727	8.85713	10.06846	8.76259	8.52536	8.04681	7.68814	7.29985	6.53958	7.83812	7.0127	7.9829	7.79934	9.87426	6.44112	8.769	6.1013	8.10734	8.8633	7.80701	7.74292	7.10264	6.84706	6.05473	7.84455
9.99014	8.75375	8.56751	8.19538	8.12863	6.60086	7.86999	7.82615	7.66443	6.83146	8.20518	9.33574	8.42743	8.31664	8.17332	9.05863	7.2041	7.85185	7.04207	7.39859	6.79344	6.2257	10.41851	8.61934	7.90569	8.27818	9.14383	10.24611	8.94444	8.6866	8.14623	7.76642	6.724	7.03656	7.9942	7.71662	8.17927	7.98428	9.98258	7.6185	8.97826	6.8717	8.53875	9.04571	8.12347	7.80464	7.24601	6.9559	7.45414	8.08441
9.91254	8.70631	8.33479	8.34965	8.13987	6.53597	7.96013	7.67859	7.57181	7.14845	8.11374	9.25812	8.35024	8.22349	8.09367	8.9169	7.18715	7.55083	6.30361	6.90381	6.84648	7.06647	10.32338	8.51671	7.69761	8.22676	9.06356	10.18866	8.90689	8.6568	8.04819	7.49885	7.31887	7.09336	7.92065	7.39227	8.09396	8.00243	9.89827	7.55194	8.94884	7.50302	8.52337	8.89086	8.11471	7.71108	7.13392	6.65629	7.27802	8.03061
9.90158	8.51458	8.02907	8.13814	8.08183	7.20587	7.771	7.61724	7.3685	6.50812	7.7563	9.16211	8.13428	8.08995	8.25567	8.23487	5.94371	7.92939	7.12221	7.15589	6.35851	7.18466	10.31275	8.76187	7.86902	8.30405	9.47236	9.45307	8.69243	8.12542	7.94931	7.65811	6.80651	4.91532	7.91534	7.80906	8.08192	8.11441	9.98738	7.80675	9.09819	7.25731	8.80713	8.14332	7.85793	7.56409	7.41694	5.35825	7.48482	8.06924
9.87446	8.60191	8.35608	8.33384	7.93312	6.96556	7.97465	7.81523	7.5517	7.17662	8.00209	9.24432	8.15091	8.1553	8.03422	9.05587	7.54602	7.84697	6.53939	7.18682	6.78822	6.96839	10.36659	8.49733	7.87006	8.07236	9.12985	10.27106	8.9268	8.72597	8.0118	7.63868	6.69543	6.79686	7.84465	7.24657	8.01997	7.94083	9.92366	7.13737	8.83522	6.87215	8.14407	9.0274	7.97817	7.78402	7.5457	6.57243	7.36064	7.91924
10.08164	8.83967	8.61411	8.27405	7.84647	6.70721	8.07522	7.35391	7.616	6.94724	8.13352	9.34583	8.45873	8.42876	8.2899	9.27249	6.78596	7.45558	7.14229	7.21953	7.29406	6.29227	10.49444	8.65431	7.91988	8.25999	9.30527	10.36523	9.02769	8.79744	8.10911	7.75245	6.83353	6.78356	7.99741	7.60137	8.19368	8.11624	10.06717	6.78229	9.04219	7.0066	8.48144	9.26619	8.31967	7.95964	7.57206	6.24148	7.54434	8.12881
9.92001	8.61209	8.19895	8.11017	8.0263	7.77465	7.68811	7.58366	7.06756	7.39903	7.98179	9.21288	8.17623	8.11559	8.07437	9.00704	6.69507	7.66906	6.84066	6.94117	6.80188	7.04641	10.29894	8.51977	7.80882	8.12532	9.17339	10.2452	8.95957	8.69065	7.87747	7.39695	7.08903	6.80434	7.82486	7.26817	7.87022	7.84175	9.80644	8.16897	8.85973	7.33178	8.3852	9.03501	8.09671	7.75337	7.60245	6.65043	6.98342	7.92102
9.92087	8.6329	8.08744	8.0901	7.59116	7.46119	7.81579	7.85207	7.83288	7.14501	7.8378	9.09693	8.23987	8.25381	8.25874	8.53115	6.63901	7.8644	7.06757	7.12391	6.19135	7.3656	10.24139	8.73205	7.83998	8.23678	9.06616	9.77649	8.76291	8.31053	7.9768	7.59021	6.38101	7.07662	7.67792	7.20594	8.0744	8.17352	9.88743	7.58965	9.03747	7.64772	8.72556	8.54613	8.06523	7.30275	7.50173	6.30367	7.55079	8.16039
9.7518	8.49162	8.05575	8.21206	7.94936	7.08541	7.73179	7.77348	7.87082	6.19476	7.78191	9.01371	7.95083	8.08592	8.04225	8.23185	7.29933	7.8104	6.61828	6.87163	5.86955	6.62801	10.06701	8.5473	7.72446	8.16068	8.79193	9.70426	8.59443	8.21827	7.61757	7.10793	7.15225	6.91488	7.39915	6.74538	7.96692	7.88154	9.69073	7.84131	8.80865	7.38705	8.44497	8.41052	7.93954	7.4744	4.46333	5.41226	6.95055	7.84819
9.70304	8.37871	6.98534	8.09516	7.81741	7.58682	7.86584	7.49974	7.30943	7.72429	8.01576	9.10866	8.12467	7.92651	7.70582	9.29461	7.48292	7.76585	7.30215	7.01137	7.14243	6.20607	10.38367	7.83084	7.69914	8.11633	9.11318	10.33584	8.98736	8.77829	8.03031	7.84065	6.69146	6.60634	7.84525	7.5387	7.93112	7.84247	9.9504	7.96835	8.89523	7.57808	8.31496	9.2564	8.15903	7.90925	7.24706	6.57915	6.98291	7.93839
10.13533	8.80205	8.50228	8.61904	8.3416	6.77607	8.09776	7.56655	7.43881	7.52866	8.28977	9.418	8.45756	8.34672	8.14375	9.53084	7.41384	7.69783	7.13435	6.53984	7.19621	7.03387	10.6465	8.65396	7.85901	8.13843	9.32983	10.46498	9.10578	8.89057	8.10107	7.71109	7.12408	7.27989	7.81161	7.69406	8.08643	7.88259	10.22233	7.0565	9.09773	7.15102	8.35874	9.47299	8.43363	8.09393	7.69961	6.06823	7.30522	8.00707
10.31281	8.77645	8.41611	8.52062	8.33682	7.32151	8.27423	7.32846	7.45039	5.80353	8.15612	9.3848	8.50184	8.4516	8.41208	9.70178	7.7002	7.88819	7.40396	7.60662	6.78689	6.8969	10.70101	8.85284	7.75536	8.41676	9.61609	10.39674	9.13596	8.8548	8.20315	7.91534	7.18693	6.98141	7.89664	7.68435	8.19092	8.21359	10.27429	7.62791	9.26772	7.65934	8.79339	9.47789	8.61766	8.12086	7.90508	7.07593	7.65207	8.2484
9.80927	8.66062	8.22441	8.11773	7.80671	7.07863	8.00362	7.52161	7.2417	7.07529	7.98049	9.09762	8.21394	8.19009	8.01694	8.86627	6.87109	7.81521	6.29681	7.41329	7.09185	6.83359	10.19498	8.43784	7.82122	8.21787	9.21286	10.07826	8.82287	8.54517	8.09946	7.62488	7.12056	7.04883	7.7621	7.1896	8.04928	7.95115	9.75052	7.62761	8.77101	7.15543	8.27405	8.82183	7.95483	7.66326	7.54951	6.59638	7.43128	7.96297
9.1405	8.06848	7.81092	7.85739	7.64555	7.60605	7.75971	7.77267	7.72098	7.50094	7.7657	8.58087	7.41305	7.73186	7.2316	8.79242	6.95639	7.51947	7.00684	6.57058	7.30594	7.03642	9.86547	7.87147	7.39485	7.59894	8.85912	9.8973	8.61056	8.3788	7.9764	7.32752	6.9951	6.71636	7.15849	6.45264	7.4606	7.61525	9.4195	7.5025	8.51149	7.04248	8.03854	8.75964	7.52824	7.41105	6.85594	6.46917	6.7053	7.48696
9.71241	8.52255	8.00718	7.98653	7.74113	7.07474	7.69855	7.86422	7.4297	7.15054	8.0964	8.94505	7.8975	8.00947	7.82131	9.35429	7.04539	7.65314	5.80836	7.37972	7.29529	6.87873	10.36869	8.30502	7.84031	7.99393	9.42538	10.26929	8.91305	8.72507	8.0559	7.6435	7.10119	6.3646	7.62458	7.14117	7.9493	7.88603	9.97772	7.83131	8.92148	7.06274	8.28833	9.3121	8.06608	8.01996	7.34318	6.38508	7.14929	7.87765
9.92096	8.70124	8.36112	8.15918	7.8886	7.14005	7.91761	7.63616	7.62026	7.45702	8.07062	9.1938	8.26454	8.17257	8.12831	9.09086	7.446	7.85023	7.32565	7.43449	6.55163	6.83879	10.38121	8.72137	7.76024	8.21981	9.28531	10.12317	8.8733	8.58513	8.05584	7.62839	7.17673	6.26111	7.76958	7.36597	8.15695	8.03136	9.98655	7.92604	8.98758	7.44448	8.49604	9.13733	8.10568	7.83396	7.44592	6.6582	7.35272	8.05538
9.94552	8.56433	8.10997	7.85837	7.72632	5.46191	7.9426	7.60309	7.31634	6.02621	7.94161	9.16141	8.24437	8.22476	8.22162	9.07415	7.67321	7.65797	7.00166	7.33114	6.93133	7.14957	10.35513	8.6381	7.83877	8.26359	9.27755	10.05792	8.88702	8.55165	8.08254	7.52617	7.2428	6.645	7.69941	7.39155	7.9836	8.11977	9.96771	5.62851	9.08661	7.55833	8.75075	8.98613	8.12299	7.80833	7.55391	7.04405	7.28226	8.11537
10.34334	8.93462	8.85076	8.7085	8.57239	7.62514	7.83902	7.82471	7.27032	6.55237	8.05996	9.51629	8.63625	8.52969	8.34126	9.35564	7.71904	7.74421	7.20396	6.76923	5.6562	6.72629	10.50642	8.47796	8.03049	8.37923	9.24415	10.27925	8.99669	8.71196	8.21638	7.82683	7.31409	6.47356	7.90903	7.597	8.23107	8.15068	10.06591	7.38408	9.00041	7.55175	8.35286	9.23388	8.36942	7.88702	7.71682	7.3503	7.65335	8.20281
9.76703	8.62265	8.14055	7.84081	7.56366	7.524	7.4558	7.59308	7.47407	5.03124	7.80375	9.05015	8.04709	8.09512	8.01689	8.60489	6.87982	7.66314	6.10784	6.35079	7.22832	6.42943	10.17912	8.53309	7.82574	8.22593	8.88669	9.94258	8.74692	8.42781	8.05533	7.43392	7.07059	4.98471	7.75217	7.5313	8.06122	8.01686	9.79206	6.97378	8.89614	7.25044	8.50152	8.67282	7.85739	7.52906	7.58759	7.12599	7.24991	8.0838
9.83646	8.56346	8.05714	7.93684	7.73206	6.98118	8.02523	7.64768	7.55234	7.3499	8.00219	9.03781	8.1273	8.15882	8.26059	9.38359	7.33612	7.95998	7.39527	7.14232	6.25726	6.46835	10.46226	8.65813	7.97055	8.37323	9.20471	10.32296	9.10864	8.79041	8.23448	7.54901	7.26475	7.22001	7.74527	6.96369	8.0313	8.11148	10.0848	7.8124	9.25712	7.90248	8.9339	9.43172	8.464	8.10842	7.76734	7.05944	7.3088	8.23393
10.02613	8.69949	8.46968	8.24798	8.01589	7.42434	7.89741	7.80702	7.87201	7.12993	7.83953	9.27926	8.24764	8.22148	8.18438	9.05802	7.14287	7.77887	7.20639	7.16063	7.29665	7.28411	10.4175	8.64171	7.65544	8.23899	9.19451	10.11185	8.88009	8.58244	8.12786	7.75776	7.22593	7.17731	7.87208	7.57549	8.04003	7.99548	10.03818	7.94026	9.04059	7.453	8.58808	9.12008	8.43938	7.97669	7.58714	6.19776	7.29671	8.02304
10.14004	8.71507	8.34763	8.54456	8.44721	7.47802	7.86371	6.92264	6.43017	7.15496	7.872	9.37048	8.35543	8.19195	8.11135	9.27281	7.33477	7.79955	7.08661	7.4864	6.73172	6.56207	10.46055	8.46364	7.70356	8.06113	9.28741	10.3726	9.0119	8.84714	7.97336	7.58866	7.26563	6.49251	7.66754	7.41872	7.9516	7.81137	10.00576	7.79072	8.84609	7.05641	7.90224	9.41313	8.50969	8.00524	7.43688	6.40253	7.22113	7.79328
9.88457	8.56312	7.67379	8.39471	8.12691	7.74136	7.84971	7.87593	7.78618	6.98951	7.95725	9.10432	8.1378	8.03796	8.06028	9.2859	7.48887	7.70995	7.06718	6.81208	6.71302	6.3998	10.36991	8.51608	7.75754	8.10124	9.18187	10.35167	9.0024	8.82099	7.92518	7.56789	6.87937	6.58313	7.56913	7.03528	7.60119	7.7844	9.94063	7.95471	8.89868	7.34194	8.26639	9.49182	8.61473	8.08125	7.32239	6.59262	6.32986	7.64122
9.86006	8.49153	8.15702	8.22139	8.08367	6.98742	8.06783	7.66471	7.46728	7.51031	7.98938	9.12024	8.13955	8.20339	7.96179	9.51093	7.16756	7.80675	6.05645	7.57775	7.47315	7.20643	10.46174	8.47178	7.83476	8.16967	9.33963	10.48045	9.13556	8.90239	8.12456	7.81424	6.89365	6.3379	7.72831	7.61556	7.98023	7.88302	10.05181	7.51045	9.02637	7.45052	8.50221	9.58982	8.49979	8.17043	7.53283	5.71855	7.10492	8.05797
10.13882	8.33704	7.94396	8.35922	8.14342	6.57802	8.10319	7.36892	6.87002	7.58141	8.22291	9.13659	7.95585	8.25899	8.2226	9.86589	7.46186	7.79994	5.78201	7.35678	7.17041	7.40724	10.59004	8.92187	7.56714	8.3774	9.257	10.34244	9.09378	8.78678	8.12598	8.12245	6.92889	5.91516	7.66476	7.42185	8.08173	8.08392	10.19436	8.40383	9.23807	7.31783	8.85521	9.46238	8.27719	7.92313	7.58781	6.94101	7.03278	8.15136
9.75071	8.64624	8.096	8.16872	7.95437	6.5113	7.73346	7.80801	7.69068	7.44235	7.91371	8.94721	8.08331	8.05577	8.08752	8.62987	5.72392	7.54549	7.26079	6.54069	6.9291	6.31686	10.01503	8.34004	7.68718	8.12497	8.85891	9.95486	8.76375	8.46097	7.70924	7.14503	7.0595	7.22975	7.3716	6.87748	7.92524	7.95036	9.57528	7.19498	8.75913	7.37508	8.34957	8.74455	7.96651	7.36065	7.19551	6.97458	7.48562	7.8775
9.68502	8.5826	7.9497	8.11082	7.83356	6.97872	7.82729	7.71116	7.6291	7.45891	7.96423	9.0164	8.06071	8.08448	8.00732	8.77233	6.19571	7.64087	6.8716	7.22602	6.82637	7.45678	10.1347	8.51807	7.75933	8.09438	8.92521	10.00221	8.78917	8.51231	8.21682	7.44117	6.68573	6.9312	7.77999	7.51642	8.00597	7.82353	9.75793	7.17496	8.82777	7.36324	8.4351	8.71571	7.84619	7.73357	7.55615	5.84401	7.02294	7.93088
9.62334	8.10851	7.00872	8.34992	8.26472	7.22095	7.97695	7.22068	7.7041	6.73807	7.98968	8.95642	7.54656	7.91799	7.76679	9.2252	6.59304	7.63964	7.24706	5.89253	7.19069	5.95262	10.33172	7.81359	7.7374	7.90851	9.04898	10.3152	8.93168	8.77877	8.11598	7.73493	6.56917	5.86174	7.35457	6.95091	7.62461	7.62441	9.92592	8.10504	8.83787	6.79857	8.0278	9.57053	8.62386	8.11903	7.39651	7.06402	6.39472	7.55266
10.03482	8.51448	7.93639	8.5083	8.14959	5.17389	7.96542	7.74032	7.66002	6.39764	8.07511	9.10967	8.05176	8.17941	8.0871	9.46003	7.39964	7.92077	7.34237	7.04252	6.54412	6.6889	10.52755	8.65598	7.71918	8.1724	9.28735	10.37435	9.09667	8.85128	8.18302	7.69522	7.20467	6.37477	7.77446	7.14549	7.94631	7.9057	10.12543	8.2267	9.16001	7.6424	8.71408	9.49592	8.67794	8.1777	7.83145	6.84545	7.10604	8.05427
9.4656	8.29939	6.74251	7.93141	7.92245	7.39764	7.58148	7.92235	7.72957	7.36033	7.41211	8.84426	7.89237	7.9825	7.98373	8.20718	7.32089	7.79894	6.79622	7.0922	6.3932	7.49559	9.91316	8.39814	7.4782	8.07211	8.64571	9.44387	8.60225	8.09468	7.87493	7.53194	6.29912	5.85454	7.57736	7.44199	7.82698	7.85971	9.52994	7.54234	8.86308	7.52931	8.6985	8.22803	7.60801	6.82883	7.0386	5.88861	7.24153	7.92281
9.93953	8.647	8.1952	8.21274	7.67392	6.7595	7.68001	7.11553	7.33991	7.3031	8.00012	9.18401	8.26062	8.17994	8.27465	8.61568	7.09805	7.80888	6.51996	6.47195	6.57111	7.00418	10.24144	8.74574	7.70265	8.29962	8.94794	9.75213	8.81091	8.2522	8.04941	7.49908	6.76986	6.66289	7.62426	7.54543	8.07525	8.16264	9.87433	6.99684	9.08235	7.89515	8.80796	8.48817	8.1708	7.28232	7.46932	6.42656	7.59004	8.18499
9.60374	8.24934	7.12396	7.56406	7.41426	6.61187	7.51121	7.86161	7.67945	7.21549	7.85112	8.92604	7.91294	7.90906	8.19957	8.0432	7.03606	7.81223	6.35605	6.67476	7.08299	6.73333	10.07537	8.50923	7.56737	8.20915	8.80485	9.34394	8.74939	8.05649	7.88522	7.49513	5.63278	5.76701	7.39755	7.22015	7.90358	8.02255	9.70467	7.98837	9.09137	7.60039	8.91592	7.85803	7.82716	6.89903	6.7983	5.53865	7.07425	8.09377
9.7341	8.38406	7.82411	8.08526	8.0244	7.31503	7.6134	7.12618	7.2911	6.97268	8.01053	9.17755	8.14977	8.07437	7.69609	8.78137	6.84758	7.70717	7.23336	7.29215	5.73949	7.54727	10.16778	8.25434	7.74421	7.99565	9.06113	9.90044	8.70517	8.36703	7.9905	7.64076	6.42905	5.6908	7.68997	7.52412	7.75181	7.89604	9.74983	8.09657	8.78987	7.12002	8.25881	8.81061	8.08974	7.4812	7.47376	6.50896	7.16449	7.84927
9.34498	8.29536	7.66695	7.82838	7.19351	6.83588	7.67289	7.8173	7.57883	7.53497	7.96362	8.8719	7.49876	7.81644	7.74361	8.81891	6.10571	7.76108	6.6197	7.33684	7.39291	7.14719	10.04581	8.1612	7.80074	7.76083	8.82162	10.0318	8.74185	8.5086	7.88407	7.18549	6.91315	7.25343	6.97065	6.57017	7.61118	7.68395	9.49871	7.45499	8.62438	7.00254	8.23177	8.78609	7.56692	7.40038	6.94439	7.16592	6.18172	7.69742
9.8957	8.52484	7.68867	8.18505	7.31388	7.17041	7.89105	7.72659	7.46009	6.42233	7.66098	9.13831	8.21954	8.15515	8.28121	8.47106	6.91794	7.89555	7.09492	7.49432	6.42294	6.72782	10.25015	8.71971	7.68724	8.27192	9.11335	9.62023	8.82527	8.25171	8.18313	7.69914	7.15057	7.18169	7.62275	7.71565	8.05365	8.18777	9.86394	8.17362	9.12793	7.92915	8.90078	8.50385	8.21327	7.27491	7.31636	6.45842	7.41771	8.2315
9.78592	8.33287	7.47905	8.16414	7.91694	7.4241	7.70335	7.81959	7.45994	6.47381	7.9864	9.29818	8.2792	8.15284	8.07712	8.8104	5.86727	7.51184	6.07975	7.50215	7.20198	6.14778	10.28479	8.15141	7.92363	8.18007	9.02814	10.06515	8.81037	8.54123	8.06452	7.46627	5.814	6.8553	7.88229	7.62737	7.93797	7.73258	9.90694	8.3286	8.9177	7.42007	8.39793	8.87322	8.09547	7.69544	7.14775	6.97717	7.27571	7.88314
9.98661	8.63846	8.01967	8.39706	8.24597	7.38718	8.18654	7.40914	7.35613	6.74993	8.02434	9.29544	8.25863	8.28371	8.22205	9.19328	7.18096	7.5756	7.12257	7.2165	7.47709	6.81903	10.46906	8.54716	7.75185	8.26331	9.42011	10.2823	9.04783	8.749	8.20214	7.68837	7.1693	7.0066	7.80975	7.49819	8.04051	8.07356	10.04717	8.40633	9.12782	7.55507	8.76866	9.19426	8.41539	7.9904	7.71609	6.55826	7.3926	8.09298
9.8415	8.54216	8.10205	7.96887	7.91459	7.28467	7.53876	7.83759	7.58895	6.84875	7.79106	9.09976	8.15368	8.22311	8.22618	8.47483	7.25052	7.85581	6.80546	6.96939	7.19626	6.99386	10.17063	8.69771	7.65092	8.25406	8.99046	9.72097	8.82219	8.30397	8.17132	7.62813	7.2237	6.82801	7.75395	7.30418	7.97519	8.08863	9.77119	7.7882	9.05814	7.83464	8.84876	8.54426	8.14208	7.25607	7.53652	6.67661	7.2167	8.055
10.13732	8.7275	8.02346	8.23485	8.08793	7.24354	7.95649	7.64969	7.36333	7.71942	8.06073	9.28903	8.37937	8.34336	8.36416	9.33952	6.02398	7.9279	6.26302	6.68137	7.32014	7.36038	10.59049	8.77372	7.74582	8.32818	9.30913	10.28714	9.08297	8.76327	8.38564	7.83935	7.00713	6.34879	7.87544	7.55371	8.14847	8.1711	10.17209	7.15594	9.23655	7.86459	8.8556	9.33379	8.47106	8.04923	7.92532	4.36224	7.04806	8.28156
9.21838	8.15938	7.49618	8.14085	7.64897	6.99245	7.63487	7.60925	7.36889	7.47257	7.63317	8.63401	7.30522	7.6003	7.77596	8.12037	6.52065	7.82817	6.57927	7.35848	6.8969	6.20749	9.78504	7.87244	6.82074	7.70066	8.45572	9.58854	8.54101	8.10875	7.80766	7.3669	7.15874	6.8552	7.12187	6.89134	7.60478	7.59827	9.34433	7.58599	8.67543	7.23331	8.40134	8.32699	7.4339	7.22611	6.86767	6.8882	7.36169	7.67162
9.75171	8.40619	8.13536	8.23389	8.04106	7.46095	7.69164	7.73764	7.67139	6.60178	7.95225	9.09945	8.18783	8.15984	8.03512	8.89794	6.72473	7.84908	6.27236	7.34145	7.17783	6.99247	10.17139	8.35026	7.4765	8.07361	9.08354	10.10059	8.85898	8.59673	8.08115	7.30279	6.95827	6.66264	7.703	7.34829	7.86333	7.91003	9.69496	7.85325	8.85257	7.3926	8.57089	8.8995	8.10637	7.6242	6.8705	7.20383	6.62637	7.89906
10.00332	8.58378	8.25045	8.15811	7.9946	6.26896	7.84992	7.69328	7.50329	7.50567	7.9802	9.14214	8.26534	8.32279	8.29865	9.32985	7.47171	8.00432	7.36436	7.0876	7.22628	7.16095	10.52098	8.78369	7.68931	8.37778	9.25451	10.20572	9.05672	8.66181	8.28695	7.87453	7.14604	5.36583	7.69288	7.42696	8.01837	8.13975	10.11202	7.51996	9.25712	7.86794	8.99277	9.36686	8.48715	8.02308	7.7793	7.123	7.51168	8.229
10.08402	8.49137	8.21537	8.50126	8.39876	7.30151	7.95428	7.60602	7.07397	7.60393	7.93962	9.50963	8.35389	8.19549	8.14106	9.29403	7.2264	7.71627	5.93472	7.34692	6.70858	6.89196	10.41019	8.34661	7.88178	8.1561	9.48174	10.41132	9.09208	8.8582	8.0745	7.46201	7.5037	7.14507	7.5251	6.87434	7.91718	7.81329	9.87965	8.25844	8.8226	6.21045	8.25057	9.4089	8.49142	8.04565	7.65229	6.47446	6.5435	7.84036
10.1985	8.83073	8.27829	8.48893	8.2259	6.87408	8.0299	7.61031	7.63618	7.26784	8.03045	9.42924	8.40827	8.40286	8.42795	9.11473	7.50344	7.94908	5.80577	6.78768	7.26873	7.27849	10.48785	8.80121	7.55038	8.33075	9.3318	10.27061	9.04812	8.7107	8.26801	7.8445	6.42528	6.54644	7.83436	7.5512	8.15503	8.18531	10.02895	8.07983	9.09918	7.74241	8.68781	9.15591	8.46252	7.94292	7.75811	7.00531	7.60603	8.20264
10.17608	8.27541	8.04503	8.67191	8.55528	6.21714	8.00071	7.40951	7.64074	7.43345	8.07418	9.40701	8.22601	8.15103	8.11886	9.46729	7.28161	7.72346	7.0366	7.25338	6.0375	7.35142	10.41264	6.42325	7.76702	8.16673	9.24329	10.47087	9.12825	8.91079	7.70766	7.80188	6.67552	6.35283	7.60984	6.70258	7.63426	7.63092	9.89262	8.25326	8.7993	7.04581	8.08075	9.61625	8.70184	8.154	7.28869	6.71559	6.47328	7.76701
9.9627	8.65069	7.83472	8.12771	6.9928	6.82354	7.67443	7.46403	7.51018	7.1408	7.98002	9.21144	8.26425	8.3105	8.33627	8.8869	6.95166	7.7133	7.2504	6.60655	7.33624	7.12688	10.28198	8.74198	7.39971	8.26584	9.0141	10.03957	8.93383	8.56193	8.21043	7.7863	7.30576	6.32286	7.84221	7.15829	8.01392	8.06695	9.85166	7.95006	9.07597	7.68838	8.76777	8.89694	8.21906	7.7076	7.58904	6.6747	7.41943	8.14817
9.90377	8.72807	8.15323	7.85653	7.64271	7.68327	6.80687	7.89348	7.46524	7.10221	7.85896	9.06884	8.27968	8.18857	8.39335	8.00694	7.53317	7.89777	6.7942	6.72174	6.93155	6.08568	10.14659	8.86036	7.84345	8.36245	8.90324	9.43311	8.74068	8.02349	7.96068	7.54638	6.42432	6.21306	7.61319	7.36193	8.13729	8.17734	9.73831	7.33135	9.04614	7.78293	8.84675	7.98081	8.02154	7.36874	7.58103	7.04987	7.28798	8.17849
9.74619	8.31736	7.48473	7.86877	7.57924	7.20941	7.92259	7.35757	7.63956	6.69331	7.79955	9.00637	8.02796	7.93773	8.14337	8.59523	7.15857	7.80294	6.68595	6.79712	7.42013	7.05703	10.08418	8.59591	7.22858	8.12639	8.87311	9.8345	8.78047	8.35972	8.12235	7.33891	7.23596	6.05554	7.72452	7.25504	7.94751	8.07879	9.62413	7.85949	8.9499	7.46896	8.73873	8.56502	7.97762	7.63217	7.33936	6.69838	6.90965	7.95793
9.93783	8.65135	8.37274	8.15969	7.96456	7.50177	7.89679	7.73598	7.89392	6.57914	7.94542	9.22197	8.35333	8.27844	8.28036	8.91351	6.99907	7.59774	6.71239	7.25929	7.26613	6.24269	10.26299	8.44617	7.69035	8.27279	9.21161	10.1421	8.92706	8.61876	7.99832	7.57805	6.03694	6.08349	7.72253	7.03691	8.04377	8.06264	9.794	8.11314	8.95943	7.74654	8.61938	8.97594	8.48408	7.74922	7.62577	6.48469	7.34299	8.06136
10.16785	8.66966	7.87244	8.52905	8.12868	7.39807	7.77543	7.81556	7.73698	7.59423	8.0104	9.34896	8.3539	8.29955	8.42341	9.06883	7.44431	7.91279	6.44726	7.24939	6.89117	5.29679	10.51564	8.78093	7.97962	8.36063	9.2992	10.2145	9.09224	8.72311	8.19539	7.62835	6.39271	6.60172	7.79162	7.50311	8.12943	8.13624	10.11439	8.73035	9.24325	8.03142	8.93008	9.28146	8.85877	7.99199	7.88409	7.22263	7.51006	8.19305
9.99194	8.44684	7.87769	8.48814	8.27645	7.12337	8.02531	7.72429	7.8032	5.56851	7.94793	9.28204	8.17089	8.02202	8.08943	9.12096	7.46959	7.65724	6.5144	6.46108	7.20507	7.44661	10.33848	8.10438	7.83845	8.10046	9.16658	10.36153	9.04373	8.81461	7.88935	7.88825	7.3157	5.64091	7.54537	6.427	7.80378	7.64688	9.8905	8.68859	8.84547	7.29662	8.30743	9.3016	8.63093	7.90223	7.73915	7.30263	6.93224	7.82385
9.93541	8.61093	8.30603	8.41448	8.03785	7.23958	7.75831	7.86437	7.46196	6.93163	7.83112	9.28657	8.36595	8.27581	8.30505	8.85337	7.21292	7.72031	6.47179	7.41628	7.02657	5.58371	10.29135	8.55346	7.64169	8.23036	9.24305	10.24574	9.02116	8.7042	7.96335	7.73851	6.76602	6.63496	7.75846	7.50557	8.03705	8.00771	9.89294	8.75196	9.0299	7.80543	8.63439	9.05657	8.52762	7.81434	7.5881	7.25677	7.22119	8.03415
9.86437	8.62363	7.89348	8.14186	7.66797	7.39986	7.70705	7.71873	7.5806	7.37841	7.60213	9.12875	8.08378	8.19255	8.19498	8.68689	6.77468	7.79509	6.2712	7.51116	7.49389	6.19859	10.22385	8.53218	7.72439	8.22833	9.05346	9.96883	8.83525	8.46826	7.93709	7.78179	7.23099	6.25626	7.68935	7.2482	8.00673	7.96381	9.85605	8.5982	8.99657	7.68597	8.65676	8.89505	8.39092	7.64301	7.43754	7.43279	7.49321	8.05412
9.89913	8.68691	8.10158	8.45424	8.22506	7.46899	7.95518	7.73601	7.51585	7.03509	7.86959	9.12187	8.24247	8.26509	8.36528	9.15864	6.03872	7.84808	6.23402	7.30527	7.3046	5.9965	10.20363	8.33749	7.75983	8.34183	9.42589	10.2219	9.04591	8.70543	8.18498	7.84646	7.12771	7.14508	7.60655	7.2027	8.04893	8.08859	9.82025	8.44231	9.08942	7.89555	8.83001	9.13652	8.41223	7.76801	7.60614	7.13845	7.21503	8.09715
9.99089	8.61249	8.11527	8.42139	8.22654	7.18204	7.81192	7.92463	7.26118	7.16188	7.99555	9.27935	8.20293	8.21652	8.21903	8.86904	6.94032	7.90268	6.84945	7.22531	7.35013	7.16069	10.25983	8.45562	5.92572	8.21934	9.2268	10.05834	8.96978	8.5814	8.17998	7.86659	6.51099	7.3017	7.8283	7.69025	7.99671	8.09798	9.88931	8.96717	9.12826	7.82501	8.8925	8.86668	8.32094	7.5599	7.66927	7.03072	7.46591	8.11332
9.85051	8.45452	7.66198	8.02382	8.17189	7.46952	7.75239	7.50266	7.39404	7.31853	7.88136	9.03927	7.96634	7.89238	8.1199	8.85554	6.58792	7.87645	5.9797	7.51056	6.87841	5.47534	10.36626	8.66277	7.41032	8.12497	9.15734	9.97863	8.86167	8.51016	7.94571	7.72105	6.42132	6.7602	7.21704	7.7145	8.01687	7.88545	10.07014	8.68077	9.10314	7.69773	8.67178	9.19483	8.62729	7.91768	7.49188	7.08827	7.24294	7.84899
10.15851	7.84486	6.19255	8.73097	8.49245	7.92016	7.88579	7.75736	7.7891	7.17476	7.73295	9.59018	7.7776	7.83829	7.87199	9.49242	7.43084	7.65705	7.03397	7.15965	7.46195	7.1493	10.32074	8.42303	7.52452	7.8716	9.32808	10.50918	9.10643	8.95753	7.79805	7.48975	6.54768	7.24409	6.75052	6.44373	7.46808	7.57781	9.90314	9.16489	8.71435	7.11762	7.85691	9.41342	8.62496	7.85558	7.35588	6.49194	6.34012	7.6598
9.70789	8.50485	7.74299	7.8426	7.4343	7.40944	7.83625	7.84446	7.32786	7.27964	8.01133	8.81716	7.88177	8.11455	8.15748	9.34577	7.05827	7.83502	7.33485	6.68775	6.50581	6.58115	10.26666	8.52374	7.80001	8.2178	9.19597	10.2324	8.99854	8.69193	8.08281	8.08083	7.374	6.93151	7.45377	5.34708	7.91632	8.07781	9.93193	8.03272	9.07288	7.69523	8.73599	9.55584	8.47765	8.11865	7.63002	6.63443	7.07433	8.07045
9.51576	8.25114	6.84137	7.54386	7.33919	7.5107	7.63209	7.75863	7.70957	7.3331	7.85789	8.76686	7.76089	7.95213	7.97204	8.81486	6.54203	7.57688	6.50458	6.89967	6.58339	6.88387	9.87771	8.15027	7.52094	8.13441	8.86254	9.96738	8.83553	8.46565	8.07751	7.82601	6.76803	6.93502	7.32146	6.05957	7.87719	7.97699	9.43582	7.66842	8.86169	7.63947	8.72888	8.75434	7.94058	7.61027	6.92859	7.40401	6.65087	7.92265
9.98617	8.69897	8.23157	8.17851	7.96106	7.47368	7.80947	7.67599	7.76232	6.99116	7.79393	9.16007	8.29244	8.32667	8.37234	8.88004	7.221	7.90188	6.99659	6.71946	6.94158	6.60773	10.11885	8.65638	7.86344	8.43229	9.216	10.08486	9.01511	8.61071	8.24811	7.88877	6.00253	6.87875	7.66498	7.73567	8.22229	8.26443	9.75659	7.66168	9.1259	7.93534	8.91075	8.88651	8.21775	7.52418	7.54445	6.98378	7.60662	8.33297
9.97091	8.40535	7.64481	7.44613	7.01452	7.24219	7.88147	7.62668	7.2283	7.05196	7.84964	9.15903	8.15086	8.25156	8.29214	9.17366	7.66056	7.91982	7.03784	7.28946	7.41112	6.53005	10.24759	8.51492	7.9166	8.29203	9.05257	10.0353	8.94847	8.51653	8.11655	7.77254	6.03912	6.89069	7.13915	7.61186	8.07784	8.01364	9.88523	8.1197	9.13189	7.79675	8.90495	9.19731	8.405	7.83258	7.57474	6.03645	7.26961	8.19898
10.12789	8.53788	8.26698	8.63338	8.56731	7.06551	7.87434	7.58754	7.54506	7.25844	7.82225	9.4716	8.47111	8.28419	8.23258	8.89476	6.49538	7.88748	7.06397	7.07442	5.88361	6.75493	10.23188	8.25091	7.94452	8.22006	9.21785	10.26598	8.98556	8.71177	8.04701	7.70796	7.24436	6.28512	7.48751	7.68218	8.10821	7.99942	9.7875	8.15168	8.81965	7.53193	8.37758	9.13232	8.56596	7.81217	7.60805	7.01844	7.325	8.08407
10.45502	7.31849	8.21358	8.78537	8.65931	7.08886	8.06166	7.40438	7.39708	6.65048	7.90686	9.62332	8.33537	8.21423	7.98984	9.6161	7.69424	7.83017	6.69547	7.28051	6.6406	7.23565	9.97807	8.6726	7.32798	8.08841	9.13309	10.47007	9.10141	8.92473	7.10149	7.05252	6.58733	6.31512	6.06377	7.39543	7.74916	7.59208	9.48943	8.2132	8.37413	7.5976	7.61557	9.23693	7.48126	7.26755	6.96132	6.68145	6.95065	7.71836
10.17144	8.59029	8.30145	8.61526	8.35565	6.77752	7.7779	7.96177	7.49073	6.4458	7.86655	9.49671	7.91676	7.83804	7.69789	9.30998	7.34535	7.8158	6.9541	7.53437	7.28376	7.38433	10.0164	8.05188	7.53599	8.03139	9.16817	10.47005	9.05543	8.89644	7.45373	7.387	7.20264	6.16445	7.24233	6.95991	7.6075	7.73723	9.48656	8.00415	8.39083	6.53937	7.55091	9.19328	8.20046	7.55716	6.92899	6.6925	6.85729	7.38239
10.38519	8.7847	8.16322	8.59302	8.44541	7.17387	7.93773	7.54474	7.49866	7.1638	7.99186	9.60108	8.47417	8.2826	8.26637	9.30114	7.51791	7.83789	7.02493	6.52404	6.9141	6.18119	10.28293	8.43733	7.76632	8.19659	9.2747	10.26795	8.99576	8.70654	7.81341	7.60192	7.06545	7.13867	7.57612	7.75763	7.9369	7.94205	9.92489	8.802	8.91367	7.51641	8.36862	9.16569	8.62411	7.72771	7.5816	7.6326	7.06567	8.05813
10.38272	8.18147	7.49868	8.83067	8.74782	7.42296	7.75137	7.64092	7.47599	7.15114	7.43792	9.9798	8.45722	8.05774	7.58219	9.25021	7.24737	7.66781	6.78556	6.66024	7.46182	8.11651	9.94651	8.80801	7.24786	8.30786	8.1404	10.27147	8.7309	8.70241	6.72225	6.69613	6.67491	7.0204	6.86561	7.11475	6.91844	9.25954	8.84596	7.9188	7.95504	7.06754	7.56334	8.61969	6.94728	6.61168	7.05014	7.42599	5.77471	7.32373
11.11039	9.06271	7.82907	9.19459	9.19984	8.38728	7.93254	8.09417	7.25064	6.75977	7.99652	10.51586	8.68734	8.58216	7.89868	10.33915	7.07889	8.03542	7.92463	7.20606	7.76048	9.14116	10.30043	9.401	7.85096	9.25783	9.76959	10.98069	9.05299	9.36812	8.16987	7.85636	7.97867	7.45169	7.28229	7.59063	7.29887	9.2757	8.64547	9.06083	8.37499	8.09136	9.10232	8.82378	7.66521	7.97919	7.21292	6.87635	7.30044	7.58436
10.06731	8.46585	8.05657	8.19231	7.99702	6.35923	7.88629	7.61038	7.43249	6.98723	8.00062	9.41447	7.91192	7.93644	7.75424	9.43614	7.41934	7.72113	6.8216	7.37811	6.9256	7.41795	9.89132	7.75633	7.68924	7.93995	8.98369	10.16553	8.82275	8.63192	7.65003	7.66926	7.28522	7.17529	6.84755	7.02408	7.61587	7.17887	9.4515	8.57756	8.53197	6.72911	6.91244	9.01593	7.79093	6.82905	6.9701	6.93497	7.32864	7.56484
10.23773	8.52269	8.24738	8.4366	8.39248	6.53215	7.66309	7.81135	7.75611	6.75409	7.77162	9.61499	8.33512	7.99093	7.58699	9.05931	6.95314	7.58858	7.12896	7.07651	7.44892	7.86944	9.79026	8.1287	7.58811	7.90535	8.99662	10.04198	8.78577	8.50383	7.507	7.17128	6.97752	7.1188	7.36226	7.53074	7.86444	8.22375	9.29205	8.21935	8.54787	6.01582	8.07323	8.56201	7.96964	7.27853	6.81202	6.78177	5.41315	7.61034
10.2447	8.56462	6.36124	8.59307	8.37067	6.94074	7.99254	7.80336	7.5507	7.12855	7.84502	9.61152	8.36525	8.11709	7.88452	9.24034	7.24409	7.70353	6.60796	7.2038	6.94101	6.88996	9.89655	7.83272	7.79029	8.00778	9.1619	10.16071	8.85052	8.677	7.63264	7.28025	7.47371	6.87135	7.03505	7.59964	7.67103	7.55321	9.4852	8.88434	8.42593	7.15892	7.5699	8.94593	8.14237	7.44609	6.63192	6.93828	6.65644	7.52928
10.30592	8.62014	7.44353	8.81147	8.67361	7.21375	7.83516	6.06056	6.78891	7.13283	7.60427	9.79964	7.58331	7.86602	6.2363	9.53649	7.291	7.57677	7.47201	7.48649	7.49276	8.04358	9.54449	8.9311	7.44314	8.39192	8.88011	10.42794	8.59269	8.85062	7.13308	6.93609	7.12728	7.07863	6.79013	5.46575	7.1428	8.43737	8.89128	8.39591	7.81353	7.23772	8.15492	8.45792	7.98396	6.64455	7.2121	7.47138	7.08012	6.51291
9.91995	8.57593	8.02064	7.75528	7.69919	7.28779	7.83221	7.43472	7.632	6.91916	7.92727	9.18584	8.23191	8.25423	8.31586	8.82313	7.40138	7.90978	7.12979	7.05234	7.22546	7.03185	10.10259	7.94173	7.82332	8.27486	9.30594	10.01545	8.94581	8.54541	8.24857	7.75128	7.25673	6.2051	7.82396	7.66561	8.00488	8.12791	9.79384	8.37836	9.05115	7.84303	8.76514	8.8624	8.25118	7.58161	7.64142	6.97194	7.44381	8.1166
9.91799	8.70706	8.10348	8.0779	7.85562	7.63805	7.78925	7.48859	7.43983	7.27778	7.82376	9.16798	8.10497	8.21289	8.27964	8.7802	6.72636	7.84262	6.65573	7.14752	7.17868	7.21605	10.12	8.21503	7.98275	8.34231	9.11791	10.04893	8.92849	8.55215	8.14668	7.74995	6.72499	6.01261	7.68539	7.89891	8.07328	8.13496	9.82806	8.40735	9.0469	7.87213	8.69508	8.98658	8.50432	7.67491	7.68942	5.32947	7.30604	8.20664
10.05505	8.43088	8.05338	8.24725	8.18946	7.29971	7.84052	7.84375	7.34076	7.49215	7.94997	9.43157	8.3968	8.18008	8.02815	9.21905	6.93521	7.63939	7.01855	7.14874	6.47105	7.21292	10.19408	7.29942	7.78156	8.109	9.34293	10.39173	9.06434	8.84194	7.89046	7.5336	7.28185	6.83313	7.59904	7.45182	8.00247	7.8676	9.85492	8.66235	8.73381	6.88073	7.9454	9.47104	8.5794	8.00779	7.52772	7.37035	7.26583	7.80381
10.11163	8.67718	8.34531	8.41823	8.19312	7.63942	7.95704	7.52141	7.34865	7.4037	8.01253	9.2525	8.24529	8.26802	8.20073	9.17808	7.58519	7.868	6.90733	7.21868	7.10826	6.95736	10.07767	7.80304	7.61905	8.24079	9.27693	10.35794	9.09654	8.81743	8.04215	7.78678	7.1892	6.52361	7.45493	7.18471	7.98949	8.07439	9.67578	8.62614	8.82738	7.7116	8.45757	9.27078	8.43135	7.69048	7.26979	6.49148	7.07654	8.06513
9.74468	8.52912	8.03203	7.62962	7.38229	7.40468	7.36896	7.56576	6.71396	4.95027	7.67744	8.95839	8.09739	8.16187	8.2308	8.67537	5.91623	7.86283	7.01228	6.89771	7.1509	7.30591	9.93102	8.2263	7.71196	8.17087	9.0139	9.98894	8.86434	8.47075	8.08637	7.53146	7.0792	6.56769	7.61044	7.52361	8.00938	8.00764	9.57018	7.93935	8.92237	7.66425	8.68786	8.84561	8.21243	7.456	7.6965	6.90558	7.46021	8.09588
9.747	8.39338	7.62707	8.00224	7.78746	7.56418	7.85722	6.45945	7.34047	6.99959	7.7984	9.0989	7.97354	8.01529	8.1613	8.87373	7.18776	7.82395	6.70653	7.02204	6.74852	6.84051	10.04905	7.7876	7.63769	8.15583	9.09731	10.15387	8.9437	8.65357	8.19192	7.5458	6.93856	6.75667	7.63463	7.55112	7.99304	8.01431	9.68718	8.57584	8.94343	7.81477	8.66177	9.11263	8.53712	7.72182	7.76559	6.12708	7.26343	8.03391
9.50432	8.27374	7.42288	7.97377	7.87643	7.46532	7.80626	6.60945	7.79782	7.06041	7.82546	8.90574	7.65821	7.62408	7.87598	8.93457	6.7004	7.75358	6.89238	7.43316	7.3272	7.03839	9.92966	7.59219	7.42225	7.94534	9.00086	10.09472	8.86119	8.56045	8.19005	7.60407	7.31272	5.86666	7.65268	7.31012	7.75672	7.77184	9.56482	8.40613	8.82923	7.75861	8.50125	9.03041	8.21204	7.48635	7.5492	6.86937	6.84022	7.87905
10.05038	8.41282	7.49743	8.53813	8.32494	7.06814	7.61403	7.72671	7.71291	7.0309	7.4335	9.37641	8.01549	8.04059	8.11612	8.89341	7.38582	7.73586	6.16887	7.35911	7.4698	6.89138	10.04025	8.09889	7.59713	8.11482	9.28726	10.27623	8.98802	8.74522	7.96783	7.53541	7.37185	7.1904	7.39944	6.96372	7.70913	7.7975	9.62593	8.66674	8.72489	7.30457	8.31022	9.18015	8.43303	7.66295	7.36501	6.89477	6.96151	7.71683
9.93859	8.58942	7.07696	7.90695	7.63667	6.58986	7.77835	7.65361	7.58831	6.25953	7.80052	9.37766	8.22096	8.11499	8.27717	8.80431	6.87013	7.76915	6.08745	4.78038	6.55723	6.75646	10.27923	8.31376	7.84548	8.22201	9.1295	10.14601	8.95251	8.63753	8.11866	7.66529	6.89637	7.05951	7.74979	7.80916	7.99868	8.02494	9.89405	8.65907	8.99289	7.67986	8.52318	9.00511	8.19284	7.52934	7.50643	7.22219	7.43591	8.08482
10.12096	8.53545	7.94665	8.58353	8.44083	6.92171	7.85361	7.67616	7.43406	7.14031	7.99029	9.49344	8.20961	8.12474	7.94977	9.29989	6.85667	7.82775	6.97979	6.65011	7.27155	7.50643	10.34876	7.40407	7.68319	8.0617	9.385	10.54074	9.23007	8.99922	8.02114	7.50763	7.32255	6.46278	7.52715	7.41327	7.80979	7.61932	9.9029	8.85898	8.83022	7.45489	8.24574	9.49768	8.76213	8.08589	7.3712	7.33845	7.14575	7.74257
10.33196	8.36388	7.69086	8.6391	8.45251	7.11624	7.97975	7.61517	7.53269	6.82047	7.55783	9.8137	8.21839	8.14548	8.21702	9.05003	7.38636	7.86767	7.11117	6.54254	7.0847	7.09525	10.09775	8.35251	7.75159	8.00122	9.33579	10.40006	9.08229	8.85143	7.78157	7.45384	7.38824	7.16084	6.30972	7.54045	7.78036	7.41421	9.70202	8.77986	8.81601	7.51445	8.32598	9.01997	8.52329	7.3616	6.76022	6.84612	7.03846	7.82938
10.44867	8.38994	6.92253	8.80436	8.62566	7.38874	7.6689	7.39059	7.30761	6.89303	7.61911	9.96153	8.30179	7.8984	7.67933	9.24909	7.53832	7.54092	7.5357	7.47249	7.163	7.76764	9.88463	8.72941	7.49128	7.04696	8.77504	10.32411	8.87381	8.76909	7.33484	7.66586	7.51175	7.06763	5.83054	7.33948	7.49151	8.49751	9.26525	8.19509	8.02045	6.93241	7.76483	8.73786	5.49118	7.70455	7.41127	7.27615	6.07206	7.32356
10.09906	8.33588	7.42743	8.40316	8.18638	7.44452	7.97782	7.67269	7.82925	6.78528	7.89881	9.7273	7.72701	7.77141	7.08832	9.32498	7.28551	7.71875	7.2377	6.72403	7.13866	6.97957	9.83255	7.66217	7.02109	7.55915	9.12853	10.2814	8.88237	8.72527	7.31891	7.40945	7.22997	7.06636	7.39247	7.51768	7.17622	6.1505	9.31574	8.60306	8.14588	6.82925	6.94516	8.86478	7.46224	7.45222	6.70939	7.102	7.21944	6.53364
11.20183	9.22165	7.98035	8.90956	8.98086	8.38333	8.1939	7.16302	7.13329	6.84873	7.94733	10.78054	8.64591	8.41838	7.78459	9.88081	7.92698	7.63634	7.92301	7.52772	8.11174	8.76441	10.30433	8.91613	7.95295	9.21366	8.84578	10.96462	9.82384	9.33186	8.32541	7.77149	7.80626	6.9318	7.28032	8.22841	7.65219	8.91218	9.65504	9.29667	8.83742	7.18533	8.70875	8.89932	7.80151	7.36967	7.43351	7.45807	6.39539	6.93546
10.33901	8.56928	7.40329	8.89141	8.73781	8.03613	7.31712	7.50774	7.84354	7.15143	7.79272	10.07459	8.22281	7.78704	7.00879	9.25143	7.27671	7.48167	5.54814	7.48558	7.25632	6.8141	9.49737	8.82572	6.91175	7.03929	8.28494	10.25097	7.04467	8.64221	6.76314	7.16755	7.37006	6.89231	6.66836	7.11972	7.23672	8.82232	7.39058	8.42809	7.33395	7.57519	7.82059	8.52651	7.99648	7.08645	5.91049	7.27713	7.05784	6.77391
10.26269	8.15081	8.18185	8.61238	8.45088	7.50105	6.69703	7.78405	7.70394	6.99081	7.61757	9.59884	8.12524	8.07359	7.78185	9.11435	7.27917	7.76017	5.95774	7.30731	7.42258	8.10167	9.94759	8.75141	7.87017	8.31385	9.07218	10.05837	8.54576	8.51685	7.59592	6.8225	6.68016	6.81901	7.1952	6.98701	7.04453	9.17056	9.184	8.83691	8.31289	7.98465	7.41075	7.33519	8.05491	7.47056	7.51269	7.51538	7.48264	7.19456
10.05543	8.21378	7.78085	8.00578	7.93379	6.92414	7.85727	7.65252	7.71043	7.0538	7.94019	9.26783	8.12159	8.06376	8.03096	8.9173	7.53223	7.78342	6.98466	7.23407	7.23605	7.20381	9.7302	7.82137	7.71342	8.11282	8.76864	9.62451	8.28914	8.05944	7.62414	6.82211	7.27333	5.37111	6.60418	7.52808	7.85095	7.59356	9.26245	8.67674	7.9456	7.40916	7.55358	8.51386	7.71919	6.93254	6.24704	7.00355	7.07144	7.59861
10.65385	8.0708	8.28204	8.7967	8.70029	7.32694	7.64544	7.32415	7.46589	6.04284	7.67772	9.86965	8.20971	8.24316	8.11156	10.14426	7.80166	7.95354	6.85029	5.20525	7.06546	8.43294	10.01883	9.07851	6.95765	9.00907	8.85578	10.60808	9.01638	9.02943	7.01637	7.53324	7.40641	6.34944	7.13347	7.70865	7.6774	9.20818	8.93726	8.90753	8.31824	6.63154	8.85772	8.90726	7.52127	7.40787	7.13934	6.45365	7.40962	7.76883
9.94775	8.26839	6.7453	8.22263	7.92312	6.51765	7.97506	7.87741	7.64736	7.17862	8.09662	9.29311	7.06847	7.69105	6.63045	9.29052	5.81667	7.62699	6.42016	7.38553	7.49372	7.11236	9.63427	7.66852	6.83171	7.19364	8.96201	10.12869	8.71092	8.5558	7.41135	6.73818	7.4647	6.90899	6.68112	6.63457	7.20338	4.63349	9.15614	8.46615	8.02145	6.92015	7.01283	8.96078	7.92032	7.47643	6.0507	6.20188	5.4888	7.06208
10.20437	8.08756	8.28009	8.64329	8.52801	7.05571	7.86023	7.33203	7.73162	7.06127	7.69144	9.59348	8.24538	7.96636	7.77609	9.13873	7.44347	7.66301	6.64173	7.14981	7.14034	6.79979	9.65603	8.28382	7.43941	7.65522	8.6308	10.04559	8.58933	8.5259	6.286	7.35068	7.05166	7.26539	6.86966	6.60389	7.7277	8.56818	9.01644	7.28597	8.03979	7.27682	7.24334	8.41655	7.58871	7.50515	7.42879	5.94488	7.10776	7.31066
10.28581	8.06638	7.86723	8.50805	8.39407	6.4161	7.67431	7.73506	7.46067	7.12459	7.72343	9.6266	8.0808	7.77027	7.58821	9.3323	7.37965	7.6122	7.32055	6.77829	7.19551	7.01034	9.74672	8.25575	7.50463	7.52139	8.98559	10.2419	8.83366	8.71336	7.5183	7.07865	7.46139	5.77119	7.07708	6.75	7.1505	7.98087	9.24642	7.58598	8.12249	6.15828	6.41207	8.74202	7.17681	7.15759	6.65399	6.51127	6.93585	6.8666
10.21345	8.80224	8.16881	7.98283	7.09804	7.29691	8.01046	7.91508	7.53811	7.29677	7.89328	9.35226	8.44409	8.39461	8.49121	9.30795	7.48463	7.79361	6.41962	7.3559	6.96466	7.18421	10.03936	7.43553	7.77666	8.30977	9.02032	10.07435	8.85989	8.52711	8.25845	7.5286	7.2132	6.89887	7.68577	7.61493	8.06102	8.12598	9.60264	8.32683	8.8316	7.60969	8.56176	8.93373	8.23756	7.34176	7.12687	5.3788	7.30622	8.15535
10.72071	8.6602	7.70653	9.00232	8.8845	7.9979	7.75737	5.8774	7.67376	7.13968	7.75795	10.04769	8.48705	8.05218	7.39443	10.00129	7.67987	7.73311	6.85869	7.19866	6.93991	8.58595	9.9794	8.84956	6.91713	9.18664	9.65582	10.49765	8.85487	8.95721	7.70168	7.50788	7.51828	7.1671	7.1325	7.55503	7.66589	9.36387	9.13443	8.85625	8.09096	7.10956	9.10276	8.58483	7.41423	6.97649	7.28215	6.45921	6.90748	7.21455
10.64633	8.59281	7.73326	8.77009	8.6588	7.91731	8.03673	6.82255	7.6989	5.93523	7.92885	9.9614	8.0383	8.0278	7.16922	9.95388	7.3842	7.81088	6.8957	5.95271	6.7394	8.1533	9.88714	8.91251	7.58825	9.02399	8.96779	10.65372	8.95914	9.0693	7.59736	7.59549	7.75864	7.0502	7.39807	7.72574	7.19921	8.35731	8.88727	8.4522	7.60769	7.66412	8.81651	8.94905	7.69478	5.75601	6.65281	7.2687	7.16665	7.17506
9.90069	8.46749	7.7579	8.24153	7.98997	7.35175	7.83737	7.84773	7.61659	6.96723	7.91185	9.1354	6.75545	7.87695	7.67911	9.04017	7.07285	7.6347	5.90588	7.19239	7.20774	5.71409	9.60209	7.59678	7.38835	7.81149	9.05308	10.12148	8.76154	8.53366	7.77837	7.1599	7.28835	6.54416	7.1211	7.19295	7.67632	7.55652	9.07887	8.19425	8.15448	7.06014	7.72858	8.80069	7.77985	7.14614	6.90097	6.70957	6.43747	6.85834
10.20131	8.18007	7.39032	8.69474	8.57607	7.20627	7.43445	7.55765	7.51261	7.46144	7.58567	9.80205	8.40242	7.98958	7.27558	9.08302	6.91861	7.43412	7.49363	7.33041	6.34607	7.21514	9.48878	8.39467	7.35284	8.06023	8.21718	10.07537	8.48683	8.56234	6.87546	7.22258	6.99978	6.90043	7.02426	7.86873	7.67383	7.94799	8.87683	6.99088	7.72892	6.41374	6.61044	8.16512	7.96797	7.13765	6.50546	7.01803	6.55288	6.23563
10.51803	7.57146	8.11623	8.86769	8.74869	7.53689	7.58857	7.31832	7.76011	7.66506	7.51772	9.96037	8.17688	8.00066	7.70915	9.66534	6.1284	7.78403	7.32442	7.10314	7.38916	8.01282	9.72607	9.06073	7.71945	9.00729	9.83554	10.4085	8.28596	8.87789	7.51525	7.36274	7.77507	6.58505	6.662	7.58911	7.71468	8.91463	8.5598	8.2975	8.07745	7.7294	8.97335	7.95975	8.36529	7.36634	7.4635	6.73151	6.51357	7.25401
9.83668	8.70725	8.03995	7.93207	6.90904	7.5182	6.67703	7.66898	7.41096	6.69963	7.6586	8.91254	8.15728	8.26992	8.4009	8.55575	7.4824	7.9634	6.71858	7.43192	7.36297	7.07239	9.77527	7.44668	7.94167	8.40039	9.15457	9.8037	8.90959	8.42834	8.25128	7.65506	6.92393	6.91732	7.37889	7.16763	7.99993	8.13779	9.58786	8.09275	9.08321	8.05976	8.93148	8.73619	8.25437	7.42178	7.67873	6.91459	7.3726	8.19532
9.90042	8.65176	8.00566	8.04961	7.83816	7.21595	7.71683	7.9167	7.65594	7.39449	7.87923	9.08424	8.01004	8.15219	8.24216	8.95934	7.1951	7.85304	6.9933	7.34808	7.25861	6.9452	10.06798	8.07295	7.86249	8.2691	9.14987	10.10588	8.96485	8.62012	8.37363	7.66395	7.18336	7.39471	7.70855	7.5765	7.97886	8.05818	9.82448	8.20555	9.04835	7.84504	8.77191	9.09699	8.37568	7.65357	7.92806	7.06097	7.50002	8.13367
9.68165	8.58841	8.0317	7.91136	7.33668	7.66211	7.27973	8.01275	7.8467	7.0121	7.49927	8.79893	7.91592	8.09252	8.13391	8.72468	6.82555	7.89453	7.36374	6.63531	6.28255	6.42929	9.84044	8.06052	7.66266	8.13763	9.06593	9.97907	8.91125	8.54411	8.24585	7.47272	7.53866	7.01415	7.51599	7.31989	7.88715	8.03812	9.65368	8.23886	9.01555	7.84817	8.76929	8.98088	8.48787	7.54786	7.68461	5.69025	6.98448	8.03104
10.18216	8.65476	8.12609	8.51204	8.35912	7.53375	7.87834	7.88287	7.77894	7.08583	7.88949	9.30329	8.08832	8.0404	8.1217	9.12338	7.30731	7.84853	7.00437	7.42249	7.21057	6.8559	9.95563	7.86209	7.81037	8.1822	9.32343	10.33211	9.04584	8.79311	8.09418	7.5316	6.42006	7.06467	6.97597	7.29683	7.81499	7.93352	9.62868	8.634	8.84673	7.78978	8.45374	9.18172	8.40908	7.67401	7.31516	6.21549	7.25465	7.89824
10.11921	8.79454	8.08489	8.41938	8.37954	6.57738	7.4354	7.72129	7.63513	7.27276	7.67821	9.29825	8.34049	8.21988	8.31216	8.68433	7.31016	7.77987	6.82091	7.12538	7.27916	7.13646	10.08032	6.68858	7.90364	8.21125	9.37939	10.10166	8.99924	8.59912	8.06141	7.66689	6.83957	6.70021	7.54076	7.69395	7.98176	8.05718	9.88693	8.81258	9.05915	7.95433	8.75453	9.12582	8.61865	7.57193	7.62309	6.86319	7.18165	8.01584
10.18155	8.79442	8.30826	8.53145	8.34942	7.10589	7.55117	7.73241	7.56592	6.14524	7.74604	9.35041	8.24061	8.19569	8.15737	9.29847	7.01439	7.83922	7.00363	7.19651	7.34283	6.71758	10.06846	7.09434	7.73361	8.18995	9.39746	10.34803	9.02602	8.78353	8.01563	7.37281	7.15787	6.78056	7.41855	7.36871	7.79024	7.83726	9.73605	8.64742	8.82379	7.7059	8.30888	9.28678	8.54669	7.75161	7.30466	5.95727	6.63373	7.90675
10.61034	7.95218	7.97921	8.9165	8.84725	6.74708	7.88953	5.97478	7.54103	7.32542	7.84762	9.59024	7.99293	8.03082	7.79181	9.90757	7.99613	7.975	6.77053	6.73473	7.19336	7.95209	10.06432	9.08143	7.35824	9.24926	9.46718	10.44928	8.78051	8.83606	7.2671	7.66697	7.44931	7.1117	6.60394	6.6867	7.58593	9.33939	8.82127	8.13832	8.42555	7.81839	8.8773	8.56199	8.18484	7.44914	6.59889	7.12244	7.24934	7.83396
10.46321	8.46887	8.3322	8.75892	8.6661	6.81655	7.76649	7.41864	7.68963	6.60329	7.75888	9.7578	8.23982	8.2605	8.14242	9.60697	7.70963	7.86159	7.22766	7.46972	7.18234	7.70094	9.84704	8.73367	7.69347	8.69342	7.82504	10.39464	8.73201	8.839	7.74757	7.89189	6.68753	6.84818	7.15718	7.19188	7.83543	7.59599	9.46913	8.74933	8.52436	7.38195	8.5108	8.73229	7.20242	6.95189	6.60455	6.46432	7.25389	8.01292
9.78566	8.64632	8.08101	7.64601	6.98524	7.11669	7.45531	7.80831	7.51345	7.29855	7.73666	8.85301	8.04614	8.20943	8.31191	8.82522	6.71667	7.89349	7.27239	7.19728	6.86984	7.49841	9.74269	7.72969	7.94084	8.30899	9.07757	10.04207	8.95089	8.59227	8.28157	7.63049	5.94376	5.82499	7.58777	6.89187	8.00266	8.15539	9.53253	7.95277	9.0218	8.08422	8.81176	8.952	8.19427	7.49262	7.81156	6.68393	6.32179	8.23495
9.88477	8.71118	8.11918	8.34599	8.21794	7.27323	7.9455	7.89963	7.831	7.28778	7.84254	9.00728	8.05056	8.07335	8.08439	9.15904	7.25264	7.70012	6.85071	7.12225	6.9457	6.59412	9.9114	7.47017	7.80421	8.14838	9.23548	10.24207	8.98129	8.72257	8.20518	7.79848	7.17532	7.14239	7.60455	7.21781	7.78408	7.82483	9.71921	8.06221	8.8337	7.57988	8.41344	9.38081	8.43963	7.83599	7.84149	6.34422	6.83057	7.95918
10.37173	8.70021	8.08603	8.5614	8.25538	7.33188	7.70822	7.56848	7.62667	6.40192	7.95968	9.31208	8.3827	8.34152	8.45153	9.53222	7.78079	7.86625	7.49385	6.31808	6.7853	5.84127	10.07602	8.56657	7.95296	8.42379	9.37541	10.30059	9.1394	8.80271	8.1221	7.96246	7.3376	7.1118	7.44859	7.35267	8.01202	7.99665	9.84733	8.55182	9.14062	8.08789	8.88279	9.18217	8.60051	6.6702	7.32625	7.00893	7.35449	8.15172
9.87801	8.50536	7.80025	8.2837	8.08223	7.41026	7.83893	7.72272	7.54581	7.06108	7.95847	9.06647	7.9558	7.98299	7.99992	9.28543	7.2893	7.78433	7.17789	6.90706	6.40086	6.5814	10.069	7.54917	7.75599	7.9398	9.5694	10.27069	8.96872	8.74705	8.20838	7.74254	6.88981	6.78904	7.4914	6.41759	7.69229	7.62559	9.8009	8.71439	8.77846	7.11303	8.29941	9.35243	8.5828	7.92483	7.82681	6.75431	6.33451	7.65075
9.76131	8.6329	8.13393	8.20673	7.93131	7.50626	7.08304	7.60292	7.34237	5.25933	7.5419	9.11617	8.18059	8.15548	8.23948	8.25334	7.02364	8.00132	7.13558	5.97402	6.09617	6.96563	9.6822	7.92189	7.71175	8.31294	9.2056	9.79537	8.91537	8.41745	8.11767	7.75306	6.94101	6.44914	7.4498	7.53102	8.03113	8.12227	9.57215	8.43015	9.07741	8.03	8.88091	8.72563	8.34791	7.28371	7.62102	7.45011	7.32825	8.15793
9.94862	8.64036	8.27993	8.33671	8.23765	6.17422	7.62143	7.63566	7.719	6.72191	7.86932	9.20299	8.16963	8.16534	8.31417	8.93988	7.08136	7.69895	6.49378	7.52364	7.47526	5.62473	9.83901	7.55919	7.89334	8.334	9.23284	10.22086	9.06142	8.71866	8.214	7.83291	6.89892	6.2145	7.3863	7.59872	8.09756	8.12002	9.62588	8.44072	8.99642	7.94452	8.72828	9.28938	8.64454	7.73334	7.70296	7.57884	7.43477	8.10505
10.1712	8.84933	8.39271	8.61517	8.55364	7.62323	7.59608	7.79374	7.59823	7.43383	7.88868	9.38988	8.43347	8.4365	8.50608	9.338	7.49213	8.00362	7.19085	7.4146	7.32354	5.59854	10.09276	8.25541	8.09925	8.49547	9.40489	10.32439	9.20627	8.8398	8.37846	8.19069	7.36572	6.94478	7.64316	7.67107	8.11466	8.27796	9.90347	8.59818	9.21094	8.09569	8.95685	9.3898	8.82179	8.00774	8.01707	7.83597	7.36839	8.2923
9.78149	8.67258	8.19515	7.80832	7.30361	7.41984	7.68543	7.65917	7.81702	7.02765	7.50241	8.81365	8.07071	8.08183	8.29712	8.59974	6.02652	7.72275	6.70925	7.16293	7.40847	6.77677	9.63268	6.84135	7.64163	8.32527	9.05071	9.78277	8.85304	8.40315	8.1958	7.81797	7.07259	6.83576	7.48846	7.18486	7.94214	8.13777	9.49301	8.20835	9.05535	8.01951	8.84354	8.60018	8.29124	7.66914	7.8043	6.70736	7.4103	8.17358
10.45309	7.76769	8.05348	8.90357	8.75837	5.88624	7.68337	7.61616	7.13787	6.39075	7.48992	9.70463	8.33747	8.04946	7.8082	9.40677	7.75105	7.64826	7.48377	7.113	7.03635	6.45113	9.85604	8.61546	7.03887	8.29045	9.15444	10.30162	8.90596	8.72175	6.92892	7.04938	5.93453	6.9127	6.28234	7.47657	7.64886	7.81313	9.45852	8.39409	8.29247	7.94376	7.44782	8.76474	7.58737	7.56749	7.4601	6.45464	7.49773	7.63786
9.91659	8.71339	8.09107	8.34852	8.19393	6.74239	7.70588	7.88674	7.35223	7.11753	7.783	9.0687	8.18808	8.08552	8.14501	7.99204	6.97974	7.72447	7.18215	7.34	6.80564	5.18984	9.81444	7.71661	7.85135	8.25025	9.01137	9.79116	8.77068	8.36711	7.94393	7.72854	7.07041	5.97734	7.03373	7.61437	7.999	8.02231	9.581	8.598	8.7473	7.70015	8.34596	8.57197	8.38959	7.2966	7.64689	7.10824	7.16205	7.91875
9.53084	8.56463	7.94091	8.04789	7.26996	6.43185	7.39879	7.68761	7.76632	7.31435	7.57796	8.68837	7.84892	8.09979	8.22651	7.84357	6.53549	7.74696	6.3598	7.01388	7.27499	7.04846	9.4107	5.59483	7.47911	8.3208	8.9828	9.1825	8.86849	8.08517	7.90964	7.54637	6.67872	6.32121	7.4579	7.01846	7.99855	8.11945	9.4128	8.24442	9.19073	8.19394	9.03061	8.2353	8.25876	5.66822	7.2161	6.94006	6.96948	8.19718
9.73089	8.53053	7.59187	8.32108	8.06519	6.95674	7.62806	7.54647	7.74696	6.95055	7.76613	8.79261	7.7461	7.90776	8.06052	9.23952	7.09103	7.83017	6.93066	7.27995	6.71191	7.39157	9.9328	7.45203	7.31515	8.13449	9.15885	10.12669	9.00235	8.63232	8.23026	7.98168	7.3105	7.0577	7.01129	6.91708	7.83983	7.97185	9.78902	8.54608	9.1482	7.97538	8.93665	9.49308	8.63729	8.06488	7.83769	6.38732	7.26232	8.00471
10.10027	8.61046	7.72991	8.43381	8.15072	6.19586	7.78404	7.8143	7.70673	5.79089	7.80548	9.2837	8.18707	8.19518	8.33471	8.82855	6.9662	7.78096	7.17955	7.1894	6.82064	6.33928	10.075	7.46146	7.89161	8.34866	9.42835	10.23015	9.13198	8.75066	8.00805	7.88652	6.38669	6.26593	7.60128	7.51482	8.00762	8.06963	9.87717	8.97293	9.21042	8.12946	8.93244	9.2292	8.78311	7.87836	7.78126	7.04724	7.33488	8.20381
9.68262	8.51439	7.89835	8.24207	8.25234	7.43327	7.4892	7.4529	7.17994	6.79245	7.5829	9.15401	7.94165	7.98602	8.16036	8.08376	7.44702	7.87172	5.9557	7.29795	7.41559	7.01261	9.70396	5.63697	7.72857	8.23866	9.15804	9.70058	8.81863	8.34659	7.83951	7.7675	7.27361	6.94795	7.25139	7.5784	7.97657	8.03036	9.59886	8.64168	9.03112	7.8302	8.74976	8.62051	8.42903	7.51907	7.60802	7.27189	6.98471	8.05251
10.16096	8.32021	7.52414	8.71808	8.60994	7.00861	7.5943	7.37056	7.53637	7.08545	7.75666	9.48907	7.93354	7.96367	7.79633	9.46252	7.10988	7.89497	7.077	7.50321	7.24052	6.55649	9.99663	7.0888	7.49733	8.01184	9.172	10.64672	9.27741	9.0758	7.76808	7.73573	7.1699	7.1573	6.03101	5.23567	7.43164	7.16534	9.63009	8.73593	8.61273	7.3972	7.91561	9.78328	8.81325	8.22164	5.11727	7.01256	6.43317	7.24052
10.28527	8.66769	8.15386	8.58478	8.37621	6.88539	7.74902	7.62866	7.79175	7.04577	7.63154	9.7149	8.46787	8.3028	8.19068	8.97786	7.54673	7.86705	5.66072	7.16424	7.29152	7.12038	10.00191	7.69271	7.91931	8.31129	9.27702	10.3371	9.02057	8.78388	8.23924	7.92508	6.99492	6.71107	7.46294	7.7646	8.05272	8.06513	9.75232	9.06094	8.72858	6.7665	8.17494	9.03308	8.3913	6.95898	7.50907	7.23131	7.22435	8.01544
10.22407	8.68985	7.90903	8.4198	8.35792	7.36418	7.59234	7.67208	7.39577	7.44084	7.90532	9.38258	8.25964	8.25687	8.3335	9.31478	7.34833	7.78233	7.27672	7.40714	7.14645	6.36722	10.12213	7.27802	7.91662	8.38066	9.49645	10.439	9.22625	8.90651	8.29193	7.97409	7.20479	6.38002	7.51295	7.38263	8.01261	8.11715	9.87649	9.22275	9.13284	8.09808	8.91427	9.64018	8.86937	8.20696	7.94303	7.35482	7.25249	8.10985
9.94894	8.4169	7.81571	8.57125	8.36109	7.14314	7.24712	7.8272	7.7159	6.58292	7.65598	9.57164	7.92414	7.92165	7.97359	9.10019	6.78105	7.4167	6.83873	7.0599	7.49937	6.91759	10.04014	8.293	7.8006	8.08019	9.54411	10.32344	8.99803	8.80657	7.94189	7.72229	7.12448	7.04862	7.41298	7.63847	7.75902	7.59126	9.9428	9.11	8.92189	7.75277	8.49999	9.24274	8.46144	7.79019	7.50482	7.04212	7.10686	7.84658
10.32208	8.74702	8.38969	8.7187	8.56481	6.89939	8.00923	6.5619	7.04716	7.22444	7.82863	9.85021	8.63783	8.19098	7.88634	9.00253	6.91672	7.74423	6.97203	6.65786	6.6929	6.25696	9.89596	7.53224	7.86105	8.06415	9.33385	10.09578	8.79239	8.54893	7.53122	7.54647	6.9469	5.8738	6.52343	7.99386	8.10554	7.64895	9.55466	8.70515	8.36032	7.2431	7.43227	8.72147	7.83117	7.21925	5.26185	7.49804	7.33417	7.54607
9.6705	8.55165	7.84378	8.22789	7.67995	7.38069	7.48009	7.89071	7.63668	6.75968	7.69985	8.86908	7.86552	8.08936	8.2606	8.45457	6.62909	7.85477	6.40857	6.63747	7.23657	6.83061	9.70142	7.8745	7.73758	8.22461	9.03216	9.82217	8.9669	8.419	8.1128	7.76585	6.91629	6.68725	7.459	7.47683	7.98111	8.07114	9.64478	8.44949	9.17418	8.01594	9.05191	8.86586	8.57867	7.64348	7.69756	6.59003	7.28786	8.08733
9.62368	8.57881	7.71726	8.38153	8.15283	7.41993	7.88575	7.74536	7.70309	6.88714	7.73486	8.80732	7.94523	8.19356	8.2997	8.75859	6.90209	7.7607	6.90191	7.31586	7.00411	7.52601	9.64641	7.43311	7.60408	8.25109	9.10174	9.89369	8.96123	8.45038	8.23884	7.84672	7.0468	6.40777	7.18407	7.1887	7.85509	8.05769	9.53152	8.46411	9.13277	8.09108	8.99944	8.83546	8.37097	7.473	7.66689	7.0687	7.31342	8.07716
9.60165	8.57904	8.20749	8.3988	8.11701	7.17612	7.80132	7.79661	7.65113	6.1251	7.74193	8.70203	7.88749	8.07403	8.24017	8.46096	6.01189	7.98933	6.98695	7.11448	7.34987	6.84231	9.57884	7.89346	7.73534	8.29446	8.93027	9.6418	8.86334	8.28016	8.10639	7.64421	6.937	5.9341	7.27519	6.50762	7.94922	8.11592	9.69141	8.4674	9.11027	7.93773	8.84989	8.42717	7.9872	7.14794	7.36709	6.72248	7.08334	8.09294
9.49028	8.54032	7.9623	8.01139	6.11161	7.41525	7.796	7.81109	7.7718	6.31409	7.68362	8.7509	7.80755	8.00672	8.1042	8.65111	7.049	7.83152	7.11892	7.47266	7.5383	7.09139	9.5525	7.1942	7.53405	8.12889	8.90741	9.7732	8.80542	8.3784	8.09033	7.68413	6.51692	6.14717	7.46448	7.24672	7.69941	7.89783	9.565	8.11902	9.00026	7.85865	8.82587	8.69989	8.07269	7.36241	7.37709	7.00507	7.08791	8.0367
9.3724	8.54257	7.5571	8.27706	7.50885	7.67188	6.78442	7.89356	7.6506	6.42116	7.72768	8.64155	7.55159	8.04556	7.98972	8.49641	6.96455	7.7535	6.95922	7.4352	7.36931	7.30771	9.44676	7.27688	7.62602	8.19668	8.9294	9.68817	8.76862	8.29167	8.0923	7.46866	7.14708	7.28307	7.5019	7.26621	7.90028	8.00433	9.34269	8.24261	8.92689	7.83269	8.72103	8.60222	8.04685	6.82253	7.37714	6.64065	7.08773	8.0713
9.6748	8.65106	8.14832	8.28112	8.29677	6.40891	7.90895	6.8374	7.51149	7.1516	7.78692	8.64888	7.7125	7.95497	8.14412	8.66409	6.70666	7.80158	7.17815	7.26025	6.86377	6.69021	9.55642	7.10861	7.60454	8.19211	9.24531	9.6558	8.78736	8.29422	7.95949	7.56602	6.97719	6.41571	7.25026	6.33463	7.88217	8.08258	9.44456	8.35781	8.9478	7.92283	8.73867	8.72044	8.41865	7.28673	7.37291	5.35935	6.90432	8.01499
9.5583	8.65502	7.94272	8.36235	7.83233	7.42228	7.03167	7.895	7.67147	6.85198	7.7749	8.73	7.92069	8.07539	8.14828	8.42958	7.47843	7.62926	7.01219	7.21944	7.43777	6.56314	9.37571	6.9094	7.73584	8.23161	8.87328	9.64795	8.78544	8.26665	8.02819	7.65597	6.44208	6.43274	7.50681	7.33514	7.96897	8.09446	9.32623	8.23858	8.95718	7.85745	8.71414	8.43796	7.92636	7.05769	7.50037	6.84646	7.0912	8.13479
9.95423	8.60007	7.99806	8.58677	8.36915	6.74177	7.47563	7.71653	7.71941	6.73706	7.75298	9.03333	8.10402	8.08232	8.14439	8.94648	7.38905	7.78372	6.27811	7.51371	7.3352	7.21108	9.90771	6.55967	7.88084	8.30043	9.19414	10.02141	8.93159	8.52896	8.12318	7.92073	6.72264	6.30014	7.41752	7.31499	8.02479	8.10859	9.75241	8.82016	9.0611	7.93747	8.7893	9.10752	8.6439	7.5952	7.66397	7.21538	7.13809	8.15212
9.43007	8.55021	8.01602	8.03176	7.77403	6.83226	7.60782	7.83912	7.84008	6.7192	7.69338	8.59261	7.74129	7.94501	8.02693	8.29302	6.32952	7.76834	5.06928	7.2268	7.17136	6.89397	9.29924	7.54598	7.57722	8.01935	8.99503	9.47833	8.70726	8.11372	7.76414	7.53024	7.14036	6.75784	6.48924	6.79882	7.73197	7.90789	9.2636	8.24292	8.95246	7.72703	8.78669	8.45975	8.04962	7.31635	7.33452	7.09492	6.7152	7.92044
9.63427	8.5335	7.9716	8.49972	8.20244	7.57297	7.56664	7.63852	7.69456	7.62545	7.58822	8.73701	7.95096	8.0787	8.09988	8.01576	6.41271	7.86758	6.54051	7.2925	7.08438	7.26004	9.2742	7.39484	7.73958	8.28067	8.92153	9.33299	8.60932	8.10827	7.89828	7.67738	6.44815	7.17906	7.03665	7.32746	7.93595	8.03433	9.2359	8.24872	8.86611	7.6931	8.62163	8.22845	7.93181	6.742	6.62769	5.93088	7.41562	8.13044
9.70999	8.55649	8.04573	8.47856	8.25233	7.86836	6.46061	7.78011	7.65189	7.38826	7.44042	8.85905	7.9822	8.05097	8.17882	8.67045	7.15815	7.7247	6.92371	6.29333	6.53733	6.1747	9.71986	7.56176	7.6171	8.27682	9.25248	9.87425	8.80188	8.41068	7.94056	7.77315	7.15061	6.99236	7.50665	7.23024	7.90053	8.0105	9.57009	8.45219	8.89638	7.48166	8.60172	8.71736	8.23194	7.49699	7.32458	6.72548	7.1801	8.08946
9.79314	8.60431	8.02263	8.60878	8.44305	6.97672	7.9306	7.0233	7.63915	7.08079	7.81585	8.94203	8.0144	8.19133	8.25415	9.36696	7.4794	7.84576	7.39018	7.12031	7.16063	7.06817	10.01175	7.79241	7.91252	8.33795	9.35774	10.24431	8.97168	8.72537	8.25843	8.05396	7.2462	5.57319	7.25488	7.52151	7.96581	7.93716	9.81139	8.64345	8.98459	7.86359	8.48294	9.50256	8.49306	8.00484	7.71188	7.01057	7.30574	8.16013
9.46015	8.50339	8.01225	8.35428	8.1161	6.72456	7.41272	7.91346	7.51405	6.93266	7.72457	8.6648	7.80039	8.04177	7.94107	8.83135	7.1853	7.65069	6.56375	7.17721	6.22182	5.70844	9.43747	7.85942	7.69801	7.96678	9.2594	9.87553	8.73395	8.38477	8.0526	7.64993	6.94723	7.30259	6.7345	6.86954	7.71824	7.88746	9.22118	8.03521	8.73185	7.67611	8.48268	8.66963	7.83921	7.29047	6.90605	6.89355	6.9706	7.84181
9.53459	8.47234	7.43046	8.43394	8.30114	7.27665	7.67608	7.76678	7.74433	7.27917	7.38354	8.68522	7.83787	8.0539	8.23165	8.73541	7.20498	7.92594	6.95125	7.48715	7.47125	6.69564	9.42536	7.87647	7.67086	8.2178	8.94671	9.85849	8.87702	8.38494	7.97671	7.59701	6.98195	6.64357	6.33	4.54019	7.9463	8.06191	9.28627	7.94845	8.96366	7.77255	8.80829	8.57945	7.90277	6.3576	6.45222	5.42846	7.1574	8.05724
9.54461	8.53806	7.77359	8.39554	8.05896	6.9046	7.91856	7.84291	7.55939	7.4301	7.84207	8.56068	7.70146	7.96081	8.00652	8.85306	6.82068	7.90712	6.92636	6.47638	7.35163	6.92452	9.54098	7.37677	7.43219	8.08593	9.26843	9.83778	8.74062	8.40036	8.0868	7.56511	7.0545	6.83465	7.33402	5.90082	7.74763	7.91474	9.34545	8.02961	8.75511	7.50505	8.47629	8.73166	8.14308	7.45497	7.48697	6.34789	7.29855	7.88217
9.4889	8.49664	7.88793	8.19888	8.05621	6.93194	7.3374	7.73575	7.67704	6.98078	7.82831	8.65933	7.68025	7.87586	8.13186	8.66491	6.78639	7.89503	7.08789	7.3493	7.48918	5.66728	9.34695	7.18462	7.11894	8.14832	8.93874	9.75361	8.81256	8.31331	8.01498	7.49276	6.91022	6.94903	7.38991	7.14091	7.82367	8.05125	9.28399	7.98158	8.94768	7.93447	8.73108	8.49824	7.98377	7.52694	7.21862	6.09106	7.26742	8.03348
9.43118	8.47	7.27626	8.2834	8.14498	6.47293	7.76955	7.92242	7.70847	6.47542	7.95121	8.55555	7.55094	7.80364	7.99328	8.49673	7.00224	7.65777	6.7893	6.94814	6.52189	7.2604	9.19468	7.31346	7.57686	7.98689	8.73719	9.64714	8.6608	8.19798	7.93332	7.4648	6.65669	6.87505	7.46008	7.04082	7.6651	7.89879	9.04099	7.66708	8.78503	7.34256	8.6421	8.41409	7.85663	7.28	7.19839	7.16266	6.75375	7.82536
9.45198	8.4615	6.44851	8.45039	8.21535	7.29837	7.36546	7.79225	7.57609	6.57419	7.72107	8.54003	7.70632	7.92567	8.11396	7.96096	7.24068	7.8854	6.55353	6.52916	7.06742	6.30098	9.19255	7.27203	7.03325	8.14029	8.81865	9.16606	8.71827	8.09623	7.91192	7.45526	6.91289	7.22072	6.77547	7.21274	7.79075	7.96557	9.21857	7.79888	9.03525	7.68954	8.89983	8.07081	7.85905	7.09922	7.23565	6.9671	6.63636	7.97297
9.86349	8.74094	8.26196	8.60908	8.46656	7.11992	7.41362	7.7892	7.48431	6.58726	7.76062	8.91444	8.19369	8.21358	8.30438	8.46416	5.89055	7.85325	6.66107	5.83708	7.30342	5.62647	9.45872	7.42913	7.84078	8.37067	8.98735	9.59302	8.82489	8.25922	8.06536	7.58696	6.93757	6.35865	6.92958	7.36387	7.98801	8.11746	9.35228	8.17326	9.02292	7.77934	8.7836	8.4572	8.23495	6.30109	7.32969	6.76887	7.06692	8.1713
9.62966	8.59631	8.04581	8.45864	8.33905	7.11115	7.81201	7.8803	7.81662	6.6328	7.8807	8.66944	7.82796	8.04209	8.09889	8.80191	6.86733	7.71686	6.05399	7.16695	7.12465	6.90617	9.55406	7.07384	7.77059	8.03559	9.24716	9.84497	8.74534	8.3975	8.01041	7.60874	5.68635	6.83415	7.3695	6.99182	7.8078	7.994	9.29851	8.00268	8.82897	7.77075	8.61131	8.67695	7.86982	7.28453	7.44399	6.15757	7.35948	7.94779
9.87516	8.61113	7.95074	8.63362	8.46603	6.91045	7.52047	7.76961	7.64726	5.63742	7.71419	8.93882	8.31887	8.30998	8.36203	8.42001	7.66816	7.9208	7.41222	7.26336	7.26085	5.89498	9.49917	7.36233	7.9377	8.42709	9.03169	9.48621	8.84478	8.1955	8.14945	7.74547	6.78202	7.13272	7.35829	7.43565	8.13096	8.22719	9.52452	8.04351	9.1264	7.89644	8.89895	8.37118	8.26403	6.97581	7.41663	7.06233	7.41818	8.24327
9.3904	8.41967	7.75777	8.18618	7.80181	7.39791	7.53413	7.72809	7.83471	7.00177	7.78392	8.60311	7.21253	7.92004	7.92542	8.96027	6.93287	7.89895	6.73473	7.31207	6.63458	5.20781	9.55516	7.87892	7.68268	8.04919	8.91872	9.96944	8.88047	8.44991	8.03659	7.49203	6.72972	6.80703	7.35684	6.79748	7.77309	7.82013	9.31131	8.02205	8.94697	7.89763	8.85053	8.86221	7.92676	7.4302	7.2714	7.28983	6.74093	7.78981
9.53027	8.54712	7.42133	8.30391	8.04259	7.06085	7.54087	7.86562	7.66913	7.0288	7.66576	8.74423	7.85276	7.97546	8.04398	8.23866	7.07907	7.67609	6.74464	5.94185	7.40804	6.76719	9.33389	7.77035	7.58024	8.12531	8.77752	9.24699	8.75401	8.00944	8.04449	7.5263	5.32777	5.4961	7.60429	7.23858	7.85166	8.0014	9.32535	8.01554	9.072	7.77089	8.98796	8.28052	7.90801	6.55055	6.98981	7.03202	6.05732	7.928
9.74822	8.59639	7.94021	8.48275	8.30462	6.77882	7.60435	7.88068	7.26496	6.28898	7.46856	8.99928	7.88276	8.06311	8.23726	8.67612	7.05402	7.90557	7.2552	6.25155	6.22734	6.37307	9.77384	7.67312	7.67641	8.3083	9.33235	9.69345	9.00111	8.44382	8.16314	7.82709	7.03265	6.42734	7.06664	7.26745	7.96179	8.09618	9.70857	8.64371	9.27505	8.12474	9.13698	8.80399	8.55463	7.57223	7.44893	6.84695	7.27638	8.2203
9.43856	8.38841	7.514	8.44186	8.24756	6.93913	7.68246	7.56923	7.57637	6.65971	7.87536	8.92146	7.51952	7.87513	8.03381	8.44818	6.64326	7.68496	7.23776	6.874	6.64617	5.61922	9.56071	7.69373	7.64568	7.9975	8.8982	9.62708	8.65088	8.24029	7.98263	7.51326	6.40245	6.82514	7.48987	7.27669	7.68374	7.77639	9.48631	8.45004	8.84764	7.68358	8.5648	8.67748	8.21249	7.19054	7.28491	6.81823	6.66918	7.74889
9.41621	8.46806	7.58961	8.26485	8.06774	7.26743	7.71654	7.5987	7.78592	6.6808	7.71915	8.83222	7.64711	7.93162	7.92333	8.54759	6.80826	7.79621	6.70931	7.30386	6.8894	7.36999	9.55476	7.88964	7.44717	8.02807	9.11183	9.69903	8.72349	8.25302	8.04569	7.56549	7.3843	6.9263	6.96076	7.29857	7.63629	7.81014	9.40085	8.25865	8.91086	7.57746	8.67281	8.55122	7.8876	7.12925	7.57055	6.63614	7.12777	7.9578
9.47654	8.3947	7.66222	8.46491	8.24927	7.7718	7.78796	7.68073	7.7004	6.51209	7.58133	8.57279	7.42698	7.88853	7.76392	9.07939	7.41074	7.77987	6.71618	7.52084	7.22748	6.57111	9.63891	7.85298	7.44507	7.9139	8.94793	9.94936	8.67555	8.39431	8.07291	7.7025	6.90549	6.49946	7.1226	6.80973	7.66025	7.71675	9.40605	7.88495	8.53126	7.42126	7.87572	9.0102	7.95785	7.58724	7.1465	6.473	6.41907	7.70858
9.89561	8.49729	7.65165	8.63523	8.53078	7.42284	7.81123	7.68546	7.72113	6.03239	7.84902	8.85563	8.11197	8.05622	8.25351	9.18119	7.70168	7.94236	7.10068	7.12849	7.31625	6.88174	9.82477	7.71059	7.68601	8.34629	9.11826	9.72717	8.99966	8.40196	7.93482	7.59477	7.33331	7.35159	7.05535	6.77235	7.98927	8.09335	9.72931	8.71048	9.32414	8.20473	9.19858	8.98166	8.31306	7.1257	7.0466	6.53518	7.20265	8.13807
8.9235	8.39005	7.74822	8.15406	7.73131	6.9645	7.29731	7.78298	7.77999	7.0664	7.75298	8.39519	6.66839	7.3142	7.27716	8.26998	6.22043	7.51114	7.25137	7.21494	6.99495	7.21262	9.14322	7.4958	7.21016	7.70957	8.54485	9.49374	8.39089	8.04881	7.72618	7.38339	7.24753	7.23837	5.92013	7.0599	7.39318	7.41691	9.05515	7.76415	8.49394	7.40161	8.19389	8.34493	7.30439	7.25392	6.41119	6.55593	6.70034	7.50544
9.5256	8.54888	7.82574	8.59142	8.41214	7.71553	7.64405	7.6486	7.47067	4.61693	7.51638	8.70413	7.47108	7.6564	7.86812	8.56057	7.08337	7.77802	6.9428	7.20183	7.00851	7.23841	9.45443	6.35922	7.28218	8.04452	8.80034	9.75752	8.68002	8.26573	7.85692	7.497	7.09514	6.87105	7.37837	6.4661	7.61024	7.84714	9.26744	8.17225	8.69453	7.51995	8.39221	8.78912	8.33877	7.52423	7.37684	6.99238	6.49924	7.70037
9.32032	8.44171	7.80302	8.34383	8.19505	7.78536	7.24708	7.98981	7.32789	6.59913	7.823	8.59966	7.5171	7.86677	8.03225	8.44132	6.92003	7.61945	6.25209	7.27884	7.4142	6.28868	9.2881	7.35941	7.17061	8.05207	8.75956	9.57384	8.69337	8.13862	7.90746	7.63602	6.75896	5.0233	7.34878	7.11679	7.68397	7.81306	9.29217	7.48946	8.90153	7.5003	8.7324	8.30088	7.796	7.28205	6.66736	7.11596	6.25925	7.90448
9.98018	8.58053	7.18478	8.69903	8.53306	7.42274	7.52601	7.69633	6.8728	6.70904	7.70928	9.07037	8.23975	8.30099	8.33921	9.24399	7.36406	7.8707	7.18153	6.80216	7.04599	6.07759	9.96908	7.95684	7.85103	8.49351	9.36274	10.16889	9.09187	8.69186	8.35384	8.00671	6.71161	7.17941	7.58878	7.37004	8.11853	8.22485	9.83733	8.29585	9.22968	8.09554	8.98032	9.24169	8.53117	7.79017	7.89848	6.717	7.36167	8.3178
9.31336	8.38372	7.78785	8.30897	7.9545	7.63587	7.42109	7.37255	7.68981	6.80412	7.77143	8.4645	7.45685	7.76636	7.86008	8.21942	7.20951	7.8723	6.7532	7.09818	7.11412	7.0556	9.16043	6.97264	7.53205	7.98552	8.6689	9.25593	8.41093	7.98267	7.91439	7.60477	6.42227	7.21137	6.65433	6.47281	7.6541	7.74309	9.07388	7.6705	8.62331	7.30645	8.33522	8.25895	7.84828	6.44784	7.40832	5.72593	6.99006	7.71198
9.7445	8.63016	8.02304	8.45546	8.32176	7.23202	7.83956	7.71513	7.64555	7.11471	7.82526	8.74587	7.65024	8.02446	8.18497	9.07195	6.9132	7.90221	6.38759	7.04527	5.20841	7.29676	9.81192	7.51048	7.53354	8.22175	9.49115	9.90426	8.86824	8.46861	8.0423	7.6426	7.02213	7.24715	7.46243	7.41648	7.92515	7.96079	9.63981	8.1038	9.02765	7.89414	8.82521	8.86388	7.97452	7.49109	7.31877	6.24535	7.14075	7.91433
9.43018	8.46381	7.84506	8.28063	8.20103	7.20592	7.42818	7.87594	7.59536	7.08281	7.83544	8.52282	7.49536	7.79475	8.04178	8.26178	6.95327	7.93888	7.23847	6.8373	6.16963	7.41109	9.32344	7.28452	7.53216	8.09244	8.82613	9.39603	8.67572	8.13785	7.99496	7.48733	7.20363	6.04417	7.36121	7.28969	7.74486	7.92129	9.46443	7.6921	8.96973	7.5337	8.77738	8.23101	7.98393	6.93609	7.28655	6.80016	7.05945	7.9138
10.04525	8.55495	7.61972	8.69791	8.50948	6.96688	7.86582	7.79468	7.52756	6.28118	7.77543	9.13518	8.17339	8.18509	8.32039	9.49292	7.76467	7.83861	6.87429	6.97158	7.24057	6.95532	10.17308	7.35006	7.79972	8.33788	9.39003	10.23702	9.11224	8.73955	8.34877	8.10071	6.99062	6.63472	7.46811	7.38421	8.05568	8.1419	10.03032	8.49887	9.28615	8.09313	9.02828	9.56162	8.81827	8.13776	7.90495	7.2088	7.5119	8.19866
9.58367	8.49095	7.33823	8.38637	7.90739	7.54017	7.81148	7.8887	7.78903	7.00503	7.71589	8.74228	7.57308	7.86943	7.97785	9.20982	7.27773	7.86629	6.2819	6.26766	6.24779	7.14907	9.82327	7.83288	7.6885	8.15438	9.13233	10.16966	8.92221	8.65149	8.33652	7.89261	6.49272	6.92324	7.58731	6.86423	7.80492	7.93402	9.60686	8.25094	8.88081	7.74277	8.54819	9.23511	8.20984	7.76379	7.75565	7.06349	7.13022	7.9585
9.66332	8.60878	8.16441	8.44736	8.29245	7.4449	7.08905	7.96177	7.82453	7.55362	7.76504	8.69325	7.87948	7.94254	8.06408	8.69306	7.02649	7.84004	6.84867	7.15119	7.60107	6.34323	9.52715	6.88269	7.65791	8.08262	9.07799	9.72353	8.80111	8.30202	8.108	7.54763	6.58081	6.90766	7.38781	5.65107	7.71163	7.77396	9.36053	8.05717	8.93318	7.94402	8.7893	8.64207	8.15518	7.01929	7.36705	7.00084	6.22452	7.85787
10.16969	8.62019	8.10999	8.92316	8.81356	7.40327	7.41349	7.9118	7.6735	6.58169	7.76999	9.23869	8.21135	8.23463	8.42566	9.22622	7.84892	7.95781	6.98809	6.89795	6.62607	6.69945	10.26115	7.09439	7.83853	8.46237	9.39219	10.34646	9.25215	8.8575	8.24206	7.6896	7.31116	6.41103	7.49314	7.75723	8.11622	8.20386	10.05739	8.858	9.337	8.26614	9.13062	9.5655	9.03644	8.16428	7.91401	6.7244	7.01691	8.22035
9.80923	8.60061	7.97612	8.49681	8.39391	7.62634	7.58712	7.67371	7.69525	6.85053	7.68618	8.90253	8.09783	8.16467	8.35735	8.26676	7.22377	8.011	7.05539	7.57552	7.2861	6.74935	9.7407	7.69519	7.70932	8.34417	9.12628	9.52987	8.88101	8.21896	8.08864	7.75523	6.75356	6.57755	7.56279	7.59273	8.08888	8.19825	9.68054	8.27699	9.17719	8.08063	8.99037	8.64083	8.54128	7.42677	7.69592	6.65568	7.47044	8.16063
9.41267	8.40275	7.60028	8.15168	7.88692	7.06155	7.69123	7.54874	7.66979	7.49971	7.85919	8.67428	7.56686	7.71683	7.7958	9.25768	5.79141	7.73705	7.22641	7.0428	6.21905	7.22656	9.90166	8.04381	7.34011	7.77341	9.10511	10.18705	8.89266	8.65585	8.3366	7.82772	6.50625	5.81714	7.0287	7.03471	7.76536	7.77433	9.71951	8.24245	8.85128	6.76011	8.55348	9.32967	8.38246	7.83641	7.70782	7.01377	6.73372	7.75477
9.53041	8.47621	7.78075	8.20998	8.08245	7.45037	7.52389	7.65871	7.59076	7.02589	7.63534	8.73201	7.66142	7.86772	8.06684	8.48138	6.7509	7.87114	6.86665	6.89559	6.5578	6.60224	9.66645	7.1547	7.63184	8.11138	9.08118	9.73509	8.81828	8.3833	8.21101	7.5985	7.20292	7.06547	7.50553	7.23266	7.87501	7.88359	9.55872	8.14354	9.04518	8.00115	8.86804	8.73596	8.3597	7.40792	7.79393	7.07609	6.74605	7.85919
9.81316	8.65572	7.95283	8.36837	8.16905	7.28317	7.85512	7.43041	7.15944	7.46518	7.84376	8.91395	7.94149	8.12418	8.22197	9.29759	7.18243	7.93578	6.39435	6.48718	6.68006	7.10629	10.01144	7.67827	7.84666	8.30964	9.23978	10.22139	9.05019	8.72311	8.38006	7.93035	7.25141	7.22226	7.68941	7.23951	7.97541	8.06702	9.94164	8.3628	9.1416	7.92517	8.8584	9.49344	8.6317	8.03526	7.87039	6.25756	7.18154	8.09397
9.59452	8.55427	7.73757	8.35449	7.94343	7.09879	7.80134	7.6272	7.8887	7.06386	7.63185	8.87967	7.814	7.92145	7.8974	8.46029	5.83161	7.73585	7.10538	7.27218	7.41155	6.71212	9.70862	7.7296	7.38283	8.11893	8.96524	9.69741	8.71699	8.27078	8.10139	7.70265	6.94955	6.21844	7.47795	7.01677	7.93315	7.90141	9.64143	8.05813	8.93647	7.72823	8.66947	8.62345	8.05356	6.48257	7.56084	5.53179	7.30852	7.95922
9.78133	8.66738	7.98596	8.42292	8.25834	7.62682	7.69035	7.70723	7.79494	7.32376	7.74019	9.00138	8.00509	8.06304	8.23397	9.08821	7.0895	7.91387	7.07513	7.27125	6.95181	5.21772	9.84797	6.95238	7.81553	8.33254	9.29401	10.22745	9.10306	8.76049	8.17978	7.65197	6.15134	6.48649	7.57378	7.3897	7.94606	8.07655	9.67736	8.39553	9.12534	7.85452	8.90933	9.25752	8.42093	7.89805	7.73947	7.76403	6.91503	8.13081
9.93387	8.76056	8.27902	8.62849	8.54472	6.60508	7.95203	7.75164	7.74851	5.79226	7.7178	8.9684	8.26165	8.22593	8.37581	8.96892	7.66267	8.00682	7.28055	7.47398	5.07731	6.40695	9.80253	7.61171	7.81974	8.34378	9.39062	10.01231	9.01301	8.55471	8.18758	7.71518	7.11665	6.9718	7.44924	7.02308	7.96231	8.14771	9.61049	8.44303	9.11252	7.99577	8.91162	8.90879	8.30887	7.7137	7.56422	7.0469	7.46255	8.11358
10.21998	8.20849	7.64998	8.5357	8.56264	7.52952	7.88741	7.61683	7.67196	7.40693	7.48802	9.72552	8.2604	7.98338	8.03938	9.04143	7.08864	7.65203	7.24837	6.67128	7.05424	6.45559	9.70033	7.97029	7.68365	7.94102	9.01255	10.31291	8.99112	8.77202	7.94881	7.68225	7.40018	7.06402	6.96196	7.05302	7.53174	6.75407	9.38812	8.77511	8.50632	6.00186	8.20944	9.28795	8.0921	7.47671	7.34449	6.50827	6.4299	7.61927
9.44841	8.48532	7.49399	8.07612	7.9356	7.37552	7.68024	7.64804	7.68557	7.57366	7.93358	8.71867	7.82405	7.84169	8.10787	8.51817	6.77452	7.66927	7.24142	7.53485	6.19859	6.74573	9.54615	7.74664	7.78724	8.04443	8.9865	9.68253	8.64777	8.32373	8.15572	7.81767	7.34333	6.80679	7.29718	7.43933	7.91822	7.81111	9.39388	7.76833	8.75439	7.47982	8.49193	8.5796	7.81828	7.20273	7.54645	6.55594	6.91746	7.94356
9.52321	8.61737	7.95485	8.17121	7.65998	7.54511	7.42049	7.46389	7.88831	6.34216	7.50533	8.78891	7.92904	8.01932	8.30951	8.26902	6.88851	7.82373	6.6319	7.48137	6.63231	5.56424	9.44172	7.89505	7.75461	8.362	8.9227	9.56135	8.79861	8.25607	8.05413	7.55269	7.0072	6.68843	7.62958	7.21482	8.00418	8.17318	9.37207	8.03053	9.06737	8.08679	8.84932	8.33408	7.69542	7.15611	7.73284	7.14094	7.06054	8.24243
9.75554	8.64322	7.95444	8.07432	7.85145	5.446	7.83782	7.7613	7.50736	7.2425	7.90325	9.02297	8.15848	8.23182	8.40282	8.50974	6.98051	7.84356	6.47049	6.26576	7.42765	5.45168	9.64754	7.88842	7.69281	8.37702	9.14153	9.73717	8.92006	8.37664	8.27865	7.76721	6.9573	7.22029	7.68041	7.64331	8.12967	8.20585	9.58872	8.22811	9.14488	8.09544	8.95682	8.6486	8.18079	7.24496	7.80103	7.21168	7.66241	8.24864
9.33201	8.41085	6.40749	8.00171	6.96864	6.87355	7.78019	7.79417	7.81303	6.48823	7.60724	8.70922	7.79385	7.83814	8.11738	7.89985	6.81249	7.82258	7.29058	7.21041	7.02125	6.99156	9.42611	7.96614	7.55309	8.10003	8.8038	9.36395	8.55184	8.05015	7.95415	7.56959	6.76873	6.48522	7.45647	7.50252	7.88765	7.93116	9.35393	7.94741	8.81947	7.66483	8.51929	8.24619	7.83215	5.45109	7.19919	6.95243	6.68316	7.95859
10.01059	8.48899	7.50819	8.70872	8.60401	7.51471	7.70146	7.57491	7.84757	6.79914	7.89421	9.23521	8.18737	8.25312	8.28529	9.24734	7.42797	7.87856	7.10959	7.43686	7.49686	7.05061	10.1473	7.79842	7.91891	8.33098	9.41133	10.37643	9.11266	8.86025	8.25538	7.9149	6.83739	7.08634	7.59226	7.60566	8.04897	8.02327	9.93797	8.86467	9.03587	7.65187	8.54252	9.54227	8.82178	8.09183	7.8183	7.00904	7.29689	8.13472
9.7358	8.55266	7.06778	8.27099	7.91462	7.28317	7.02313	7.90391	7.43805	6.90415	7.65405	8.94813	8.02121	8.14175	8.28487	9.12701	7.33298	7.86503	7.01491	7.19731	7.30204	6.4105	9.77757	7.92149	7.89017	8.34955	9.21309	10.18686	9.05616	8.69649	8.25374	7.8906	7.22128	5.54124	7.70419	7.54185	8.09468	8.17212	9.63865	8.24409	9.08325	7.83627	8.84471	9.10593	8.22257	7.58372	7.79332	6.524	7.56548	8.25628
9.60909	8.58721	7.96141	7.7995	7.48605	7.185	7.89047	7.69554	7.87085	7.40453	7.75685	8.70485	7.62935	8.09812	8.26394	8.67637	7.07268	7.95579	7.28634	7.26996	6.49019	7.27848	9.63661	7.79437	7.82584	8.24538	9.01289	9.82945	8.92132	8.44465	8.19835	7.74072	6.21345	7.07009	7.44623	7.38146	8.00246	8.06735	9.52607	8.0668	9.09691	7.84147	8.92573	8.6883	8.08672	7.33741	7.78935	7.26541	7.20643	8.16437
9.74981	8.64539	7.87169	8.38169	8.21469	7.04747	7.6349	7.9846	7.84359	7.28513	7.81386	8.96653	8.08769	8.13795	8.22054	9.10811	6.41477	7.9061	5.95575	5.49664	7.06037	7.17059	9.84556	7.77123	7.74262	8.2256	9.25346	10.14781	9.00392	8.65237	8.26424	7.80821	7.23129	5.46177	7.5664	7.26621	7.98254	8.03221	9.6672	8.24921	9.00329	7.91509	8.73358	9.15116	8.49505	7.78505	7.72882	7.1239	7.42425	8.08971
9.98709	8.59909	7.9055	8.68263	8.54812	7.45823	7.53103	7.61009	7.80881	7.29384	7.84293	9.38982	8.34944	8.20533	8.26378	8.90625	7.24016	7.79454	6.22107	6.24236	6.54965	6.98473	10.15131	7.50567	8.02169	8.2905	9.45542	10.09472	8.98559	8.61068	8.28011	7.68248	6.89094	6.73085	7.46856	7.82217	8.03911	8.10579	9.95005	8.82947	9.10247	7.79392	8.76089	9.15913	8.55171	7.76958	7.71769	7.2783	7.22362	8.03192
9.52536	8.5148	7.17509	8.15222	7.93741	7.08621	7.78855	7.59863	7.49168	7.10909	7.52445	8.81156	7.98129	8.08475	8.19971	8.5631	7.07673	7.93697	7.00687	6.9285	7.24337	7.03065	9.56269	7.31331	7.39309	8.21362	8.88416	9.66783	8.81512	8.33032	8.19201	7.73532	6.78176	5.85976	7.30501	7.25641	7.87483	8.01828	9.53449	7.52475	9.02514	7.82595	8.82885	8.56511	7.96756	6.93357	7.70329	6.61164	7.51758	8.09045
9.79935	8.56816	8.20013	8.36825	8.09526	6.67618	7.90713	7.85453	7.87418	6.08466	7.85574	9.08769	8.23941	8.23909	8.32322	8.92025	7.56978	7.64488	6.95759	7.43203	7.3891	6.45678	9.83817	7.88648	7.90712	8.36993	9.16312	10.04877	8.96221	8.5573	8.26205	7.84874	6.82187	7.00606	7.72658	7.34322	8.03832	8.14417	9.76274	8.09628	9.08273	7.68822	8.8541	8.85976	8.19775	7.66154	7.70326	7.44359	7.47054	8.10001
9.33443	8.50644	7.92279	8.22627	8.06944	7.65614	7.57304	7.66039	7.29489	5.42306	7.63369	8.68641	7.49325	7.88669	7.98291	8.43953	6.24207	7.90219	7.29224	7.07454	7.14665	7.36354	9.47534	7.76405	7.43697	8.08054	8.81602	9.62127	8.68686	8.2735	8.0739	7.61148	7.18914	6.73588	7.36168	7.38333	7.91101	7.95599	9.36676	7.9918	8.90993	7.7437	8.72418	8.4987	7.85967	7.20039	7.58231	6.84687	6.49087	8.06748
9.41862	8.55838	7.79071	8.07812	7.51816	7.13504	7.24513	7.78157	7.43147	6.74253	7.52075	8.58331	7.68899	7.8875	8.21415	7.72507	7.60308	7.92026	6.40031	6.90175	7.38468	6.94137	9.18766	7.53602	7.63133	8.14529	8.77158	8.95311	8.73532	7.98356	7.89441	7.52267	7.13868	6.13687	7.29812	6.73658	7.94408	8.07112	9.25124	7.92158	9.08726	7.91722	8.96365	7.96932	7.90657	7.20545	7.45463	4.52696	7.29916	8.11035
9.63128	8.58367	7.81589	8.05155	7.73521	7.42576	7.44369	7.76464	7.68554	7.103	7.60823	8.82035	7.9954	8.07909	8.20201	8.34576	6.07474	7.68934	6.36516	7.48966	6.5898	5.60867	9.41166	7.81195	7.73733	8.24315	9.16216	9.55231	8.73042	8.23146	8.09971	7.73763	7.13065	6.48654	7.23137	6.83894	7.93097	8.05836	9.3477	8.02883	8.9181	7.89082	8.70539	8.41022	8.01828	7.45282	7.54273	6.57428	7.31903	8.13848
9.63065	8.60008	8.00132	8.09873	7.39144	7.63138	7.61701	7.71087	7.58235	7.14141	7.95117	8.9006	8.00883	8.16119	8.32086	9.00886	6.03858	7.74119	5.61322	6.69606	5.6789	7.07257	9.496	7.93831	7.87067	8.31052	9.05351	10.0934	9.00405	8.60794	8.24182	7.88705	6.47538	6.9614	7.53405	7.40371	8.01567	8.15998	9.41848	8.12261	9.00884	7.92232	8.80062	8.95772	8.05017	7.60479	7.76717	5.86984	7.30674	8.18333
9.56322	8.5788	8.01427	8.10677	8.0917	7.55005	7.10253	7.71701	7.48784	7.25925	7.78127	8.81764	7.89302	8.13734	8.26294	8.65828	7.13036	7.80225	6.44084	7.41714	7.60514	6.97546	9.4889	7.56701	7.78011	8.26132	9.00932	9.87304	8.9	8.47066	8.198	7.74774	6.87869	5.8857	7.33632	7.10052	7.926	8.02771	9.36605	8.0614	8.99992	7.90177	8.81938	8.73532	7.95934	7.31185	7.66251	6.13505	7.29222	8.08947
9.60588	8.60033	8.01244	7.83225	7.52078	7.45017	7.77585	7.48977	7.44035	7.28197	7.75511	8.79244	7.99002	8.18108	8.31617	8.47059	7.19662	7.75702	7.14092	7.24443	7.19065	6.49155	9.53249	7.65652	7.7569	8.25325	8.98568	9.72509	8.82764	8.33452	8.12608	7.73478	6.59322	6.33698	7.51925	7.02974	7.99906	8.11646	9.52588	7.97634	9.04839	7.92764	8.80924	8.57603	8.09586	7.35776	7.64678	6.99596	6.38811	8.12107
9.80898	8.51784	7.89696	8.51885	8.409	7.42536	7.6079	7.95222	7.55983	7.35146	7.79907	8.96321	8.02756	8.16869	8.14519	9.16381	7.17544	7.79803	7.37208	7.05835	7.08564	6.56917	9.89164	6.21246	7.75451	8.26505	9.27506	10.2479	9.04429	8.72627	8.22622	7.83449	6.45141	6.87745	7.44293	7.21535	7.96271	8.02876	9.68626	8.38342	8.981	7.68469	8.64545	9.21299	8.38909	7.81842	7.74807	6.0227	6.55097	8.02132
9.95462	8.65876	7.89699	8.52578	8.36126	6.55967	7.70666	7.9284	7.7695	6.83921	7.81145	9.0352	8.21723	8.27129	8.40528	9.56616	7.46176	7.92513	7.05625	7.3638	7.61089	6.06946	10.1219	7.87388	8.05672	8.39196	9.49081	10.50236	9.23379	8.96928	8.25234	8.02759	6.77641	6.5192	7.72022	7.44306	8.02495	8.17602	9.91551	8.57846	9.17874	8.10521	8.905	9.71261	8.6391	8.17728	7.80584	6.36875	7.48267	8.25637
9.5229	8.50319	8.0716	8.00343	7.96054	7.58444	6.43497	7.92946	7.58532	7.20173	7.65354	8.7762	7.79263	7.97559	8.28076	8.22345	7.25084	7.80572	6.12327	7.19156	7.30939	6.84143	9.40366	7.69352	7.72973	8.25848	8.99523	9.6023	8.74384	8.24497	8.12024	7.80739	6.48887	7.1731	7.35078	7.48363	7.94983	8.04868	9.36764	8.08511	8.96974	7.85408	8.75388	8.43615	7.92135	6.82387	7.53193	6.42203	7.15168	8.1403
9.91038	8.70564	8.00226	8.1819	8.07662	7.67118	7.1205	7.84266	7.62058	7.40625	7.95314	9.11086	8.29846	8.31377	8.41705	8.91413	7.31051	7.91798	7.06825	7.25739	7.14774	6.99409	9.77616	7.71328	8.04247	8.50192	9.15791	10.00658	9.01622	8.59541	8.329	7.88718	6.7341	7.17409	7.65658	7.61544	8.07834	8.28283	9.67879	8.35021	9.14506	8.07777	8.86983	8.90311	8.33129	7.64274	7.79741	6.11695	7.31394	8.28718
10.08286	8.5804	7.92273	8.84805	8.69667	7.2779	8.22111	7.87958	7.72605	7.6401	7.92603	9.00159	8.06612	8.10382	8.19827	9.40194	7.60055	7.92616	7.66369	6.57187	6.89187	6.35664	10.06249	7.80852	7.84148	8.23321	10.07703	10.02028	8.82478	8.52232	8.23402	8.03809	7.07294	6.00129	7.65984	7.4802	8.04344	8.00031	9.89042	8.48388	8.9944	7.54911	8.54867	9.21341	8.41713	7.7703	7.81764	7.15938	7.20626	8.12531
10.21342	8.77611	8.03996	8.70617	8.64918	7.64683	8.13049	7.76091	7.34084	7.48984	7.98308	9.24072	8.4738	8.45745	8.50007	9.34303	7.79132	8.04795	7.72381	7.43389	7.30203	6.39893	10.12628	7.99111	8.07867	8.51496	9.80595	10.19116	9.12362	8.71793	8.30165	8.21174	7.2366	7.21461	7.77685	7.61785	8.18159	8.25107	9.92765	8.69482	9.21052	8.08655	8.89605	9.29454	8.63967	7.90666	7.9268	7.43371	7.6791	8.31783
9.78273	8.71455	8.09525	8.22003	8.0165	7.38678	7.58922	7.88697	7.71516	7.61842	7.85884	8.84063	7.99101	8.1697	8.33343	8.57746	6.17336	7.91594	6.91705	7.17249	7.0392	7.1456	9.7338	7.4344	7.85667	8.28718	9.12438	9.78921	8.88672	8.37394	8.13472	7.86692	6.76624	6.89835	7.26465	7.19386	7.95382	8.09752	9.68762	8.33796	9.09436	7.98127	8.83523	8.82453	8.5848	7.57078	7.63776	6.46978	5.39814	8.14954
9.86396	8.58105	8.08465	8.51642	8.43956	7.13357	7.54471	7.79229	7.80894	6.4494	7.72838	8.88553	8.04197	8.13261	8.22621	8.8133	6.97341	7.86098	7.33702	6.29464	6.46626	6.50749	9.96908	6.90212	7.74116	8.28059	9.24481	10.05969	8.91264	8.57161	8.04439	7.58154	7.52183	6.76072	7.52839	7.19713	7.96253	8.0434	9.85373	8.41281	9.00831	7.80856	8.5736	9.19025	8.66864	7.71109	7.65886	7.04761	6.48786	8.13553
9.69427	8.6207	7.91978	8.28027	8.18065	7.26079	7.52326	7.77459	7.80959	7.24992	7.76386	8.95272	8.07541	8.11171	8.36038	8.33943	7.40351	7.96208	5.73869	6.91823	7.55542	6.94618	9.57662	8.15367	7.90559	8.2933	8.94017	9.57967	8.77992	8.23908	8.17146	7.83746	6.32741	7.21518	7.25737	7.6923	8.07163	8.16318	9.57075	8.41191	9.05173	7.84425	8.75033	8.58626	8.24782	7.43413	7.74949	7.70452	7.51675	8.2227
9.63217	8.61765	7.95581	8.20361	8.04596	7.67956	7.72292	7.3122	7.46301	7.3126	7.88937	8.87229	8.07759	8.15393	8.37536	8.65915	7.30488	7.7338	6.74262	7.36403	7.263	6.14948	9.64179	7.75075	7.76996	8.35763	9.09979	9.89969	8.93361	8.44521	8.20374	7.79709	6.28135	5.79213	7.48546	7.75675	8.0926	8.19681	9.58624	8.45251	9.08817	7.99217	8.86674	8.77483	8.10264	7.09653	7.71029	7.15844	7.20573	8.14367
9.64604	8.51193	6.69268	8.32781	8.26502	7.62399	7.12856	7.9044	7.77615	6.80317	7.7727	8.81856	7.92683	8.11238	8.28807	8.61105	7.06695	7.80927	7.24014	6.98604	7.36025	7.03242	9.59146	7.21889	7.56172	8.24562	9.37688	9.75103	8.85241	8.4001	8.20025	7.86947	7.28325	6.84111	7.46913	7.27952	7.9491	8.09114	9.50644	8.39667	9.03556	7.98419	8.80672	8.65442	8.23323	7.33429	7.6382	7.09883	7.32889	8.09937
9.78371	8.68792	8.2014	8.31742	7.98707	7.38657	7.73821	7.49212	7.59762	7.22215	7.76664	8.98951	8.18783	8.23976	8.2811	8.69429	7.29593	7.81928	6.93942	7.07592	6.86277	6.833	9.77136	7.8198	7.70848	8.36302	9.03932	9.985	8.92512	8.53813	8.25638	7.95241	7.14862	6.62044	7.61294	7.57348	8.02228	8.19968	9.65481	8.49422	9.03512	8.04171	8.74468	8.89007	8.36595	7.43406	7.82074	6.73558	7.57371	8.24701
9.79765	8.6075	7.90323	8.16054	8.13151	7.51491	7.52139	7.67118	7.4614	7.43285	7.80694	9.09782	8.20786	8.2167	8.40826	8.27695	6.26137	7.92042	6.71287	6.64928	7.43319	7.35859	9.73484	7.94426	7.87416	8.34785	9.10273	9.6329	8.91787	8.30874	8.07276	7.78525	7.10326	7.34373	7.43761	7.7637	8.12252	8.1682	9.68922	8.63644	9.20587	8.11965	9.02105	8.74307	8.45522	7.48189	7.67855	7.44902	7.43272	8.22039
9.69693	8.50371	7.8105	8.17372	7.97092	7.74171	7.34874	7.85842	7.68778	6.25403	7.85448	8.87991	7.85452	7.96833	8.12592	9.02899	6.11465	7.83592	6.86107	7.12783	7.04187	5.95998	9.91534	7.61435	7.89287	8.2567	9.20132	10.08586	8.95272	8.60484	8.27033	7.9279	6.44458	7.0242	7.42831	7.42949	7.9413	8.06369	9.82408	8.54085	9.06292	7.77937	8.81636	9.22724	8.51671	7.78324	7.86106	7.4147	7.34378	8.09538
10.4845	7.23259	6.89812	8.68474	8.6556	7.37728	7.77705	7.78458	7.80718	6.95578	6.69419	9.92291	8.55725	7.7902	7.57938	9.0992	7.51207	7.64903	7.05191	7.16963	6.81121	6.40378	9.75645	8.33273	7.68205	8.65636	9.42586	10.13665	8.16689	8.58479	7.64816	6.35557	7.37818	7.36402	6.76945	7.29522	6.08001	8.79974	8.85085	6.37876	7.1421	7.60423	8.24358	7.39217	8.11282	7.39227	6.45249	6.55299	6.92772	7.18922
10.11798	8.68426	7.60661	8.37014	7.97864	7.18671	7.69729	7.87578	5.80445	6.70158	7.74678	9.14566	8.16976	8.15132	8.25487	9.42999	7.49907	7.72566	7.24278	7.3564	7.40422	7.33968	10.02315	7.96299	7.94905	8.25796	9.27974	10.33377	9.14474	8.82602	8.06645	8.08769	7.26598	7.31572	7.32792	7.11354	7.86825	7.97125	9.83055	8.78562	9.09472	8.0108	8.86247	9.56563	8.71856	8.09527	7.66083	7.80236	6.86236	8.02528
9.98249	8.73592	8.20542	8.09923	8.06396	7.51765	7.5426	7.78187	7.71452	7.12413	7.94221	9.06988	8.22105	8.26512	8.25153	8.97899	7.1165	7.8672	6.89475	6.7537	7.41946	6.92898	10.08782	7.67972	7.78941	8.25136	9.42255	10.25592	9.09372	8.72732	8.10092	7.85558	7.2354	6.93199	7.4511	7.15085	7.85734	8.04184	9.92121	8.8153	9.11659	8.0629	8.85386	9.39315	8.93729	7.96553	7.85438	6.84167	6.40138	8.04829
10.18483	8.46804	8.11807	8.64206	8.50283	7.38402	7.81004	7.84794	7.85508	7.12111	7.55003	9.36365	8.35149	8.23664	8.32883	8.67561	7.50406	7.75192	6.97166	7.32438	7.28567	6.71952	10.0061	7.44688	7.74247	8.27139	9.31114	10.14929	9.03932	8.6759	8.05198	7.8329	6.89628	6.90026	7.60987	7.348	7.93522	8.02173	9.85398	9.14221	9.04465	7.90892	8.63008	9.17315	8.78792	7.56786	7.59446	7.44484	7.46925	8.01476
9.95484	8.62359	7.75876	8.47512	8.28851	7.59936	7.61261	7.83061	7.72481	7.23797	7.82346	9.16935	8.13442	8.01224	8.18143	8.70702	6.86019	7.86475	7.23604	7.04272	7.26112	7.17463	10.04296	7.62934	7.83742	8.18363	9.39542	10.1264	9.01004	8.66094	8.00536	7.77925	6.86347	6.4083	7.33694	7.53011	7.97682	7.98706	9.88265	9.1135	9.07995	7.59621	8.74894	9.2199	8.7662	7.86638	7.75239	5.9645	6.82021	8.04144
9.842	8.56594	7.0821	8.41525	8.20937	6.4789	7.45779	7.58669	7.64836	5.36566	7.86655	9.00532	8.11788	8.14997	8.156	9.17806	7.32705	7.8509	7.29541	6.2924	7.25661	6.65863	9.97723	7.43187	7.88742	8.29669	9.27467	10.13499	9.00468	8.62165	8.36492	8.12381	7.45502	6.85938	7.54382	7.47313	7.98945	8.08856	9.83175	8.52525	9.11204	7.95945	8.83068	9.36773	8.70561	7.92816	7.95535	7.23415	7.44059	8.14655
9.63643	8.33543	7.63703	8.3495	8.13559	7.76403	7.70095	7.90761	7.47092	6.89124	7.66712	8.97397	7.40022	7.80808	7.92739	8.87403	6.52006	7.63187	6.63555	6.84783	6.83843	7.10956	9.87898	7.28571	7.77643	7.94777	9.16926	10.16451	8.94206	8.67717	8.06623	7.73856	6.8336	6.72351	7.46233	7.32153	7.80912	7.86452	9.76634	8.58573	8.9134	7.4546	8.5482	9.41357	8.77084	7.92141	7.61679	6.6112	6.7939	7.87338
9.40905	8.38053	7.47035	7.7935	7.80497	7.39713	6.92235	7.91796	7.82095	7.38024	7.80909	8.64164	7.7601	7.95895	7.99323	7.98309	7.15255	7.7004	6.8972	7.17241	7.00651	7.27781	9.2699	7.83291	7.80655	8.1748	8.65277	9.06714	8.46975	7.87411	7.95072	7.69402	5.76857	6.65822	7.42475	7.66045	7.93633	7.93249	9.26971	7.95575	8.76417	7.50997	8.41115	8.20405	7.96767	6.99681	7.5896	6.66421	6.426	8.0482
9.69962	8.6218	7.44201	8.20662	7.7151	7.35911	7.62258	7.77159	7.53451	6.64691	7.84798	8.94376	8.11567	8.15376	8.30188	8.79352	6.25492	7.78947	7.00906	7.05859	6.10197	7.22597	9.7308	7.97923	7.95625	8.33171	9.11299	10.01225	8.99866	8.57652	8.28041	7.86822	7.21537	7.09995	7.66088	7.44781	8.10799	8.13632	9.63441	8.45345	9.11698	8.04396	8.91486	8.96918	8.32049	7.58835	7.84811	7.49517	7.61468	8.22592
9.70098	8.5474	7.71208	8.28844	8.12472	7.4847	7.7485	7.80753	7.59084	7.28887	7.7779	8.87915	7.89652	8.09003	8.19977	8.82488	7.13389	7.79673	6.68215	7.27671	6.56732	6.47244	9.71982	7.3132	7.77586	8.2571	9.14992	9.97479	8.93596	8.53524	8.21207	7.7822	7.24233	6.18633	7.46065	7.23619	7.98871	8.08558	9.62048	8.44422	9.05828	7.84303	8.84925	8.98331	8.2604	7.62479	7.74865	7.33582	7.12874	8.12269
10.33054	8.087	8.09535	8.69382	8.52142	7.20516	7.44119	7.5456	7.02056	7.35199	7.92196	9.50178	8.0944	8.07663	8.11872	9.48609	7.44408	7.64174	6.75966	7.22718	7.13049	6.70991	10.09162	8.44716	7.62047	7.9724	9.41514	10.51363	9.12107	8.96615	7.86782	7.75154	6.61784	6.607	7.22332	7.36004	7.65179	7.25702	9.73861	9.09815	8.66274	7.03087	7.93104	9.5164	8.64268	7.80504	7.21191	6.48156	6.98001	7.74795
9.91779	8.5259	8.17174	8.39222	8.33047	7.49927	7.72984	7.60145	7.47782	7.12983	7.81936	8.98315	8.10892	8.1137	8.113	9.16535	7.27624	7.77082	7.17107	7.27501	7.05085	7.30292	9.94779	7.89591	7.73169	8.13102	9.22586	10.25682	8.98842	8.71267	8.023	7.82551	7.03308	7.17277	7.24512	7.21966	7.85521	7.97624	9.6982	8.51313	8.83393	7.52689	8.40721	9.3336	8.53859	7.88413	7.66342	6.63483	6.72614	7.95545
9.49842	8.45544	7.66087	8.19875	7.63642	7.51262	7.71073	7.87207	7.65986	6.9604	7.89594	8.7391	7.7663	7.8355	7.98653	8.81361	6.77705	7.85102	6.69278	7.47079	7.07431	6.89025	9.63667	7.61354	7.65945	8.08764	9.25278	9.90668	8.78473	8.4503	8.23719	7.81407	6.94836	6.53563	7.56847	7.33812	7.85134	7.94175	9.51663	8.22639	8.86537	7.69369	8.60823	8.84878	8.09049	7.46874	7.81946	7.08355	7.07841	7.95002
9.90159	8.66746	8.08927	8.28679	8.067	7.15908	7.70056	7.56455	7.38663	7.71985	7.75416	9.12799	8.2115	8.13072	8.2556	8.70699	6.89208	7.85409	7.41577	7.039	6.53899	6.56462	9.8993	7.59559	7.82445	8.27639	9.27354	10.0167	8.90608	8.51711	8.15714	7.79003	7.40238	7.4874	7.42965	7.66776	8.09751	8.11474	9.72813	8.76174	8.97836	7.69677	8.62855	9.01528	8.64243	7.68749	7.80663	7.4331	7.14873	8.08727
10.31265	8.17533	8.26445	8.71467	8.58539	7.38643	7.53653	7.56304	7.50528	6.13048	7.9488	9.57156	8.39434	8.11013	7.91909	9.12566	7.36052	7.38667	7.34267	7.26593	7.01421	7.03954	9.75121	8.1028	7.29987	7.92705	9.23688	10.30282	8.86501	8.72568	7.4771	7.3495	6.95349	6.81758	7.04905	7.3922	7.7185	7.74185	9.43119	8.7751	8.41586	5.58608	7.78271	9.11959	8.0573	6.5923	7.32982	7.03591	6.24887	7.38504
10.30872	8.52666	7.8055	8.80456	8.61571	7.14702	7.80057	7.36924	7.67884	6.38528	7.39477	9.65472	8.29356	8.00707	7.63095	9.39414	7.28934	7.78739	7.33923	7.43191	7.06678	6.27621	9.59958	8.68366	7.26636	7.82952	8.58573	10.27426	8.68308	8.68711	7.28219	6.71223	7.60183	7.0182	6.47774	7.21478	7.5587	8.38457	9.11312	7.93686	8.12428	5.7528	6.19669	8.57538	7.94154	7.16913	7.36559	7.04414	6.59764	7.25452
10.34958	8.13834	7.94062	8.5563	8.45191	7.31447	7.51705	7.64694	7.53745	6.36092	7.56526	9.70163	8.34241	8.03345	7.88241	9.42833	7.62836	7.69284	6.74099	7.33837	7.50676	7.01948	9.68047	8.10102	7.58232	7.88599	8.7779	10.18999	8.90812	8.6426	7.49924	7.12034	7.36179	5.86044	6.49168	7.36127	7.64846	7.51542	9.22172	8.34515	8.23355	6.66182	7.47407	8.87189	7.46944	6.60877	6.86164	6.76868	5.93778	7.38437
9.93846	8.52466	7.94848	8.28114	8.20114	7.53761	7.28892	7.78496	7.70399	7.69522	7.55706	9.24411	8.06953	8.20654	8.3127	8.93522	6.98433	7.71577	5.36434	7.28699	7.23503	7.11796	9.80824	7.70153	7.82624	8.18294	9.21714	10.15819	8.91038	8.64115	8.04041	6.88666	7.31242	7.04818	7.16658	6.34324	7.8765	7.90516	9.60716	8.56104	8.8245	7.65776	8.49197	9.14975	8.39024	7.52097	7.56855	7.09101	6.96236	7.87993
9.96485	8.66313	7.88054	8.12452	7.57035	7.52345	7.89465	7.49409	7.01655	6.46297	7.98807	9.1179	8.26434	8.23372	8.29327	9.39411	7.50486	7.82068	7.14813	7.33933	7.13661	6.63494	10.04698	7.74889	7.90491	8.28885	9.29893	10.33739	9.10689	8.81843	8.36784	7.95241	6.21523	7.13004	7.75208	7.70326	8.09607	8.14326	9.83586	8.42893	9.08211	7.98163	8.80538	9.40571	8.5348	7.89899	7.93783	7.56009	7.45276	8.22608
9.99845	8.53013	7.04336	8.35993	8.14773	7.23239	7.90386	7.89126	7.78915	7.28372	7.80617	9.0485	8.05488	8.15602	8.34051	9.20237	7.18202	7.89671	7.25678	7.06114	7.18956	7.27773	10.02	7.04256	7.91958	8.32085	9.50689	10.31617	9.096	8.78405	8.10057	7.84238	5.87216	6.94573	7.40207	7.29715	7.87905	7.99592	9.80906	8.48259	9.00767	7.7144	8.67696	9.58456	8.80069	8.10297	7.77116	7.14894	6.95303	8.04101
10.58655	8.00888	7.39601	8.7578	8.712	7.23119	7.45848	6.79275	7.67622	7.43952	7.73588	9.61973	7.9614	7.96273	7.35207	9.97805	7.64017	7.88033	6.75072	6.92057	7.56361	8.15055	9.96181	8.96783	7.81042	9.27359	10.0266	10.4075	8.90611	8.89059	8.06673	7.41332	7.77947	7.38859	7.19003	7.40801	7.44571	9.38177	9.11529	7.6509	8.0587	7.71418	9.42232	8.55505	8.92003	7.93807	7.6095	7.32773	7.03218	6.48195
10.01093	8.73418	8.20017	8.16762	7.77392	6.85995	8.09064	7.57281	7.61426	7.16049	7.99612	9.15307	8.19007	8.07127	7.95443	9.29444	6.30678	7.49246	5.87509	7.40397	7.32576	6.22249	9.84904	7.70482	7.7295	8.03282	9.17387	10.19895	8.82322	8.59954	8.04115	7.52087	7.25051	5.56223	7.40969	6.89658	7.76527	7.68949	9.49693	8.2857	8.55178	7.48333	8.11493	9.03045	8.16199	7.4229	7.08838	5.91629	6.89746	7.53109
10.11188	8.7886	8.27046	8.15944	7.99695	7.03817	7.97201	7.31936	7.69214	7.07496	7.60397	9.18139	8.31044	8.32446	8.46832	8.69382	7.42446	7.96414	7.36824	6.69832	6.93086	6.71502	9.95948	7.65449	8.00063	8.43197	9.34983	9.9255	8.96972	8.48953	8.26976	7.67061	6.40205	5.64558	7.55168	7.40411	8.04883	8.18756	9.77471	8.69472	9.11596	8.02376	8.8485	8.81843	8.48441	7.41025	8.08071	7.29462	7.46824	8.20731
9.77812	8.57336	7.73123	8.07895	7.76844	7.57754	7.03716	7.6565	7.82951	7.32015	7.7172	8.89767	8.15643	8.17016	8.3877	8.43022	6.6748	7.67716	6.85052	6.74183	7.69536	6.93997	9.75758	8.04401	7.80895	8.35576	9.06192	9.70629	8.89132	8.36615	8.24425	7.76974	6.34292	6.51579	7.587	7.41823	7.98834	8.12403	9.65733	7.6769	9.14624	8.00494	8.8699	8.49153	8.33151	7.49859	7.75954	7.09626	7.275	8.19061
9.75355	8.53408	7.77803	7.65281	7.66179	7.04423	7.82958	7.59665	7.42747	7.4263	7.77703	9.02416	8.02466	8.06175	8.26727	8.79845	6.38365	7.78379	6.16507	6.79652	7.24193	4.08753	9.84658	7.56549	7.85899	8.24386	9.08197	10.01005	8.9494	8.55261	8.31521	7.68151	7.38368	6.62523	7.50694	7.57673	7.93246	8.01429	9.66698	8.14135	9.07141	8.026	8.86437	8.89313	8.30422	7.74483	7.78559	6.85837	7.46662	8.12735
9.63273	8.47048	7.58979	7.73805	7.17412	6.3361	7.69131	7.72413	7.89381	7.22597	7.761	8.80908	7.92808	8.15774	8.31803	8.34474	5.1351	7.95545	7.18347	7.44759	6.89862	6.87507	9.65748	8.1827	7.7704	8.29904	8.95993	9.60543	8.88026	8.26599	8.27192	7.66281	7.0027	7.27501	7.28703	7.48509	7.99652	8.08109	9.51297	7.81943	9.10488	8.04199	8.93938	8.33836	8.03536	7.22922	7.73798	6.94156	7.33686	8.117
9.93946	8.55524	8.04491	7.99597	7.86319	7.38692	7.73682	7.77035	7.55472	6.186	7.79619	9.11796	8.23712	8.17049	8.29639	9.02253	7.18695	7.87349	6.43468	7.39569	7.33922	6.85381	10.0508	7.74142	7.82867	8.2858	9.28686	10.09047	8.99582	8.64043	8.33059	7.8841	6.93376	6.89233	7.56716	7.20759	8.01883	8.03583	9.82626	8.51965	9.10582	7.96697	8.8486	9.06111	8.44264	7.62887	8.05159	7.15323	7.24664	8.11552
10.98336	9.19295	7.91374	9.19632	9.14821	8.14266	7.80469	8.24632	6.87776	6.74229	7.7742	10.27112	8.27819	8.49858	7.1292	10.52948	7.67545	8.00723	8.17222	7.55165	7.52591	9.35403	10.124	9.23002	8.44828	9.18652	9.53624	11.11181	8.78292	9.44421	8.03179	8.10182	7.89971	7.78578	7.42753	7.4845	7.67018	8.81527	8.96573	9.29643	8.39284	8.06674	8.92039	8.71961	8.37866	7.88682	7.69321	6.79126	7.15214	6.81098
10.18685	8.74692	8.14487	7.98193	7.96906	7.2415	7.71715	7.64612	7.5034	6.87283	7.74459	9.39321	8.33447	8.16088	8.17167	8.94988	7.1457	7.68038	6.84199	6.92831	7.28212	7.45412	9.81612	7.47853	7.67566	8.09891	9.1706	9.92955	8.72479	8.43235	7.83609	6.78646	7.53966	6.60956	7.2599	7.67553	7.81301	7.86276	9.45975	8.51608	8.61746	7.12605	8.29132	8.6364	7.93266	6.67997	6.58349	7.29785	7.30392	7.74775
9.89862	8.5525	8.10672	7.92102	7.68108	7.47512	7.62919	7.6925	7.62874	7.25009	7.8547	9.04437	8.20419	8.17386	8.19378	8.93395	5.38624	7.69889	7.14017	6.97679	6.57748	5.83115	10.00098	7.15403	7.80701	8.17657	9.18078	10.17271	8.89475	8.66672	8.13495	7.4954	6.99135	7.33433	7.52882	7.08646	7.80841	7.88103	9.63604	8.57338	8.74677	7.53928	8.29732	9.04912	8.29317	7.69874	7.65247	6.42904	5.62161	7.87472
10.15451	8.21706	7.80729	8.55813	8.40256	7.82907	7.63932	7.64229	7.80369	7.06234	7.86084	9.76611	8.12903	8.08349	7.99076	9.32112	7.37529	7.73948	7.45121	7.24157	7.53906	6.7572	10.17115	8.63088	7.57023	7.86922	9.52763	10.48171	9.10142	8.942	8.04911	7.58915	7.13458	4.23785	7.25444	7.31257	7.72714	6.51619	9.88813	8.77162	8.84451	6.08086	8.3624	9.25356	8.32517	7.77427	7.36912	6.19989	7.37373	7.66374
10.57331	7.50552	8.00424	8.71845	8.67937	7.51041	6.97521	7.80872	7.51147	7.15376	7.39948	9.87909	8.3826	8.04453	7.14448	9.40172	7.82084	7.59227	7.24298	7.78977	7.39429	8.34527	9.70473	8.85462	7.35651	8.76891	9.297	10.36507	8.30744	8.78814	7.83894	6.49131	7.12613	6.56077	6.99726	6.86141	7.37615	9.00933	8.17174	7.92258	7.87925	7.62142	8.17083	8.18368	8.16744	6.70662	7.20857	6.6175	6.83074	7.38063
10.20183	8.53478	8.1642	8.33165	8.13249	8.04204	8.029	7.52966	7.46418	6.7377	7.74154	9.58121	8.18592	8.19524	8.19878	9.51455	6.25074	7.76118	6.53859	6.80259	6.38054	5.4484	10.04103	6.44875	7.92381	8.12243	9.36497	10.3475	9.01365	8.78424	7.8272	7.65493	6.73691	6.53588	7.35096	7.56879	7.87458	7.59066	9.63702	8.0414	8.71825	6.02306	8.0832	9.05085	7.54802	7.66355	7.37893	7.221	7.34142	7.89614
9.87064	8.32659	7.60475	8.10159	7.7021	7.44013	7.65478	7.76521	7.50675	7.16689	7.85814	9.13544	7.88999	7.92037	8.18388	8.49947	6.93828	7.70092	6.84014	7.04307	7.07641	6.72631	9.92487	7.97287	7.66057	8.0811	8.98539	9.85408	8.81138	8.42365	7.92805	7.47772	7.34622	7.02561	7.10275	7.45122	7.74411	7.93048	9.65437	8.41767	8.94937	7.68909	8.73083	8.58981	8.12475	7.32783	7.41909	6.44988	6.40557	7.99183
10.24937	8.31039	8.29605	8.48837	8.40428	7.54173	7.73572	7.80261	7.62751	6.7064	7.83177	9.61264	8.20775	8.09759	7.67168	9.44115	7.22924	7.71506	7.03969	6.75918	6.05935	6.93436	9.82583	8.55539	6.66165	7.76844	9.0674	10.17079	8.84375	8.63777	7.35624	7.61284	7.19693	7.40282	6.48535	7.28677	7.65419	8.47382	9.3429	8.22012	8.17485	7.73724	7.28231	8.70983	6.23671	7.09809	7.42157	6.0708	7.07177	7.48658
9.93052	8.49096	7.85828	8.27736	7.99093	6.9076	7.54324	7.84899	7.50931	7.23199	7.79174	9.30482	7.77339	7.71182	7.34112	8.99137	6.05696	7.72666	5.96231	6.92055	7.30538	7.0428	9.63388	7.54596	7.27406	7.71404	9.02758	9.95617	8.62351	8.40611	7.37326	7.12363	7.00939	7.40384	7.26093	7.30248	6.07282	6.84603	9.22524	8.38244	8.11375	6.86121	7.01492	8.65562	7.7503	7.01528	7.25332	6.40902	6.47457	6.71984
10.05013	8.05143	7.87087	8.46846	8.34345	6.42699	7.93672	7.56903	7.0165	7.19843	7.91977	9.13121	7.78942	7.86766	7.54252	9.48997	7.40597	7.60893	7.23734	7.14541	5.75297	7.01857	9.7091	8.12367	7.46254	7.83509	8.69569	10.14781	8.74637	8.58286	7.59105	7.25861	7.16978	6.97361	4.90439	6.73932	7.46865	7.37177	9.25012	8.02029	8.11741	6.26776	6.88753	8.78781	7.91226	7.12081	7.21414	4.25152	6.63241	7.30572
9.5214	8.22696	6.23032	8.00307	7.89913	7.55759	7.82364	7.82599	7.59434	6.89161	7.7858	8.8548	7.66024	7.73197	7.76508	8.62818	6.85067	7.66614	4.48414	7.27481	7.1995	6.9036	9.86357	7.59275	7.66647	7.74116	8.85392	10.00575	8.67283	8.50034	7.8735	7.45577	6.16883	6.64401	7.04056	7.07759	7.67079	7.46012	9.45075	8.17402	8.39227	6.56389	7.86321	8.87143	7.9597	7.5098	7.49343	6.98685	7.07853	7.48486
10.06632	8.74087	8.55123	8.12627	7.80802	7.05926	8.05397	7.68432	7.71769	7.43957	8.03208	9.39807	8.31622	8.25551	8.11606	9.10905	7.38016	7.66935	6.24248	7.38581	7.29541	6.1916	10.12856	7.55323	7.87928	8.20453	9.11025	10.22206	8.83978	8.64701	7.96578	7.52278	6.92717	6.10781	7.37807	7.6198	8.06894	7.91832	9.6702	8.44586	8.59223	5.75821	7.82953	9.02479	8.19918	7.52707	7.40408	7.01786	7.13402	7.93794
10.02402	7.76455	7.91615	8.45959	8.23003	7.78675	7.59487	7.75458	7.45905	6.97396	7.75333	9.56071	8.14225	7.74859	6.91862	8.9507	7.17137	7.16652	7.16539	7.47012	7.06137	7.02085	9.67061	8.42469	6.97631	7.63586	8.84	10.06974	8.61247	8.54769	7.02866	6.76064	7.2561	6.26551	7.22388	6.85674	7.5099	7.51728	9.18214	7.66117	7.91042	7.37487	7.05867	8.52571	7.2249	6.79991	7.06183	6.03916	6.60349	6.48659
10.08301	8.12894	7.79549	8.46365	8.13825	7.36116	7.6641	7.5298	7.74053	6.73931	7.68694	9.51527	8.18645	7.86937	7.76439	8.72251	7.1516	7.63114	6.78839	7.1673	6.8776	6.76127	9.58909	7.43209	7.02277	7.75949	8.81842	9.84657	8.56894	8.39282	7.45533	6.91107	7.11007	7.1773	5.53119	7.17459	7.4766	5.7723	9.17832	8.49097	8.09248	6.88397	6.88302	8.54058	7.77108	6.78541	6.98549	7.07558	6.38291	7.54246
9.52593	8.36955	7.197	8.08018	7.71492	7.70868	7.55115	7.72321	7.5623	7.49429	7.99402	8.89583	7.53525	7.83546	7.71358	8.74496	7.04492	7.57686	7.44325	7.39615	7.3628	7.33162	9.89976	6.58132	7.51422	7.80316	9.02192	10.041	8.72561	8.50992	8.00148	7.5198	7.08286	6.89533	7.42773	6.85533	7.51608	7.5622	9.61769	8.43499	8.59587	6.63949	8.08034	9.09659	8.27753	7.62711	7.70454	6.07622	6.76527	7.54444
9.98986	8.65456	8.4656	8.13336	7.98653	7.22211	7.55489	7.8551	7.51784	7.28494	7.84997	9.28619	8.37698	8.31029	8.29099	8.8356	7.21811	7.78311	6.69776	6.7701	6.97353	6.51309	10.0387	7.48407	7.90035	8.20531	9.12752	10.13243	8.85324	8.60655	8.06407	7.92715	7.22684	6.81916	7.53605	7.5383	7.96744	7.90978	9.63121	8.42868	8.64776	6.9609	8.08923	9.07781	8.28835	7.47092	7.29068	7.05926	7.45736	7.8541
10.17099	8.15654	7.82001	8.70479	8.5515	7.06082	7.61227	6.92687	6.76318	6.81521	7.45219	9.74545	8.12665	7.79031	7.32751	9.15166	7.05772	7.70363	6.6213	6.96026	7.20509	6.79449	9.67397	8.34249	7.18828	7.54671	8.97248	10.21408	8.71854	8.67287	7.30153	7.2193	7.18897	6.24429	6.41387	7.31998	7.42217	7.89197	9.18191	8.33823	7.54724	6.78545	7.62383	8.67091	7.37658	6.6234	6.09016	7.14432	6.33257	6.01657
9.93744	8.53983	8.10327	7.98289	7.8303	7.48097	7.61251	7.76454	7.30905	7.06358	7.72346	9.1766	7.99854	7.97177	8.0883	8.82454	6.75562	7.69671	7.20082	7.28409	7.4879	7.23424	9.97708	7.57625	7.7185	8.18252	9.2247	10.09088	8.84218	8.56916	7.91078	7.54209	7.38034	6.80538	7.13761	7.32363	7.69718	7.844	9.59545	8.63646	8.68078	7.59932	8.26365	9.19245	8.53298	7.44911	6.86014	6.65809	6.71574	7.68633
9.93405	8.04703	7.26601	8.3195	7.90515	6.96372	7.94711	7.56155	7.55484	7.08715	7.88958	9.27693	7.41754	7.81299	7.5777	9.22971	7.25091	7.66946	6.44569	6.45304	7.20515	7.05726	9.83991	8.45741	6.98025	7.5322	8.94668	10.23333	8.77877	8.61928	7.60459	7.2973	6.75816	7.22755	7.36435	6.13619	7.54849	6.80555	9.35649	8.31464	8.25089	7.09952	6.52262	9.04679	7.83263	7.38341	7.05559	6.95864	6.40395	7.43749
10.11238	8.45947	8.04838	8.31732	8.04108	6.96582	8.07692	7.69069	7.62369	7.27273	7.99386	9.34483	8.24477	8.17646	8.03848	9.46394	6.74035	7.5819	7.12724	6.19736	7.34226	6.98471	10.03133	7.90625	7.96702	8.14542	9.04207	10.30094	8.92148	8.73252	7.84658	7.56398	7.34149	7.3068	7.11893	7.33713	7.51437	7.72366	9.52588	8.20658	8.59046	7.12495	8.04058	9.08663	8.1863	7.488	7.13218	6.42873	7.04203	7.83564
10.20229	8.7298	8.06689	7.86086	7.72959	7.60507	7.7005	7.67233	7.0711	7.23805	7.90787	9.29992	8.47968	8.41867	8.42348	9.25104	7.71657	7.98915	7.23249	7.33532	7.03273	6.696	10.02185	7.40089	8.01083	8.41851	9.05552	10.04029	8.92253	8.54781	8.06	7.79312	7.01347	6.46219	7.48256	7.53792	8.01568	8.15484	9.63395	8.26351	8.96607	7.75706	8.72353	8.92423	8.34523	7.69745	7.50792	6.85964	7.38646	8.18182
9.72936	8.57126	7.93572	7.80575	7.6867	5.83664	8.00507	7.75257	7.72704	7.01074	7.98962	9.02756	7.91958	8.02213	8.0516	8.96621	3.53415	7.84689	6.82187	7.22836	7.40183	6.47749	9.95718	7.22855	7.5534	8.13808	9.01986	10.17501	8.91277	8.65221	8.11675	7.70007	7.06111	7.00058	7.55456	7.13684	7.92961	7.91696	9.50068	7.5279	8.75811	7.44439	8.48828	8.98819	8.01672	7.5701	7.62412	6.69512	6.7352	7.94061
10.00195	8.7128	8.12526	8.16487	8.0789	5.62938	7.82976	7.77879	7.70185	7.47688	7.91988	9.19721	8.36155	8.2884	8.30516	9.09848	7.52022	7.85064	5.66122	7.49917	7.17244	6.78361	10.11357	7.98342	7.77049	8.31268	9.14262	10.19274	8.98225	8.65293	8.22367	7.85113	7.02298	6.6307	7.70852	7.59416	8.03175	8.09868	9.69735	8.19387	8.93725	7.8198	8.66477	9.08156	8.35385	7.83724	7.73733	7.38346	7.41511	8.11497
9.99563	8.75489	8.29112	7.65702	7.71941	7.25459	7.93618	7.65251	7.65117	6.18096	8.00775	9.11177	8.28819	8.24624	8.24525	9.00848	6.89766	7.76645	6.61192	6.94238	7.4316	6.3205	10.11154	7.85708	7.99343	8.27952	9.36532	10.1726	8.97582	8.65106	8.08579	7.60727	6.44459	7.10701	7.3553	7.4163	8.01083	8.07615	9.71129	8.28192	8.91609	7.68016	8.60551	9.06566	8.45445	7.67045	7.69237	5.60129	6.99576	8.14215
10.23507	7.70328	7.70708	8.53737	8.27077	5.95087	7.68456	7.69009	7.7773	7.40475	7.7745	9.45198	8.01981	8.0318	7.78058	9.30695	7.5297	7.73155	6.6438	7.15094	7.28064	7.07444	9.84391	8.0486	7.4384	7.95243	9.00894	10.25172	8.92694	8.66682	7.45034	7.10703	7.23416	6.74662	7.05251	6.78353	7.5335	6.25162	9.3756	8.5261	8.33439	7.02598	7.42519	8.91716	8.11892	7.32577	6.58313	7.1402	6.63821	7.56176
9.70547	8.54427	7.9844	7.38877	7.67969	7.54376	7.73099	7.537	7.71812	6.57291	7.89363	8.83742	7.82227	8.0472	8.13122	8.75671	6.83729	7.69911	6.92393	7.28497	6.87062	6.65624	9.8487	7.65419	7.6877	8.19383	9.24075	9.94832	8.77582	8.45682	8.14378	7.60928	7.22663	5.95191	7.6239	7.01586	7.94549	7.97651	9.52467	7.95189	8.82308	7.72563	8.62596	8.83941	8.0332	7.53398	7.60692	6.23731	6.51437	7.93247
9.82364	8.4686	7.90865	7.91451	7.40299	6.99914	7.53659	7.58853	6.92082	6.98504	7.7232	9.10513	8.05305	8.07222	8.15572	8.70637	6.52786	7.81145	4.8273	7.20955	7.01454	5.95177	10.00685	8.00913	7.86579	8.15943	9.0128	9.98573	8.8635	8.48307	8.05876	7.80045	6.32178	7.08833	7.43043	7.63048	8.04093	8.04451	9.64038	8.21331	8.94048	7.78781	8.68426	8.781	8.19077	7.46993	7.42131	6.84339	7.43966	8.02113
9.94007	8.59638	8.07571	8.00527	7.45735	7.30239	7.91458	8.00374	7.92914	6.8689	7.8895	9.23403	8.17943	8.16331	8.08051	9.25484	7.01178	7.63991	7.39927	6.12881	5.56976	6.12741	10.20956	7.73831	7.76796	8.08908	9.17277	10.34741	9.01452	8.78315	8.17168	7.70728	6.87759	7.11192	7.52903	7.08603	7.93172	7.96925	9.77242	8.34256	8.78907	7.43437	8.28133	9.25759	8.47335	7.82016	7.58385	6.78477	6.96383	7.91359
10.21042	8.41079	7.95026	8.26891	8.27146	7.25667	7.97067	7.08887	7.49143	6.82265	7.79597	9.62877	8.40464	8.18376	7.99506	8.98315	6.63829	7.68835	7.10298	7.09501	6.95013	7.02315	10.05692	6.52155	7.86841	7.98916	9.21398	10.20652	8.85727	8.66063	7.90472	7.40909	7.39273	6.40824	6.91919	7.78061	7.8569	7.61203	9.61063	8.76615	8.5495	7.11864	7.68037	9.09967	8.2715	7.56753	6.82585	7.0978	6.96441	7.47584
10.09552	8.55136	8.2771	8.19632	7.93053	7.21549	7.79234	7.69502	7.73083	7.50902	7.80468	9.24882	8.03734	8.06898	7.88159	9.17503	6.69369	7.43073	7.14635	7.29675	7.1626	5.6033	9.87194	7.20184	7.68829	7.87913	8.99219	10.28663	8.92158	8.76085	7.68938	7.46964	7.33961	7.13339	7.10678	7.15856	7.70894	7.60704	9.38186	8.58914	8.33895	7.07603	7.60799	9.06654	8.27261	7.47654	6.41515	6.01088	5.9912	7.3971
10.21275	8.36331	7.99577	8.45427	8.36515	7.28155	7.96977	7.78001	7.58384	6.5713	7.57731	9.50638	8.1395	8.02328	7.73804	9.2939	7.4209	7.57115	7.5315	7.29756	7.02752	6.55333	9.85791	7.51792	7.52675	7.58517	8.95772	10.3115	8.96736	8.77406	7.62369	7.52371	7.33584	7.32924	5.70179	7.0053	7.39957	7.35515	9.457	8.8125	8.39001	4.6901	7.13317	9.09408	8.15438	7.58418	6.71251	7.1513	7.21091	7.41305
10.08586	8.44389	7.40411	8.07867	7.66361	7.13193	7.82618	7.52711	7.8064	7.48217	7.82293	9.47474	8.0923	7.99586	7.96477	9.00292	7.03877	7.70628	6.60989	7.08912	6.94517	6.87155	9.98665	7.99848	7.25247	7.75077	9.13953	10.26401	8.90225	8.69251	7.37393	6.92473	7.43844	6.82756	6.95511	7.16043	7.54681	7.48238	9.5459	8.83973	8.44362	7.28697	7.48155	9.02438	8.16773	7.34902	6.18133	7.02324	6.77568	7.37057
10.66639	8.74015	7.67303	8.99371	8.83987	7.94623	7.92284	7.65494	7.63673	7.06288	7.17564	10.20231	8.4512	8.2626	7.65286	9.77065	7.5845	7.8675	6.86323	7.49043	7.16231	8.44168	9.94216	9.11082	7.75647	8.71718	10.23418	10.36573	8.92481	8.80205	7.69667	7.82658	7.23876	7.40331	7.15431	6.85628	7.17218	9.21146	8.41797	8.01741	8.0399	7.84547	9.20243	8.33311	8.47018	7.7455	7.01098	7.51853	7.00708	5.0248
10.01589	8.67672	8.14515	8.03633	7.8364	6.46095	7.87974	7.68669	7.46803	6.57545	7.76521	9.32944	8.19707	8.19387	7.97647	9.03517	6.95268	7.64535	7.26769	6.91878	7.47799	7.33724	9.79152	7.23939	7.3551	7.99083	8.96059	9.95737	8.70141	8.40607	7.58244	6.87654	6.90483	6.25803	7.14195	7.19921	7.82486	7.80541	9.32096	8.47947	8.42131	6.989	7.85247	8.70303	8.13813	7.29517	6.70465	7.1644	7.43097	7.88744
9.78937	8.58427	8.1929	7.13927	7.11667	7.21337	7.71226	7.86452	7.4014	7.31458	7.89443	9.0998	8.24166	8.21747	8.20164	9.01763	6.00999	7.67972	7.43438	7.14904	6.45913	6.06733	10.04071	7.83755	7.87576	8.2027	8.98056	10.19965	8.88838	8.63714	8.06542	7.65224	6.90809	4.82572	7.40026	7.43422	7.9285	7.97862	9.58108	7.63411	8.68997	7.34583	8.34284	9.04663	8.1758	7.61195	7.55489	7.28845	7.51155	7.9901
9.88855	8.58068	7.99827	7.90909	7.45812	7.71964	7.79077	7.8126	7.36788	7.22772	8.01334	9.22021	8.27488	8.24696	8.31101	9.08172	7.37835	7.77833	7.25416	7.34264	7.24477	6.77718	10.19145	8.13326	7.89739	8.25741	9.21734	10.17971	8.94849	8.64949	8.18404	7.68097	7.30474	7.24836	7.56576	7.87208	8.13962	8.05583	9.82511	7.84246	8.94637	7.70624	8.60637	8.99989	8.18678	7.61525	7.7759	7.23204	7.33854	8.14844
10.04033	8.63444	8.01253	7.76033	7.54834	7.1941	7.96621	7.58075	7.42779	7.54661	7.59747	9.28972	8.38253	8.21716	8.39477	8.84052	7.26262	7.71985	7.00872	6.34388	7.09441	6.144	10.14667	8.20316	8.05918	8.3295	9.01293	9.92838	8.87596	8.43214	8.02446	7.7988	6.83748	6.07249	7.58564	7.96688	8.22608	8.15771	9.87598	8.29746	9.08394	7.7583	8.85302	8.88991	8.32017	7.4993	7.58178	7.28256	7.3448	8.12219
9.49791	8.34605	5.95927	7.93445	7.34958	6.94746	7.86238	7.63342	7.51283	7.20729	7.96923	8.90562	7.6463	7.77599	7.65102	9.18691	6.74759	7.79588	7.03399	7.23952	6.8568	6.67862	10.06405	7.31492	7.67591	7.90458	9.04928	10.24871	8.9052	8.71639	8.05647	7.38	7.40231	6.91303	7.4106	7.41507	7.78428	7.67624	9.64639	7.8163	8.68036	6.73861	8.26318	9.2801	8.1733	7.79411	7.34991	6.66049	6.84326	7.83089
9.75796	8.5622	8.0014	8.03831	7.11828	7.02284	7.76482	7.76821	7.62357	7.03205	7.84933	9.11008	8.04614	8.08304	8.12965	8.76299	6.89023	7.84747	7.22894	6.87638	7.38161	7.12929	10.01328	8.1389	7.82051	8.24085	8.97343	10.07723	8.92144	8.58153	8.08888	7.54665	5.05767	6.88471	7.54639	7.72726	8.03022	8.0157	9.58403	7.67246	8.9182	7.76128	8.76324	8.84231	8.1507	7.55266	7.4113	6.18403	7.28821	8.11678
9.92537	8.72458	8.27039	8.0365	7.56819	6.95349	7.97212	7.76337	7.65192	7.31597	7.94655	9.14246	8.25418	8.3001	8.2676	9.27013	6.91672	7.78161	6.84353	7.18156	6.85881	6.73949	10.18494	8.10758	7.89368	8.35405	9.21066	10.3444	9.10103	8.78534	8.11359	7.63062	6.60065	6.95208	7.56346	7.38128	8.01625	8.07606	9.73042	7.95117	8.9672	7.78752	8.78078	9.24451	8.28747	7.83645	7.55637	6.91754	7.34926	8.09778
10.4066	7.79796	8.09036	8.64944	8.6993	7.32244	7.43276	7.68067	7.67321	6.56362	7.72428	9.43652	8.02346	7.73627	7.3301	9.47341	7.20226	7.66455	6.91597	7.38922	6.85351	8.5565	9.88783	8.55853	7.65046	8.43971	9.42712	10.0924	8.587	8.44077	7.70852	7.4535	6.65197	7.2363	6.76647	7.01663	7.24572	9.34185	8.8035	7.76508	7.2304	7.91813	8.61442	7.93064	8.14555	7.37061	7.30831	6.10322	6.92148	7.04042
10.62434	8.07688	7.05701	8.7387	8.76069	6.75232	8.05195	7.81959	7.41619	7.24596	7.71533	9.59707	8.25431	8.32071	8.18987	10.14124	7.8589	8.0482	7.32245	6.97933	7.25807	8.62985	10.40229	9.06151	7.70944	9.24672	9.73457	10.55138	9.0682	8.9885	6.80338	7.82861	7.20068	6.90182	7.29122	6.57234	7.92613	9.12857	9.60241	8.7058	8.8756	6.95424	9.24117	9.23357	8.40175	7.9075	7.13111	6.95258	7.29201	8.05031
9.97478	8.37243	8.275	8.06162	7.67203	7.26182	7.8749	7.80061	5.42746	7.17262	7.70998	9.43268	8.21318	8.07726	7.90618	8.91337	6.45245	7.69556	5.77591	7.32229	7.08942	6.81513	9.85591	7.47025	7.74733	8.12889	9.00342	9.99318	8.67488	8.43104	7.74521	7.226	7.02487	5.9382	7.2693	7.1821	7.77437	7.90984	9.27462	8.16369	8.36475	6.91679	7.87864	8.45735	7.26808	6.87524	7.15573	7.047	7.08325	7.76692
10.2926	8.63092	8.17527	8.38436	8.08568	6.71388	7.80599	7.38414	7.22319	7.15671	8.02303	9.13346	8.1842	8.21002	7.9132	10.00716	7.79239	7.76391	7.18187	6.34817	6.60195	7.22749	10.25989	8.22849	7.42354	7.93362	8.58365	10.3544	8.99347	8.79141	7.70983	8.00399	7.43646	6.68706	7.58311	7.20786	7.67984	8.32011	9.75047	8.2407	8.82143	6.7574	8.37301	9.25247	7.4761	7.25102	7.00577	7.09862	6.86988	7.85214
9.87796	8.6959	8.23611	7.68815	7.50509	6.53101	7.64266	7.93648	7.79689	7.33985	7.92482	8.9919	8.1478	8.27513	8.339	9.08937	6.4167	7.83117	6.55752	7.02829	7.24187	6.24627	10.06965	8.14547	7.51734	8.25535	9.15396	10.11623	8.96787	8.59201	8.14067	7.57417	6.77673	6.43368	7.6901	5.90644	8.00896	8.07595	9.6266	8.10963	9.01665	7.91757	8.80826	8.98164	8.09756	7.67679	7.50804	5.18652	7.33421	8.15361
9.64208	8.57945	7.95891	8.06211	7.63572	6.76985	7.83109	7.49281	7.87943	7.31014	7.90027	8.90928	7.91948	7.79469	8.04092	8.93373	7.0534	7.7506	7.11933	7.40352	6.55429	7.28801	10.11761	8.25756	7.91511	8.15901	8.90773	10.13734	8.87831	8.60917	7.99105	7.47386	7.03477	7.20893	7.47547	6.70275	7.87346	7.79838	9.70479	5.90999	8.85312	7.20696	8.54964	8.94112	7.99213	7.57169	7.34839	6.87375	7.04539	7.9234
10.27483	8.3165	8.18365	8.58248	8.40665	7.16744	7.81684	7.65513	7.67956	7.10193	7.82307	9.52386	8.25617	8.04561	7.86701	9.49242	7.71354	7.83338	6.69613	6.47451	7.22522	6.00385	9.98284	8.42734	7.42728	7.66169	8.96415	10.23539	8.889	8.65392	6.26744	7.54626	6.13533	5.87183	6.50271	7.17748	7.58991	7.56189	9.5095	8.22015	8.4145	6.12651	7.66357	8.87109	7.6616	7.28305	6.98307	6.99043	7.30078	7.40032
9.93719	8.67414	8.31455	8.01681	7.43858	7.57708	7.97834	7.70449	7.39288	7.67934	7.98898	9.16477	8.23134	8.21603	8.21385	9.17015	7.21375	7.84483	7.12514	7.15674	7.30236	6.61304	10.16914	6.06916	7.77444	8.15178	9.11084	10.2279	8.94117	8.6853	7.98252	7.74677	6.72572	6.25123	7.6122	6.86607	7.85056	7.89924	9.67413	7.93477	8.81714	7.78354	8.50105	9.01382	8.12436	7.72178	7.44068	7.77739	6.92219	7.95091
10.03922	8.09227	7.68669	8.43391	8.15285	6.54928	7.96002	7.55757	7.60841	6.92097	8.06134	9.15886	7.73601	8.07017	8.00803	9.61232	7.08937	7.74073	7.03766	6.95553	7.34032	6.72141	10.25934	8.36524	7.37781	8.02545	9.02993	10.27331	8.93693	8.72953	7.89603	7.64537	7.18442	6.1324	7.51818	7.4022	7.7584	7.19334	9.76333	7.46616	8.78241	6.54083	8.34967	9.22977	8.21793	7.66224	7.15995	6.47616	6.7252	7.70833
9.94066	8.56816	7.90088	7.20824	7.23721	7.26161	7.95323	7.5386	7.48378	7.03113	7.83186	9.30851	8.19334	8.20157	8.41338	8.86166	5.20372	7.69556	7.09525	6.54931	7.1655	6.93588	10.27214	8.54599	7.92549	8.30481	8.85159	9.91459	8.87867	8.39989	8.07957	7.73449	6.70454	6.96634	7.87225	7.777	8.13277	8.0779	9.86059	7.23577	9.05563	7.42545	8.85219	8.74203	8.05931	7.40425	7.37249	7.05571	7.32217	8.09431
10.02993	8.52852	6.83003	8.06952	7.76483	7.08954	8.14386	7.63118	7.79792	7.05419	8.07478	9.45622	8.25166	8.16147	8.08178	9.33009	7.16255	7.63472	6.89836	6.62448	6.29331	6.07719	10.4604	6.99375	7.41727	8.10279	9.32487	10.29354	8.98045	8.72148	8.08498	7.52628	6.9138	6.68891	7.53848	7.62123	7.94064	7.79407	9.96479	8.05638	8.8918	7.53272	8.29452	9.093	8.21507	7.79721	7.53372	7.38734	7.26152	7.84071
9.8289	8.68783	8.30236	8.01433	7.25409	7.37802	7.88156	7.58816	7.76143	7.09845	7.95337	9.16168	8.11432	8.14538	8.03102	8.9175	7.01779	7.62469	7.0372	7.3869	6.72278	7.03884	10.22568	8.24138	7.82068	8.17149	9.16902	10.12378	8.86774	8.57416	8.13522	7.67078	7.23869	6.69489	7.72355	7.44794	8.00259	7.97234	9.7662	7.73292	8.85159	7.49966	8.50313	8.97011	8.22056	7.85225	7.59208	7.07605	7.12909	8.0241
9.85879	8.62207	8.01845	8.09569	7.68056	7.50109	7.79643	7.78347	7.6838	7.49589	7.76687	9.12365	8.19875	8.25746	8.30777	8.82543	7.30438	7.84194	7.16345	7.52802	7.12163	6.61135	10.23097	8.49885	7.89324	8.29362	8.98213	10.05713	8.91049	8.56282	8.20444	7.66762	6.80731	6.66138	7.79974	7.3073	8.0612	7.99179	9.77619	7.44451	9.02002	7.52301	8.78736	8.87059	8.1326	7.70768	7.63674	7.15868	7.38997	8.15423
10.07113	8.56152	7.97611	8.03969	7.68758	6.31559	8.01837	7.82653	7.43844	6.89858	8.03481	9.22614	8.00025	8.05168	8.17549	9.40339	6.89621	7.75623	4.64525	7.20677	7.45741	6.82313	10.44101	8.73255	7.76498	8.12795	9.26843	10.25175	9.01277	8.7155	8.0558	7.62946	6.94458	7.06607	7.62124	7.39791	7.96673	7.9606	9.96462	8.22841	9.06587	7.75195	8.77771	9.37555	8.61802	7.9562	7.39639	5.97012	7.31778	8.0089
10.05622	8.5345	8.08487	8.35159	8.00829	7.52075	7.93353	7.56221	7.62029	7.55905	8.11098	9.25155	8.23954	8.24936	8.2838	9.08249	7.6098	7.73415	7.11349	7.12625	7.47902	7.03125	10.3074	8.25386	7.73193	8.1914	9.26214	10.22198	8.9329	8.66434	7.99069	7.53362	6.54591	6.79699	7.02901	6.7865	7.76392	7.86214	9.76433	8.31935	8.79588	7.4228	8.35771	9.12691	8.35886	7.7135	7.437	6.62672	6.94679	7.81217
9.96539	8.70555	8.17957	8.23019	8.08901	7.58527	7.98429	7.77274	7.64968	7.02799	7.99863	9.25818	8.28083	8.13152	8.10601	9.11805	6.2869	7.80676	6.60656	6.79777	6.74419	7.09342	10.31756	8.19161	7.7631	8.185	9.05202	10.27989	8.96603	8.72341	8.00082	7.32947	6.91383	6.78753	7.63276	7.22666	7.94082	7.86403	9.81089	7.34393	8.79121	6.89081	8.3596	9.14952	8.30818	7.76341	7.38325	6.44418	7.21906	7.83433
10.03872	8.67631	8.13604	8.39128	7.91768	7.45022	8.05487	7.6553	7.37226	7.06875	7.99235	9.23711	8.25081	8.23204	8.21072	9.10784	7.501	7.75186	5.59043	6.94248	6.944	7.36801	10.4102	8.28046	7.83378	8.23882	9.16787	10.22682	8.97722	8.69686	8.01911	7.53272	7.24198	6.04896	7.69815	7.35098	7.95542	7.94177	9.96758	8.23922	9.01868	7.76127	8.63332	9.20322	8.50335	7.81449	7.60436	7.36232	7.41291	8.01369
9.95689	8.68427	8.39082	8.31947	8.08127	7.52759	7.71804	7.65938	7.60354	7.16131	7.87687	9.2073	8.25534	8.24438	8.22921	8.8242	6.30518	7.81938	6.88187	6.85766	6.56218	6.36822	10.24683	8.30029	7.84636	8.22339	9.20994	10.12547	8.9263	8.58946	8.02512	7.63081	6.65799	6.94119	7.5217	6.87566	7.97866	7.98317	9.7745	8.2313	8.93112	7.69344	8.62334	8.95742	8.39023	7.76593	7.5748	6.30239	7.31771	8.01472
9.91561	8.70124	8.00124	8.20638	7.66802	5.99477	8.05895	7.69895	7.86002	6.12199	7.90127	9.17177	8.34743	8.2895	8.34405	8.80946	6.86728	7.85885	6.78942	7.36014	4.71597	6.80438	10.28747	8.56152	7.90207	8.24869	9.06697	9.98852	8.89227	8.5157	8.18702	7.52399	7.04872	5.71508	7.73653	7.38814	8.09556	8.09137	9.89575	7.32347	9.05674	7.56797	8.78453	8.89916	8.21541	7.63886	7.31108	7.12289	7.57033	8.17642
9.82359	8.68734	8.33096	7.98542	7.70457	7.56414	7.95945	7.82969	7.68617	6.61264	8.0652	9.09264	8.17067	8.25995	8.25357	8.95481	6.1864	7.90389	6.79729	6.72438	6.77241	7.31666	10.18878	8.4002	7.82781	8.21758	9.05818	10.1712	8.97161	8.62924	8.1182	7.48398	7.31936	6.85539	7.75368	7.5652	8.03558	8.1054	9.71004	6.23907	8.97499	7.73417	8.72434	8.98251	8.12037	7.7228	7.5308	6.43275	7.32341	8.0318
10.08915	8.61449	7.79608	7.91392	7.07595	7.21932	7.92867	7.75597	7.57598	7.04695	8.01829	9.18506	8.32604	8.31149	8.40711	9.23619	7.35964	7.87062	6.75737	7.4602	7.55202	7.02835	10.38239	8.74041	7.80457	8.39612	9.22758	10.2105	9.09404	8.69686	8.19813	7.60848	7.27653	6.85425	7.65191	7.50474	8.11917	8.24122	9.95423	7.61264	9.19293	7.87655	8.98754	9.20106	8.41625	7.96342	7.73925	6.66293	7.50825	8.31958
10.11503	8.75288	8.25504	8.32386	7.99339	6.59013	8.2217	7.69523	7.76314	7.03962	8.05684	9.29388	8.29361	8.23043	8.19835	9.35861	7.36596	7.89388	7.23491	7.33723	7.10894	6.71447	10.42869	8.37165	7.89364	8.2827	9.33154	10.36804	9.09209	8.80207	8.06418	7.74425	7.06813	7.14704	7.79805	7.26455	7.92776	7.98097	9.97006	8.16833	9.01205	7.23917	8.68489	9.41398	8.53531	7.91171	7.59201	6.95917	7.08842	7.98326
10.84076	8.23881	8.55907	8.93858	8.90593	6.69179	7.93931	8.19526	7.38009	6.43537	8.03826	9.97437	8.40585	8.51735	8.15373	10.37404	8.08757	7.91565	7.6638	7.34537	7.39148	9.13738	10.29777	9.14625	7.95749	9.11868	10.03022	10.69952	8.66342	9.17262	7.76314	7.68301	7.67471	7.34283	6.12225	7.40648	7.40634	8.84181	9.12853	8.72721	8.3567	7.0797	9.6077	8.85612	8.23122	7.59058	6.9032	7.08313	6.91307	7.5973
9.9911	8.37355	7.97012	8.17634	8.12623	6.86728	7.98853	7.63296	7.75311	7.30176	8.14694	9.36465	8.08039	8.03821	7.72452	9.14012	6.66888	7.69159	6.39358	7.45278	7.07868	6.98574	10.00201	7.74097	7.4813	7.83255	8.9118	10.14616	8.73102	8.5658	7.59437	6.94544	7.07359	7.19529	7.34127	6.87061	7.61313	7.54547	9.44126	8.31309	8.35496	6.61297	7.08019	8.87226	7.76404	7.55881	6.41753	6.54602	6.59682	7.11667
10.04565	8.61006	8.22861	8.20886	7.88159	5.85759	7.90089	7.79563	7.28135	7.33218	7.92901	9.32477	8.25572	8.28619	8.10682	9.02382	7.2393	7.65465	7.03018	7.09326	7.25843	6.40111	10.2867	8.16498	7.7998	8.19467	9.0817	10.19708	8.86701	8.65256	8.1237	7.66635	6.70255	7.25668	7.70483	7.59264	7.91316	7.96141	9.78361	8.32687	8.70702	6.41939	8.00877	9.11216	8.26803	7.74395	7.35969	5.19506	7.27904	7.91792
10.23088	8.25736	8.16077	8.6489	8.42225	7.14964	7.99565	7.58319	7.59671	6.71809	7.83178	9.62175	8.13974	8.04583	7.80708	9.354	7.45417	7.71025	6.34353	7.07265	7.53748	6.01381	9.9635	8.58085	7.48108	7.29362	8.79055	10.21808	8.83134	8.66047	7.38015	7.19424	7.54239	6.90821	6.83261	7.07324	7.45381	7.56132	9.45483	7.88487	8.39543	7.24082	7.33747	8.71556	7.6929	6.75357	6.22621	6.72132	6.67732	6.84883
10.08553	8.55729	8.01502	8.1666	7.88996	5.99118	7.97587	7.66405	7.65445	6.9783	8.00038	9.39162	8.17099	8.18689	8.11024	9.21387	7.6263	7.70291	6.89433	7.01333	6.75438	5.24045	10.2234	7.83089	7.76175	8.04231	9.12985	10.22998	8.90573	8.66596	7.92988	7.56963	6.93041	6.48957	7.47104	6.57703	7.67102	7.75212	9.70682	8.50618	8.70902	7.36333	8.13914	9.12142	8.3346	7.63315	6.67082	6.8078	6.7896	7.74966
9.82985	8.52014	7.85341	7.82334	7.86232	7.57694	8.00349	7.6826	7.68598	6.87766	7.87534	9.14992	8.02566	8.10101	8.08824	9.03821	6.95209	7.83412	6.79961	6.22309	5.61688	6.9842	10.21237	7.99456	7.60221	8.13887	9.1612	10.19375	8.9486	8.66688	8.08288	7.44816	7.21654	7.22678	7.53112	7.35565	7.82509	7.9002	9.78965	7.59611	8.88932	7.15682	8.5581	9.01903	8.06123	7.71875	7.51689	5.73532	7.01321	7.98223
10.06387	8.83826	8.50768	8.15836	7.78706	7.23815	7.99488	7.43464	7.43889	6.75408	7.97473	9.29672	8.39681	8.40897	8.38013	8.89711	6.94286	7.83079	7.04908	6.35862	6.73729	6.61129	10.3186	8.38512	7.94526	8.4041	9.1466	10.06512	8.94871	8.55992	8.28271	7.53855	7.31105	7.1892	7.76913	7.50116	8.15384	8.20269	9.93922	7.8131	9.10153	7.90332	8.81283	8.92828	8.33851	7.61822	7.64138	7.22336	7.64165	8.22431
9.80954	8.52179	7.99689	7.9765	7.89733	7.01887	7.84193	7.75024	7.58029	7.43415	7.97874	9.17104	7.97196	8.03283	7.68806	9.1281	6.88947	7.55166	7.37378	7.32435	7.41678	7.13687	10.23846	8.04372	7.58724	7.97616	8.97821	10.19475	8.89019	8.65927	8.17862	7.55922	7.10123	6.75517	7.73218	7.36631	7.87404	7.80118	9.85795	7.60899	8.82344	7.26992	8.19477	9.20949	8.15156	7.72067	7.55241	6.33671	7.12291	7.74442
9.96547	8.68296	8.1164	8.22871	7.76922	6.83753	7.3357	7.85136	7.48015	6.89183	7.98271	9.28965	8.3387	8.28342	8.32498	8.53474	6.10459	7.81983	6.70705	6.81877	6.93315	7.23193	10.23833	8.61218	7.97452	8.37477	8.97193	9.89939	8.86249	8.39946	8.16548	7.63011	6.56335	6.95826	7.81736	7.76417	8.1388	8.18401	9.84073	5.97215	9.02449	7.49537	8.78831	8.56649	7.92859	7.62114	7.5238	7.04087	7.49193	8.14447
9.74946	8.52755	8.2574	8.19309	7.90041	7.41418	7.72637	7.92255	7.60304	7.67743	8.08403	9.13685	8.05294	8.00488	7.88214	9.29515	5.99265	7.62478	6.69207	7.02582	7.04017	7.07167	10.24996	8.15832	7.82793	8.01524	9.11163	10.38937	9.06603	8.83049	7.90039	7.34218	7.35365	5.80248	7.52261	6.92452	7.86086	7.7393	9.79222	7.2566	8.80381	7.12654	8.33635	9.29027	7.98913	7.85606	6.9045	6.7598	7.04684	7.86322
9.9833	8.64886	8.20015	8.28617	7.85921	7.10356	7.75004	7.86143	7.63674	6.904	7.84357	9.24026	8.28048	8.181	8.0674	9.04329	6.86878	7.92574	7.36502	6.95436	5.73881	7.11494	10.254	8.04156	7.862	8.12804	9.2366	10.31677	8.99686	8.77113	7.93775	7.52928	6.77432	6.35784	7.70961	7.50467	8.02803	7.95892	9.81198	7.7846	8.79606	7.34643	8.31233	9.16456	8.36891	7.65636	7.193	6.2651	6.76157	7.86205
10.21292	8.85632	8.47022	8.11807	7.91627	6.93335	8.11786	7.86167	7.57078	7.25352	8.18136	9.38953	8.52819	8.51236	8.37605	9.45194	7.68508	7.95668	7.55265	6.46962	6.73742	7.22915	10.43883	8.53712	7.91852	8.46954	9.41448	10.31145	9.05492	8.74293	8.07282	7.75792	7.45454	7.37547	7.85076	7.38439	8.28409	8.26576	9.96877	7.91032	9.05247	7.80076	8.72418	9.23369	8.36618	7.82875	7.60864	7.04914	7.60181	8.27558
9.96584	8.56872	7.82143	8.34387	8.13962	7.4154	8.16083	7.63904	7.52872	7.33241	8.02636	9.01146	8.14908	8.17446	8.07926	9.47465	7.18466	7.82261	7.46254	7.12616	7.44316	6.60392	10.38989	8.07863	7.64404	7.96288	9.65895	10.09588	8.78779	8.55626	7.86024	7.67914	7.04316	6.21045	7.22349	7.14522	7.90273	7.84395	9.99274	7.95665	8.92373	6.48891	8.33866	9.22481	8.11936	7.76861	7.51124	7.16912	6.72549	7.94891
9.90689	8.62022	7.88804	7.73746	7.52901	7.30482	7.90929	7.79195	7.90147	6.80757	7.65556	9.15702	8.11489	8.09473	8.2043	8.08138	7.00169	7.76442	6.15149	6.95666	7.33706	7.15567	10.25659	8.62639	7.72814	8.20748	9.02717	9.48176	8.74848	8.01718	7.89135	7.31448	7.45529	6.80262	7.52077	7.93872	8.05376	8.03539	10.03611	7.71663	9.14994	7.85257	8.83595	8.25782	7.8023	7.56252	7.41387	7.51374	7.37238	8.15576
10.21763	8.66283	7.69893	8.2204	7.89356	7.4378	8.14556	7.92435	7.74643	6.74275	8.18287	9.45899	8.36998	8.14805	8.12005	9.3193	7.64442	7.78957	7.27527	7.19051	7.35671	7.15591	10.46705	8.01578	7.94996	8.14515	9.24526	10.29773	8.98679	8.7388	7.81271	7.57536	7.14399	7.29229	7.64678	7.58613	7.88904	7.80499	10.01253	8.17029	8.92139	7.18044	8.23578	9.14306	8.30481	7.85022	7.27428	7.37477	7.17091	7.73874
9.84788	8.62887	8.04141	7.8161	6.94805	7.17696	7.70424	7.81024	7.23079	7.60991	8.16274	9.1229	8.2143	8.12393	7.99359	9.29722	7.22636	7.67621	6.66048	7.48155	7.33826	6.96626	10.33643	8.30251	7.57712	8.14586	9.10118	10.34706	9.03596	8.80298	8.01536	7.51229	6.44822	5.69823	7.69715	7.49249	8.01373	7.94432	9.91857	7.25603	8.90487	7.16615	8.38366	9.2911	8.24453	7.91506	7.29695	4.82942	7.47362	8.03512
9.73631	8.61149	8.1497	8.06842	7.98552	7.51149	7.61554	7.69206	7.58537	6.37958	7.81601	8.98348	8.02159	8.06123	8.091	8.88382	6.85972	7.51463	6.98409	7.4835	7.14098	6.68121	10.17153	8.42705	7.61807	8.02346	9.11514	10.12983	8.90046	8.59314	8.12831	7.51097	7.2878	6.28859	7.6668	6.95592	7.96664	7.96226	9.7876	7.86593	8.90353	7.6132	8.59302	8.97922	8.10857	7.73634	7.49692	4.86332	7.18358	7.9444
9.77544	8.41323	8.05431	8.19494	7.62655	5.21495	7.71263	7.77893	7.46487	7.35165	7.89313	9.19288	8.14665	8.10242	8.02154	9.09076	7.0024	7.79476	6.0312	7.35437	7.30301	7.28228	10.26626	8.14298	7.85054	8.10407	9.11436	10.28707	8.96419	8.71679	8.1048	7.54486	7.18015	6.97975	7.78811	7.43991	7.91881	7.68797	9.84742	7.69331	8.85364	7.3543	8.33888	9.11585	8.0215	7.83874	7.40768	5.70646	7.22365	7.88777
7.6707	8.22642	7.50065	8.04892	6.1234	7.3794	7.52686	7.65159	7.65639	6.94731	7.69524	8.00333	7.34276	6.99517	7.27891	7.14319	7.31243	7.51286	6.76299	7.2375	6.92747	5.85679	8.74752	6.9513	6.72605	7.51155	7.97547	8.90285	7.80944	7.57406	7.29854	6.3496	7.0068	6.66292	6.93312	7.10996	6.95819	7.18972	8.25931	5.38925	7.65584	5.81424	7.3528	7.93778	6.88966	6.72767	7.05894	6.25497	6.04685	7.04677
9.71424	8.39461	6.82425	7.85903	6.52084	6.12964	8.05588	7.33827	7.01335	7.11044	8.01714	9.04981	7.99534	8.05042	7.86458	9.20036	6.89694	7.78423	6.41722	7.41002	6.99677	6.67148	10.31834	8.45036	7.80836	8.14876	9.07578	10.24991	8.99564	8.71234	8.04971	7.78382	6.71639	6.96184	7.74596	7.42152	8.02492	8.0106	9.90123	7.63525	8.98608	7.47943	8.67242	9.15575	8.06363	7.83729	7.45185	6.21647	7.31283	7.966
9.97948	8.62786	8.2759	8.00037	7.8303	7.52751	8.17455	7.68991	7.13384	7.4323	8.06034	9.31113	8.18069	8.16309	7.86224	9.26497	6.68539	7.74777	7.13497	6.94191	7.50916	6.59139	10.44134	8.375	7.90845	8.12913	9.4518	10.34623	9.01072	8.77895	7.9552	7.57723	7.10397	6.73767	7.73042	7.59644	7.9821	7.88454	9.98837	7.36736	8.87426	7.39416	8.18756	9.26493	8.19876	7.91872	7.54651	6.20425	7.37633	7.9089
9.77989	8.52669	7.49675	8.0555	7.83893	6.40693	7.54678	7.53138	7.40139	6.08932	7.82215	9.10283	8.1875	8.10054	8.11928	8.47447	7.30003	7.8053	7.08335	6.91452	7.2987	6.65019	10.21018	8.55989	7.83867	8.16056	8.8428	9.7725	8.68874	8.30891	8.0072	7.58556	7.2338	6.60917	7.6398	7.64059	8.0386	8.0136	9.87781	7.79314	8.93438	7.0477	8.56325	8.56909	7.84709	7.57962	7.3994	7.13388	7.26641	8.12283
9.93975	8.59498	8.18358	7.94372	7.64804	6.7418	7.85592	7.52185	7.47405	7.37382	7.86728	9.26819	8.33352	8.27161	8.29805	8.38997	5.74963	7.72956	6.11539	7.06602	7.23354	7.23791	10.23907	8.68765	7.89717	8.31573	8.97598	9.73775	8.79874	8.30533	7.95402	7.54852	7.1153	7.17868	7.8505	7.80224	8.19524	8.12289	9.88695	7.477	9.07924	7.74003	8.82238	8.43796	8.00285	7.30593	7.4988	7.36415	7.5618	8.14479
10.03063	8.52752	7.68105	7.99974	7.13327	7.26697	8.15279	7.59412	7.51963	7.3773	8.16323	9.27894	8.18	8.13276	8.01563	9.64545	7.7329	7.84611	6.90673	7.2408	5.24704	6.36483	10.59296	8.25593	7.86792	8.19798	9.29599	10.37105	9.04059	8.78179	8.13812	7.8781	5.77925	7.06331	7.65566	7.32621	7.93644	7.87684	10.18698	8.05478	9.07177	6.52098	8.41426	9.51042	8.29249	8.09246	7.63679	6.17769	7.39319	7.89183
10.07166	8.68154	8.04233	7.62027	7.69642	7.41109	7.8699	7.59498	6.8332	6.72936	8.05912	9.25606	8.38931	8.3586	8.27164	9.01804	6.64155	7.66256	6.92012	7.58748	7.09641	6.70206	10.38817	8.64083	8.00538	8.32184	9.14934	10.16981	8.9447	8.63091	8.37547	7.56946	7.31998	5.49032	7.90998	7.6064	8.11578	8.04894	9.96898	7.91287	9.03735	7.34	8.69032	8.97999	8.17334	7.92284	7.83625	6.27805	7.47184	8.18282
9.30201	8.31849	3.7495	7.99819	7.87801	7.37445	7.8322	7.68712	7.91345	7.07177	7.97161	8.63377	7.16283	7.46467	7.49123	9.13399	5.52755	7.43834	6.94851	6.08994	6.94913	6.50488	10.23531	8.28675	7.00417	7.82425	8.99926	10.07003	8.75996	8.53138	7.97166	7.59614	6.9323	5.33266	7.27241	7.37619	7.55138	7.69953	9.93556	7.4126	8.88553	6.97717	8.209	9.22514	8.07481	7.93821	7.35198	6.34523	7.11027	7.5303
9.97512	8.57993	7.90592	7.77966	6.69078	7.43483	7.99987	7.68616	7.65327	6.88882	8.06993	9.38373	8.314	8.27416	8.27606	8.98016	6.91818	7.77613	5.69952	7.08701	7.2633	6.08539	10.4155	8.65657	7.82399	8.23026	9.15717	10.16696	8.97952	8.62109	8.10624	7.45636	6.80601	6.85809	7.87676	7.60743	8.07907	8.03803	9.99909	6.89835	9.086	7.79319	8.7873	8.93345	8.02665	7.76283	7.54954	7.08397	7.49747	8.14172
9.88591	8.73316	8.3825	8.08995	8.15101	7.85372	7.70483	7.72445	7.72544	6.07258	7.86923	9.12332	8.28569	8.22513	8.24586	8.45293	7.1213	7.73033	7.01367	7.02259	7.26744	5.26275	10.23125	8.73315	7.7801	8.2456	8.96499	9.79483	8.76997	8.27952	7.98235	7.5395	6.98441	6.42922	7.68312	7.51311	8.07763	8.17908	9.89251	7.72978	9.01695	7.43448	8.69779	8.55428	8.03749	7.6444	7.50936	7.16239	7.36197	8.09045
9.79313	8.29945	5.88782	8.09804	7.44114	6.21339	8.10338	7.81591	7.52532	6.57171	8.04701	9.13654	7.96843	8.01679	7.95682	9.11994	7.42483	7.85366	7.39361	7.487	7.14432	7.33568	10.4026	8.35797	7.75662	8.02477	9.15388	10.04843	8.79363	8.55803	8.05182	7.69677	6.8737	7.19797	7.71739	7.07114	7.86744	7.78962	10.05975	7.49163	9.01241	7.05798	8.45714	9.06936	8.11087	7.86289	7.59916	6.2561	6.85539	7.80844
9.96264	8.7072	8.19446	7.88278	6.97339	7.34544	7.6353	7.66916	7.45756	6.47079	8.01847	9.17854	8.34334	8.33364	8.35647	8.47778	6.8523	7.95982	7.4921	6.36543	7.3579	6.99589	10.33526	8.90105	7.76789	8.31951	9.06613	9.72109	8.872	8.296	8.04302	7.4067	7.49784	7.17716	7.82611	7.80441	8.19526	8.14522	9.98173	7.78259	9.17814	7.81933	8.95803	8.59641	8.21581	7.6204	7.56422	6.90026	7.14339	8.20713
9.61856	8.42518	7.72344	7.79635	7.58871	7.45858	7.69633	7.6129	7.54798	6.42847	7.93189	9.09102	8.04874	7.90888	8.00226	8.35977	6.66662	7.74796	7.09382	6.25118	7.44848	7.15427	10.18102	8.57199	7.46566	8.05943	8.74521	9.76142	8.64385	8.30902	8.11654	7.78068	7.22204	7.12511	7.81762	7.1054	7.90049	7.82421	9.82393	7.86904	8.86126	6.49424	8.51063	8.49502	7.76566	7.73897	7.50188	6.62024	6.84428	7.92014
9.7499	8.46059	8.08413	8.03709	7.57914	5.95235	7.9971	7.46496	7.76243	7.08434	8.19194	9.14973	7.93966	8.05189	7.8909	9.29807	7.04694	7.66006	7.23241	7.25422	6.60956	7.00498	10.41576	8.39874	7.59477	7.94496	9.1219	10.38592	9.03618	8.81655	7.96612	7.75977	7.26793	7.07372	7.81087	7.38534	7.79017	7.6103	10.02345	7.44253	8.92534	7.04854	8.29616	9.32883	8.28513	8.05237	7.53638	7.16046	7.26911	7.8561
9.8519	8.55747	8.11971	8.20613	7.52407	7.43978	8.0539	7.49244	7.66932	7.06245	7.96114	9.08406	8.10682	8.1339	8.20331	8.69253	7.0966	7.87684	7.22234	7.44727	7.52279	6.70671	10.30183	8.8749	7.38383	8.15132	9.42269	9.7901	8.77049	8.31029	7.9023	7.58947	7.12442	6.35548	7.72512	7.46938	8.02838	8.03181	9.91207	7.66199	9.04464	7.35679	8.75411	8.46963	7.71989	7.2948	7.07016	7.07975	7.24641	8.04634
9.95451	8.60476	8.11247	8.07784	7.49111	7.2595	8.0186	7.184	7.06571	7.39197	8.10977	9.42359	8.26038	8.27088	8.15273	9.1254	7.12608	7.59996	7.05056	6.72544	7.26309	6.96506	10.51222	8.75076	7.8984	8.25838	9.08584	10.23813	8.98522	8.70585	8.12679	7.68895	6.74001	6.08791	8.02876	7.73492	8.10539	7.99324	10.10513	7.9208	9.0815	7.42379	8.62297	9.06973	8.07327	7.86815	7.34297	6.92999	7.17555	7.99954
9.82261	8.54773	8.27916	7.98378	7.81227	7.6322	8.00441	7.85504	7.79443	6.79709	8.02629	9.23788	8.13388	8.1279	7.6912	9.10211	7.23436	7.80684	6.42743	7.00745	6.79483	7.1458	10.33999	8.24363	7.53205	7.85624	9.14208	10.29794	8.94665	8.76389	7.87355	7.47137	7.00317	6.41239	7.79099	7.16728	7.91533	7.79569	9.85886	7.17441	8.77459	6.78944	8.11989	9.14201	8.02819	7.73757	7.114	6.5842	6.81136	7.74955
9.77814	8.49206	8.33949	7.65941	7.37986	6.46734	8.02482	7.50044	7.5108	6.08017	7.95169	9.16158	8.19123	8.15676	8.05889	8.97726	7.30866	7.85079	7.33065	7.02977	7.47222	7.31222	10.30582	8.54561	7.7742	8.18786	9.10673	10.25261	8.93646	8.69755	8.02275	7.49034	7.07884	6.55001	7.82193	7.45687	7.98325	7.85884	9.84967	6.67941	8.88904	6.9874	8.49804	9.04744	7.90804	7.74741	7.01589	6.25874	6.81863	7.95675
10.01621	8.66156	8.27728	8.19936	7.95519	7.19628	8.26807	7.55167	7.59075	7.30861	8.091	9.09547	8.29781	8.23168	8.11525	9.09294	6.19376	7.89202	7.65193	7.31669	7.2952	7.13508	10.37967	8.64407	7.86979	8.25843	9.90553	9.97986	8.85125	8.48715	7.95568	7.65619	7.03433	6.09303	7.84826	7.55984	8.05473	8.0289	9.96487	8.26901	9.04163	7.68941	8.70217	8.7798	7.9246	7.80253	6.91609	6.77888	6.95053	8.12445
9.73909	8.47011	8.19503	7.84791	7.55737	6.99534	7.79213	7.78553	7.63182	6.70567	8.15489	9.09114	8.14529	8.18462	7.90734	8.94233	6.41618	7.74321	7.5508	7.33866	7.32841	6.74082	10.18039	8.26827	7.63907	8.15654	9.00665	10.16996	8.89961	8.65355	8.04214	7.61482	7.43394	5.71135	7.81497	7.61838	7.987	7.91532	9.77288	7.94318	8.853	7.49072	8.51073	8.94911	8.00762	7.61521	7.32348	6.62627	7.39889	8.01513
9.74291	8.50748	8.12323	7.9915	7.83788	6.44151	7.91823	7.576	7.26748	6.79504	8.02889	9.06923	8.16052	8.0079	8.05772	8.67108	6.45394	7.75546	7.03203	6.81673	7.21932	7.15188	10.2239	8.56804	7.73914	8.16377	9.2488	9.93233	8.76666	8.45292	8.06628	7.49553	7.14878	7.01091	7.84654	7.45817	8.01212	7.88173	9.85736	7.6762	8.92034	7.34498	8.57231	8.68393	7.75156	7.66338	7.08784	6.94057	7.29801	7.98637
9.5032	8.47864	7.77968	7.65303	7.63818	7.65728	7.55183	7.72479	7.14108	7.40969	8.00488	8.98926	7.94405	7.92904	7.59939	8.61725	7.12415	7.64674	7.33584	6.32032	6.18362	6.3824	10.09918	8.23769	7.72637	8.0161	8.78694	10.01192	8.74699	8.49196	7.95151	7.56352	7.19121	6.70676	7.79446	6.89107	7.9484	7.81823	9.73002	8.18494	8.74135	7.06658	8.34543	8.72295	7.75095	7.66064	7.35788	6.65607	6.75902	7.72879
10.0016	8.58392	7.82319	7.86454	7.60436	7.58352	7.98505	7.61679	7.21606	7.67732	8.23322	9.33529	8.34811	8.24356	8.07143	9.17069	7.37652	7.85358	5.8307	7.21216	7.48947	7.17585	10.5426	8.5587	7.89426	8.34547	9.07225	10.1602	8.97938	8.63593	8.05406	7.80445	7.22546	6.50152	7.994	7.51766	8.04313	8.01227	10.17597	8.42716	9.16679	7.73624	8.80001	9.12022	8.29262	7.93372	7.64051	6.94725	7.39663	8.08429
9.76725	8.51855	8.14753	8.19436	7.72457	7.41661	7.91552	7.4794	7.47645	7.42165	8.24612	9.30455	8.20193	8.16941	7.81134	9.07283	6.46156	7.85866	7.37159	7.44621	7.25671	6.96168	10.36089	8.00212	7.41706	7.8598	9.06329	10.29264	8.93124	8.75082	8.04632	7.69016	6.98234	6.65816	7.90441	6.35992	7.85805	7.59374	9.95065	8.39846	8.81815	7.45864	8.14645	9.1314	7.97452	7.88881	7.48999	6.32383	6.96436	7.72181
9.90571	8.57069	7.94688	8.08481	7.15309	7.14923	7.82406	7.4478	7.6405	7.39867	8.25249	9.32419	8.35046	8.27589	8.06482	8.88597	5.88708	7.84343	7.02401	7.25394	6.88012	7.31258	10.41853	8.52258	7.76682	8.17509	9.07346	10.15545	8.9105	8.61847	8.34617	7.94892	7.03961	6.93504	7.99321	7.63028	8.13586	7.9923	10.04249	8.29716	9.02504	6.99523	8.56333	8.96388	8.13134	7.94672	7.64355	7.24174	7.02345	7.97418
10.1033	8.66022	7.80185	7.93623	7.94499	7.57895	8.06126	7.65997	7.5536	7.61548	8.19467	9.35257	8.3385	8.31537	8.18607	9.12842	6.80081	7.7162	6.8795	6.95634	7.38531	7.1958	10.51111	8.79739	7.96692	8.33513	9.15984	10.07941	8.97765	8.57947	8.52038	7.95138	6.90906	6.39696	8.08105	7.59368	8.14984	8.12363	10.1345	8.55768	9.20662	7.87957	8.92698	9.04343	8.26255	7.96799	7.89761	6.7448	7.46107	8.07986
9.82327	8.55742	8.00461	8.11222	7.6912	6.84327	7.7437	7.59089	7.83922	7.44468	8.13386	9.23784	8.22431	8.20756	8.07556	8.78975	7.06248	7.75228	6.83791	7.39488	7.4691	6.5297	10.26696	8.45314	7.8067	8.12053	8.99755	10.1238	8.89261	8.5894	8.2364	7.75142	6.96563	6.75773	7.90484	6.94208	7.93199	7.86467	9.83065	8.40244	8.93901	7.72841	8.66731	8.79863	7.94792	7.54249	6.91482	6.64319	7.19796	7.9817
9.71618	8.45091	8.15162	7.77343	7.69621	6.27889	7.91404	7.70167	7.44682	7.6666	8.15718	9.14633	8.06997	7.95738	7.95818	8.90365	6.76679	7.74902	7.05331	5.5179	6.83037	6.17012	10.25412	8.20516	7.62978	8.01996	9.11781	10.17672	8.86543	8.63617	8.18505	7.88404	6.86647	6.63269	8.02679	7.60031	7.99336	7.89017	9.86533	8.33276	8.84858	7.24508	8.38208	8.92207	7.75681	7.77584	7.3495	6.79457	6.89553	7.7439
9.96038	8.54052	8.42823	7.95578	7.78959	7.21525	8.03031	7.69387	7.70172	6.94817	8.1224	9.31863	8.28694	8.21946	8.06103	9.03412	6.211	7.66702	7.30958	5.84435	7.32907	5.04736	10.35702	8.33751	7.7678	8.16928	9.15348	10.28181	8.97675	8.74563	7.92552	7.70568	7.32933	7.10052	7.88864	7.0969	7.98404	7.87042	9.93543	8.44016	8.90826	6.59033	8.45008	9.16835	8.03967	7.88865	7.10415	6.80635	7.20802	7.8876
9.97896	8.64113	8.35705	8.17318	7.92555	7.5141	7.98869	7.65562	7.88914	6.858	8.18794	9.37225	8.41859	8.27804	8.0723	8.91813	6.62481	7.92904	7.18864	7.21506	7.21337	6.66334	10.38857	8.52732	7.90615	8.22811	9.07986	10.25141	9.00084	8.70433	8.04591	7.75845	7.34484	6.21273	7.85933	7.62296	8.08822	8.07007	9.96573	8.35787	8.99557	7.59052	8.66406	8.9689	8.00382	7.82349	7.45983	7.04929	7.53883	8.04422
9.82035	8.67549	7.97332	8.10025	7.87321	7.35779	7.44464	7.63132	7.65465	6.48181	7.92955	9.0945	8.15615	8.11927	8.22558	8.30717	6.99159	7.78074	6.9378	6.42708	6.08581	6.85264	10.28601	8.72302	7.5894	8.17643	8.81381	9.72566	8.7483	8.27525	8.02765	7.58487	6.7415	6.67785	7.69503	7.56215	7.9891	8.00525	9.95826	7.98072	9.09217	7.69343	8.83893	8.43491	7.95582	7.61331	7.21423	6.96569	7.36207	8.03058
9.97751	8.63562	7.97259	7.5939	7.14587	6.80791	8.02876	7.54138	7.48731	7.76166	8.25333	9.3489	8.31537	8.26487	8.16793	9.28341	7.27815	7.67858	6.78397	7.27622	7.58007	7.47884	10.53047	8.69895	7.95616	8.15288	9.12843	10.31212	9.06471	8.77254	8.29	7.82039	7.15333	7.23814	7.97552	7.21629	8.03862	8.03249	10.12207	8.12736	9.15424	7.54368	8.76483	9.23566	8.29926	7.93364	7.66285	6.42531	6.33186	8.03091
9.91474	8.63165	8.14618	7.79179	7.45674	7.39093	7.92285	7.69425	7.71429	6.89485	7.97552	9.23209	8.32104	8.28309	8.3055	8.66982	7.43163	7.9181	7.48598	7.33004	7.47374	6.88247	10.36874	8.84613	7.62707	8.26461	9.01129	9.95982	8.90413	8.52828	8.2015	7.8124	6.6597	6.40321	7.9633	7.46856	8.12544	8.11103	10.00016	7.94652	9.14787	7.79524	8.91643	8.67844	8.0471	7.61922	7.40295	7.17887	7.39201	8.13181
9.84211	8.42474	8.17859	8.02671	6.93564	7.06912	7.94959	7.71322	7.5683	7.03623	8.13162	9.26242	8.12533	8.21424	8.11218	8.92495	7.06036	7.60505	6.32925	7.17355	7.22198	6.55537	10.39837	8.70505	7.94493	8.12958	9.06595	10.16434	8.90649	8.634	8.16925	7.65765	7.06525	7.00673	8.01768	7.39066	7.92219	7.77323	9.98668	7.83138	8.99743	7.50457	8.63484	8.9234	7.93718	7.9274	7.56003	5.29759	7.14754	7.85222
9.74838	8.52076	8.08046	8.0024	7.65439	5.01223	7.97795	7.39896	7.16448	7.17248	8.0695	9.19037	8.05339	8.10188	7.96014	8.77403	7.06365	7.7486	6.26226	6.8247	7.05537	6.92178	10.53926	8.94523	7.63974	8.0595	8.97523	10.06118	8.81935	8.55071	8.03168	7.54887	7.15395	7.02759	7.77401	6.66732	7.81418	7.80364	10.24173	8.6005	9.02232	7.69496	8.61	8.73564	7.65006	7.61943	7.0277	5.76609	6.80966	7.83334
9.91379	8.42919	8.27518	8.13725	7.9659	7.55692	7.90584	7.54483	7.23884	6.45913	8.04855	9.18609	8.27478	8.25513	8.10239	8.95346	7.34824	7.81111	7.27767	7.21784	7.40319	7.25054	10.30486	8.47302	7.8025	8.23384	9.25183	10.22567	8.99267	8.6751	8.09124	6.85252	7.38109	7.09909	7.70839	7.11657	7.97667	7.9232	9.86069	6.90319	8.9465	7.4109	8.64331	9.19883	8.17523	7.9124	7.33792	7.226	7.34199	7.98188
9.74853	8.55238	8.16814	7.52683	7.52927	7.6938	7.7726	7.42435	7.26133	7.59403	8.15936	9.11404	8.25233	8.22826	8.21345	8.73062	5.82107	7.69066	6.5079	7.14415	7.60656	7.12162	10.27557	8.56022	7.77891	8.15592	8.97482	10.03996	8.86643	8.50139	8.28827	7.68056	6.39648	6.36308	7.83882	7.25087	8.00515	7.96825	9.8632	6.62925	8.96619	7.66876	8.6738	8.73104	7.85421	7.70909	7.51368	6.94202	7.0931	7.89185
9.75451	8.5804	8.27971	7.74533	7.22952	7.36431	7.79043	7.77932	7.58329	7.27668	8.12132	9.16795	8.15562	8.17224	8.0486	8.88751	5.28297	7.69384	6.36128	6.41809	6.31652	7.29192	10.33628	8.69276	7.04155	8.09143	8.94331	10.13771	8.90216	8.6058	8.35345	7.8181	7.0622	6.95928	7.97269	7.34806	8.03349	7.9402	9.89697	6.78874	8.92991	7.21311	8.59509	8.86916	7.7756	7.87976	7.6979	7.19397	7.35738	7.88553
9.88373	8.57909	8.12866	7.35097	6.51813	6.61219	7.99416	7.90144	7.56469	7.2871	8.10759	9.35689	8.29548	8.21036	8.17523	8.97712	7.19123	7.72714	7.49533	7.166	7.30877	6.85615	10.48986	8.67708	7.57763	8.16147	9.00041	10.14026	8.94228	8.61962	8.16719	7.82543	6.91125	7.15058	8.1085	7.80709	8.15781	7.97677	10.10246	8.13518	9.13576	7.80639	8.74588	8.88932	7.96205	7.94716	7.43108	7.06873	7.32964	8.08633
9.71504	8.59545	8.08308	7.89589	7.19944	7.26823	7.4128	7.92123	7.89335	6.4827	7.89969	9.13283	8.08418	8.05617	8.06683	8.58321	6.94539	7.62595	7.2531	7.47439	6.12665	6.68876	10.27189	8.69907	7.72426	8.1823	9.0068	9.91836	8.79387	8.39964	8.03689	7.57315	7.12808	6.84105	7.89821	7.28953	7.96918	7.9278	9.90748	7.27556	8.98594	7.47131	8.64896	8.57091	7.77674	7.74009	7.47258	6.80097	7.22797	7.96939
10.13174	8.71304	8.28984	8.03567	7.41349	7.18537	7.96852	7.39512	7.73635	7.57423	8.33691	9.51116	8.43199	8.38031	8.18283	9.52136	7.606	7.76635	4.91827	6.99954	7.51059	6.83014	10.55799	8.03639	7.85378	8.16074	9.19089	10.37407	9.02982	8.80501	8.09293	7.92651	7.21533	6.75059	7.94915	7.60214	8.06979	7.87479	10.07846	7.89186	8.93519	6.18136	8.02547	9.33854	8.19795	7.93912	7.18843	7.1939	7.36139	7.85781
9.50196	8.36809	7.67446	7.74175	7.55222	7.59987	7.98841	7.6997	7.39677	6.34106	7.93275	8.93598	7.84306	7.80209	7.74604	8.69212	7.25965	7.62737	6.7936	7.13061	7.40696	6.90596	10.10123	8.29918	7.63768	7.90293	9.25403	9.98484	8.69929	8.46498	7.89016	7.48941	6.80738	6.45544	7.72268	7.14683	7.78851	7.76996	9.68513	7.59557	8.69776	6.8781	8.32741	8.6858	7.60112	7.54967	7.30115	7.02516	6.67693	7.76787
10.11752	8.72726	8.52527	8.25694	7.84066	7.21149	8.11082	5.95593	7.34004	7.64197	8.28859	9.37966	8.34719	8.34225	8.01755	9.60191	6.9905	7.76298	6.98872	7.21274	6.39487	6.07148	10.55366	8.18344	7.99079	8.25003	9.31689	10.38558	9.03912	8.80625	8.09447	7.77475	7.13462	6.91945	7.93853	7.37228	8.00277	7.77994	10.07836	8.13376	8.94773	6.80328	8.11296	9.42585	8.39907	8.04082	7.20938	7.18964	6.58528	7.85304
9.95544	8.42429	7.96276	7.93556	7.97737	5.89009	8.1517	7.6143	7.4725	7.28437	8.06609	9.43028	8.19292	8.04211	7.9186	9.37342	7.38114	7.74388	7.44142	7.38733	7.27112	6.53947	10.49173	8.2096	7.78893	7.927	9.38891	10.31809	9.00103	8.77309	7.93287	7.7251	7.14	7.12821	7.65015	7.37063	7.78796	7.67889	10.03272	8.25908	8.93091	6.52088	8.31406	9.34284	8.38899	7.98097	6.55341	7.00946	7.30853	7.66459
9.96313	8.57745	8.32074	8.2752	8.16864	7.37296	7.8907	7.32217	7.69622	7.546	8.25285	9.28757	8.31718	8.25361	8.00915	9.20836	6.91899	7.67212	6.93633	5.71149	7.26922	7.16748	10.37733	8.00513	7.61348	8.05626	9.19375	10.34802	8.99509	8.79374	7.99249	7.48548	7.00149	6.80043	7.76265	7.24474	7.83129	7.74025	9.90491	8.02024	8.76949	6.80248	7.99386	9.21288	7.86355	7.89719	7.30946	6.87957	7.28475	7.83197
9.87331	8.69823	8.447	7.53428	7.42499	6.86035	7.91369	7.74894	7.86102	6.54744	7.86418	9.16487	8.13384	8.0931	8.07696	8.83021	6.22103	7.7614	5.51293	6.07305	7.32381	7.01027	10.31262	8.28845	7.75585	8.04289	9.21765	10.12665	8.80421	8.6054	8.09878	7.57127	7.14822	6.84508	7.72489	7.39692	7.96969	7.7472	9.87296	8.0155	8.76711	6.11224	7.90756	8.89966	8.02718	7.78379	7.47116	5.96957	6.91574	7.82956
9.84405	8.36389	7.43257	7.73381	6.43174	7.03494	8.15262	7.14397	7.61464	7.53198	8.22726	9.15563	8.01222	8.05098	7.91613	9.33176	6.36752	7.72277	5.75391	7.29184	7.08512	6.85914	10.56812	8.54326	7.93913	8.09491	9.47753	10.31402	9.02329	8.74935	7.93225	7.65697	7.08922	6.99709	7.86513	6.88501	7.86085	7.79151	10.21818	7.55175	9.10437	6.29872	8.37571	9.4146	8.34471	8.13685	7.63979	6.85815	7.16964	7.83725
9.42913	8.18133	6.20105	7.34363	7.41385	6.60771	7.88228	7.67997	7.83592	5.7442	8.05512	8.93537	7.4289	7.88692	7.72398	8.70388	6.85393	7.58353	6.35641	5.85886	7.334	7.06347	10.15324	8.3267	7.47766	7.98364	8.83557	9.88582	8.59844	8.42709	7.95915	7.56272	7.14026	6.19382	7.73422	7.3338	7.7632	7.60257	9.83999	7.41326	8.7765	6.3773	8.13118	8.75028	7.63362	7.71564	7.4228	6.32911	6.41163	7.38193
9.35985	7.9947	7.63406	7.49091	7.16174	7.64602	7.77967	7.68885	7.37756	7.3495	8.08504	8.86832	7.79344	7.95702	7.723	8.8359	7.30491	7.75176	6.504	7.31567	7.02685	7.46689	10.13475	8.34652	7.38289	7.74509	8.80943	10.02497	8.73263	8.53156	7.98829	7.6058	6.4515	6.74834	7.62374	7.06591	7.81073	7.76699	9.74991	7.24861	8.74081	5.95486	8.24486	8.87966	7.83552	7.71056	7.16789	6.84217	6.80211	7.53647
10.05485	8.74693	8.06102	7.46484	7.06297	7.44642	7.91486	7.69249	7.54475	7.46496	8.03478	9.34746	8.40002	8.32122	8.29325	8.74883	7.37308	7.77379	5.98852	7.06593	6.32807	6.14104	10.47999	8.81078	7.81152	8.3106	9.00996	9.8918	8.80786	8.42166	8.08392	7.7956	6.41242	6.32465	8.10811	7.63277	8.17858	8.12214	10.16803	6.93413	9.15088	7.19964	8.67664	8.72986	7.94298	7.91153	7.37977	7.11391	7.51412	8.103
9.98202	8.56073	8.261	7.7066	7.34289	6.94899	8.18405	7.90904	7.305	7.51454	8.23685	9.39474	8.36631	8.14569	8.02172	9.2475	7.25857	7.6681	6.7778	6.31469	6.99005	6.95957	10.55968	8.47105	7.69276	8.07808	9.14195	10.26974	8.9479	8.71128	8.11606	7.74571	6.113	7.06874	7.98589	7.72259	8.12285	7.9294	10.15522	7.77895	9.01939	7.224	8.3072	9.15727	8.05003	7.97149	7.25209	6.95959	7.30206	7.98649
10.10305	8.57973	7.50258	7.96443	6.91937	7.09595	8.37948	7.6439	7.89739	7.35608	8.22133	9.34086	8.21447	8.26798	8.10875	9.6252	7.66156	7.84806	7.23034	6.74824	7.16129	6.26131	10.59989	8.32791	7.96427	8.29435	9.25537	10.30987	8.96002	8.70877	8.00057	7.95047	7.39899	6.80598	7.8698	7.26426	7.9367	7.97416	10.12463	4.85352	9.0228	7.37109	8.36787	9.34375	8.19342	7.93594	7.35701	6.89829	7.07316	7.89193
[truncated: 17,002 more rows]
[truncated: 100 more columns]
