# Supplementary material for: On Topological Analysis of fs-LIMS Data. Implications for in Situ Planetary Mass Spectrometry
Source: Front Artif Intell. 2021 Aug 23;4:668163. doi: 10.3389/frai.2021.668163 (PMC8419467; doi:10.3389/frai.2021.668163)
Supplement: Supplementary file 6 [file DataSheet2.CSV]

Iso151	Iso152	Iso153	Iso154	Iso155	Iso156	Iso157	Iso158	Iso159	Iso160	Iso161	Iso162	Iso163	Iso164	Iso165	Iso166	Iso167	Iso168	Iso169	Iso170	Iso171	Iso172	Iso173	Iso174	Iso175	Iso176	Iso177	Iso178	Iso179	Iso180	Iso181	Iso182	Iso183	Iso184	Iso185	Iso186	Iso187	Iso188	Iso189	Iso190	Iso191	Iso192	Iso193	Iso194	Iso195	Iso196	Iso197	Iso198	Iso199	Iso200
6.31175	7.42776	7.3536	7.37084	7.08632	6.85911	6.60365	6.90707	6.71375	6.56299	6.41033	6.91117	6.94089	7.34969	7.40404	6.91935	6.70536	6.9795	6.31643	5.84762	6.65474	6.95713	6.63515	6.55848	6.47932	6.26608	7.04928	7.12325	6.97894	6.63476	6.82265	6.44977	7.08951	6.22657	5.86494	6.0803	6.66032	7.21941	6.20539	5.99353	6.63324	7.00763	6.82173	6.66385	5.30955	6.72758	5.58149	6.65808	6.28202	6.38796
6.46599	6.81503	6.78203	6.86043	6.85777	6.72434	6.58425	6.35686	6.64594	6.34533	6.80183	6.64364	5.86595	6.96489	6.78007	7.1172	6.0377	6.67995	5.96573	6.91589	6.40383	6.42196	6.79412	6.69672	6.28768	6.20057	7.03569	6.87815	5.44553	5.97774	5.12811	6.12499	6.52113	6.62719	6.31002	5.86978	6.70116	6.86406	7.02184	6.49955	6.39409	6.30243	6.64594	6.0554	5.67255	6.63685	6.42544	6.27573	5.32381	6.76983
7.03778	6.90629	6.48459	6.8816	7.04843	6.38597	6.4271	6.90538	6.18482	6.64029	5.50905	6.2334	6.35165	7.42541	4.69215	6.56022	6.63501	5.0016	6.19738	5.88105	6.05038	6.27863	5.45459	6.86423	6.58701	6.29388	7.00387	6.16257	6.05966	6.2705	5.16715	5.56541	6.94697	6.59255	6.18851	6.60628	6.69359	7.14658	7.10053	6.28901	6.5932	6.75245	6.82473	5.33928	6.64264	6.74541	6.78238	5.50636	6.10688	5.43118
6.97701	7.37465	7.19932	7.26171	7.17315	6.85064	6.83049	6.67249	6.86857	6.18825	6.59673	7.08274	6.90588	7.1599	7.28738	5.97919	6.46526	6.70613	6.16571	6.52111	6.91466	5.1381	6.58917	6.73945	7.1169	6.80163	7.2605	6.90573	7.07711	6.29042	6.64836	6.1912	5.59582	6.50668	6.81497	6.65232	6.06489	6.84646	6.89699	6.413	6.30355	6.08137	6.55353	6.57901	6.78753	6.50388	4.2355	6.2668	6.52973	6.69535
6.58891	6.46278	6.05557	7.00168	7.05712	6.7798	6.61789	7.06255	6.66032	6.4431	6.4426	6.4394	6.6092	7.32436	7.10699	6.62672	5.00638	6.05033	6.79166	6.08397	6.8546	6.32981	6.49774	6.62093	6.0524	6.70791	7.19397	6.2302	6.01921	6.6767	6.70061	6.95194	6.75874	5.53898	6.5134	5.98553	6.36941	7.28999	7.02051	6.33504	6.06206	5.92909	4.22381	5.01647	5.48969	5.64582	6.57542	6.58978	6.46263	4.51975
7.13346	7.22046	7.26393	6.08723	6.82202	6.78698	6.85956	7.07354	6.87414	7.12874	7.19773	6.71872	6.88787	6.03938	7.39297	6.49957	6.47006	5.84978	6.41445	6.73901	6.66361	6.5762	6.7832	6.86925	6.99128	6.12454	6.71777	5.6484	6.53062	6.44437	6.10148	5.93473	6.79034	6.76102	6.74172	6.97195	6.41464	7.18141	5.99592	6.70121	7.14563	5.80022	6.41721	6.70036	6.75296	6.65578	6.73053	6.61812	6.28088	6.24061
5.66893	7.02836	6.56205	6.95655	7.1344	5.81032	6.61131	7.1101	6.0945	6.53991	7.03126	5.90585	5.96693	7.11823	7.0849	7.0036	6.22573	6.44077	6.78438	6.88713	6.40066	6.60064	5.98985	6.45507	6.5173	5.61685	6.44083	6.52232	6.89195	6.80158	5.79571	5.48085	6.62147	5.43413	6.05455	6.81677	6.54221	6.36142	6.81743	6.93246	6.83871	6.61193	6.93293	6.44949	6.60677	6.74968	6.45707	6.87022	7.04859	6.91155
7.41418	6.47297	7.08646	6.10249	6.33153	6.86094	6.77284	7.12914	7.02933	6.35086	6.01708	6.76324	7.05656	7.75854	5.91544	7.10408	6.65733	7.12384	6.17687	6.72406	7.0075	6.66386	6.54277	6.18532	6.82084	3.89042	7.48617	7.34076	6.88901	6.31127	5.6605	6.84605	6.21557	5.96405	6.17227	6.5125	5.54435	7.46431	7.561	6.90999	6.86165	6.12513	6.74935	5.83456	6.92607	6.82882	6.82009	6.86634	5.05406	6.48078
5.61945	7.41588	7.00439	5.762	7.11644	6.50494	6.85208	6.97931	4.72614	6.48445	6.97065	6.92038	5.3444	7.35016	7.01717	5.2239	6.74223	6.5012	6.16918	5.91204	5.55382	6.74516	6.69201	6.77194	6.04039	5.80014	7.23826	7.19871	6.38555	6.15019	6.72015	6.38405	5.9555	6.15005	5.53192	6.82671	6.84261	6.61865	7.07604	6.88922	6.21559	6.98626	6.22937	6.54547	6.60711	5.17228	6.35821	6.41887	5.97544	6.64566
6.39638	7.24301	6.82482	6.11753	6.78067	7.00944	6.50477	7.17115	6.40517	6.58508	6.96412	7.14174	7.16974	7.17857	7.03177	7.26655	6.60872	5.93817	6.37552	6.53287	6.30082	6.73224	5.78249	5.78197	7.03634	7.00411	7.24885	5.25163	6.77169	6.63444	6.34397	5.61938	6.84227	6.60539	6.28869	7.00253	6.49307	6.88046	6.65127	5.21884	6.0895	6.55608	6.2696	5.33262	6.675	5.24241	6.8159	5.62326	6.50043	5.77863
6.96274	6.79069	5.62852	6.87221	6.57163	6.91839	6.95269	7.04445	6.98142	6.08086	6.54137	6.60185	6.9642	7.50704	6.67822	6.90022	6.13851	6.60307	6.82865	6.33261	6.08897	6.75122	6.68253	6.30514	6.56612	6.16289	6.75294	6.06785	6.68024	6.33459	6.93778	6.60908	6.93422	6.59632	6.54975	6.49484	6.91121	6.91148	6.89755	6.30692	6.59495	6.8522	6.61656	6.43817	6.07648	5.49443	6.09334	6.5525	6.89551	6.71144
7.21117	6.7398	6.37821	6.97732	7.17255	6.882	6.3324	6.76798	6.51827	6.33265	6.55462	6.89705	5.53874	7.40645	5.83344	6.83261	6.47618	6.72631	7.02584	5.90661	6.76313	6.78116	6.44134	6.29227	7.03498	6.86141	6.74113	6.27893	6.40993	6.71423	5.93009	7.1209	6.3421	5.16161	6.63776	4.76218	6.72792	6.74433	6.91782	6.89931	5.27122	6.92049	6.63943	6.20314	6.72735	5.74528	6.378	6.6142	6.54511	6.16555
7.14573	6.29882	6.51591	5.82452	6.72225	7.11964	6.72187	6.82589	6.10247	6.70865	5.2113	6.42433	6.63319	7.55104	6.74612	6.15288	6.14271	6.80145	6.67564	6.34184	6.26644	6.97492	6.31042	6.6864	7.03493	6.97021	6.96687	6.38455	6.00803	4.43851	6.2309	6.68747	6.52582	6.47698	6.73806	6.43092	6.20949	7.23758	7.22839	5.9739	5.86596	6.5068	6.39439	6.6436	6.74151	6.4423	6.37357	6.61899	6.89691	6.38716
5.69231	7.21605	7.0352	6.74649	7.14229	7.00909	5.95317	6.97491	6.78044	5.89967	6.00325	6.78246	6.62632	7.54897	7.12219	6.3609	6.73868	6.6642	6.74795	4.81314	7.05976	6.82613	6.93688	6.56204	7.04634	6.50295	7.12008	5.96061	6.48095	6.77221	6.77923	6.89512	7.00237	6.7871	5.89962	5.91794	6.45883	7.05441	6.94512	5.54681	7.07868	5.8408	6.67259	6.75319	5.95361	6.78588	6.2732	6.05055	6.77572	6.81783
7.12055	7.00859	6.73914	6.02294	5.88502	6.61367	4.75949	6.67023	4.97565	6.83107	6.65624	6.91814	7.28643	7.49478	5.4172	6.831	6.87564	6.73893	7.24225	6.7705	6.6432	6.86198	6.78455	4.81224	6.74798	6.91809	7.32867	7.35143	6.77069	6.73034	4.78464	5.78612	7.06778	6.67401	6.66361	6.0423	5.69655	7.07208	7.15712	6.67088	6.61847	6.33476	6.59755	6.79426	6.78841	6.82776	6.23045	6.10209	5.87766	6.57107
6.45138	7.31049	6.97893	6.33475	7.20306	6.71376	6.53131	6.68374	6.67812	6.39632	6.75912	6.48712	6.90093	7.35881	7.27956	6.92991	6.59292	6.54389	6.76445	6.66121	6.75202	6.40457	6.97692	6.83066	6.39476	6.7973	6.88919	6.54281	6.77153	6.94848	6.44199	5.83501	6.80815	6.04438	6.49205	6.04312	6.21281	7.08482	6.63208	6.44393	6.03969	6.10562	6.40889	6.54429	6.44273	6.59944	6.72332	6.3188	6.62299	6.72558
6.50518	5.46488	6.81314	6.61758	6.40491	6.59518	6.31372	6.87674	6.41266	6.19926	5.45161	6.15045	6.54679	7.038	6.28037	6.96571	6.62755	5.93531	6.88746	6.17016	6.45901	6.39766	6.61975	4.80695	6.38446	6.64969	6.45064	6.31327	6.65158	6.34838	6.29611	5.35539	6.36608	6.20526	6.57364	6.68396	5.12848	6.80035	6.77018	6.58518	6.77421	5.96683	6.7224	5.20426	5.81628	6.84394	6.57005	5.97216	6.36938	6.65276
6.65126	7.52883	5.92948	6.56504	7.36049	6.92541	7.06002	7.05193	6.291	6.09473	6.52916	6.83888	6.81119	7.33549	7.4228	6.74354	6.54012	6.49765	6.65341	6.32764	6.69247	6.4168	6.18855	6.8814	6.94394	6.5012	7.05712	6.44911	7.15067	6.88702	6.40831	5.10296	6.28467	6.35681	5.72907	6.62107	7.00251	6.58282	3.9741	5.39876	6.78024	6.68572	6.61134	6.90693	5.72669	6.45298	5.92881	5.65938	6.31926	6.45375
6.73548	7.1503	6.89682	7.1466	6.80425	6.63989	6.55365	7.27525	7.22703	6.60252	6.45736	6.07579	4.76002	7.06133	7.25743	5.812	6.29825	6.8018	7.0014	6.84181	6.72302	6.23549	6.85138	6.51974	6.67816	6.4477	7.18887	6.93572	6.58062	3.65186	6.31221	6.16147	7.02211	6.26004	6.10204	6.69202	6.33313	6.88542	6.9139	6.60822	6.86625	6.69587	6.53893	6.30088	6.80558	6.71811	6.04717	6.07094	5.82488	6.6458
4.8544	6.90981	6.90146	6.37877	6.55856	6.3122	6.35656	7.16643	6.57933	6.80798	6.03321	6.90587	6.52169	7.33276	6.71378	6.91528	6.91351	6.00852	6.81106	6.36832	6.7162	5.9571	6.70172	6.62727	6.92172	6.87271	6.99442	6.53689	6.96087	5.64864	5.58651	6.49746	6.74811	6.27594	6.64058	6.449	6.48473	6.69086	6.88392	6.49077	6.01407	6.68087	5.52235	7.01918	6.92464	6.23723	6.48341	6.377	6.9507	6.1355
6.96909	7.22262	6.97309	6.69505	6.69249	6.06152	6.78441	6.56017	6.35354	6.74235	6.186	6.02505	7.05682	7.46618	7.31338	5.69101	6.13871	6.83693	6.57862	5.6022	6.67219	6.54276	6.42733	6.62194	6.67753	6.19398	6.51493	6.37929	5.81898	6.36128	6.55488	6.92814	5.83492	5.96691	6.31258	7.0303	5.83462	6.97619	6.89317	6.24457	6.88411	6.34516	6.25595	6.71434	5.99359	6.46671	6.17069	6.63736	5.51929	6.49716
6.88356	6.48645	5.93989	6.10392	6.70901	6.12648	6.29285	7.01777	4.17935	4.89297	6.60423	6.70879	6.85085	7.18632	5.62698	6.89327	6.81356	6.91979	7.15071	6.40381	5.95717	6.53884	7.08113	6.74165	6.73025	6.12293	7.16484	6.83042	7.0374	6.23278	6.1144	6.7411	6.72935	6.76334	6.55781	5.44992	6.66022	6.65124	6.50079	6.54601	6.63835	6.21162	6.86758	5.54037	6.51232	6.15265	6.0067	6.60833	5.97384	6.43604
6.99101	7.15551	6.08355	6.25913	7.07743	6.96646	6.97389	7.1573	6.17474	6.69509	6.71636	6.78317	6.81798	7.32687	7.22729	6.37036	5.96059	6.01932	6.08293	6.43263	6.67232	5.21408	6.6339	6.60918	6.89542	6.69128	7.00483	6.93677	6.65274	6.62366	6.88775	6.46723	6.70808	6.80488	6.90833	6.37795	6.93968	7.11739	6.6297	6.72133	6.48715	6.90694	6.33486	6.94902	7.16266	5.93376	6.20122	6.3985	6.39238	6.97405
6.39328	7.22324	6.89657	6.51391	6.37759	6.6402	6.76467	6.86979	6.67114	6.56296	5.26581	6.43756	6.58477	7.06195	7.12754	5.5668	6.4077	5.99212	6.53578	6.67258	5.79507	6.13679	6.59595	6.88691	6.14355	4.86147	7.00102	6.85859	5.77585	6.10807	5.83974	5.94558	6.87476	6.45369	6.61542	6.66366	6.73051	7.05382	6.44844	6.23079	6.80731	6.34542	6.71552	6.85235	7.01586	6.80529	5.87419	6.96506	6.56364	6.26654
6.24753	7.44207	7.23697	7.08135	6.8737	6.94546	7.02377	7.1458	6.3391	6.27561	6.63291	6.43011	6.12442	7.40748	7.54911	4.71847	6.63122	5.54399	7.03657	6.83867	6.11233	6.73415	6.41974	6.41801	6.73632	6.52012	5.99483	7.03282	6.8052	6.15595	5.18241	6.63796	6.62709	6.13942	4.98145	5.78185	6.54877	7.19282	6.75216	6.88592	6.76958	6.37529	6.25508	7.00064	6.56415	6.59661	6.23989	7.06196	7.12923	6.11884
6.74782	7.22229	6.84862	6.13557	7.01791	6.14533	6.14033	7.16552	6.41967	6.52659	6.34505	6.61732	6.56407	7.45162	6.40941	6.82499	6.96804	6.10423	6.67397	6.5871	6.68755	6.42612	6.12425	5.95085	5.60393	5.48401	7.09344	5.26653	5.92427	5.96033	5.93212	6.07735	6.55109	6.46468	6.297	6.00696	6.8646	7.13597	6.59477	6.26955	6.52042	6.8981	5.90577	6.80789	6.87939	6.74963	6.69436	5.62058	6.45035	6.10478
6.45705	7.24048	6.43821	6.71039	5.96807	5.24075	5.97358	6.56922	6.50459	5.85511	6.4438	6.00565	7.34903	7.47983	6.6653	7.13551	6.86719	6.17991	6.82863	6.80693	6.67692	6.70556	6.38522	6.55715	7.056	6.82028	6.91676	6.68705	6.55805	6.82906	6.0807	6.87983	6.89344	6.69387	4.53006	6.55734	5.18231	6.98435	6.8256	6.99478	5.85618	6.06805	6.75767	6.58445	6.69663	5.66126	6.74621	6.14441	6.13527	5.28551
6.85755	6.87962	6.86368	6.6563	6.49011	6.30176	6.26284	6.98748	6.68908	6.05334	6.2275	6.59916	6.78029	7.24993	6.52421	6.58175	6.24916	6.73338	6.87492	6.29828	6.89257	6.85288	6.59943	6.69774	5.28874	6.17339	6.93559	6.57799	6.06698	6.2066	6.19289	6.67361	6.61493	6.20335	6.34535	5.87978	6.57617	6.89894	6.55395	5.91068	6.32684	6.60656	6.18801	6.64311	6.61188	5.57985	6.15113	6.86303	6.21399	6.36733
7.15376	7.06222	6.91506	7.11635	7.12861	6.81657	6.64469	7.19137	6.21152	6.15091	6.07562	6.98391	6.93532	7.18735	6.7384	4.50454	6.7193	6.48063	6.53444	6.67336	6.69176	5.33991	6.32181	5.6293	6.43145	6.73586	7.31399	6.88916	6.89768	6.79591	5.8269	6.53976	6.22024	5.98449	6.81461	6.28019	6.82787	5.31636	7.07686	6.37254	6.51515	6.64582	6.26049	6.76044	5.7588	5.84686	6.09608	6.81813	6.42227	5.32296
6.50712	7.16932	7.16457	6.6449	6.95308	6.88044	6.94373	6.77602	6.01782	5.68063	6.65889	6.43135	5.98064	5.56173	7.24158	6.17259	5.56775	6.9072	6.50422	6.45623	6.67122	6.21997	6.39999	4.9917	6.76896	6.19513	6.84305	5.58684	6.24609	5.74836	6.44106	6.80335	6.84136	6.17851	6.70492	6.56055	6.74353	6.89239	6.45973	6.45994	6.6128	6.78276	6.85715	6.03766	6.12958	6.95419	7.02938	6.0086	6.40882	6.69465
6.79974	6.55617	6.21313	6.186	6.61795	6.74923	5.8047	7.04965	6.30572	6.35723	6.28509	7.10893	6.96897	7.23574	7.01974	7.14795	6.81104	5.61736	6.48186	6.39664	6.74147	6.59502	6.51214	6.41837	6.89461	6.71119	7.12972	7.0828	6.46464	6.08643	4.74545	6.96728	5.86589	5.93362	6.1822	6.48973	6.76118	6.10195	7.10611	6.29136	6.77641	6.57202	4.94672	7.05135	6.77544	5.27137	6.32618	6.43969	6.41896	6.6837
6.57572	7.1888	7.00448	6.76283	6.32318	6.49632	5.97354	7.03822	6.42991	6.95411	6.41864	5.84606	6.84811	7.03683	7.52881	6.82961	6.30119	6.48481	6.60105	6.85785	6.4798	6.32299	6.86633	5.0577	7.04714	7.01575	7.16629	5.99701	6.79004	6.65859	6.38486	6.43234	7.05453	6.74828	6.61538	6.11309	6.33154	7.15832	5.7493	6.42718	6.91565	6.15956	6.54031	6.8481	7.0162	6.14375	6.94725	5.88537	6.96025	5.33743
6.86772	7.23238	6.6095	6.74756	7.21552	5.75189	6.4599	6.84565	5.71341	6.54046	6.35566	7.00505	6.90318	7.32035	6.37652	6.64862	6.67733	6.34228	6.98857	6.41381	5.77616	6.76003	6.53065	6.15269	6.87763	7.2043	7.31589	6.96927	7.05245	6.21505	5.5483	6.68028	6.73498	6.22844	6.54308	6.46581	6.45721	7.32519	6.73211	6.74571	6.98514	6.45655	6.23124	7.0558	7.13067	6.90593	6.73182	6.65913	5.7762	6.61784
6.68143	6.82959	5.93712	6.34426	6.81039	5.85561	5.72103	6.92242	6.52455	5.65507	6.74375	7.13948	7.13095	7.40858	7.1016	7.10176	7.1398	5.35561	6.84066	6.24899	5.48535	6.3546	6.61275	6.6074	6.68282	6.325	7.1684	6.57331	7.2139	6.6473	5.8427	6.57095	7.00529	6.90881	6.27641	6.30265	6.43584	7.14383	6.9315	6.83884	6.7807	6.09554	6.19258	5.62711	6.34036	6.05575	6.55255	6.53784	6.89162	5.86851
7.27166	6.98725	7.27668	7.18489	7.0996	6.9664	6.68516	7.21316	6.90612	6.32249	5.8536	6.37538	6.45101	7.19823	7.40656	6.28485	6.8795	5.77489	6.54293	6.86302	6.47318	6.3806	6.74676	6.80128	7.02544	7.16766	7.03972	6.74997	6.78767	6.47595	6.81204	5.84502	6.37716	5.76682	6.69631	6.00567	6.72134	7.1427	7.09526	5.54879	6.1676	6.98644	6.33917	6.72586	6.47466	6.05255	6.57527	6.66181	6.46847	6.56865
6.20489	7.21442	7.0284	6.73321	7.13589	6.54086	6.42355	6.63666	5.86601	5.48168	6.02031	6.29713	4.86628	6.96947	7.17254	5.48914	5.6057	5.95839	6.99555	6.94256	6.78179	6.59531	6.84391	5.41977	6.85389	6.53632	6.64698	5.95947	5.47349	6.53943	5.24784	6.69913	6.85622	6.56804	6.87042	5.57251	6.1116	6.63919	6.44258	6.79282	6.61189	6.65083	5.9079	6.84317	6.87075	6.04151	5.98421	6.37065	6.6387	6.00937
7.08481	7.03134	6.94593	6.69892	5.76982	6.69772	5.89846	6.9756	6.89908	6.79089	5.36144	7.11644	6.74966	7.23913	6.37586	7.06411	6.82471	6.57122	6.98227	6.60258	3.80147	6.25183	6.50568	6.90912	7.11318	6.52895	7.24874	7.01244	6.68124	5.95595	4.69177	5.67258	6.64488	5.41347	4.57604	6.29731	6.67348	7.15844	6.99087	6.83297	5.86669	6.13954	5.22706	6.64912	5.09559	6.3652	5.983	6.74285	6.62858	6.31479
6.11445	7.28664	7.34607	5.77951	7.2321	7.13118	7.0628	6.88697	6.51605	6.50645	6.94052	6.34899	6.79894	7.53526	7.44101	6.60522	6.99646	6.07374	6.17419	6.61497	6.81933	6.36307	6.25399	5.5455	6.008	6.76847	7.18848	6.68617	7.18529	6.54086	6.63204	5.87235	7.00903	6.72128	5.32847	6.52645	6.77804	7.28806	7.08878	6.41857	7.2614	5.84335	6.74933	5.83141	6.62483	6.46932	5.90167	6.3568	6.18887	6.39676
7.46752	7.06067	6.69059	6.1785	5.44299	6.87433	6.83823	7.10855	6.39384	6.20331	6.21122	7.14302	7.08477	7.41694	7.23163	7.06622	5.9422	6.89385	7.06915	6.38304	6.8428	6.46129	6.71914	6.255	7.3031	7.19169	7.47968	7.43398	6.39771	6.7647	6.20127	6.20129	6.8136	6.1974	6.90898	6.15294	5.27214	7.16083	7.09386	7.28935	7.09325	6.90452	6.78488	6.71828	5.08042	6.33793	6.51923	6.47828	6.58671	6.59254
6.53775	7.58966	7.1952	6.90154	7.11059	6.50717	6.2546	6.2255	6.11071	6.80374	6.63711	6.99683	6.92241	7.27915	7.41744	7.02412	6.54168	6.20311	6.71966	6.82045	7.01396	6.37582	5.47376	6.43207	7.0622	6.89995	6.69168	7.14227	6.65465	6.98316	5.79085	6.9062	6.88086	6.45337	6.77476	5.54567	6.84832	7.16751	6.10576	6.28162	5.55241	6.61732	6.17291	7.05676	6.45189	5.57604	5.96994	5.82419	6.75473	6.31552
6.9538	6.4462	6.72237	6.56104	6.75354	6.82936	5.31073	6.9634	6.69572	6.58394	6.36568	6.99073	6.78648	7.35211	6.45474	6.96207	6.70701	6.40362	6.48142	6.90471	5.99717	6.57722	5.57138	6.63363	7.14037	7.10913	7.15779	6.81716	6.45661	6.32501	6.02868	6.09011	6.48007	6.48146	6.60886	6.7057	6.31522	7.29008	7.16706	7.052	5.6219	6.78485	5.46225	7.03256	7.02535	6.51523	6.72255	6.4744	6.481	6.04906
7.01624	7.08385	6.1228	6.71258	6.65422	5.85927	5.8873	7.02418	6.78848	6.60804	5.99807	6.46483	7.45447	7.62899	6.45121	6.89198	6.52719	6.72486	6.78798	6.02997	6.2952	5.67981	6.1969	7.0491	6.93995	6.63245	7.05115	6.43548	6.577	7.03799	5.97283	6.53232	6.73652	6.28549	6.61353	5.81516	6.8134	6.83662	7.09055	6.65577	6.52132	6.73939	6.30254	6.86123	6.51964	6.78254	6.0468	5.7592	6.73415	6.05442
5.9317	7.41644	6.96863	5.46025	6.90016	7.142	6.75441	7.02898	6.68019	6.37563	6.54634	6.81825	5.38283	6.33714	7.48451	6.47277	5.84011	6.74257	6.83652	6.66378	5.90808	6.58485	6.56365	6.0602	6.45714	7.11854	6.67139	5.98201	6.1847	7.01109	6.49502	5.99411	6.88874	6.45896	6.92516	6.18036	7.11437	6.84567	6.8999	6.07107	7.0194	7.00797	6.22829	6.70062	6.75725	6.55815	5.81627	5.63202	5.79892	6.34658
6.73011	7.1045	6.72586	7.09945	6.82617	6.9747	5.37029	6.91838	5.61202	6.44835	6.84426	6.74373	6.63537	6.72603	7.42599	6.71102	6.12414	6.89433	6.89279	5.49468	6.50106	6.20518	6.56998	6.57856	7.06086	5.75639	5.69982	6.16532	6.0825	6.72525	6.00146	6.96255	6.65431	6.60487	5.55782	6.43265	6.4862	6.12444	5.44507	6.4754	6.61976	6.61428	6.82208	5.76901	6.37216	6.58917	5.4036	6.40245	6.42915	6.551
6.7927	6.62637	6.62581	6.80181	6.937	6.32646	6.6649	6.92573	6.79271	6.52629	5.89718	5.51676	6.30106	6.9018	6.76623	6.63176	6.32043	6.78266	6.87275	6.65624	6.434	6.10513	6.43068	6.75177	6.50226	6.68829	6.69237	5.27562	6.21369	5.80095	5.86853	6.1603	6.66482	6.08179	6.19322	5.93606	6.99215	6.43735	6.89109	6.98395	6.80178	5.9398	6.5496	6.36319	6.29086	6.29443	6.58899	6.63631	6.55474	6.54093
6.78339	7.40242	6.43054	6.61829	6.12952	7.12921	7.13132	6.68601	7.01169	6.9581	6.65471	6.48751	6.84818	5.90961	6.98963	6.79264	6.60181	7.19779	7.02586	6.82074	6.20551	6.99292	6.44674	6.62563	6.79385	6.0323	7.02137	5.41339	5.6499	7.31082	6.46494	6.40609	5.77991	6.12112	6.73577	6.70767	6.9604	6.9289	6.40042	7.06009	6.9545	7.17349	6.79793	6.72545	6.29077	5.24787	6.39118	6.20482	6.78637	6.66967
6.71063	7.11509	7.18962	6.77011	6.78931	6.4455	5.95043	6.62441	6.78817	6.62759	6.47653	5.28893	5.87035	6.89562	7.18458	7.21114	7.04961	6.84039	6.30003	5.97325	6.09152	6.41234	6.4228	6.35775	6.34202	6.55105	7.21012	6.11112	6.98874	6.75018	6.67329	5.29105	5.36612	6.43678	6.41502	6.08591	6.77561	6.36859	6.58212	6.88039	6.80848	6.44027	6.51551	6.34277	6.43454	6.61347	6.08836	6.07818	6.56302	7.09214
5.24836	6.59963	6.30686	6.89655	7.04671	7.11079	5.87153	7.15846	6.67285	6.12022	6.59923	6.58823	6.85371	7.08564	7.14843	6.8168	6.6495	5.89048	6.8547	6.65935	6.25528	6.58623	6.53583	6.69827	6.5444	7.07247	7.18262	5.88642	6.15681	6.83778	6.64859	6.5013	6.27832	6.71055	6.03245	6.95325	6.31655	5.61745	6.54581	6.84465	6.60397	6.4806	6.00143	7.01981	7.09138	6.62813	6.5565	6.41028	6.31834	6.0305
5.92582	7.75399	7.43801	7.05199	6.8766	6.54391	6.32476	5.92152	6.81915	6.49007	6.96263	6.56646	6.81744	7.20697	7.67522	5.65906	5.97564	6.74762	6.88713	6.93713	6.76986	6.77989	6.11001	6.48101	5.77201	7.05473	6.7384	7.04088	6.18714	6.67701	6.95406	6.05007	6.27247	6.5324	6.42417	6.58699	3.66276	6.79726	6.98343	6.70355	6.63522	6.40553	6.14777	6.3744	7.01008	6.63873	6.87787	6.12908	6.53552	6.7922
6.77408	7.32046	7.32455	7.01842	7.29189	6.98679	6.90218	4.95648	6.46922	6.81554	6.13909	7.0392	5.69379	6.97379	7.40347	6.73072	6.38926	6.16451	6.93762	5.46793	6.80472	6.74691	6.30705	6.52158	6.6808	7.06842	6.00038	6.90483	6.48106	4.33068	5.06337	6.52465	6.87886	6.65518	6.48906	6.35917	6.6485	7.19026	6.77871	6.32021	6.77848	6.13876	6.95013	6.80947	6.79208	6.50799	6.0503	6.26932	6.56188	5.65201
6.89768	7.05747	6.93961	6.82052	6.92222	5.10938	6.4392	6.99529	6.52009	6.39015	5.3101	6.45826	6.0291	6.95138	7.44397	5.49955	6.84688	6.73656	6.83813	5.82195	5.85274	6.73008	6.31866	6.2306	6.80724	6.70873	7.08073	6.46692	5.57065	6.6766	6.66061	5.93756	6.58322	6.16911	6.70994	6.94957	5.9308	6.55661	6.11261	6.94264	6.08749	6.54227	5.99261	6.86507	6.48311	6.78756	6.219	6.09915	4.7783	7.03796
6.84058	7.0208	6.9348	6.7686	6.93969	7.17941	6.96111	6.60934	6.15007	6.6475	6.01973	6.22639	7.15976	5.96279	7.20017	6.07938	6.23021	6.35064	6.54694	6.66845	6.84026	6.23919	6.26913	6.82714	6.82789	6.59403	6.72552	5.30437	6.71743	6.55199	5.67662	6.45477	6.85803	6.26928	6.54426	6.29074	6.90948	6.88764	6.25274	7.02106	6.33933	5.9657	6.33142	5.2485	6.73691	6.00515	6.63785	6.41227	6.8371	5.65177
5.28396	7.24012	7.02279	6.78159	7.0146	7.13943	5.61409	7.0352	6.24247	6.70608	6.63503	6.05082	6.26228	6.0838	7.05969	6.6494	6.27338	6.40912	5.8863	6.38933	6.95767	5.30635	6.74745	5.7862	5.67145	6.91399	6.50499	6.19702	6.33878	6.20037	6.12597	6.88006	7.04876	6.66718	6.12065	6.81831	7.08379	4.6631	6.68405	6.5584	6.60887	6.5633	6.42483	6.07595	6.52963	6.38703	6.35819	6.31174	6.28228	5.71166
6.70628	5.01942	6.90988	6.65668	6.65725	6.60219	6.08785	6.39354	6.20656	6.42728	6.48069	6.61291	5.71892	6.7878	7.14785	5.63625	6.22711	6.47183	6.58188	6.37678	6.3534	6.13548	5.74393	6.86168	6.08927	5.95909	6.43797	5.5527	6.10273	5.93181	5.99366	6.62509	6.48714	6.65575	5.90464	6.6921	6.86375	6.14958	6.87555	6.9343	6.08714	6.7831	6.35024	6.38015	6.21082	6.1644	6.82159	6.73678	6.60695	6.67571
6.05434	6.94712	6.8776	6.72402	6.80351	6.78794	4.5314	6.74621	5.91644	6.18979	4.5747	4.85401	6.66303	6.47936	6.60994	7.137	6.89204	6.32347	7.01562	6.26706	6.37074	5.93159	6.6895	6.53334	6.07779	5.98489	6.60675	7.03335	6.70598	6.48617	6.71163	6.77074	6.99888	6.64668	6.89589	6.57548	6.59672	6.5567	6.42646	6.88379	6.87903	6.24115	6.58807	6.7819	6.08505	6.22155	5.64864	5.50478	6.39444	6.9454
6.20876	7.35882	6.98846	6.83766	6.69657	6.6311	6.91051	6.46179	6.8457	6.335	6.07986	5.81649	6.69828	7.27406	7.09023	6.69612	6.54855	6.34884	6.94693	6.52831	6.17437	6.8109	6.74333	6.49481	6.96422	6.22999	6.73368	6.04123	6.60259	6.74341	6.23236	6.32601	6.26142	6.57991	5.12222	6.25417	6.93216	7.0127	6.53191	6.86798	6.93129	6.3001	5.66462	6.63395	6.36468	6.28262	6.4649	5.89395	5.6022	6.02007
6.10427	7.25533	7.27832	6.99166	7.05721	6.5582	6.6918	4.93001	6.49861	5.60273	6.54429	6.41541	6.05491	7.21596	7.48791	4.01225	6.72327	6.60507	7.00585	6.68227	6.01762	6.05873	6.71649	6.09839	5.97818	6.51703	6.92952	7.02972	6.82559	6.36976	6.19846	6.97593	6.79949	6.43136	6.68304	6.47769	6.35959	7.15388	6.52559	6.63485	6.74612	6.59204	6.40179	6.52069	6.18405	6.59272	6.60227	6.44487	5.0809	6.42355
6.41537	7.29553	7.07517	6.84884	6.8507	6.98723	6.10304	7.16553	6.05644	6.28197	6.73609	6.67702	6.73705	6.87735	6.96632	6.67352	6.8618	6.45535	6.82581	6.12888	6.35769	6.43378	4.61423	6.72799	6.27764	6.51074	6.54984	6.56103	6.84049	6.92092	6.57905	6.59613	5.62019	6.45356	6.26482	6.39314	5.83356	7.03853	6.78986	6.84284	7.05072	6.55046	6.18218	6.89495	6.67188	6.61532	5.96419	5.6874	6.35075	6.78918
5.3984	6.65128	6.7438	6.73995	5.3548	6.91738	6.43354	6.78335	6.65074	6.21461	6.19021	6.65755	5.7686	6.21696	6.8269	7.27234	6.80203	6.87498	6.19292	5.10188	6.58327	6.42727	6.30442	5.87658	6.24513	6.64669	7.03484	6.20135	6.57166	6.42619	6.49327	6.14239	6.39274	6.18768	6.18477	6.61893	6.71784	6.93361	6.6563	6.91002	6.86955	6.10416	6.41824	6.96173	6.59015	6.51685	5.58333	6.3306	5.97873	5.68814
6.61001	7.22683	7.20009	6.75147	6.56635	6.28594	5.72919	5.68593	6.5773	5.67414	5.97922	6.29119	6.92783	6.71086	7.04771	7.01969	6.73816	6.44983	7.03515	6.37295	6.67827	6.90373	6.99008	6.39585	5.66283	5.87167	7.02491	6.7245	6.10387	5.50229	6.52249	7.03916	6.89527	5.6066	6.68406	6.54677	6.91834	6.43897	6.67768	6.7972	5.82802	7.05817	5.89565	5.60996	5.78413	6.5937	6.83344	6.63541	6.35921	5.3762
6.14647	7.30893	7.17328	7.1168	6.63119	5.8001	6.43755	6.97986	6.40452	6.55378	6.05006	6.57752	6.76168	5.43222	7.1345	6.31677	4.64305	6.65497	6.97642	6.1229	6.72502	6.9164	5.79141	6.18557	6.77558	5.87603	7.00397	6.50051	6.87684	6.99824	6.64773	6.20757	6.54856	4.4876	5.96088	4.35771	6.32098	6.69512	6.38931	6.22822	6.9849	6.23194	6.82126	5.90183	5.96689	6.3492	6.76221	5.56134	6.15683	6.79869
6.82164	7.3364	7.14226	6.98145	6.20613	6.64734	6.4258	6.70022	6.73216	6.20686	6.61287	6.07369	7.02545	7.16688	7.31462	6.61621	5.80421	5.65391	6.93023	6.24176	6.35068	5.76663	6.71097	6.21301	6.33073	6.55885	7.08803	5.53969	6.53843	6.79158	6.68555	6.74685	6.69973	6.84885	6.71311	5.2627	6.5781	6.92477	6.77765	6.29398	6.3331	6.32047	6.71536	5.97649	5.64104	6.5542	5.49379	4.91994	6.22864	6.3769
7.26244	6.64525	6.22354	6.97083	6.8176	6.79712	6.84851	6.99847	6.25053	6.24449	5.87419	6.61424	7.14814	7.38987	6.41532	6.60413	6.99323	6.55651	5.9399	5.98405	6.53184	6.60191	6.08986	6.69303	6.96523	6.63824	7.15295	6.70948	6.45394	6.89866	6.77852	6.79029	6.38405	6.71433	6.42278	6.57931	6.62693	5.25833	6.36719	6.65467	6.68384	4.70988	6.14986	6.04563	6.54043	5.06238	6.03446	6.0718	6.22252	6.79276
6.35053	7.25708	7.17643	7.01211	6.84478	6.70643	6.37386	6.94045	6.77111	5.58894	6.20386	6.45461	6.91592	7.10291	7.19409	4.15027	6.73525	6.54649	6.29222	6.60208	6.67236	6.24586	6.7917	5.10016	6.48329	6.75389	7.03196	6.00906	6.57282	6.3653	6.32639	6.40795	6.86395	5.7704	6.94046	6.28478	6.61366	6.85078	6.32751	6.53118	6.27173	6.03038	5.74693	6.76174	6.80815	6.28945	5.97018	6.48027	6.09839	6.69551
6.44582	7.29924	6.89132	6.77204	7.20956	6.06529	6.45185	6.85578	5.42795	6.88465	6.75535	6.06709	7.08244	6.75048	7.4766	5.98701	6.55194	5.68201	6.79976	6.6805	6.34296	6.88037	6.50739	6.75142	6.60817	6.69465	7.0738	6.6606	7.08312	5.85891	6.69942	5.8193	6.77149	6.88116	6.70879	6.82496	5.44276	7.07593	6.81368	6.06183	6.77101	6.53706	6.11494	5.84607	7.08063	6.81954	5.76489	3.38399	4.95021	6.37421
6.63415	7.06417	6.37951	6.04358	6.69069	6.4065	6.35425	6.9192	5.92105	5.19901	6.06916	6.4608	6.97257	7.04193	6.83541	6.80768	6.80766	6.23295	6.73192	6.48511	6.40947	6.51676	6.53011	5.98932	6.29467	5.96488	6.51429	6.62119	6.82606	5.62434	6.29047	6.42702	7.07804	6.35302	6.83159	6.55053	6.79699	6.32676	6.74066	6.70246	6.21161	4.908	6.0606	7.02858	6.98342	5.92467	5.54354	6.252	6.30193	6.03133
6.36888	7.09559	6.41889	6.64527	5.99628	6.66288	6.20167	6.66811	6.80874	6.16889	3.87075	6.44625	6.5499	6.68814	7.08049	7.01909	3.9525	6.41927	6.63314	6.47279	6.50838	5.84816	6.16649	5.90692	6.61041	6.70182	6.71412	6.24418	6.09898	6.79889	6.04287	5.68241	6.91149	6.51301	6.91497	4.25472	6.48334	5.60026	6.87622	7.11723	5.84099	6.79389	6.12931	6.40905	6.74846	6.15356	6.33788	6.61926	6.5469	6.88498
5.73353	6.95553	6.6842	6.92738	6.89242	6.90296	6.32339	6.92841	6.20949	6.48381	6.56504	5.53154	6.75831	6.58938	6.7665	6.53157	6.84176	6.30199	6.87741	6.37915	6.94671	6.79537	6.42783	6.82878	6.55757	5.97789	6.86342	5.88219	6.7001	5.83627	6.48467	6.28039	6.37899	6.22153	6.69954	6.66321	6.92145	6.43646	6.71273	6.06769	6.89133	5.70296	6.81935	6.92708	6.54146	6.06853	5.35346	6.70974	6.52151	6.82902
6.54441	6.79846	5.76334	6.10438	6.11772	6.0866	6.35362	6.32582	6.32715	6.26852	6.06241	6.52734	6.01706	7.07493	6.11704	6.24902	6.84425	6.36886	6.76521	6.36807	6.8751	6.51431	5.74478	5.83656	6.85962	6.51189	6.97129	3.96336	6.39627	6.40115	6.6669	6.65079	6.89232	6.31776	6.50239	6.29204	5.97225	6.50834	6.98914	5.72029	6.5258	5.7977	6.19842	6.25831	6.61945	6.84183	5.61317	6.25774	6.39592	4.75214
6.61361	6.86422	6.64481	5.99759	5.44189	7.21237	6.31956	7.01108	6.58094	6.59902	6.6884	6.46975	7.2858	6.98015	6.30011	6.77738	6.51021	6.1407	6.62002	5.04718	5.93394	6.76633	6.59833	6.64937	6.965	6.02473	6.76969	5.85599	6.37936	6.39019	6.43522	6.62021	6.48948	6.29949	6.87309	6.76522	6.53975	6.25222	6.48346	6.57727	6.45003	6.4193	6.30449	6.31373	5.63138	4.11126	6.55475	6.32521	6.64429	5.60947
6.59766	7.04547	6.53624	6.7711	5.7826	6.87677	6.77197	7.06729	6.06076	6.26912	6.71225	6.45529	5.65939	5.6847	6.81559	6.0525	6.79353	5.44626	6.36549	6.25553	6.55915	6.40846	5.60388	6.29863	6.84257	6.00714	6.64551	6.84425	6.26204	6.00685	5.61315	6.6634	6.62328	6.80571	6.70839	6.24055	5.66931	6.4327	6.83786	6.50935	6.75839	5.33979	5.76173	6.67321	6.18884	6.4676	6.28693	6.0898	5.41236	6.48918
6.53292	7.04624	6.74251	7.09426	6.94314	5.26551	6.63337	7.03179	6.21785	6.40748	6.38462	5.90407	6.52894	7.03076	5.92262	6.54431	5.79958	5.86627	6.11365	6.21749	6.66735	6.72568	6.91336	6.51558	5.68749	6.93326	7.03382	6.81055	6.42848	4.01549	6.84642	6.58488	5.2638	5.79016	7.00403	4.66331	6.48865	6.18853	6.65382	6.71912	6.62821	6.31562	6.75501	6.79375	6.38552	5.83916	5.45365	4.29625	6.50343	6.54176
5.94939	6.75801	6.81801	6.87036	5.90864	4.72082	6.20989	7.15112	6.82991	6.56079	5.24925	6.47858	6.36093	7.03593	5.92813	6.88912	6.50656	5.01058	6.34597	5.94438	6.59482	5.66678	5.97069	5.78687	6.51135	6.75452	7.04251	6.51136	5.97047	6.52511	6.83177	5.87567	6.31756	5.60639	6.60983	6.44358	5.9134	6.5892	6.52062	6.8957	6.93602	6.23247	6.01835	6.54444	5.97679	6.46684	6.45287	6.86661	6.81958	6.43656
6.78016	6.01433	6.21577	6.50872	5.93204	6.60814	6.72552	7.08613	4.65365	6.52869	6.38076	6.57505	6.01049	6.78912	6.23949	6.7109	6.45561	6.48741	6.78442	5.75904	5.52678	6.49911	6.24631	6.7827	6.97335	6.54003	6.34227	6.7453	6.63844	6.28551	6.56173	6.29925	6.72066	6.94024	6.63621	6.75605	6.16502	6.55404	6.48486	6.11116	6.75353	5.57894	6.43842	6.57035	6.02389	6.51737	6.59225	5.66629	6.51773	6.26887
6.60558	6.96475	6.91751	6.25168	7.09563	6.96639	6.13834	6.90224	6.55884	7.01369	6.51519	6.38328	6.42438	7.12308	6.66252	6.73824	6.23514	6.36028	5.83836	6.25612	5.97283	6.97911	5.19014	6.85736	5.7913	6.27062	6.74585	6.8484	6.4821	6.57784	5.56501	6.52358	6.17605	6.49219	6.73051	6.9563	6.52023	6.14053	6.24286	6.77071	6.66621	6.15878	6.2243	6.89126	6.65666	6.61105	5.65707	6.04559	6.5815	6.71661
6.56451	6.64045	6.54681	6.90143	7.01611	7.02834	6.25416	6.91397	6.55388	6.77418	6.41047	7.00188	6.69528	6.79905	6.67929	7.1036	6.78762	6.89039	6.83424	6.49752	6.67984	6.16914	6.03943	5.79575	6.44075	6.04393	6.94819	6.66794	3.66876	6.20572	6.25919	6.83297	6.70187	6.69212	6.16456	6.70979	6.77949	6.76432	6.94685	6.81043	6.51105	6.61333	6.17231	3.94161	6.26859	6.50291	6.51424	6.62804	6.78437	6.58366
6.12005	6.98005	6.58071	6.83089	6.20411	5.81226	5.79465	7.02742	6.90178	6.42454	5.14086	6.40811	5.83505	6.37083	7.02096	7.02913	6.76291	6.76678	6.42801	5.67951	6.26877	5.51419	6.27065	6.60678	6.77278	6.63139	5.77552	6.73001	6.33923	6.51653	6.47652	6.33738	6.77944	5.92273	6.49462	6.3248	6.91597	6.61046	6.59355	6.53802	5.66603	5.89208	6.05111	6.21262	6.28959	5.42548	5.83625	6.28071	6.51888	6.25507
6.46106	6.91286	6.4881	6.62562	6.31662	6.68416	6.62427	6.78956	6.52401	6.84972	5.37304	6.36586	6.33797	6.73536	6.9118	6.3753	5.98904	6.57329	6.87648	6.40141	6.84916	6.03835	6.30479	6.08142	6.19735	6.41799	6.73074	6.93339	6.32318	6.30964	5.77233	6.56243	6.52563	5.74907	6.65289	6.28749	6.67944	6.64322	4.96378	6.88916	6.53008	6.50513	5.31667	6.38033	6.65036	6.69353	6.71741	6.15995	6.35794	5.98418
5.721	6.44621	6.49831	6.96548	6.92131	6.10056	6.51533	6.89117	6.16099	6.39746	4.61563	6.105	6.77818	7.0322	6.45889	7.13783	6.79224	6.21603	6.7313	6.72437	6.27644	6.50347	6.70755	6.50528	6.27502	6.15876	6.67151	6.92756	6.44184	6.05801	6.25758	6.0694	6.97315	6.44021	6.34882	5.59409	6.84611	6.48864	6.64091	6.76588	6.5791	6.69026	6.14597	6.62831	6.68615	6.4023	6.71508	6.85468	6.3599	6.80041
6.37462	6.63029	6.41729	6.00983	6.50864	6.87352	6.84873	6.69428	6.68672	6.36662	5.83828	6.90267	7.01217	7.33325	6.43594	6.74928	5.96915	6.64697	6.3867	6.90873	6.92328	6.80577	6.35314	5.27454	6.69267	6.27839	6.90401	6.56799	6.86318	6.91121	6.3225	6.23993	6.87794	5.33916	5.12421	6.32944	6.1657	4.01982	6.74531	6.69599	6.87384	6.72759	6.4149	6.98842	6.88511	6.11951	5.73121	4.90117	6.34812	6.72799
5.73597	6.80379	5.7128	6.79886	6.71678	6.86605	6.64852	6.87835	6.47896	6.13767	6.99323	5.62246	6.48695	6.74558	6.22505	7.13236	6.39594	6.67092	6.61744	6.3886	5.81063	6.34477	5.9576	6.45917	6.61692	6.30886	6.52681	6.62823	5.36184	5.57366	6.30389	6.63643	6.53184	6.15948	6.27722	6.74605	5.99512	6.74457	6.64944	6.96669	6.80187	6.5611	6.34602	5.57909	6.86069	5.30276	6.42936	6.57671	6.47863	6.40806
5.99924	5.84821	6.9292	6.7536	7.0194	6.55281	6.77353	6.45889	5.72565	5.72678	5.70612	6.40901	7.40218	7.49222	6.29036	6.68492	6.09607	6.20886	6.84826	6.11156	6.64469	7.09612	6.23845	6.40391	6.64243	5.95403	6.90078	6.55539	7.01528	7.07821	6.73865	5.95321	6.43258	6.78463	6.37287	6.91944	6.62583	6.70639	6.862	6.72479	6.87945	6.31856	6.13617	5.93382	6.29883	6.4778	6.59795	6.07968	6.11036	6.46425
6.09142	7.35982	7.21593	5.99234	5.96566	6.50591	6.35983	6.47681	6.81584	6.2076	5.91937	5.79356	5.37024	6.64437	7.10242	5.00196	6.66706	6.53227	6.74418	5.90186	6.68482	6.73203	6.3576	6.24671	6.42785	6.71294	6.75189	6.00018	6.16514	6.60593	6.66057	6.85652	5.89076	5.12789	5.60555	6.81312	6.72501	6.30857	6.60774	6.98399	6.78313	6.16404	6.60294	6.52509	6.3961	6.65216	6.45504	5.64051	5.98064	6.52281
6.59233	7.21404	7.08658	7.10366	6.84731	6.22165	6.57339	6.83124	6.60259	6.32365	6.46572	6.79357	7.30209	7.18692	6.82578	5.90904	6.39582	5.7538	6.69833	6.76262	6.69372	6.71047	6.77167	6.81507	6.8961	6.67069	5.82907	6.01772	5.97447	6.86284	6.56923	6.70555	6.55588	5.73182	6.21668	6.49908	6.77982	6.78758	6.75175	5.9353	6.11987	6.03844	5.70312	5.82845	6.01621	6.64828	5.2712	6.97567	6.62613	6.35214
6.63607	6.7992	6.29377	6.98664	5.82236	5.99078	6.39576	6.43612	6.2982	6.49513	5.9973	6.60859	7.05238	6.50117	6.84596	6.98859	5.84815	5.96776	6.30844	6.5861	6.91895	6.14168	6.47601	5.62596	5.7275	6.08606	6.78929	6.44694	6.09304	6.3744	6.4436	6.45975	5.20248	6.41501	6.69495	6.82449	6.82356	6.30087	6.45038	6.374	6.72277	6.43392	5.56449	6.3195	5.13574	6.48798	6.52383	3.91275	6.34753	6.44366
6.51762	7.05361	6.81433	6.93334	6.64866	6.57334	6.25296	6.853	5.88441	6.6468	6.50067	5.41893	6.54444	6.24611	6.42879	6.73904	6.73191	5.16162	7.10922	4.94433	6.69958	6.12063	5.75219	5.81668	6.16737	6.50167	6.81065	6.54941	6.50655	6.49532	6.32694	6.54241	6.33936	6.76283	6.7789	5.5471	6.53349	6.97197	6.68805	6.32146	6.81529	6.10887	6.19653	6.55229	6.89696	5.62067	6.07491	4.89111	6.19376	6.55587
6.43156	6.95111	6.88486	6.576	6.53847	6.65807	6.74714	6.90877	6.33989	6.42193	5.81727	6.49966	6.17846	7.28196	6.92952	6.72292	5.14755	5.51878	6.67458	4.74671	5.27638	6.59186	6.37045	4.65908	5.99532	6.6304	6.83771	6.41292	6.57535	6.66957	6.03659	6.66051	6.67542	6.29994	6.62952	5.92196	6.91087	6.12237	6.64225	6.4256	6.91421	6.31692	6.61273	6.50833	5.42851	6.36692	6.40422	5.01768	6.7095	5.91531
7.2208	7.59258	7.36481	6.86855	7.04316	6.95492	6.51571	6.87512	6.46752	6.57809	6.49188	7.02337	6.98943	7.2368	7.55555	6.98635	6.78026	6.60434	6.10497	6.38484	5.51119	6.65464	6.61302	6.80456	4.94055	6.47906	6.78707	6.85591	5.91304	6.84358	6.40098	6.68839	6.91609	6.2716	6.01265	6.51138	7.12576	7.28958	6.16763	6.93642	6.4442	6.65132	6.46304	6.79037	7.09102	6.4333	6.93836	6.54592	6.18389	6.55191
6.26508	7.07164	7.05353	6.97664	6.61854	6.34623	6.81536	6.74527	6.62027	5.515	6.66015	6.58769	6.18444	6.33676	7.06387	6.75616	5.65068	6.46664	6.84544	6.37727	6.15672	6.34881	6.12358	5.87441	4.7913	6.82196	6.8613	6.41046	6.01051	6.07541	5.94298	6.2034	6.9552	6.70889	7.10099	5.2717	6.63483	6.26683	6.33063	6.86116	6.85591	6.35822	6.74976	6.01711	6.30761	6.32527	6.32179	6.76196	6.64626	5.92278
5.53661	6.92535	6.61803	6.7834	6.39104	6.46176	6.21426	6.62857	6.14109	6.39315	6.40025	5.34769	6.722	6.98071	5.94256	7.02499	6.54348	6.12822	6.904	6.60534	6.30292	6.61297	4.51651	6.79003	6.55502	6.40683	6.9414	7.10541	6.19178	5.81357	6.72134	6.17411	6.8559	6.56334	6.19984	6.52441	6.74388	6.40736	6.74579	6.59332	5.88651	6.71809	5.90928	6.68173	6.34893	5.8317	6.66991	6.51065	5.50365	5.9946
6.56549	7.1016	6.24019	6.92529	7.03857	6.88168	6.46708	6.5201	6.39823	6.58728	6.56733	6.37369	5.6457	6.67367	6.54578	6.98023	6.82061	6.44617	7.04581	6.59102	6.37415	6.61774	5.76484	6.4096	6.79438	6.39719	6.97196	6.29717	5.90672	5.50608	6.62126	6.60915	6.78903	6.78664	6.20375	6.65756	6.66901	4.80716	6.4988	6.88543	6.66759	6.89622	6.64836	5.95936	6.53108	6.30634	6.26501	5.73565	6.43849	6.7535
6.62776	6.89641	6.81325	6.77495	6.8971	6.81619	6.56226	7.00099	6.85658	6.50562	6.39222	6.74378	7.0137	7.00162	6.95242	6.00243	6.57102	5.44552	6.88243	6.34597	6.58627	5.53308	6.53212	6.56154	6.64973	6.71061	6.66492	5.79547	6.44573	6.50935	6.87884	6.9784	6.85182	6.33484	6.19809	6.79876	6.53235	6.09724	6.54752	6.79776	6.82577	6.78604	6.26407	6.8632	6.57404	6.3152	6.43259	6.24782	6.44518	5.6989
6.14059	6.02381	6.17625	6.44442	6.57834	6.59263	6.7458	7.10185	6.7006	6.74233	6.75977	6.47784	6.43544	6.77115	6.29866	6.85079	6.7144	6.36393	6.15378	6.27185	5.75957	6.37125	6.88391	6.55648	6.47407	6.84358	7.12186	6.68284	6.28717	6.05423	6.94244	6.05605	6.42378	5.79999	6.60554	6.90836	6.93041	6.57937	6.30125	6.19157	6.81607	5.96482	6.74509	6.73815	6.01023	6.82084	6.55834	6.43224	5.91716	6.60931
6.69449	7.07025	6.62158	6.7529	6.78817	6.02025	6.44212	6.97752	5.75896	6.50933	6.4831	6.06468	6.40908	6.84346	7.09825	6.1156	6.61723	4.85576	6.80386	6.32094	5.78902	6.88212	6.80508	5.70919	6.69158	6.64327	7.0513	6.18112	6.76037	5.23285	6.63619	5.33762	6.36094	6.66104	6.35242	6.38341	5.07551	6.64743	6.28808	5.51766	6.30826	5.74225	6.72145	6.98058	6.15435	6.53597	6.71697	6.6759	5.93484	5.16285
6.76962	6.38817	6.91951	6.83337	6.85238	6.52555	5.64186	6.85941	6.72879	6.41471	5.85865	6.67445	7.31684	7.3536	6.71184	6.80027	7.02234	6.53204	6.31003	5.67476	6.78175	6.18641	6.93083	3.95856	5.96038	6.84253	7.08126	5.43837	6.27703	6.41577	5.15387	6.4398	5.96932	6.79767	6.13958	6.26943	6.15408	6.76643	6.40664	5.99886	4.45762	6.09948	6.91391	6.58438	5.72426	6.43507	5.14062	6.61752	6.77164	6.56878
6.27361	5.85915	6.75176	6.66614	6.36921	6.43942	6.03448	7.0029	6.46981	6.29198	6.08558	4.96068	6.45876	6.92458	6.99289	6.43615	6.13187	6.57847	5.97621	6.27467	6.69861	6.92343	6.59171	5.91413	6.07126	5.83711	6.61907	6.77696	6.60154	5.72396	5.99273	5.3462	6.14547	6.04164	6.53591	5.84348	4.82573	6.68545	6.75778	5.4085	6.50555	5.09469	6.5153	6.64252	6.39655	7.01176	6.07251	5.99061	6.43842	6.31297
6.44105	6.55173	6.55979	6.49779	6.74852	6.24803	5.82422	7.02254	6.52542	6.3379	6.69953	6.1316	6.11005	6.17218	6.90658	6.75731	6.36396	6.87957	6.82916	6.05073	6.6156	4.77164	6.58466	6.68069	6.81069	6.40851	6.88165	6.92064	5.90727	6.90851	6.51821	6.28994	6.33851	6.58219	6.70159	6.80729	6.5003	6.77418	6.8697	6.32115	6.49223	6.10751	5.75044	6.91991	6.22413	6.42048	6.32538	6.33224	5.15176	5.92137
5.80009	6.88663	5.23527	6.77149	7.03451	6.71597	5.29941	6.70707	5.49966	6.2236	6.28079	6.29892	6.70152	6.64394	7.02204	6.77711	6.56652	5.8625	7.12661	6.54582	6.40971	6.69222	5.48347	5.94501	5.41791	6.42045	6.69296	6.7464	6.50772	6.11857	6.56695	7.08171	6.74482	6.69415	6.24939	6.57498	6.27022	7.01102	6.80287	6.28505	6.40244	6.74467	6.72749	6.83644	6.69893	6.33179	6.3621	6.38748	6.10344	5.91148
6.34544	7.09191	6.58287	6.7547	6.85795	6.89878	6.93228	5.69462	6.07604	5.39891	6.48881	6.65734	6.77841	6.83177	5.96888	6.21251	6.24358	6.61027	6.94605	6.11929	6.91229	5.60873	6.58855	6.61917	6.37398	6.24533	6.54105	6.79193	6.03578	6.41532	5.70616	6.66164	6.39287	6.86419	6.25621	6.9571	7.05114	6.48766	6.84075	6.78613	6.49759	6.77051	6.30754	6.3604	6.71009	5.9086	5.93124	6.7655	6.14534	6.48804
6.39577	6.46508	6.51421	6.69431	5.80105	6.31115	6.3253	6.95904	5.91136	5.45312	6.62475	5.5616	6.81459	6.67846	6.71541	6.53972	7.03638	5.76844	6.49733	5.4306	5.85272	6.55862	6.80376	6.95988	6.55307	6.54142	6.84032	6.53768	6.23886	6.37756	5.53016	6.71535	6.19447	6.81106	6.27921	6.5046	6.76015	6.08975	6.61115	6.77698	6.15398	6.4149	5.97491	6.94107	6.33925	6.7092	6.64749	6.79491	4.64862	6.08983
6.12922	7.04899	6.46262	6.3354	6.70074	6.24804	6.61806	7.01736	5.53299	6.73314	6.29698	6.42182	5.90546	6.83501	6.30285	5.94613	6.21813	6.73278	6.83084	6.17062	6.84889	5.13907	6.48365	6.07283	6.17973	6.78687	7.06939	6.24965	6.54116	6.89016	6.77941	6.59948	6.85646	5.89656	6.14954	6.38477	6.7888	6.06475	6.43913	6.45138	6.38005	6.68819	6.17974	6.22326	6.52255	6.00684	6.60313	6.63158	6.33221	6.28711
6.65231	6.94958	6.63231	6.37302	6.71427	6.70025	6.71384	6.53529	6.25666	6.97544	6.10494	6.03546	6.44886	6.58964	6.97207	6.55272	6.80535	6.36953	6.72313	6.61247	6.35348	5.16679	6.28099	6.07409	6.68312	6.54884	7.0307	6.23042	6.71178	6.21017	5.6572	6.35782	6.67985	5.73353	6.17494	6.08571	6.36494	6.33927	6.45561	6.62279	6.55921	6.37148	6.68129	5.71874	6.68598	5.53476	6.86761	6.64546	6.23093	5.71182
6.37502	7.07583	6.94622	6.64943	7.14351	6.25003	7.14739	6.48387	5.4583	6.06952	6.64701	6.77877	7.08838	6.85851	6.8549	6.86447	6.98722	6.49728	6.41819	6.50253	6.68667	6.3433	6.42132	6.66434	6.01372	6.21024	6.99395	6.87874	6.41596	6.32705	5.86336	6.59768	6.55018	6.43574	6.11761	6.78423	5.66006	6.65061	6.74866	6.1748	7.0059	6.72934	6.60355	6.8231	6.31398	6.59148	6.65966	5.97566	6.90117	6.4552
6.34818	7.07338	7.01059	5.62423	6.94639	6.94204	6.44498	6.98986	6.44944	6.6628	6.42448	6.4805	6.44015	7.07998	7.25994	6.82694	6.46764	6.02823	6.72741	6.77679	6.47072	5.99328	6.49418	5.94255	6.36724	6.58261	6.88909	5.8811	6.19716	6.45881	6.19847	6.44981	6.71784	6.69429	6.0691	6.14958	6.47214	7.08566	6.72112	6.86217	6.95929	5.01895	5.51677	6.57212	6.26889	6.50514	6.17394	6.62873	6.70563	6.64971
5.56582	7.28107	6.77595	7.01273	6.83096	6.2661	6.4477	6.65154	5.56052	6.53175	7.05541	6.8535	6.71255	7.19315	7.09699	5.93692	6.54798	6.88192	6.5362	6.87237	6.40678	6.80124	6.15648	6.62912	6.64428	6.44416	6.67007	6.75362	6.66942	6.46038	5.89286	6.78541	6.79414	6.72581	7.13376	6.67763	6.81645	7.09631	5.88606	6.67508	6.78133	6.17736	5.51278	6.85535	6.40233	6.25309	6.34542	6.79209	6.50703	6.56554
6.9055	7.11142	6.82796	5.82316	6.90663	6.58147	6.50656	7.11262	5.18323	6.28061	5.97709	7.08789	6.95807	6.99034	7.13766	5.42079	6.85031	5.88178	6.21263	6.65324	6.75165	6.54774	6.18641	6.85458	6.57804	6.31676	6.87329	7.06946	6.51325	6.49023	6.70914	6.7683	6.75905	6.70604	6.21298	6.30009	6.72637	6.87252	7.11037	6.87971	6.64254	6.47957	5.98906	6.55242	6.364	6.54762	6.08456	5.27996	6.40175	6.15266
6.24819	7.20197	5.81578	7.20858	7.16364	6.51518	6.63784	6.98407	6.10086	6.47526	6.74416	6.47691	6.52939	7.25214	6.94505	5.93752	5.69968	6.53139	6.46065	6.91757	6.84158	6.39532	5.60776	5.66699	6.51093	6.82978	6.8725	5.99107	6.73018	6.34863	6.61121	5.99957	6.57561	5.34959	6.38011	6.68525	7.14372	6.91706	6.37039	5.90456	6.63484	6.04786	6.81795	6.51299	6.96834	6.10835	5.89946	5.88165	6.60286	5.84471
7.02055	7.2399	7.15174	6.61901	6.9919	6.84384	6.2801	7.05722	6.05255	6.52771	6.66877	6.13683	6.87989	6.20468	6.85745	6.96233	6.27327	6.26026	6.89739	5.79963	6.78431	6.50776	6.42255	6.0044	5.95438	5.28301	6.62566	6.52569	6.73835	6.81281	5.6381	5.90625	6.74887	6.94291	6.82355	6.44984	6.52802	5.76898	6.7555	6.83919	5.40738	6.49867	6.20846	6.1341	6.64137	5.75455	5.29789	6.23985	5.67166	6.38336
4.98768	7.28067	6.68158	6.43757	7.0995	6.78019	6.28325	7.05509	5.68048	6.70244	5.63413	6.73525	6.86764	7.14906	7.06542	6.8861	6.03213	4.6712	7.13924	6.44413	6.88486	6.66895	6.70379	6.80557	6.78283	6.0968	7.00384	7.09803	6.84729	6.98646	5.6013	6.18274	6.42103	6.42827	6.38831	6.7605	6.53462	6.99436	6.5791	6.43262	6.82118	6.72751	6.86895	6.30611	6.60196	6.24399	6.86457	6.49252	6.10725	6.51011
5.98549	7.26933	7.04084	5.55776	6.83887	6.93908	6.0533	6.9339	6.42601	6.09029	5.80722	6.82566	6.73718	7.02786	7.22275	6.57859	6.20581	6.53297	6.48336	6.74398	6.54272	5.76454	5.742	6.09496	6.64916	6.82509	5.91948	6.5888	6.1392	5.60421	6.30795	6.30944	6.23675	6.21003	6.80299	6.21441	6.30463	7.01047	6.67941	6.92105	7.10398	6.66712	6.79746	6.36715	6.666	6.76734	6.54096	6.4992	5.81696	6.83645
6.5562	7.02111	6.81648	7.00561	6.81757	5.10958	6.93121	7.24687	6.7843	6.68495	6.35972	6.0449	6.28745	6.96693	5.68231	6.987	5.97682	6.41784	6.71798	6.30361	6.80071	6.23608	5.54197	6.02836	5.73763	6.35778	6.1388	6.73903	6.4769	6.35684	6.34694	5.59261	7.02619	6.66231	6.23851	6.12095	6.89657	6.28747	7.04197	6.43876	6.79588	6.04572	6.09199	6.86292	6.73098	6.32259	5.9424	5.48057	6.00335	6.18839
5.52138	7.01208	5.72345	5.35529	6.42855	6.24848	6.7781	6.83156	6.50404	6.70859	6.93716	6.56346	6.87929	6.73398	6.78592	7.17591	6.68983	6.12191	6.42888	6.54429	6.63428	6.21711	5.98644	6.49724	6.60307	6.67451	6.52933	6.60387	6.79088	6.86191	6.85867	6.785	6.94115	6.56972	6.03086	6.20448	7.00177	6.68434	6.55791	6.68742	6.86123	6.37395	6.37468	5.2458	6.55584	5.90369	6.80863	6.42623	6.67887	4.68589
6.84698	7.35199	6.92601	6.99774	7.10269	7.04799	7.08649	6.72055	6.69866	5.98762	6.10905	6.33544	5.80951	6.62715	7.34665	5.71239	6.50034	6.79401	6.9533	6.49885	6.03013	6.69549	5.88148	6.01558	6.7519	6.1562	6.82553	6.62248	7.01553	5.96664	6.36993	5.71289	6.65001	5.60733	6.54086	6.36889	6.991	6.45892	5.59163	6.54528	7.1933	6.60867	6.85302	6.89609	6.80724	5.95936	6.59171	6.37311	6.17015	6.89041
7.21272	6.38494	6.7928	6.93635	6.88154	6.72972	6.14362	6.91591	6.76554	6.31776	5.82158	6.04486	6.00253	7.49822	7.07501	7.03136	6.2108	6.55469	5.95127	6.91708	6.70539	5.41712	6.85692	4.08019	7.09696	7.12655	7.30417	6.82522	6.64069	6.62302	5.6222	7.11468	6.79135	6.63709	7.069	6.77182	6.50132	7.15827	6.32287	6.96732	6.76248	6.04662	6.55662	6.14353	6.19418	6.79111	6.47804	6.71795	6.95171	6.78783
6.95562	7.39898	7.19676	6.93314	6.78891	5.97893	6.71401	7.02743	6.89052	6.38067	6.69778	6.27271	6.62075	7.09654	7.34418	6.69341	6.67992	6.90129	6.8241	6.41964	5.29154	6.54427	5.94646	6.15774	6.64974	4.64094	6.54055	6.00916	6.89684	6.74424	6.26436	6.61516	7.01129	6.59564	6.97953	6.79184	6.75942	7.13712	6.20627	6.82733	6.54773	6.97235	6.41349	6.77361	6.77998	4.95995	6.39828	5.63039	6.05368	6.7047
6.14897	7.13916	6.83731	7.0946	7.27081	6.94011	5.93833	6.2733	6.25104	6.51883	6.87926	6.77012	6.12254	6.82266	6.98489	6.95101	5.39768	6.33736	6.8375	6.44721	6.66213	6.34785	6.43669	6.41016	6.82948	6.83933	6.72433	6.30161	6.78429	6.5449	6.40363	6.44861	6.70781	6.2236	6.50067	6.51174	6.517	5.82964	6.74412	6.55193	6.57559	5.69441	6.60715	6.60357	7.03063	6.62612	5.47575	6.56119	6.35882	5.78661
6.92004	7.1178	6.20898	6.11776	6.75806	6.54939	6.16244	7.04442	6.61152	6.21036	5.82782	5.79007	6.90038	6.78368	7.0362	6.82263	6.3921	6.02803	5.82347	5.59145	6.40308	6.61329	6.38295	5.75392	6.31494	4.31139	7.00587	6.0216	6.48179	6.51554	6.46538	6.36987	6.34962	6.67569	5.95658	6.49823	6.21133	6.9191	6.96621	5.96752	6.20857	6.57995	5.97622	6.65634	6.49978	6.53283	6.3529	6.19827	6.69954	6.81557
7.00902	7.41632	7.30802	7.14085	6.64989	6.80356	5.55726	6.75633	6.49733	6.74586	5.24951	6.70621	6.28715	7.30768	7.49823	5.94713	6.00955	6.5561	6.85811	6.44625	6.77031	6.53886	6.71584	6.44565	6.56974	5.26469	6.63481	6.76235	6.78959	6.30206	5.54163	5.54279	6.71697	6.21707	6.60901	6.58779	7.01732	6.86425	6.86091	6.48975	7.08423	6.64858	6.46783	6.70871	6.82731	6.41361	6.74366	6.11479	6.82879	6.47067
6.72288	7.13605	7.04112	6.44176	6.83232	6.10443	5.79811	6.60906	6.39002	6.3129	6.10393	6.53743	6.87641	7.09346	7.26379	6.683	5.89805	6.58639	6.59747	6.01532	6.6736	6.71151	6.88245	6.30173	6.55424	6.2714	6.55761	6.4602	6.74518	5.83372	6.53981	6.30433	6.72811	5.42302	6.80068	6.33599	6.78448	6.90329	7.01702	6.85485	7.08006	6.39609	5.44263	6.9316	6.97924	5.75118	5.09344	6.03356	6.69306	6.64096
6.89339	7.21073	6.8118	6.56243	6.89183	6.89399	5.47993	6.72761	6.43041	5.81249	6.64143	5.92952	6.79805	6.94457	6.75952	6.98348	5.34173	6.27478	6.82906	6.26789	6.17241	6.10031	4.25981	6.26484	6.16122	6.10049	6.97092	6.81963	6.70722	5.62749	6.65825	6.43375	6.94084	6.7005	5.91132	6.7219	6.19151	6.78379	5.85478	6.87399	6.1737	6.24768	6.23251	6.70991	6.55799	6.48394	6.71357	6.83183	6.37927	5.6834
6.30674	6.967	6.62613	6.80589	6.54825	6.71766	6.16399	6.53231	6.69942	6.16466	6.2328	6.77679	7.08598	6.43096	6.77387	6.74645	5.13885	5.54092	7.04926	6.80979	6.90936	5.95345	6.26884	6.88274	6.37384	6.52482	6.72411	4.46016	6.5363	5.85648	6.78539	6.90451	6.86438	6.32378	6.61563	6.50534	6.52603	5.55961	6.79201	6.76535	6.93931	6.37446	6.68506	6.54342	5.62001	4.53253	6.82121	6.55607	6.74617	6.17782
6.08671	7.00771	6.73062	6.02376	7.00402	6.62773	6.28172	6.60831	6.33828	6.51462	5.76955	6.46116	6.27078	6.53779	7.12885	6.74609	6.86574	6.48107	7.10144	6.55606	7.01072	6.6176	6.69951	6.41534	6.5085	6.81497	6.8465	5.9706	6.71384	5.81789	6.27576	5.50387	6.44919	5.96958	5.57593	6.47972	6.93477	5.8937	5.31081	6.50806	6.77771	6.4332	6.73467	7.1046	6.74178	6.54013	6.26165	5.05035	6.23288	6.56396
6.67775	7.00664	6.9365	7.09467	6.82088	7.0269	6.35217	6.17023	6.40043	6.04026	5.57058	6.46628	6.06775	6.58293	7.2713	6.38251	6.06923	6.25437	6.23652	6.59163	4.50918	6.44407	6.04564	6.18927	6.22286	6.69982	6.46978	7.05894	6.68196	6.84007	6.78504	6.532	6.87975	6.95523	6.35165	6.658	7.02738	5.28591	6.21816	6.46524	6.9802	6.27407	6.75643	7.00347	6.47382	5.87397	5.91083	6.30097	6.7322	6.12813
6.46251	6.54195	6.55005	6.34556	6.84206	6.93405	6.1681	6.84002	5.04286	6.15613	6.5402	6.69719	6.11035	7.01603	6.42936	6.01903	6.08726	6.50144	6.63977	6.12264	6.30828	6.74694	6.42185	4.76516	6.46383	5.97096	6.75195	6.46753	6.32547	6.26878	5.64139	6.15091	6.59881	5.80475	6.53769	6.29509	6.32869	6.54977	7.16441	6.69514	6.70592	6.40817	6.66392	6.87032	6.58587	6.37017	6.07309	4.67133	6.56051	6.80708
6.5416	6.9096	6.67056	6.54657	6.53133	4.86607	6.37579	7.13096	6.40576	6.36911	6.05168	6.44047	6.67148	6.5642	6.64024	6.6635	6.99391	6.11919	6.99967	6.67495	6.36126	6.21384	6.40882	6.59238	5.50255	5.14568	5.48551	6.12942	6.36138	6.26799	5.93048	6.23245	5.28814	5.64113	5.67812	5.71493	6.94684	6.55373	7.01711	6.41844	6.46575	6.04642	6.52359	6.39785	6.96468	6.54709	6.71025	6.36595	6.578	6.57961
6.99338	7.27412	7.06413	7.0073	6.9296	6.52616	6.81127	6.54439	6.71873	5.99152	6.15838	6.8716	5.53329	6.56995	7.27656	6.01719	6.7242	6.69905	6.99422	6.58996	6.89717	6.49201	7.04346	6.96785	6.98182	6.39992	6.82118	4.99467	6.72982	6.10942	6.80033	6.56228	6.68904	6.45309	6.65338	6.50437	6.13728	7.01532	6.4102	6.56743	6.88458	7.18297	6.52902	5.84047	6.42758	6.41521	6.28792	5.70628	6.70249	5.89164
6.81445	7.50549	7.35779	7.17513	6.75542	6.58695	6.72669	6.46245	5.81718	6.50642	6.26147	6.44423	6.29959	6.85023	7.3998	6.84726	6.71857	6.92666	7.09642	6.05536	6.73304	5.95256	6.87476	6.52082	6.80481	6.22028	7.05783	5.02972	6.31253	6.48727	6.31876	6.81128	6.65554	6.1363	6.63801	6.53453	6.7713	6.90161	5.84014	6.71268	6.84657	6.65389	6.39467	6.9912	6.61539	6.24782	6.59714	6.167	6.9904	6.76499
5.97758	7.15457	6.9026	6.82908	6.69586	6.98212	6.95963	6.36824	6.90991	6.85731	6.86885	4.9078	5.6775	6.20501	7.3006	6.68645	6.77973	4.57881	4.79844	5.88896	6.79181	6.70756	6.56167	6.15786	7.02087	5.94394	6.53636	6.90669	6.67668	5.78408	5.91157	6.51336	6.7843	6.56572	6.9401	6.76482	6.72495	7.06496	6.13478	6.63401	6.87123	5.67763	6.82016	6.72137	6.83392	6.88066	6.61111	6.48108	6.3818	6.67496
6.37789	6.8277	6.36371	6.81108	6.86494	7.07569	6.25732	6.47549	6.21601	6.87197	6.88672	6.37438	6.95731	6.62991	6.93205	6.50499	6.50219	6.60943	6.90518	6.09654	6.5187	6.5612	6.68281	6.3275	5.94233	6.63491	7.17089	6.63375	6.88722	6.60356	6.1921	6.45943	6.47584	5.88528	5.50851	6.54035	6.93253	6.52076	6.82613	6.63869	6.37064	6.80513	6.08468	6.69608	6.83989	6.62564	6.04929	6.37854	6.49336	6.64819
6.37536	7.43094	7.31246	7.12437	7.03747	6.31727	5.557	6.8154	6.30758	6.41855	6.77457	5.84812	6.43362	7.25628	7.42483	6.18122	7.02303	6.17152	6.43296	6.77592	6.54197	6.50039	7.04011	6.86768	6.48167	6.46731	6.48218	6.67832	5.93764	6.81002	6.11172	6.68844	6.79048	4.75292	6.51153	6.96782	7.02993	7.40013	7.16745	5.87542	6.89982	6.20069	7.23382	6.13361	6.81409	6.49114	6.82526	4.61754	7.0113	6.69741
6.2706	6.95407	7.13141	7.08957	7.1372	6.06651	6.44164	6.75255	6.35037	6.37982	6.51516	6.65567	6.18836	6.69917	6.5908	6.54161	6.48505	6.20727	7.03553	6.39978	6.1484	6.40399	5.93209	4.89584	6.2358	6.74551	6.96582	6.76234	5.63854	5.77558	5.68636	6.27372	6.53691	6.67056	6.33323	6.77598	5.68315	5.60948	6.69651	6.26971	6.36443	6.8666	6.50727	6.32514	6.34405	6.48123	6.65625	6.7993	6.69075	6.64077
6.54703	6.5692	6.88538	5.95673	6.24035	6.90573	6.90256	6.83425	6.26689	6.51731	5.6559	6.61361	6.98042	7.29102	6.80125	6.26176	6.23931	5.30005	6.63604	6.41289	6.726	6.44713	6.44864	6.12231	6.0866	5.70803	7.00083	6.6968	6.37243	6.7276	6.67746	6.23359	6.52711	6.55224	6.63756	6.32927	6.68744	6.81678	7.03086	6.25742	5.68698	6.73236	5.72571	6.94851	6.91119	6.54833	5.35656	6.65541	6.36942	6.34741
6.6944	7.0615	6.93896	5.96032	7.09445	6.83451	6.67434	6.80266	5.68969	6.17036	6.27848	5.10556	6.88069	6.55677	7.07186	6.99569	6.71399	6.16776	6.81073	6.67103	6.82886	6.39336	6.90603	6.51612	6.31423	6.28977	6.74511	6.05206	6.71464	6.08752	6.51324	5.99794	6.361	6.75427	6.81337	6.49513	6.96326	6.95261	5.20834	6.68627	6.6874	6.87114	6.40547	6.46811	6.57865	6.37391	5.80606	4.40451	6.49623	6.49652
6.92489	7.21773	7.18081	7.11802	6.99627	6.75662	6.61342	6.83227	6.35872	6.23325	6.72247	6.34629	6.39701	6.9222	7.1424	6.83298	6.53263	5.84292	6.57251	6.51126	6.40896	6.60316	6.46447	5.93045	5.58203	6.78619	6.8533	6.30389	6.75779	6.93286	6.6703	6.5579	6.94804	6.10199	6.14458	6.24944	7.00661	6.50022	5.40116	6.63442	6.69945	5.92485	5.73047	5.56403	6.52646	6.53342	5.27536	6.70046	6.15432	6.62304
6.88937	7.31971	6.63816	5.83451	6.66436	6.8129	6.43278	6.755	6.44914	6.46569	6.04292	6.63781	5.09068	6.16212	6.5355	7.02115	6.72996	5.97667	6.41734	5.47368	6.35542	4.62357	6.34283	6.1734	6.60693	6.47333	6.82416	6.00045	6.18677	6.79291	6.24092	6.77726	6.8791	6.72893	6.30449	5.74723	7.02124	6.16993	5.62372	6.05422	6.91475	5.2979	6.21685	6.82627	6.21978	6.32018	6.70628	6.4846	6.06254	6.82703
6.5896	6.50955	6.5723	5.76993	6.84263	6.86656	6.22503	6.93776	5.43403	6.45614	6.1489	6.62653	5.52748	6.97476	7.1339	6.0437	6.63988	6.48469	7.0461	5.58	6.10579	6.35609	4.97873	6.71292	6.94163	6.57435	6.96557	5.82034	6.56736	6.57902	6.11082	6.56434	6.10119	5.95306	6.55738	6.56138	6.88701	6.41192	7.10312	6.44642	6.43984	4.79213	6.47418	6.39304	6.33831	6.12409	6.62221	6.08346	6.90499	6.18581
6.89554	7.22625	6.97405	6.69784	6.78201	6.53723	5.72247	6.80395	6.69495	4.37985	6.56519	6.57383	6.20849	6.63419	7.16992	6.5973	6.73383	6.74574	6.94414	6.61496	6.45361	6.37891	6.36785	5.47848	6.43529	6.8796	6.99532	5.34476	6.34327	6.2972	6.74736	6.42317	5.98805	5.81502	6.7625	6.54985	6.86151	5.94794	6.48228	7.04722	6.95119	5.91186	5.56341	6.03496	6.56268	6.25101	6.6502	5.43898	6.27118	6.24668
6.80753	7.19781	7.1236	7.11939	6.71862	5.96838	6.7875	6.80757	5.72031	6.81663	6.77271	6.19833	6.56104	7.1856	7.40439	6.80349	5.52906	6.59774	6.64592	6.76988	6.44431	5.6063	6.77981	6.81686	6.56945	6.14372	6.87332	6.83406	6.95743	6.50791	6.71457	6.39844	6.35778	6.06566	6.92192	6.48954	6.30304	7.17775	5.73333	6.76608	6.77518	6.33053	6.10247	5.39284	6.60297	5.73867	6.38776	6.07691	6.52745	6.77482
6.51236	6.44559	6.21586	6.90306	6.97913	6.46107	6.42671	6.35987	6.40481	6.7492	6.26557	5.95563	5.15628	7.15514	7.17889	6.86072	6.6463	6.11206	6.6895	6.41231	6.55313	6.59717	6.33074	6.59181	5.68205	6.75103	6.5788	6.0019	6.45592	6.33299	6.22671	6.72903	6.03011	6.43498	6.02432	6.65306	5.74903	6.51426	6.50199	6.44824	6.83607	5.21869	6.59097	6.74668	6.89987	5.61358	5.80283	6.56251	5.76106	6.34113
6.94239	7.30256	7.13037	6.94939	6.60934	6.78454	6.95071	6.9535	6.4703	6.04548	4.63498	6.68537	6.78276	6.96634	7.34693	6.99021	6.82866	6.63565	6.61338	6.86153	6.74929	6.11275	6.25853	6.51584	6.42408	6.26573	6.78031	5.82377	6.64028	6.36236	6.9107	6.98348	6.98667	5.44082	6.37644	6.54083	6.05737	7.19991	6.10825	6.49408	6.23756	6.60155	6.6291	6.67261	6.9202	6.45274	6.3491	6.12416	6.10543	6.71925
6.47557	7.33302	7.27196	7.04351	6.68905	6.75241	7.02085	5.96915	6.43239	6.23936	6.30936	6.20992	6.66198	6.99541	7.38108	5.96001	6.9027	6.35392	6.10829	6.60446	6.53475	6.21441	6.59181	6.7152	7.01374	6.76231	7.03542	5.57616	6.94955	4.50922	6.68407	6.17781	6.54904	6.66843	6.53996	6.36162	6.76873	6.69106	6.94224	6.34993	6.93069	5.92549	4.72672	5.87324	6.85345	5.26559	6.9027	6.53199	6.58235	5.88797
6.09211	6.38071	6.50319	7.11082	6.84843	6.71722	6.94104	6.74546	6.53264	6.10177	6.73109	6.77339	6.90058	6.90585	7.06919	6.34328	5.94128	6.44476	7.02617	6.76949	6.64462	4.67981	6.50654	6.53675	5.72468	5.30522	6.11031	6.49889	6.43725	6.23553	5.87548	6.60809	6.1682	6.44527	6.88067	6.38517	6.79488	6.3796	6.31427	5.97038	6.98268	6.08094	5.83201	6.58604	6.27794	6.31065	6.55734	5.73383	6.52871	6.01228
6.1603	6.91575	6.96673	7.07457	7.15413	6.09072	6.43732	6.55321	6.5097	6.34683	6.49722	6.31624	6.90304	7.25435	6.86734	6.94915	6.49496	6.04466	6.91125	6.33502	6.77194	6.37518	6.88564	6.42644	6.49685	6.41711	7.10588	6.85738	6.07305	6.44279	6.03029	5.47284	6.22831	6.46251	6.91196	6.72666	6.39142	6.75579	6.41345	6.98603	6.43543	5.38331	6.59643	5.2537	6.81908	5.58304	6.18974	6.6187	6.64548	5.88608
6.44331	6.09309	6.54409	6.87891	5.99713	6.10868	6.32512	6.53506	6.37487	6.37279	6.67003	6.12875	6.43884	7.0572	6.52566	6.79037	6.91524	5.33056	6.71621	6.39056	6.78756	5.92138	6.00467	6.43747	6.44505	6.6766	6.98439	6.97728	6.30823	6.70612	6.44466	6.3435	6.59927	6.88793	6.84898	6.43353	5.50373	6.84553	6.60383	6.60022	6.6968	6.19862	6.83776	6.60934	6.07739	6.16598	6.76572	6.34106	6.42685	5.58515
6.75571	7.0241	6.9579	6.92877	6.92619	6.66242	5.54086	6.85911	6.49169	5.80188	6.22061	6.20014	5.93889	6.75525	7.20947	7.02911	6.47381	5.90844	6.48395	6.17984	6.23627	5.93232	6.18433	6.72289	6.80201	5.94562	6.06143	6.8875	4.34647	6.46523	6.89942	6.86192	6.73814	6.68879	6.65192	6.7036	6.4918	7.11664	6.71261	6.27866	6.00684	6.40237	5.92307	6.48614	5.57178	6.90705	6.62149	5.83173	6.13845	5.65515
6.49217	7.50692	7.20914	7.22064	7.23452	6.38502	6.89617	7.22414	6.24264	6.14387	6.72267	6.35805	5.91931	7.33108	7.38192	6.41105	5.41611	6.62951	6.07467	6.81962	6.5164	6.46727	6.78044	6.50092	5.09455	5.70532	7.01773	6.65184	6.79099	6.62857	6.71451	6.06092	6.87921	6.56596	7.01883	5.9699	6.59153	7.26067	6.6699	5.60224	6.21595	5.96859	6.8277	6.8544	6.39794	6.74739	6.97749	6.15557	6.59933	5.94458
6.41274	6.4559	6.22056	6.62815	7.00069	6.83535	6.17581	6.86565	6.84392	6.40512	6.52997	6.74757	6.69467	7.22835	6.78176	6.86644	5.71757	6.54642	6.34284	6.86104	6.39009	6.64595	6.87566	6.69163	6.51735	6.65417	6.60666	6.07281	6.38281	6.50323	6.31602	5.6968	6.33877	5.98486	4.45179	6.58105	7.04683	6.1352	6.02537	6.81511	6.61122	5.95559	6.01052	6.35396	5.76013	6.62293	6.645	6.28536	6.30474	6.10442
6.6736	7.11385	7.19532	7.03566	6.92196	6.68122	6.51475	6.94721	6.17942	6.25407	6.07352	6.25441	6.76512	7.13926	7.24633	6.86187	6.3778	6.74422	6.83315	5.35085	6.38487	6.68121	6.77204	6.78336	6.61294	6.48013	6.98139	6.79449	6.2745	6.09794	6.85983	6.86453	6.38318	6.31724	6.16887	6.21141	6.92288	6.96617	5.14925	6.79143	7.22407	5.27793	6.46445	6.60455	6.45908	5.63252	6.36067	6.6759	6.48571	6.78212
6.45038	7.27983	7.20254	6.17729	6.16098	6.64043	5.36297	5.97567	6.90456	5.67931	6.79112	6.53099	5.81595	7.21722	7.05926	6.37928	6.24852	5.39348	6.17346	6.67126	6.09525	6.58154	5.78895	6.44539	6.78077	5.93149	6.86779	6.2277	6.81952	5.96099	5.6177	5.84385	6.94105	6.98953	6.7418	5.12033	6.73166	7.17877	6.98622	6.62482	6.85454	6.81974	6.73601	6.70977	5.85209	6.55935	6.59178	5.92699	6.56307	6.42836
7.06043	7.18516	7.05411	7.03661	7.12608	5.94021	7.22106	6.92523	6.02724	6.73437	6.54895	6.41753	6.20265	7.3028	7.07654	6.52036	3.4707	6.37319	6.13719	6.23526	6.59471	6.09708	6.13324	6.80096	6.99088	6.809	7.14983	6.44696	6.88449	6.57499	6.35995	6.53644	6.82603	6.65422	6.44483	6.5726	6.92401	7.14891	6.47401	6.54404	6.37765	5.43472	6.6495	6.41618	6.95536	6.86551	5.90776	6.09376	6.48533	7.0615
6.21597	7.02281	5.92994	6.766	6.83584	6.52646	5.69622	6.85374	6.55024	6.00277	6.43845	6.68259	5.94264	6.98258	6.84588	6.79569	6.46054	6.6974	6.32938	6.8015	6.36575	6.09138	6.03646	6.2894	6.52677	6.68458	6.95676	6.79372	6.95476	6.47572	5.37889	6.31116	6.96731	6.77415	6.86452	6.35419	6.66549	6.96907	6.23097	6.5714	6.8127	6.11234	6.92694	6.48669	5.64624	5.54725	6.79192	6.59036	5.86877	6.74772
6.58505	7.27081	7.00184	6.96524	6.97004	6.6739	6.0272	6.90807	6.5611	5.78453	5.73837	6.62558	6.39015	7.17971	7.31235	6.95786	6.84055	6.96241	6.58562	6.74223	5.85721	6.54931	6.75855	6.71466	6.41304	6.60559	6.88915	6.92886	6.00813	6.45757	5.84955	6.29333	6.79021	6.6528	6.84488	6.67464	6.97252	6.97421	6.74987	5.14632	6.78643	6.40047	6.79469	6.61712	6.82075	6.79596	5.76632	6.58351	6.60907	6.39245
6.49609	7.10518	6.83202	6.33904	7.04369	6.75626	6.96039	5.67687	6.98137	5.97276	6.65883	4.99879	6.85684	7.05727	7.17003	5.70855	6.58512	6.06313	6.10803	6.7888	6.82596	6.65256	6.12966	6.37764	6.07161	6.41723	6.73833	6.85917	6.13771	5.55048	6.70907	6.47305	6.69776	6.18738	6.36517	6.73382	6.83621	6.7367	5.93627	6.62032	6.94905	6.75057	5.39576	6.29888	6.2449	6.71598	5.95618	6.41804	5.79044	6.54751
6.55529	7.20186	6.94471	6.63185	6.68525	7.08887	5.64128	6.18834	6.95858	6.07633	6.77764	5.12817	6.84465	6.79274	7.07635	6.15219	5.9755	5.76468	6.10905	5.83719	7.04756	6.28127	5.9157	6.17581	6.5694	6.65746	6.33587	6.06181	6.70605	7.08744	6.23217	6.57624	7.00514	6.61355	6.06293	6.35055	6.98514	6.08131	6.17704	6.94757	6.65675	6.79132	6.17991	6.55501	6.13423	6.74667	6.2644	5.95414	6.50072	6.67244
7.06415	7.09131	5.66274	6.82533	6.99061	6.92828	5.80209	7.0204	6.83365	6.44105	6.30879	6.33965	7.02696	5.82499	7.25551	7.02291	6.376	6.49198	6.4199	6.35782	6.75085	6.27152	5.73256	5.18419	6.93498	6.29266	6.49935	6.72931	6.49049	6.55199	6.79728	6.76284	7.0832	5.54523	6.3736	6.8874	6.88826	6.66639	5.34728	6.18462	6.66842	6.71383	6.43499	6.566	6.51648	5.77216	4.93123	6.73815	6.79457	6.76869
6.33961	7.2329	7.00929	6.7938	6.55257	6.25114	6.75881	6.90045	5.7163	6.25057	6.00626	6.58441	5.29933	6.68577	7.06384	6.62177	4.72815	6.20322	6.72004	5.81498	6.39869	5.86291	6.19383	6.85649	6.48145	6.4302	6.9961	6.18039	6.03787	5.63759	6.76633	6.85143	6.24281	5.68173	6.16024	7.06235	6.95729	6.82483	6.62812	6.93959	6.69918	5.12875	6.19879	6.89662	6.77292	6.13055	6.0126	6.21062	6.2592	6.05272
6.32663	7.29288	7.27125	7.0769	6.8586	6.16324	6.61741	6.10799	6.81932	6.38051	6.24729	6.35909	5.99065	7.01081	7.25023	6.48032	6.88438	6.07234	6.17072	6.91899	6.35433	4.93069	6.40912	6.12657	6.58677	6.05402	6.70711	6.10355	6.78212	6.64645	5.42269	6.57001	6.07241	6.66497	5.67089	6.11523	6.89091	5.49564	4.64338	6.54502	6.56258	6.61377	6.63544	6.11846	6.91262	6.20025	6.14926	6.42631	6.35223	6.43004
6.82971	7.03763	7.12946	7.0466	7.25654	7.06013	6.97246	6.94859	6.35808	5.53242	6.34916	7.09686	6.6053	7.47581	5.62978	6.27259	6.07834	6.6838	6.5799	6.83172	6.89558	6.01324	6.71812	6.71638	6.77847	6.54517	7.20661	6.56743	5.8991	5.94507	6.56369	6.52097	7.06526	6.54536	5.98276	6.46759	6.68508	7.17582	6.90375	6.67471	5.79521	6.77096	6.55719	6.89375	6.74151	6.19032	6.83312	6.85467	4.25665	6.98349
6.94884	7.11629	6.4048	6.87455	6.60099	6.76837	6.71805	6.86077	6.27623	6.37763	6.39481	6.49514	6.72029	7.17894	6.76808	7.10998	6.78443	6.69872	6.24948	6.15618	6.32845	6.41166	5.87809	6.94672	6.45636	5.2884	6.05963	6.54063	6.30077	7.14021	6.18153	6.86147	6.61941	6.251	6.49173	6.07184	6.80545	7.15188	6.87344	6.6007	6.33823	6.55615	5.87816	6.57511	6.68698	6.83367	6.42974	6.55135	6.43976	6.48969
7.10869	7.50088	7.00007	6.91803	6.99422	6.79103	5.74309	6.64575	5.27513	5.73564	6.46325	6.37604	6.47423	7.25999	7.45166	6.60576	5.34942	5.96925	6.67011	6.7433	6.56764	6.60696	6.91612	6.84885	6.77255	5.89563	6.60835	7.06198	6.77201	6.84805	6.80907	5.47767	6.7924	6.45673	6.61809	6.58315	6.32083	7.26342	6.24468	5.11915	6.79654	6.55793	6.19923	5.24719	6.61063	6.05271	6.48845	6.28707	6.6142	6.35033
6.38693	7.29953	6.94399	6.04395	6.83448	7.00831	6.48862	6.27985	6.58129	6.66585	6.85153	6.19502	6.17609	6.67615	7.30876	6.98224	6.22522	6.16835	6.49023	6.14752	6.86949	5.5726	6.16349	6.83901	6.11538	6.29687	6.85994	6.43204	5.99002	6.1949	6.37365	6.6259	6.88113	6.7433	6.31448	6.68889	7.09115	6.58072	6.07449	6.20575	6.79536	5.61196	6.20253	6.91239	6.92716	5.50734	6.10594	6.22131	6.32997	6.17205
6.23175	7.048	6.48275	6.46189	6.2962	6.74552	6.41231	5.43788	5.87487	6.31214	6.31033	6.81551	6.83461	6.81978	6.88013	6.87866	6.78461	6.44137	6.84152	5.79514	6.85812	6.01049	5.88256	6.60372	6.2301	6.2212	6.42707	6.82021	6.77263	6.58853	6.60502	6.96519	6.97179	6.49981	6.42973	6.02005	6.78754	4.96657	5.18381	6.02637	6.1745	6.2479	6.29175	6.80035	6.79119	6.21175	6.70467	6.43531	6.37913	6.7429
6.73758	7.38184	6.80725	7.0501	6.09974	6.52076	6.04985	6.46841	6.21006	6.84465	6.58811	6.36954	6.82057	7.25695	6.98463	6.7601	6.09808	6.91903	6.97464	6.77408	6.59031	6.36733	5.72053	6.71289	7.07185	6.84185	6.90271	6.82547	6.54909	5.72523	6.74065	6.38974	6.83029	6.87366	7.01465	6.25086	6.75837	6.59021	5.57344	6.8935	6.43353	5.18872	6.28778	6.52807	6.63932	6.10774	6.18947	6.5868	6.43011	6.82018
6.59943	6.86174	6.3688	5.95762	6.58479	6.55924	6.03825	6.96045	6.17494	6.16215	6.8277	6.57567	5.59099	7.07476	5.48169	7.15645	5.63593	5.76506	4.99021	5.81587	6.45068	5.79996	6.51822	6.65201	6.23204	7.02323	7.08088	6.44402	6.45651	6.17885	6.29464	6.09526	6.94445	6.39519	6.49085	6.06525	6.43076	6.21424	6.66929	6.77966	6.90067	6.5335	6.24174	6.76783	6.34919	4.97891	6.69693	6.49883	5.8928	6.37884
6.53931	7.23631	7.11018	6.9948	7.01382	5.79637	6.09049	5.25685	6.56362	6.85072	6.67259	5.96106	5.94885	6.92294	6.96653	7.14239	6.86311	6.10835	6.78917	6.73863	6.75531	6.83655	6.85001	6.742	6.06027	6.01636	6.96631	6.63818	6.25371	6.21523	6.40645	6.92046	6.82509	6.15213	6.2588	5.62241	7.0837	6.24523	6.74195	6.91565	6.59217	5.63056	6.22332	6.90991	6.73115	6.25172	6.38648	6.01958	5.58871	5.8814
6.98587	7.20086	6.78224	7.12827	7.16306	6.1864	6.4947	6.62014	6.18433	6.44237	5.567	5.18343	6.36958	7.07116	6.76945	6.72609	5.14692	4.73834	6.56425	6.2719	6.93627	6.55197	5.47795	6.68365	5.8911	6.45626	6.76068	6.73336	4.65938	6.2956	6.49368	6.63052	6.4257	6.1475	6.57503	5.88023	6.55695	7.11166	6.88262	6.80457	5.33246	6.3208	6.45565	6.72358	6.81757	6.50741	6.74471	6.535	5.25209	6.34273
6.90438	7.35616	6.69857	5.95984	7.03057	6.41754	6.47223	6.65139	6.61906	6.47695	5.78017	6.65919	6.25071	6.80108	6.71687	6.72843	5.80407	6.17483	7.05269	6.51478	6.76069	6.82693	6.60401	6.63661	6.35073	6.49967	6.30976	6.54929	6.77206	6.50453	5.86519	5.93669	6.95306	6.93892	6.69752	6.75517	6.64462	6.36362	6.77271	6.924	6.79352	5.86718	6.14585	6.70602	6.89427	5.77617	6.64618	6.12377	6.36456	6.60292
6.79592	7.12866	6.18569	7.01832	6.58769	6.62449	5.65414	7.12767	6.69144	6.37577	6.24636	6.61264	6.63311	6.73007	7.22378	6.79464	5.98691	6.0391	6.88463	3.74687	5.84125	4.70232	6.56653	6.85492	6.75175	6.64094	6.4288	6.53357	5.7237	6.63321	6.23423	6.79832	7.00544	6.82229	6.72049	6.67357	6.75577	6.90762	7.10033	5.94106	6.20497	6.22547	6.42045	6.7476	6.33589	6.53803	6.43079	5.76562	6.33147	6.53022
7.037	7.20458	6.93527	7.17283	7.05816	6.35468	7.01497	6.43516	6.23722	6.60819	6.62741	6.44767	6.79988	6.69801	6.9218	6.88434	6.3844	6.82299	7.05973	6.26815	6.47639	6.69265	5.76363	5.60311	6.61657	6.47517	6.66683	6.26985	6.96184	6.74597	5.85513	5.88249	6.97619	3.78668	6.72133	6.50542	6.8773	6.39805	6.67161	6.8626	6.61959	6.48165	6.75971	7.17406	6.84676	6.08237	6.85099	6.79724	6.69425	5.39464
6.24141	6.93401	7.11768	6.69414	6.91528	6.70411	6.79606	6.91142	6.35916	5.00808	5.20932	5.74226	6.3152	6.97044	6.882	6.75255	6.20884	6.12678	5.62375	6.65407	6.17255	6.18151	6.48559	6.53156	6.47265	6.4925	6.61924	5.88655	6.60696	7.07345	6.5427	5.84386	6.43975	6.15804	6.81485	6.79379	6.27708	7.12718	6.69117	6.38211	6.66181	6.68658	6.00436	6.65959	6.78985	6.49993	5.90274	6.36342	6.1959	6.84984
6.55226	6.91475	6.74305	5.29822	5.1956	6.56685	6.03885	6.724	6.18674	6.57674	6.37782	6.59148	6.67856	6.90989	6.90167	6.68947	6.09557	6.4333	6.80066	6.69719	6.72509	6.58587	5.87175	6.5137	6.80883	6.11026	6.92351	5.92223	6.13684	6.793	6.0845	6.75492	6.92314	6.66814	6.77779	6.50887	6.35423	6.81775	5.75665	6.69241	6.83349	5.47966	6.48173	6.20704	6.67641	6.82293	6.78254	6.86428	6.50258	6.203
6.653	7.15857	7.08639	6.97692	7.18386	6.75201	6.54627	6.4108	6.33792	6.53925	6.50519	6.62476	5.74669	6.73939	7.03738	7.12633	6.45534	6.45736	5.79183	6.71466	5.17183	6.33166	6.71676	6.99878	6.92528	6.75777	7.05322	6.76867	6.83371	6.82705	6.74952	3.67043	6.3307	4.73144	6.63947	6.72628	6.7355	6.96433	6.81397	6.47076	6.45249	6.62563	6.48583	6.57799	6.26373	6.66864	5.07296	6.6508	6.66497	6.43369
6.42038	7.05794	6.80846	7.01806	7.01713	6.67026	6.84815	6.51585	5.56242	5.96331	5.70117	6.69738	5.82808	7.01187	5.9334	7.1146	6.46802	6.68204	6.96965	6.24142	6.65799	5.89971	5.78391	6.50492	6.24789	4.99734	6.65107	5.64829	5.87825	6.83547	5.33241	6.87075	6.06629	5.64763	6.63368	6.3056	5.62962	6.33872	6.48334	7.01382	6.69085	5.70184	6.85326	5.05126	6.62274	5.01478	6.58241	5.16523	6.80695	6.34754
6.99015	7.58138	7.14983	6.81441	6.97914	5.68004	5.91722	7.02287	6.15387	6.04456	6.49286	6.87126	6.86818	6.47009	7.31858	6.02376	5.43253	6.44109	7.11351	6.14245	6.6129	6.71677	5.47624	6.24985	6.46783	5.20819	6.84274	6.49598	6.1964	6.7555	6.18679	6.60437	7.10385	6.7208	6.46158	6.67553	6.92739	6.68785	6.63756	6.27451	4.97175	6.27725	6.76892	6.04901	5.81836	4.54695	6.10418	6.61158	5.2432	5.19794
5.53354	7.07756	6.83263	7.0108	6.85929	6.63374	6.71055	6.37845	6.49958	6.54858	6.19618	6.10114	7.0349	7.11519	6.54018	6.99066	5.41463	6.14853	6.84472	5.2573	5.81399	6.50411	6.53797	6.24444	6.14138	6.16596	7.10308	6.10472	6.62172	6.71956	6.6274	6.63832	6.56274	5.63951	6.87923	6.85702	6.73112	6.97583	6.27186	6.67228	6.45052	6.47779	5.90317	6.32406	6.59849	6.41805	6.49296	6.72943	5.6743	6.84369
6.48327	7.01993	5.94151	6.17909	6.09299	6.58812	5.96135	6.94219	6.09662	5.83084	6.0646	6.27434	6.49807	7.11294	6.80379	6.8659	6.72794	6.14227	6.84219	6.68823	6.57547	6.48707	6.48044	6.41772	6.30861	6.57866	6.21008	6.1725	6.92676	6.15775	6.57004	6.82625	6.78879	5.3777	6.50428	5.25858	6.73404	6.7301	6.7648	6.8072	6.82566	6.3049	6.1044	6.63732	6.56718	6.51762	6.52666	6.04035	6.80584	6.48109
6.73439	7.01996	6.70044	6.64087	6.85817	6.9856	6.92654	6.88517	6.69386	5.72018	6.54881	6.61784	6.73037	7.22689	6.66176	6.89576	5.65817	6.58816	6.64799	6.52576	6.10959	6.71379	6.77996	6.87129	5.91262	6.06742	7.18569	6.65122	6.78814	6.69628	6.95741	6.90131	6.74374	6.65263	6.76777	6.41665	6.66879	6.24317	6.02803	6.76916	6.7392	6.58276	6.65458	6.2754	6.4379	5.85927	6.30359	6.67189	6.15464	6.5297
6.49356	7.14395	6.50027	6.90675	6.83925	6.41034	6.80823	6.28578	6.78156	6.24791	6.84892	6.45604	6.18186	6.9839	7.02103	6.05262	6.14587	6.13067	7.05832	6.67793	6.90424	5.98814	6.60945	6.7238	6.75279	5.81584	5.6963	6.69647	6.80211	6.97274	6.64236	6.62204	6.59071	6.74968	6.59079	5.66407	6.67488	6.90851	6.82969	6.64545	6.63544	6.50726	6.01867	6.57765	6.51806	6.46086	5.54038	6.49207	6.64175	6.50061
5.38378	7.31175	7.04358	5.83806	6.6977	6.84426	6.98749	6.77554	6.58558	5.81995	6.5458	6.81195	6.34049	7.18305	7.27924	6.99088	6.818	6.81041	6.78308	6.68841	5.39388	4.86061	6.86728	6.58015	6.48419	6.86841	6.88458	6.038	6.56014	6.00623	6.63852	6.66816	6.85678	5.85536	5.40105	5.92909	6.69208	7.05205	6.86989	6.66954	6.79348	6.5046	6.46944	6.91032	6.76537	6.48706	6.54774	6.30568	5.96761	6.62605
5.99711	6.86217	6.47083	6.92801	6.67099	6.85855	6.54687	6.84783	6.66155	6.2711	6.72511	6.83722	6.20247	6.51473	7.30384	6.52474	6.5816	6.50765	6.96225	6.86746	6.79756	6.10953	6.81956	6.39562	6.54959	5.98716	6.07673	6.81441	6.41474	6.34686	6.34503	6.68529	6.47632	5.75781	6.58115	5.85895	6.87101	6.95767	7.06745	4.73233	6.45424	6.64208	6.48134	6.57684	5.97242	6.25067	6.55869	6.5233	6.25014	6.88502
6.07543	7.18728	7.25319	6.96604	6.73278	6.79685	6.51944	6.8	6.718	5.65662	6.79705	6.28998	6.56596	4.9612	6.66668	6.87506	6.14039	4.7014	6.83063	6.04589	6.76221	6.59872	6.26378	6.01577	6.54143	6.51128	6.57738	6.49357	6.46494	5.64533	6.12384	6.37061	6.73114	6.12246	6.19436	6.52316	6.80868	6.94817	6.33648	6.50214	5.73166	6.2832	6.3181	6.37497	6.22589	6.85065	5.48432	6.60349	6.16915	6.22443
6.67771	6.82147	5.71193	6.79822	6.84836	6.60519	7.02191	6.97882	6.73902	5.5086	6.4686	6.76839	6.42826	6.62213	7.08185	6.95159	6.95985	5.5937	5.47389	6.7296	6.55755	6.83281	6.61724	6.28219	6.61616	6.58402	6.60096	6.79664	6.7386	6.81659	6.80122	6.35512	6.56028	5.98345	6.2412	6.83334	6.36993	4.56757	6.12497	6.79445	6.41087	6.09547	6.87431	6.66429	6.51037	5.17326	6.67426	6.74095	5.92422	6.23061
6.62951	7.21856	7.02837	6.98505	7.18658	6.98271	5.97263	5.8567	6.37513	6.42852	6.55335	4.59135	5.48495	6.90484	7.35623	6.38609	6.6869	5.97772	6.52744	6.57574	5.51757	6.69803	6.08167	6.75475	5.63511	6.29071	6.85314	4.50746	6.54897	6.65173	5.08459	6.35471	6.80038	5.94266	6.95509	6.05508	6.53958	7.06321	6.94478	6.80595	7.06091	5.82618	6.65183	6.21977	6.30356	5.79482	6.61101	6.70874	6.52613	6.79538
6.87428	6.96952	6.58254	5.09206	5.65329	6.09619	6.75094	6.81636	6.70642	6.69369	6.0725	6.8116	6.47227	6.74077	6.95598	6.84615	6.78081	6.83867	6.64916	6.05072	5.80241	6.61612	6.37766	6.61284	4.0886	6.59116	6.63963	6.54368	6.6394	6.44082	6.40545	6.72555	6.63748	6.2904	6.16006	6.49405	6.83192	5.58695	6.6564	6.4453	6.6306	6.45366	5.3977	6.99622	6.45306	6.49803	6.36152	5.7984	6.60149	6.06938
6.48012	7.26402	7.18161	7.03949	7.07304	7.06423	6.32309	7.01826	6.43995	6.22983	6.49341	6.0332	6.07845	6.85443	7.09477	6.38608	6.17334	6.69453	6.75677	6.73255	6.93651	5.98937	6.38975	6.53678	6.29576	6.3259	7.03648	6.7517	6.05208	7.02043	5.87516	6.33909	7.01286	6.52462	6.67275	6.51527	6.68482	7.05674	7.15488	6.16509	6.93486	6.11746	6.5687	6.66829	6.69313	6.60932	6.51625	6.1854	6.52511	4.7912
6.13649	6.9813	6.73691	6.95856	6.89285	6.73141	6.57486	6.80682	6.93035	6.10694	5.88347	6.07297	6.49823	6.92528	7.2827	6.85363	6.41289	5.7653	6.4559	6.22258	6.89052	6.22999	6.70523	6.14484	6.58406	6.21752	6.907	6.60679	6.70143	6.97595	6.8291	6.42479	7.05167	6.38559	6.96879	6.29971	6.10965	6.9109	6.68602	6.02665	6.35756	6.61943	5.43061	5.33009	6.57162	6.73339	6.62238	6.45916	5.13781	6.5452
5.92676	6.99346	6.85677	5.89651	5.91964	6.49579	6.50674	7.1013	6.83493	6.36526	6.23596	6.60625	6.38789	7.29808	6.91969	7.13411	6.83436	6.17178	6.84172	6.68799	6.61735	6.72795	7.17174	6.69859	6.77649	5.54127	6.73441	6.4745	6.9266	6.9021	6.77085	6.95089	6.76699	6.17394	6.88683	6.49023	6.85582	6.89155	6.93428	6.11543	6.0186	6.66027	6.1341	6.31952	6.22887	6.74391	7.09497	5.08085	6.83686	6.83751
6.7659	7.47193	7.22883	6.33907	6.96087	6.45065	5.22606	5.9517	6.73572	5.72846	6.70565	6.6608	6.82097	7.22064	7.13403	6.75683	6.18003	5.93563	6.85879	6.67706	6.69351	6.48768	6.89336	6.6221	6.56011	6.13205	6.98229	7.20117	5.99383	6.67705	6.82805	6.21688	6.64123	5.65257	6.1799	5.91366	6.74863	6.40125	6.77283	6.12909	6.45058	6.54145	6.64451	6.31603	5.57006	6.59984	6.95856	6.46727	6.07479	6.10713
6.76878	7.07886	6.82026	7.02696	7.07618	6.73951	6.76356	6.54946	6.44206	6.31889	6.37257	6.20719	6.66749	6.50302	7.19562	5.82239	6.63535	5.69739	6.69536	6.52691	6.97906	6.44418	6.38947	6.37723	5.36378	6.24202	7.0084	7.00098	6.03687	6.67813	6.98113	5.64274	6.1268	6.02536	6.68335	5.91434	6.94306	5.55865	6.2296	7.01664	6.56717	6.08463	6.82468	6.5119	6.41022	6.66452	6.20603	5.3351	6.67717	3.94245
6.50378	7.03187	6.57705	7.02572	6.43893	6.39554	6.41739	6.20929	6.70514	6.70724	6.56058	5.60647	6.75197	6.91424	7.23818	6.82595	5.72144	6.3531	7.02402	6.04151	5.24843	6.13485	6.57458	6.33065	6.32749	5.88972	6.96552	6.75258	4.98527	5.71795	6.69718	6.87733	6.97584	6.74155	6.5883	6.6139	5.43959	6.79043	6.76336	6.40342	6.60699	6.57132	6.82038	4.61579	6.65465	5.75389	6.43675	6.6011	6.51555	5.80368
6.44138	7.20394	6.88355	6.65692	6.89124	6.80816	6.73348	6.66238	6.38174	6.08549	4.55956	6.26591	6.42894	6.82738	6.95323	6.73305	6.48045	6.41997	6.86661	5.74944	6.64652	6.48898	6.6445	6.03805	6.05244	6.59606	6.89006	6.13118	6.42489	6.20199	6.72336	6.63068	5.92642	6.03158	6.70415	6.43503	6.86187	6.70517	6.95765	6.8004	6.17478	5.37366	6.35038	6.6186	5.46027	6.59241	5.95795	6.2156	6.45026	5.96597
6.80457	6.80583	6.84346	7.08221	6.14431	6.34443	6.2723	7.00475	6.40012	5.88169	6.15178	6.58185	6.75569	7.29066	6.98379	6.45824	6.45294	6.19738	6.92604	6.56856	6.42272	6.39481	6.55497	6.65554	5.24669	6.77579	6.47721	5.73615	6.56433	6.67161	6.474	6.33038	6.93211	6.82105	6.97246	6.56063	6.779	6.81794	6.74916	6.47838	6.83177	5.84324	5.99106	6.69737	6.55205	5.66013	5.10109	5.61003	6.36606	6.53774
6.90872	7.02916	7.02562	6.65287	6.77504	6.16209	5.33819	6.61214	6.82244	6.7868	7.02992	6.91233	6.4021	7.05437	6.86959	6.90615	5.9182	5.83464	5.82715	6.39796	6.29049	6.61225	6.64642	6.53312	6.33184	6.63853	7.13897	6.6934	5.54265	6.63195	6.43764	6.50272	6.27805	6.08702	6.71937	6.57261	6.84119	6.76167	5.43907	6.73362	7.02047	5.85807	6.16706	6.64577	6.58933	6.42275	5.98524	6.82665	6.62892	6.50167
6.70569	7.31173	7.36786	6.9167	7.24437	6.40542	4.70948	7.05608	6.45111	6.78437	6.6289	7.18535	6.37518	7.17195	7.45329	6.9418	7.2779	6.95028	6.67871	6.9753	6.44443	6.85314	6.5496	5.92237	5.99636	6.5085	6.80233	6.89964	6.1943	6.59248	6.70367	6.62172	6.63623	6.5727	5.88653	5.85487	6.40842	7.24037	6.75132	6.08301	6.89884	6.20769	6.62288	4.79229	6.24592	6.79629	6.33525	6.71396	6.53763	6.64044
6.24352	6.46389	5.67481	6.81555	6.35957	6.35011	5.66535	6.41466	5.87826	6.46948	6.85525	5.9771	6.69119	6.85587	6.53678	6.83246	6.57802	6.92709	6.44346	6.85204	6.80381	6.31347	5.80115	6.6791	5.98221	6.38132	6.42324	6.731	6.04776	6.60367	5.95536	6.66484	7.01108	6.71327	6.58529	6.4418	6.74131	6.62712	7.0549	6.23205	6.49847	5.11206	6.49299	6.95012	6.30909	6.57386	6.4286	6.34929	6.48368	6.69487
6.26263	5.46873	6.70174	7.04434	6.93047	6.75456	6.6995	6.66238	6.72706	6.01557	6.30563	5.42803	6.67956	6.90105	6.81779	7.08586	6.21513	6.68627	6.51436	5.7224	6.82384	5.93773	5.78219	5.76269	6.902	6.41109	6.6876	6.14928	6.61422	5.86416	6.46314	6.8908	7.10653	6.54503	6.8241	5.53996	6.68359	6.72644	6.70924	6.92016	6.69029	6.45355	5.18406	7.0329	5.51619	6.42029	6.08704	6.55825	6.8774	6.43176
7.04852	7.32686	7.15945	7.04991	6.96325	4.95063	6.2348	6.7673	6.76533	6.74952	6.72146	6.01278	6.30886	7.08915	7.33285	6.62943	6.9478	7.0843	6.98347	6.36046	6.64318	6.78767	5.91689	6.77086	5.48805	7.04534	6.48337	6.67813	6.9907	6.1344	6.9451	6.79495	6.89318	6.41318	6.24568	6.59691	6.59214	7.06061	6.2872	5.79253	6.61817	6.10416	6.54958	5.40739	6.69578	6.35099	6.42659	6.41918	6.2409	7.04807
6.79599	7.12571	6.5868	6.9658	6.90776	7.1209	6.20884	6.00575	6.58629	5.47084	6.74516	6.7915	6.82805	5.88656	7.39918	6.10098	6.58785	6.78221	6.79814	6.39657	6.96951	5.57265	6.23627	6.13472	6.1595	6.57635	6.68888	6.89429	5.67545	6.55725	6.82136	6.52082	6.40303	6.77355	6.85063	6.3109	6.74202	6.17706	4.7618	6.75061	6.53794	6.08529	6.6802	6.80005	6.36814	5.9616	5.22007	5.99508	6.6269	7.09311
6.69682	7.46379	7.0271	6.70365	6.85433	6.9973	6.6019	6.66693	6.96867	6.36552	6.90967	6.53466	6.16143	6.53573	7.48056	6.97154	6.29767	6.66365	6.82887	6.82344	5.85149	6.41561	6.88257	6.44493	6.55198	6.47779	6.19564	5.83705	6.47961	6.67116	6.79982	6.65135	6.99836	6.29486	6.68567	6.51887	6.98676	6.36736	6.89805	6.74777	6.95026	6.43865	6.68181	6.27025	6.78174	5.69469	6.62908	6.17757	5.86602	6.44432
6.39678	6.98469	7.00927	6.95228	6.94361	6.66637	6.64601	6.07967	6.71426	6.51092	6.63111	5.81679	6.33067	6.73498	7.05273	6.57863	5.98493	6.42743	6.89896	6.30971	5.63173	6.23211	6.4156	6.58205	6.87551	6.25688	6.55668	6.77145	6.00147	5.75785	6.73097	6.18559	6.76181	6.67718	6.56324	6.51887	6.42305	6.67523	5.69826	6.71025	6.74979	6.64914	6.70578	6.13333	6.17174	6.67413	6.75632	6.91179	6.34838	6.35587
6.29206	7.1889	7.21484	6.88003	6.87696	6.73773	6.69182	7.08857	6.51007	5.21426	6.78742	6.56461	6.43712	7.36255	6.90367	6.39832	5.96201	6.52494	6.86522	6.53387	6.35236	6.51893	6.49461	6.31733	6.8001	6.65837	7.16725	7.15737	6.15944	6.47721	6.71965	5.71615	6.5756	6.50786	6.4813	6.6071	7.08257	6.80563	6.49864	6.60914	4.58965	6.3028	6.33476	5.43984	5.21279	5.94726	6.25578	6.00932	6.62422	5.99766
6.73823	7.27631	7.29606	6.91994	7.04135	6.01686	7.12493	6.98498	6.41078	5.95824	6.28594	6.39788	6.80942	6.89826	7.42629	6.98574	6.7939	5.50948	6.38922	6.77128	5.8506	6.36173	6.13049	6.6029	6.10832	6.62	5.93957	6.79954	6.65672	6.46613	6.61047	6.77206	6.05434	6.1202	6.68503	7.01908	7.16387	6.82748	6.08679	6.90951	6.73899	6.52259	6.74193	6.47909	6.65289	5.42999	6.55646	6.35666	6.59606	6.38627
5.4724	6.53781	6.9145	6.22896	6.87016	6.46554	6.58217	6.8195	5.62113	6.23302	6.57917	6.66157	5.1799	6.954	6.20429	6.72794	5.60669	6.48436	6.95479	6.09592	6.7219	5.98477	5.90002	5.90277	6.3598	6.96233	5.4516	6.25801	6.38355	5.94455	6.52446	6.75597	6.08133	6.60125	6.16716	4.83592	6.39186	6.26498	6.73649	6.85066	6.28608	6.16889	5.78099	5.91511	6.26748	5.34297	6.54087	6.58826	6.44512	6.06284
6.5458	7.14763	6.96032	6.91599	6.32568	6.62721	6.43999	5.88364	6.87867	6.48095	6.58933	5.96084	5.97039	6.44354	6.97123	6.6209	6.20055	6.43803	5.76977	6.09572	7.06511	6.3382	6.49309	5.41249	6.12494	6.40135	6.87021	6.6824	6.2498	6.97677	5.89423	6.07523	6.64456	6.43986	6.4751	5.06161	6.8854	7.12293	7.10969	6.5548	6.23862	6.63361	6.1132	6.31509	6.37948	6.88126	6.35099	5.97598	6.73481	6.54286
6.46313	7.13035	6.76248	6.90254	7.11848	7.14251	5.74247	6.67045	6.99037	6.67565	6.73305	6.27938	6.45943	6.64927	7.30503	6.95478	5.95814	7.02521	6.87215	6.42133	6.15076	6.26153	6.31742	6.92597	6.93079	6.45382	6.76181	6.53736	6.01728	5.8758	6.16308	6.68729	6.18153	6.48547	6.63596	6.4391	6.70929	6.51622	5.54987	6.74737	6.92213	6.55379	6.59117	6.75527	4.91571	6.71667	6.69671	6.67829	6.57302	6.58576
6.34288	6.46934	6.97512	6.61755	7.03629	6.45911	6.59456	6.81964	5.16322	6.49601	6.4191	6.67954	6.54944	7.02678	6.76274	6.73416	6.07606	6.25014	6.98037	6.85445	6.77525	6.85568	6.81985	6.49666	7.06331	6.93767	6.99938	5.65857	6.16294	6.6423	6.61964	5.53996	5.97161	6.30019	6.83176	6.39085	5.49477	6.44374	4.86756	6.16689	6.63892	6.45542	5.99721	6.92033	6.42794	6.56508	6.82693	6.33549	6.55116	6.53536
6.7001	7.35257	7.04139	6.89752	7.0472	6.59891	6.88754	5.6273	6.35849	5.54461	5.73968	6.41963	6.434	7.1685	7.19835	6.81052	6.68135	6.61582	7.24067	5.6011	6.33196	6.32502	7.08654	7.04675	6.67719	6.17296	6.89135	5.83579	6.78378	6.90167	6.73787	6.50417	6.47939	6.71343	6.90008	6.78377	7.09676	7.08959	6.58174	6.75016	7.12746	6.50314	6.73492	6.5967	5.99414	6.60356	5.95429	6.40961	6.27996	6.66872
6.5461	6.85348	7.09976	6.96816	6.99666	6.54106	6.57636	6.45924	7.00734	5.90177	6.77167	5.66898	6.54937	6.93537	6.96922	6.24883	6.34753	6.2647	5.46692	5.95973	5.54401	6.36255	6.58218	6.69759	6.81286	6.39356	6.91169	7.01451	6.45485	6.63829	6.85823	6.52669	6.85848	6.36866	7.01345	6.69848	6.3848	6.87727	6.94403	6.82392	6.85179	6.33164	6.71423	5.97966	6.67204	5.97946	6.17359	5.55728	6.65727	6.1454
6.70392	6.93176	6.76297	6.96167	6.82475	6.87906	6.41754	7.09393	6.58811	6.38767	5.38845	5.62328	6.64675	6.99401	7.36577	6.76647	6.3708	5.71416	6.91558	6.23402	5.75246	6.71922	6.22974	5.76142	5.98205	6.40472	6.60493	6.13998	6.76586	6.40662	4.44412	6.04339	6.79318	5.71993	6.79121	6.87803	6.54274	6.41597	6.1842	3.42127	6.80153	6.37046	6.3632	6.80314	6.07207	6.49931	6.11173	6.91429	6.78868	6.60248
6.42893	6.89783	5.88914	6.4264	5.56479	6.85053	6.95517	6.82781	6.56662	6.43301	6.55176	6.40818	6.83662	7.00896	7.02671	6.75096	6.20071	6.72079	6.75578	6.42558	6.65644	5.98239	6.54562	6.66088	6.04822	6.59516	7.07059	6.66142	5.24375	6.34485	6.62859	5.74121	5.82966	6.52925	6.88729	6.81149	6.63862	6.47341	6.39423	6.17738	6.40435	6.33091	6.39608	5.64151	6.00663	5.97298	5.5891	6.20496	6.88098	6.12505
5.81725	7.26039	6.86379	6.99405	6.92533	6.37536	7.01079	6.66722	6.35336	6.0681	6.74265	6.85498	6.68385	7.01669	7.11206	6.83816	6.76645	6.64761	6.54409	5.11117	5.87648	6.59656	6.68874	5.90849	6.43769	5.97125	6.94481	6.64819	6.70644	6.57025	6.52597	5.45369	6.82425	5.99111	6.50751	6.56115	6.85885	6.82846	6.4418	6.61924	6.81008	6.39523	6.59482	5.98964	6.42463	6.33873	6.91818	6.79454	6.44537	6.83284
5.65055	7.06537	6.61285	6.61164	6.61634	6.70738	5.95064	6.66463	5.69389	6.88944	6.76135	6.70001	5.45177	6.51625	6.92285	6.68346	5.96426	6.43321	6.79021	6.557	6.40191	6.25805	6.34458	6.70086	6.81343	6.75876	7.11526	5.76148	6.32147	5.71822	6.74522	6.65305	6.59653	6.49505	6.76987	5.59164	6.70821	6.43049	6.61014	6.78475	6.60177	6.52808	6.61033	5.81646	6.72933	6.64356	6.50471	6.06935	6.70755	6.6281
6.31026	7.14824	6.5423	6.64801	6.83339	6.63865	7.00127	6.07761	6.55026	6.51601	6.7657	6.64306	6.14895	7.00533	7.12832	6.63263	6.66715	6.57144	6.16085	6.6025	6.3769	6.44759	6.21852	6.63903	5.55985	5.77716	6.28966	6.45082	6.93	5.84841	6.614	6.56327	6.47303	6.43745	6.80175	6.16231	6.77178	6.02161	6.561	6.68831	6.60763	6.34517	6.63869	6.882	6.72252	6.09151	6.51931	5.701	6.09076	6.52941
6.94849	7.27584	7.02705	7.01074	7.12661	6.92873	6.48416	6.8826	6.33564	6.6429	5.06064	6.71692	6.92647	6.22022	7.12127	6.46727	5.98168	6.25361	6.45777	6.69618	6.97298	6.3025	6.53766	6.47967	6.52786	6.34493	6.68444	6.53196	6.34018	6.202	6.04665	6.82084	6.86235	6.29412	6.37513	6.15464	6.96562	6.69854	6.48334	6.88804	6.56166	6.32843	5.69039	6.72146	6.35848	5.73996	5.57459	6.66633	5.75553	6.39028
6.94593	7.25563	7.11107	6.98422	7.1058	6.75552	6.73758	6.80616	5.46709	5.28549	4.44215	6.79848	6.78014	7.01138	7.51935	6.76724	6.7733	6.72423	7.2126	5.72654	6.4714	6.87411	6.59424	6.73828	6.59351	6.72084	5.8213	6.41301	6.70463	6.82577	5.76538	6.38723	6.92722	6.43437	6.74289	6.78066	6.53695	7.1342	6.95383	6.48453	7.02429	6.77201	5.13197	6.55116	5.79945	6.34416	6.13094	6.32645	7.02338	6.55026
5.98007	7.16556	6.51047	6.75758	6.98459	6.98852	5.36156	7.13801	4.66364	5.63271	6.4267	6.22735	6.5632	6.76825	6.97273	6.38046	6.70529	6.62543	6.12355	6.78601	6.1846	5.47461	5.87633	6.54932	5.74715	6.61286	6.78787	5.85857	6.29618	6.62976	6.58735	6.53303	6.73179	7.01372	7.06903	6.48921	6.75146	6.21193	6.76373	6.20026	6.03898	6.76347	6.32584	6.19111	6.82457	5.88533	5.84027	6.36453	6.4224	5.97485
6.32343	7.02461	6.99588	6.64574	6.69364	6.2794	6.10622	6.37838	6.32451	6.22713	6.68329	6.6533	6.34428	7.09833	6.80304	6.27516	6.56712	5.43942	6.71253	4.85918	5.92869	6.13206	6.55857	6.72245	6.91165	6.477	6.86877	6.32468	5.11353	7.02936	6.66544	5.23998	6.39584	6.3875	6.57402	6.63311	6.75282	6.92052	6.88513	6.66997	6.93087	6.69413	6.70055	6.48871	6.42225	5.91118	6.82146	6.72721	6.37601	6.08673
5.27514	7.1352	6.73895	5.97769	7.03203	7.09909	5.45842	7.15709	5.79192	5.77674	6.65797	6.50959	6.80203	7.2257	6.93683	5.9392	6.88112	6.46345	6.81732	6.14064	6.7132	6.6904	6.43544	6.7052	7.00684	6.90191	7.05117	6.64329	6.5885	6.53232	6.42965	5.57627	6.33535	6.60706	6.87525	6.35054	6.8697	6.85074	6.64351	6.92624	6.07123	6.72963	6.48937	6.74104	6.8028	6.60378	6.80512	6.73599	6.33657	6.06342
5.87225	6.96789	6.02871	6.39784	6.94353	6.37727	6.65627	6.9352	6.46922	6.56299	6.66958	6.48509	6.6825	6.69469	7.2194	7.02221	6.56051	6.61504	6.71692	6.32186	6.86415	5.79398	4.64913	6.57431	6.81091	6.51795	6.75669	6.59776	4.7456	6.10446	6.56497	5.42742	6.55437	6.19935	6.38627	6.68172	6.76684	6.7939	6.82389	6.65769	7.0516	6.30044	6.4803	6.66665	6.67225	6.78845	5.50947	6.1196	6.75919	6.89809
6.02658	6.67398	6.70089	6.48507	6.80099	6.78746	5.9054	6.53529	6.55843	5.6964	6.7188	6.56763	6.04646	6.90089	6.89812	6.8754	6.64126	5.93786	6.82361	6.44933	6.20663	6.76316	6.26537	6.72486	6.27067	6.22362	7.04553	6.71611	6.62915	6.45252	6.04962	6.08302	5.23241	6.65616	6.93257	6.49847	6.57652	6.73615	6.08707	7.04028	6.83054	4.86944	5.93516	6.85554	6.70279	5.57705	6.28721	6.18235	5.82792	6.74715
6.13252	5.60878	6.91619	6.4885	6.4755	6.40035	6.41696	7.19222	6.43244	6.53907	6.21259	6.04681	6.61552	6.85489	6.77134	6.09988	6.48692	6.5908	6.78335	5.8187	6.49317	6.40541	5.523	6.51765	5.47114	6.5683	6.77281	6.40153	6.86899	6.31711	6.50942	7.00678	6.18468	6.40006	6.24052	5.87156	6.50073	6.3553	6.44848	7.02479	6.64845	6.252	6.6468	6.76512	6.53834	6.56924	6.19343	5.8845	6.33476	6.42955
6.77685	7.20549	4.01381	6.92551	6.78931	6.10051	6.62322	6.82846	4.93883	6.63831	5.91741	6.7003	6.29176	6.92756	6.8542	6.67942	6.60514	6.57002	5.88542	6.6424	6.56012	6.59695	6.36299	5.66262	6.98756	6.51398	6.80164	6.75749	6.80767	6.35354	6.54714	6.07037	6.35989	6.67496	5.70434	6.14742	6.80166	6.24701	6.81019	6.70278	6.35371	6.13365	6.57927	6.4584	6.62068	5.82368	5.94271	6.21613	6.05452	6.84857
6.40428	7.2074	7.12969	6.78038	7.02106	6.73015	6.10762	6.95375	6.36837	6.36795	6.69727	5.27463	6.70935	6.86645	6.77448	6.68025	6.13373	5.84173	6.83756	5.84811	6.79376	5.76083	5.07853	6.67835	6.91537	6.95118	7.05074	6.26832	6.79916	6.70411	6.30345	6.55319	6.82867	6.22939	5.78742	6.57295	5.99845	7.00445	6.71889	6.80229	6.81961	5.40419	6.45468	6.57356	6.54745	6.8995	5.64506	5.88435	6.81576	6.72796
5.2157	6.53382	6.18762	6.69116	6.54688	7.02036	6.97516	6.70244	6.41213	5.70428	6.76833	5.31364	6.77028	7.07482	6.97409	6.65373	6.83786	6.72812	6.50646	6.83071	6.73256	5.90774	5.55051	6.31176	6.85875	5.458	6.34289	5.94533	6.62793	5.44885	6.08445	6.79434	5.71267	6.43515	6.57332	6.35107	6.76224	4.57785	6.67589	6.90797	7.03714	6.06617	6.20607	6.01844	5.25843	6.30973	5.82804	6.37166	5.17246	6.59618
5.68519	6.96103	6.49711	6.08772	6.80302	7.02193	6.48721	7.01786	5.8849	6.38157	6.52105	6.88798	6.04623	6.84124	7.03447	5.8722	6.53889	6.54259	5.80583	5.58153	6.59028	5.55204	5.4302	6.32136	6.6732	6.61806	6.74759	6.48657	5.54078	5.94674	6.37288	5.63977	6.46438	5.37498	6.59914	6.50425	6.78444	6.84715	6.87117	6.7498	6.13562	4.71202	6.27345	6.44034	6.462	6.14224	6.11402	6.57074	6.00011	3.48544
6.4171	6.81728	7.06293	6.4954	6.85082	6.58186	6.75675	6.79838	6.30832	3.9351	5.83785	6.95148	6.29297	7.14727	6.90898	6.77413	6.64099	6.84322	5.99904	6.79946	6.50286	6.67193	6.24607	6.50558	6.45156	6.31347	6.75148	6.2175	5.51323	6.78996	6.67689	6.52822	6.44051	6.65683	6.23436	6.93869	5.3811	7.04718	5.68854	6.77379	6.26848	5.5172	6.70448	6.90572	6.24089	6.14541	5.78139	6.28583	6.15852	6.64641
5.10847	7.25502	6.92236	6.81614	7.03056	6.79417	5.97331	6.89394	6.45994	6.0803	6.00308	6.79986	6.48805	7.20193	7.195	6.65928	6.8083	6.47249	6.61347	6.04771	6.42305	6.59003	6.89614	6.88788	7.08962	6.99909	6.62858	6.49689	6.72319	6.24664	6.70612	6.44792	6.83839	6.92017	5.09424	6.83285	6.52695	6.72331	6.56679	6.78132	6.63676	6.28758	6.23908	6.95436	6.59071	6.398	5.86753	5.91873	5.9494	6.4462
6.36415	7.33825	7.11233	6.95625	7.19194	6.8902	6.63178	6.66771	6.65613	6.01314	6.48086	6.85974	6.91444	6.46178	7.28086	6.91747	5.72648	6.72223	6.24783	6.43253	6.61834	6.21142	5.36729	6.42997	6.31752	6.76712	6.88671	6.59047	6.45924	6.30492	6.28846	7.01977	5.2037	6.5517	6.87523	6.29079	7.07932	7.15341	6.65847	6.50524	5.68039	6.20217	6.66758	7.08091	6.74103	6.7381	6.03139	6.66621	6.61977	5.91794
6.38857	6.5984	6.1008	6.95809	5.04298	5.99984	6.75169	6.63805	6.28434	6.50194	6.5404	5.53194	6.2419	7.05758	6.91483	6.10183	5.85992	5.99565	7.06704	6.86244	6.46956	6.27228	6.58605	5.81463	6.57567	6.19444	7.03459	6.65264	6.77436	6.12997	6.6238	6.21903	6.59818	6.76686	6.67714	6.72237	6.49752	6.93218	6.21869	6.1447	5.519	6.61684	6.20893	6.71777	6.50028	6.45535	6.66368	6.73765	6.33818	6.14633
6.8235	7.1816	5.6275	5.67251	5.88878	6.24357	6.19473	7.08293	6.63413	6.39828	6.61035	5.95257	5.52303	7.01194	5.77936	6.57628	6.41212	5.97316	5.33037	6.84	6.75724	6.60332	6.34239	6.53229	7.07176	6.9887	6.81581	6.54685	6.66589	6.57457	6.91905	6.66493	6.97497	6.31995	6.68324	5.19824	6.69198	6.72841	6.92231	5.35416	6.74328	6.48172	6.32952	4.17516	3.71759	6.56972	6.95236	6.66219	6.71789	5.89282
6.62242	6.83491	6.59081	6.70478	6.24867	6.07542	6.8273	7.09715	6.97271	5.90245	6.10341	5.62967	6.3154	6.38894	6.72855	6.80612	6.10273	6.70486	6.58319	6.86744	6.66341	5.34435	6.58985	4.9961	6.50888	6.0204	6.5216	6.68054	6.34446	6.07294	6.27515	6.48006	6.76267	6.03284	6.00717	6.4606	6.87314	6.69683	6.54022	6.90149	6.73773	6.46137	6.63215	6.95044	6.09159	6.48507	5.86018	4.5797	5.83764	6.64104
6.47393	7.10591	6.38817	5.89977	5.51747	5.88335	6.10077	6.80651	6.67673	6.31454	6.1944	5.34554	6.71381	6.9233	7.24368	6.17832	6.45857	6.89695	6.36773	6.19782	6.86678	6.82795	6.54307	6.36343	6.70626	6.14464	7.05575	6.95882	6.26063	6.7566	6.15471	6.40794	6.76118	6.48684	5.51961	6.58855	6.94008	6.96055	6.85007	6.45412	6.2484	5.14291	6.00625	6.82331	6.22397	6.34465	6.86799	6.20061	6.455	5.92945
6.91063	7.02664	6.86608	7.06223	6.70809	6.70639	6.90638	6.73155	7.01104	6.61114	6.84864	6.09958	6.22684	7.27305	6.71512	6.86546	6.75258	6.28825	6.71217	6.92908	6.99187	5.41511	6.49079	6.7505	7.0127	6.87669	7.06309	6.81893	6.41048	6.90589	6.69477	6.08546	6.39134	6.25822	6.98996	6.44874	6.82791	6.97271	6.85748	5.78418	5.5043	6.11366	6.81678	6.4324	5.92771	6.18156	5.67073	6.03308	6.29458	6.22147
6.94542	6.75836	6.08096	6.52459	5.66532	6.61383	6.51115	6.65093	6.11023	6.21834	6.27027	6.25865	6.61198	6.30968	6.6406	6.54711	6.70148	6.86411	5.88354	7.03813	6.59127	6.53245	5.49337	6.53952	6.39371	6.68453	6.71205	5.71918	6.01371	6.4246	6.00658	5.84029	6.41897	6.88025	6.20945	6.37434	5.90251	6.79111	6.81398	7.1652	6.89894	5.92039	6.51299	6.80856	5.79065	6.87187	6.67018	6.01677	6.97352	6.55859
6.73346	7.20345	6.65137	6.18394	6.98223	7.03049	6.42564	6.91456	4.86272	6.01524	6.51919	7.12568	6.3421	7.09119	6.78604	7.10212	6.12599	6.99206	5.9231	6.57773	6.54699	6.40622	6.84803	5.92152	5.70643	6.93488	7.17928	6.86837	6.65556	6.25023	5.88426	6.02597	5.66236	6.34739	6.84407	6.76936	6.30996	6.35222	6.8486	6.71555	6.16596	6.48796	5.89014	6.58648	6.83492	6.05826	6.30062	6.6384	6.90568	6.4967
6.76667	6.75029	6.91623	6.59196	6.84986	5.79519	6.5339	6.84497	6.26182	6.16504	6.66777	6.79554	5.96779	7.15738	6.83839	6.84807	6.3967	6.15801	7.17539	6.65448	6.03122	6.31857	6.79879	6.76966	6.93623	6.23868	6.73828	6.84391	6.99099	5.53184	6.10448	6.68084	7.08355	6.28057	6.1258	6.5545	7.23576	5.85992	6.33279	6.55039	6.38636	5.88031	6.25246	6.16469	6.4765	6.87566	6.1984	6.50047	6.51864	6.15143
6.67533	7.29874	7.02055	6.21101	6.96227	6.15382	6.9619	7.16317	6.69388	6.19528	6.06452	6.48088	5.31942	7.12926	7.41618	6.52519	6.01903	6.60918	7.01716	6.20413	6.54779	6.30348	6.81954	6.58065	6.6902	6.69578	6.96726	6.79849	6.87066	7.11171	6.884	6.10507	6.42121	6.40359	6.61473	6.90601	5.66063	7.23398	5.77523	6.39224	6.67492	6.48227	6.7665	6.88172	6.3699	7.06649	6.78525	6.40742	6.39092	6.56738
7.10755	7.05987	7.04929	6.75252	6.93199	6.89794	6.24077	6.74682	6.54198	6.61942	6.79008	6.80301	6.63455	7.22653	6.37476	6.24645	5.4159	6.37889	6.91789	6.33149	5.44931	6.20385	6.42307	5.9826	6.01813	6.84248	6.92938	6.14255	6.632	6.76773	6.00627	6.13922	6.64037	6.14909	6.83644	6.05433	6.80406	6.76002	6.63911	6.13186	6.54159	6.33572	6.75341	6.82728	6.67808	6.53929	6.22357	5.89632	6.9493	6.80721
6.01443	7.10854	7.03981	6.75213	6.61251	6.36295	6.23302	6.3477	6.03062	6.79568	6.44826	6.59982	5.692	7.3113	5.47157	6.87742	6.5155	6.65534	6.82518	6.54697	5.63831	6.34641	6.51147	6.41868	6.67952	7.01929	7.19722	6.69042	6.46752	5.5072	6.50526	6.77654	6.76378	6.14725	6.25341	6.17444	6.57365	6.8343	6.85425	6.54833	5.23485	6.18805	5.98281	6.44769	6.82789	6.3007	6.83983	4.75063	6.16794	6.59155
5.38827	7.03053	6.73143	7.03307	6.81167	6.04469	6.3616	6.9791	6.43351	6.81464	6.70308	6.92107	6.55634	6.91198	6.77341	6.61116	6.47125	6.20528	6.92073	6.41693	6.00776	6.45848	6.02963	6.54389	6.68664	6.73813	6.79681	6.39578	6.0373	6.42	6.56534	6.49284	5.98273	6.59409	6.58299	6.29489	6.47024	7.01675	6.82393	5.48213	6.61578	6.93939	6.25573	6.90895	6.53632	6.55911	6.41326	6.50251	6.16275	5.86223
6.79251	6.81361	6.85867	6.61387	7.02041	6.81463	5.66219	7.10727	6.8347	6.95388	5.41979	6.40337	6.95752	7.19279	7.20125	6.36563	6.9062	6.5197	6.25892	6.43985	6.69649	6.05952	6.75295	6.91658	5.02244	5.35145	6.89966	6.14786	6.43928	6.65814	6.13119	6.35794	6.75946	6.25973	6.1343	5.42181	6.85152	6.13801	6.31654	6.4477	6.61532	6.17499	6.11591	6.90847	7.13136	6.52077	6.01546	3.91876	5.75927	6.70989
5.70027	6.97245	6.92023	6.66363	6.9313	6.85825	6.24352	6.53988	6.8611	6.4486	6.83967	6.73158	6.78357	7.0182	7.02772	6.80853	6.3913	6.77005	6.5772	6.38894	6.24898	6.19514	5.65904	6.73126	6.11819	5.81148	6.88832	6.64296	6.59327	6.71302	4.91043	5.27706	6.96191	6.60048	6.24684	5.8115	6.53632	7.03881	6.67962	7.04635	6.90866	6.65565	6.56229	6.71226	6.84736	6.54095	6.37666	6.23768	6.71696	6.49161
6.72762	7.16042	7.09158	6.23872	7.2922	7.06809	7.06266	6.69203	6.19326	5.80547	6.15521	6.01165	5.99765	6.80928	6.99117	7.17371	6.53817	6.85378	7.35738	6.86478	6.80061	5.98272	4.78863	6.4103	6.41237	6.53378	6.89408	6.5459	5.81623	6.59145	6.80438	6.24407	5.99615	6.1356	6.95343	5.32645	6.89656	6.75012	6.85509	6.66183	6.79959	6.60402	6.40771	6.74758	6.85556	6.64916	6.51065	6.95804	6.00887	6.74395
6.64795	7.05693	7.04217	6.9301	6.79118	5.91368	6.56841	6.69975	6.37043	5.03534	6.39711	6.90548	7.10244	6.59955	7.13512	6.74591	5.47799	6.83107	7.02033	5.48792	6.69152	6.51528	6.63011	6.18065	6.70097	6.9301	7.10595	5.33478	6.17321	6.05031	6.79355	6.40616	6.87227	5.84256	5.5615	6.21433	6.76455	6.20848	5.42935	6.87342	6.06603	6.34885	6.55826	6.90543	5.93373	4.61001	6.82827	6.64542	6.53585	6.70194
6.59494	7.20209	6.98465	6.85439	7.13049	6.83078	6.67903	6.88515	6.62838	6.00573	6.31321	6.50724	6.76074	6.84957	7.37419	6.10607	6.82122	6.3055	6.86446	6.85583	6.43836	6.33293	6.08191	6.47479	6.49019	6.63719	6.87017	5.95621	6.91152	6.07377	6.48561	6.39114	6.32557	6.25639	5.39946	5.38013	6.58285	6.64391	6.27211	6.70658	5.36378	6.07271	6.17886	6.78519	6.35534	6.61513	5.82275	6.26223	6.55307	5.84433
6.5911	5.91887	6.52075	7.11656	7.13623	6.84066	5.83087	6.70887	6.36317	6.72215	6.08938	6.72447	7.46031	7.50935	6.63073	6.87462	5.72015	6.68894	6.92676	6.40953	6.84953	5.80812	6.40131	6.15601	6.58722	6.26902	7.05248	6.98357	6.36924	6.55081	6.666	6.76609	6.90277	6.67888	6.50013	6.33005	6.33899	6.64474	7.04037	6.44521	6.6083	5.62013	6.60128	6.35741	6.78927	6.19146	5.79577	6.16389	6.30025	6.89014
6.50776	7.08617	6.8939	6.98275	5.58068	5.92757	6.32745	6.64592	6.62364	5.68788	6.57578	6.81531	6.01402	6.74288	6.55444	6.97066	6.46656	6.90046	6.21753	7.02409	6.59708	6.73582	6.73246	6.31291	5.66237	6.53941	6.63905	5.86595	6.38704	6.16187	5.81989	5.3452	6.71247	6.69528	6.53968	6.66722	6.58442	6.76797	6.71536	5.91853	6.51418	6.57197	6.4538	6.05066	6.67822	6.5599	6.05089	6.5643	6.60916	6.22211
6.74789	6.01266	5.83527	6.52844	6.26885	6.57861	6.59352	7.11748	6.37835	6.17825	6.54629	6.45672	6.38618	7.16515	7.02109	6.88875	7.0641	5.45934	6.61683	6.92888	6.88915	6.70811	6.44578	6.88824	6.75723	6.46101	6.74164	6.38575	6.57016	6.925	6.92144	5.75118	6.62908	5.48362	5.71611	6.30623	6.33769	6.86758	6.63273	6.83286	6.95439	5.53756	6.53433	6.96597	7.01112	5.90451	6.59274	6.39624	6.08534	5.26904
6.68539	7.20066	7.16476	6.89078	7.10515	6.10771	6.24397	6.36958	5.85072	6.51501	6.72592	6.22196	6.91159	6.94617	7.40083	6.66319	6.31329	6.9767	7.00001	5.93997	6.64179	6.70613	6.79248	6.28488	6.60996	6.89601	6.90671	6.82892	6.90944	6.29243	5.40667	6.39645	5.74417	6.61357	5.20972	6.57344	6.76104	7.38997	7.22074	6.71467	6.79597	6.6278	6.75734	5.86995	6.12207	6.07763	6.93305	6.15396	5.89671	6.10637
6.74854	7.37356	6.79184	6.64257	7.16102	6.84068	6.6449	6.82549	6.88269	6.65039	6.52841	6.48404	6.63658	7.26519	7.27864	7.20861	6.58153	6.15911	5.78755	6.98142	7.06923	6.13594	7.01606	6.57739	6.67228	4.56872	6.85296	6.45799	6.73372	6.69276	6.49636	6.79498	7.16451	6.79165	6.54784	6.35584	6.53499	6.60488	6.91961	6.80824	6.85489	5.84161	6.38735	6.49161	6.40097	6.72896	6.69063	6.13928	6.57905	5.80378
6.4093	6.19247	6.68228	5.94645	6.67468	5.2487	6.29517	6.73274	6.49796	6.36674	5.66041	6.02811	6.16113	7.10605	6.69826	6.86745	6.40845	6.29987	5.95462	4.84666	6.73279	6.3364	6.93257	6.49617	6.29076	6.79748	7.01029	6.53999	5.91325	5.34364	6.17917	6.36197	3.79837	6.29492	6.4491	6.08641	6.59976	6.80748	6.594	6.64544	5.69378	6.43785	6.37499	6.27292	6.085	5.70644	6.5214	6.01889	6.58273	5.6001
5.27481	6.59146	6.49881	6.85709	6.62241	5.66328	6.64057	6.87929	6.35638	5.93561	5.64099	6.5531	6.77061	7.36851	6.05935	6.8846	6.96232	6.80731	7.08508	6.6555	5.08652	4.77711	4.89355	6.47263	6.95904	7.01142	7.12114	6.91721	6.7303	6.15652	6.35178	5.93353	5.85051	4.8737	6.10812	6.60314	6.35468	6.85999	7.11398	6.62691	6.55274	5.72729	6.98829	7.01603	6.73568	6.60253	5.54957	6.85935	6.57168	6.09542
6.47024	7.25468	7.07718	6.99971	6.67759	6.78107	6.02349	7.08642	6.37949	5.92574	5.10929	5.95434	6.4971	6.82505	7.32028	6.38452	6.14698	6.88805	6.60893	6.94237	6.99567	6.17964	6.84459	7.01874	5.15051	6.92361	7.02863	6.5569	7.02606	6.44459	7.00578	5.73643	6.33261	4.45591	6.41967	6.41484	6.66918	6.6837	6.33522	5.48898	6.02555	6.56957	6.58158	6.94322	6.23754	6.81304	6.72952	6.64651	6.29188	6.26143
6.20094	7.04247	6.11566	6.71886	6.27824	6.79133	6.61969	6.83278	6.6986	6.63951	6.77006	6.7909	6.84072	6.82467	7.1421	6.7988	6.05537	6.24085	6.36381	6.41819	6.57055	6.27072	5.58293	6.68453	6.61884	5.93791	6.25571	5.52935	5.44046	6.6379	6.34139	6.25078	6.88441	5.44574	6.65913	6.51686	6.74769	6.60189	6.96148	6.75541	6.8551	5.87322	5.37633	6.59818	6.69002	6.67028	6.7554	5.75255	6.25425	6.74383
5.8105	7.08246	6.33453	6.81648	6.92982	6.27123	5.61008	6.77098	5.96112	6.65066	6.53416	5.56951	6.9528	6.94377	7.12499	6.9109	6.80194	5.90781	6.9427	6.76222	6.69005	6.20334	6.32891	6.20585	6.27756	6.79767	6.87047	6.31954	6.47045	6.36584	6.67776	6.36175	6.74054	6.73805	6.77078	6.0571	6.28075	6.17532	6.93498	6.32419	5.66168	6.23967	6.65247	6.8339	6.56472	6.41437	6.26426	6.05889	6.55259	6.39319
5.60687	7.12869	6.97067	6.75442	6.64559	6.60485	6.75733	5.60305	6.90358	6.16186	6.57105	6.56286	6.71206	7.20401	6.98653	6.8707	6.47272	6.59086	5.64996	6.14241	6.53431	6.69578	6.16675	6.64681	5.88559	7.03324	6.53812	5.67328	5.83283	6.03165	5.76115	6.86199	6.96259	6.3977	6.70438	6.7177	6.31868	6.42128	6.24806	6.90297	6.78229	6.81455	5.66523	5.88814	6.10978	6.36593	6.59915	5.77807	6.27783	6.87541
6.3862	7.3342	7.022	5.50548	6.38354	5.18947	6.61871	6.59175	6.15649	5.32707	6.04297	5.75108	6.0377	6.91953	7.00471	7.05734	6.57191	6.78011	6.30622	6.70399	6.35352	5.24821	6.50595	6.59416	6.24983	6.20912	5.91212	6.36352	6.26858	6.35945	6.66493	5.6176	6.68494	6.85961	6.41233	6.44079	6.78752	6.63855	6.7885	6.55856	7.16262	6.71089	6.49142	7.15264	6.90866	6.1361	6.32156	6.55791	6.1276	5.47883
6.93302	6.94091	6.02526	4.91306	6.5674	5.57273	5.96954	6.99477	6.67362	6.58705	6.7526	7.08076	6.92433	6.95417	6.81895	7.09482	7.01543	6.89909	6.81657	6.92272	6.51795	5.12699	6.69975	6.56072	6.27324	5.70385	6.94361	6.79944	6.29288	6.51145	6.77681	6.34246	6.56393	6.21592	6.80154	6.71521	7.15318	6.25895	6.95726	6.8423	6.80239	6.99837	6.71334	4.9266	6.62295	6.18584	6.42769	6.91232	6.48266	6.84043
6.88461	7.2083	6.75502	7.00201	6.63515	6.69919	5.93405	6.9637	6.80966	5.75095	5.69	6.36132	6.78955	7.21761	6.98848	6.65328	6.27788	6.40546	6.58245	6.99246	5.51924	5.65972	6.17427	6.47568	6.57609	5.22344	6.94318	6.5387	6.17554	6.35286	6.43959	6.44829	6.61701	6.48915	6.0407	6.52353	6.92755	5.83513	6.66268	4.32771	6.27173	6.10054	6.30123	6.67838	6.55794	6.32005	5.55479	6.34185	6.24233	6.83664
6.42515	7.37411	7.01507	6.93164	6.87639	7.03175	5.9722	4.49561	6.71743	6.48741	5.98811	7.05481	3.83372	7.08023	7.44608	6.40037	6.53096	6.11191	6.41121	4.00864	6.77936	5.59957	6.48045	6.48956	6.68438	6.41026	6.85319	6.3895	6.99673	6.69651	5.63011	6.31382	6.79986	6.31565	6.84585	6.47335	6.40264	6.97585	7.15893	6.61699	7.03665	6.71765	6.60932	5.48641	6.84485	5.64085	5.44195	6.31295	6.30552	6.25377
6.73302	7.07893	6.67932	5.81274	6.81526	6.02311	6.05634	6.62609	6.15137	6.05776	6.40637	6.31578	5.76046	6.4312	7.22153	6.5119	6.53057	6.56384	6.94203	5.37801	6.29224	6.17625	6.40203	6.50766	6.11714	5.77513	6.55158	5.99719	5.962	6.51472	5.95769	6.86177	6.66991	5.90603	5.83962	6.09266	6.91119	6.40984	6.26639	6.2257	5.20914	6.05836	6.52646	7.11026	5.7769	6.52689	5.97888	6.61195	5.68917	6.62758
6.57754	6.96042	5.92476	6.87053	6.95689	6.6077	6.40918	7.00719	6.54251	6.42515	6.25533	6.85222	7.08881	5.76838	7.15438	5.87382	6.34282	6.57923	6.31115	6.7854	6.64224	6.77546	6.51784	5.85446	6.79084	6.88758	5.53156	6.87559	6.72848	6.32121	6.44987	6.63218	7.0729	6.45788	6.25139	6.86934	5.03136	6.95906	6.93473	6.27693	5.9632	6.77656	6.64824	6.79943	6.83153	6.68885	6.48697	6.72373	6.81775	5.99747
6.22689	7.31252	6.76742	6.49278	6.7879	6.28765	6.69539	6.60634	6.53894	6.80152	6.20962	6.18849	7.04454	6.86999	7.38708	5.94679	6.60328	5.16267	6.04954	6.41509	7.08938	6.70578	6.71732	6.74229	6.68393	6.56039	6.74703	6.92801	6.41569	6.35994	5.80308	6.8713	5.6766	6.11449	6.71465	6.57821	6.75427	6.18956	6.89978	6.83097	6.5159	5.36213	6.7398	6.41822	6.09702	6.03665	6.70727	6.52538	6.07667	6.73533
6.40021	6.53903	6.24648	6.43313	6.12598	6.37105	6.94389	7.15094	6.50814	6.29452	6.9222	7.04496	6.71589	7.06028	6.2129	7.14604	6.96199	6.4498	6.94587	6.25846	6.53295	6.28164	6.21521	6.67192	6.25378	6.69735	7.0843	6.60542	6.70572	6.30941	6.02703	5.54508	6.72483	6.52009	6.9019	6.90261	6.3554	6.87461	5.51962	6.41205	5.75381	5.14492	6.50311	6.32573	6.71124	6.4342	5.94489	6.39841	6.81509	6.58737
7.00814	7.18745	7.27878	6.04748	7.05931	6.68562	7.00589	6.71244	6.53319	6.04334	6.58965	6.71457	5.49808	7.0043	7.31036	7.11499	6.77311	5.42919	6.71371	6.16221	6.67291	6.27274	6.53639	6.07968	6.12178	6.71359	7.04972	5.41789	6.89406	5.96256	6.56613	5.82471	6.31222	6.68171	5.33454	6.64713	6.53178	6.35381	5.79635	5.62975	6.29849	6.72751	6.36955	6.81837	6.02104	6.3472	6.75247	6.14697	6.36206	6.592
6.16598	7.21947	7.2254	6.81657	6.76748	6.54372	7.04576	7.08233	6.29495	6.41909	6.50048	6.67622	6.28048	6.47383	6.68469	6.69426	6.0619	6.55785	6.80805	6.38103	6.80279	6.52888	6.95433	6.03164	6.13214	5.96133	4.91166	6.54101	6.58733	6.53647	5.68352	4.70854	6.78938	6.16873	6.93301	6.1166	6.72592	6.76154	6.47888	6.81744	6.99448	4.97752	6.27708	6.98183	6.001	6.69461	5.73284	6.36231	6.33382	6.77373
6.63078	7.1853	7.07189	6.96107	6.30975	6.3877	6.39886	6.87137	6.27504	5.31314	6.42973	6.89824	6.49386	7.11989	7.01182	6.62896	6.57255	6.40533	6.57928	6.14439	6.98809	5.87336	6.76937	6.78756	6.56609	5.9187	6.65893	6.09857	5.03355	6.39034	6.41486	4.64466	6.66223	6.42933	7.04217	6.21555	6.19603	6.84229	6.67587	6.68879	6.81169	6.49376	6.94127	6.23695	6.31435	6.25612	6.51115	6.62998	6.28952	6.7393
6.90653	7.252	6.67798	6.98764	6.92255	6.89051	6.87231	5.22177	5.72839	7.10812	6.67203	5.92099	6.12104	6.79969	7.12999	6.96101	6.61053	6.89067	6.7091	6.77916	6.54987	6.26864	6.88844	6.76516	6.79136	6.02122	6.95036	6.73631	6.03873	4.82803	6.36325	6.46785	6.95133	6.48621	6.87671	6.17453	6.17208	6.08068	6.53358	6.85057	7.09374	5.82261	5.74162	6.7592	6.02746	5.60534	6.44558	6.11294	6.72554	6.63445
5.67202	7.05565	6.90648	6.97353	6.82798	6.4904	5.07846	6.54379	6.5671	6.69479	5.94965	6.61478	6.72801	6.70126	7.09736	7.086	6.56947	6.2575	6.75966	6.33542	5.46693	6.22876	6.7986	5.66949	5.72079	6.73384	6.94859	6.8696	6.87542	6.5877	5.22153	6.75808	6.67693	6.3034	6.6614	6.13566	6.53108	5.97583	6.55424	6.36546	6.88304	6.55911	5.48051	6.16895	6.08463	5.71752	6.19433	6.7872	6.33453	6.88102
6.87911	7.18621	6.49804	6.1861	6.14152	6.95977	6.81628	6.86197	6.363	5.69805	6.21411	6.34625	6.56289	6.97105	7.0516	7.22517	6.48996	6.36811	6.45979	6.12444	6.76913	6.43465	6.72043	5.97977	5.75021	6.52901	7.1035	6.66317	5.90199	5.83459	5.33485	6.29027	6.49088	6.47943	5.93287	6.32593	6.64947	6.22567	6.13185	5.35764	6.27548	6.56341	4.40112	6.83778	5.85692	6.38628	6.54196	6.54792	6.62653	6.72958
6.56913	6.93835	6.39363	6.51647	6.72228	6.72947	5.38311	6.61816	6.67971	6.1317	6.43405	5.92397	6.65333	7.18471	6.83831	6.73717	6.74418	6.17567	6.78928	6.21006	6.2761	6.43421	6.85897	6.42591	6.01418	4.08959	6.87701	6.66913	6.57479	6.65516	6.5379	6.67605	6.79284	4.92969	4.73001	6.28976	6.74433	6.23338	4.70941	6.76699	6.48894	6.44169	6.74946	5.7958	6.82176	6.14023	6.1051	5.61677	5.62829	6.74572
6.74573	7.28047	7.15526	7.087	7.20694	6.6521	6.94605	6.97851	5.05793	6.76791	6.7947	6.61823	6.25422	7.20035	7.22762	6.86483	5.84371	6.17512	6.47568	6.55798	6.06073	6.82033	6.53866	6.1507	6.35025	6.22742	6.56363	6.838	6.78522	6.8242	6.31661	6.63328	7.02593	6.557	6.7683	6.49294	7.02871	6.88419	5.02807	6.2243	6.89934	6.13479	6.73116	6.48195	6.32371	6.13828	6.64392	6.39241	6.88491	6.3088
5.48612	7.0909	6.5926	6.90078	6.98152	6.12178	6.47338	5.37831	6.77374	6.66447	6.57353	6.35132	6.87006	6.8637	7.20569	6.80362	5.69111	6.68307	5.97408	6.19098	6.3853	6.64491	6.65699	6.54085	6.60328	6.27872	6.56597	6.2886	6.62232	6.96226	6.83604	6.51378	6.8296	6.37635	4.34299	5.78664	6.5274	6.32243	5.63725	6.96332	6.76919	6.18357	6.41236	6.48931	6.49688	6.40635	6.64981	6.85397	6.73972	6.5501
6.06535	7.19032	5.68375	6.4828	6.95105	6.62753	5.96704	6.97012	6.36617	6.53026	5.91869	6.26658	5.07183	6.77089	7.1238	7.21732	5.86714	6.53962	6.83034	6.61822	6.67211	6.29799	6.20214	6.79851	6.57396	6.52722	6.46098	6.62933	6.10648	6.90538	6.06935	5.83589	6.1483	6.64228	5.9564	6.40033	6.57764	6.73039	6.41748	6.65147	6.06305	5.99345	6.69633	6.57808	6.69573	5.7895	6.47062	5.37912	6.6803	6.80458
6.66045	6.68818	6.25644	6.83632	6.78371	6.49661	6.41257	6.97881	7.02891	6.4516	6.64569	6.3312	6.51507	7.20755	6.50644	6.93287	6.44935	6.04135	6.70037	7.005	6.88524	6.16174	6.70569	6.48703	6.61787	6.75934	6.93485	6.29252	6.5791	6.63386	6.32634	6.64567	6.82277	5.49318	6.47673	6.19626	6.03662	6.38661	6.892	6.69195	6.48612	5.79312	6.3477	6.6674	6.99409	6.53969	6.60776	6.79183	5.99254	6.00603
6.74751	7.03414	7.00279	6.178	6.84815	6.6462	6.51418	6.74293	7.02143	6.43117	6.62249	5.44604	5.53083	6.5834	7.24395	6.86711	6.78551	6.18918	6.68379	6.29483	6.86942	6.00296	6.72669	6.29329	6.30086	6.32776	6.20588	6.35796	6.67182	6.72801	6.45532	6.61988	7.0293	6.37866	6.04353	5.63356	6.52643	6.02093	6.00944	4.76915	6.92881	5.80762	6.30881	6.11217	5.31252	6.41652	6.55787	6.4096	6.71747	6.78217
6.90563	6.95504	6.63277	6.62395	6.66712	6.00051	6.62236	6.11743	5.46009	6.8238	6.03712	6.24952	6.69508	6.89588	6.73225	6.75811	4.06247	6.60945	6.40834	6.9107	6.99314	6.68926	6.44751	6.13223	5.83611	6.37159	6.90064	6.12463	6.73141	6.73316	5.89518	6.77597	6.71777	6.6026	6.8479	6.48593	6.96714	6.7312	6.77347	6.8192	6.40965	6.4705	6.33717	6.77244	6.23717	6.79051	5.03577	5.76799	6.48333	6.79204
6.53699	7.25896	6.97424	6.73482	7.0401	6.43476	4.91112	5.74052	5.8086	6.22184	5.0431	6.48857	6.70168	7.17473	7.29761	6.89009	6.49539	5.60818	6.5811	5.19044	6.62359	6.4721	6.49522	5.71038	5.51089	6.57115	6.76303	6.02105	6.44149	5.87768	6.61387	6.01922	6.77107	6.41106	6.62458	6.24997	6.75003	6.9223	6.28637	5.76719	6.83958	6.25045	6.18057	6.5528	6.5416	6.49297	6.2057	6.64212	6.58609	6.79734
6.64304	7.34056	6.87116	6.61638	6.92477	6.9847	7.04779	6.18707	6.88845	6.68254	6.3429	6.78657	6.525	4.8766	7.13381	6.84434	6.65545	6.56005	6.40694	5.00338	6.8298	6.6091	6.91582	6.79872	6.18917	7.00104	6.15766	7.08282	6.91717	6.67375	6.05793	6.851	6.49836	6.4116	6.6413	6.21106	6.80498	6.88759	6.0467	6.63762	7.00313	6.65958	6.8047	7.00746	6.67309	6.2877	6.34732	6.30397	6.34514	6.6066
6.79493	7.20387	6.69246	6.40347	6.73584	6.88079	6.88018	6.44271	6.48425	6.10335	6.94634	6.22816	6.92052	6.85973	7.06589	6.26156	6.7117	6.69536	6.5021	6.70654	6.27493	6.76488	6.61678	6.01311	5.61827	6.63773	6.62595	5.40995	6.09671	6.24413	6.41082	6.73223	6.97778	6.64074	6.52671	6.46621	6.2933	7.1094	6.39903	6.51831	6.64064	6.67011	6.0338	6.91334	6.01017	6.65318	6.02724	3.88919	4.51034	6.79908
5.96744	7.02728	6.79937	6.46413	7.07717	6.48962	6.54477	6.77137	6.80913	6.74204	6.25649	6.65852	6.14976	7.37298	6.96195	6.97444	6.65669	6.05849	5.32491	6.47978	6.99789	7.00736	6.62795	5.7823	6.37513	6.35206	6.37445	5.92192	6.6164	5.48891	6.71748	6.68846	5.80159	6.55728	6.83778	5.71867	6.73304	6.78331	6.70148	6.41495	6.8023	6.44622	6.40802	6.82504	6.95033	5.62779	6.25002	6.64685	6.28615	5.44935
7.01461	6.58032	6.59927	5.77727	6.74893	6.81647	6.29247	6.94468	6.06327	6.85239	6.9314	6.85081	7.03494	6.74254	6.65098	6.22734	6.36048	6.27648	6.88288	6.21684	6.86078	4.74463	6.84187	6.13706	6.29087	6.73506	7.19525	5.57505	6.32805	6.55413	6.81229	5.78195	6.71538	6.75986	6.89821	6.0825	6.44968	6.73784	6.18726	6.35732	6.57077	6.08009	6.13302	6.50181	6.39887	6.37418	6.17254	6.77002	5.58215	6.35966
6.16817	7.0683	6.50929	5.78359	6.89946	7.15805	6.89574	6.44667	6.06582	6.39911	5.72453	6.26082	6.56074	6.55712	7.07223	5.90713	6.63201	6.49966	6.6098	6.53479	6.47898	6.82918	6.63219	6.05815	5.32008	6.79834	6.89042	5.31077	6.07301	6.40896	5.33207	5.96553	6.662	6.09729	6.46316	5.85892	6.38432	6.75874	6.79125	5.89528	6.73427	6.01238	6.47453	5.9318	6.81636	5.63857	6.38544	5.58904	5.10342	6.25872
5.88658	7.22388	6.90385	5.91229	6.60908	6.65649	6.42952	6.88995	5.63295	6.53091	4.39813	6.68228	7.07288	7.14555	6.73272	6.98926	6.29541	5.68548	6.94055	6.22282	6.71174	6.44536	6.82834	6.65664	6.50266	6.5382	7.18147	6.81234	6.10643	6.29009	6.39044	6.56359	6.95653	5.2553	6.52043	6.73447	5.7173	6.29972	5.01678	6.78481	6.94931	5.0379	6.42469	6.56219	6.62126	6.65682	6.41113	6.82438	6.45761	6.61136
6.38741	6.93825	6.566	6.67483	6.78881	6.75353	6.18828	6.47143	6.3804	6.48495	6.1014	6.05561	5.87532	6.9321	6.39368	6.93996	6.93557	6.63928	6.10535	6.6061	6.204	6.15486	5.88785	6.1425	6.57232	5.19891	6.12011	6.51763	6.13028	6.51351	6.01251	5.27074	4.5575	6.2616	6.904	6.94316	6.92308	6.74516	5.62905	6.69174	6.81354	6.37852	6.59092	6.31821	5.65851	6.35024	5.50483	6.16636	5.92581	6.50075
6.61901	7.32351	7.16204	6.86111	6.721	6.1446	6.41462	6.66214	5.85922	6.76899	6.71621	5.71339	6.70267	7.19775	7.08838	7.18024	6.68812	5.85064	6.0772	6.67893	3.50987	5.94001	6.90622	5.56985	6.1774	5.46795	6.5868	7.06452	6.91713	6.15136	5.48184	5.7036	6.48133	6.53138	6.70806	6.16426	6.92396	6.77236	7.00564	6.50031	6.38352	6.93897	6.43134	6.82847	6.43614	6.90444	6.90205	6.68868	6.37791	6.8844
5.69745	7.38464	7.34848	7.30579	6.86197	6.82041	5.75595	6.98376	6.27166	6.57725	5.52965	6.53175	6.43815	6.93611	7.37815	6.65872	6.45031	5.99819	6.70212	5.34855	5.93617	6.55366	6.81416	6.68904	6.16642	6.623	6.83592	6.67065	6.51562	6.30583	6.70294	6.67151	7.08117	6.34716	6.15774	6.6327	6.58531	6.97108	6.81955	6.11422	7.03974	5.89764	6.67259	6.44466	5.30664	6.52553	6.41016	6.92362	6.84006	6.22826
5.87783	7.28328	7.28433	6.66779	6.18789	5.74913	6.51901	7.18798	5.73237	6.49981	6.58069	6.82553	6.85785	7.49958	5.90279	5.89633	5.75263	5.73388	6.67818	6.58345	6.63273	5.70431	6.6825	6.47287	6.91772	6.58667	6.22905	6.69311	6.70298	6.28516	6.60677	6.4509	6.73652	6.72233	5.89753	6.82544	6.37939	7.0589	6.80425	6.83439	7.02474	6.6996	6.21634	6.7364	5.95434	6.35493	6.23332	5.82062	6.34885	6.36798
6.63352	7.32368	6.98767	7.03364	7.22479	6.68103	5.64352	6.95437	6.80039	6.23548	6.86383	6.45193	6.75382	7.2138	7.4253	6.64202	6.76227	6.8903	7.04216	6.79648	6.65398	6.62956	6.01225	5.66118	6.06565	6.57479	6.86021	6.66493	6.50757	6.74792	6.45393	7.08639	7.12455	6.5087	3.90069	6.72598	6.6919	6.66081	6.79667	6.68345	7.13848	6.70873	6.2109	6.08702	5.89652	6.79183	6.43469	6.63676	5.99424	6.13505
7.0017	7.39161	7.25688	7.22214	7.10336	7.06088	6.70474	6.7968	6.15816	6.63149	6.2234	6.95939	5.64586	5.35956	7.36543	6.6236	4.67858	6.26624	6.8494	6.14506	6.52493	6.45821	6.28022	6.66105	6.50421	6.50799	6.70964	6.868	6.29686	6.88632	6.48544	6.55228	6.25108	6.54305	5.88963	6.79089	5.66779	6.51059	6.33852	5.73468	6.8731	5.61685	6.01477	6.51914	5.67478	6.74979	5.75252	6.47021	6.62719	6.55874
7.18256	7.00537	6.79573	5.57415	6.85355	5.12419	5.74622	6.78219	6.6246	6.38515	6.05948	6.68687	6.74379	7.24748	7.24475	5.97366	6.25845	6.90869	6.6114	6.2048	6.67793	7.00638	6.55297	6.63084	6.56565	6.79598	7.31434	7.11088	5.59868	7.1079	6.58947	6.88788	6.90814	5.64886	6.0783	7.01228	6.61355	7.358	6.97843	6.65875	5.53688	6.55154	6.6374	5.68014	6.46682	6.43049	6.3112	5.08463	6.81127	6.45682
6.7258	7.08193	6.58334	6.86248	6.58901	6.86285	5.78314	6.88013	6.56196	6.79437	6.55049	6.81712	6.77951	6.37546	6.8554	6.91877	6.14891	6.50636	6.63845	6.59282	6.38918	6.51482	6.63029	6.4996	6.18833	6.56325	6.2896	6.65895	6.47889	5.65578	6.02039	6.25995	6.82164	5.92589	6.59506	5.8367	6.84559	6.44519	6.42542	6.73836	7.03682	4.96238	6.86642	6.55335	6.46324	6.53794	6.95521	6.96914	5.91256	6.55431
6.68092	7.1675	6.261	6.74234	7.07802	6.63767	6.57577	6.68732	7.05445	6.90639	6.74926	5.85179	6.2992	6.99422	7.09957	6.08474	4.00454	6.85098	6.68335	6.21013	6.76479	5.80385	6.47092	6.62253	6.60423	7.05759	7.1686	6.83861	7.08458	6.02966	6.40744	6.67539	6.70739	6.42254	6.24954	6.06845	6.4776	7.06894	6.52878	6.43925	6.93339	5.83815	6.29755	6.3896	5.94162	6.26431	6.439	6.15236	6.39095	7.1505
6.88547	7.29328	6.66762	6.67316	6.77453	6.73032	5.5714	7.00674	6.56741	6.34751	6.47354	4.80014	5.30784	7.19118	7.23535	6.06157	6.12135	6.78237	6.86922	6.1742	6.95866	5.13302	6.90555	6.52903	6.93691	6.82825	7.01847	6.82855	6.51516	6.36616	6.67176	6.59937	6.82657	6.56474	6.43386	6.58267	6.7648	6.81435	6.56057	6.87141	7.08623	6.59259	6.913	6.71267	6.07862	6.27517	5.97733	4.84173	6.69726	6.74388
6.79313	7.06375	6.67323	6.8266	6.93753	6.92907	6.52395	6.2524	6.74134	6.26554	6.42948	5.88433	5.49867	6.47526	6.93605	6.95475	6.89731	6.64188	7.04275	6.29722	6.82257	6.19109	6.9118	6.91623	6.09476	6.56801	7.03122	6.65786	6.24781	6.25965	6.08152	6.4305	5.94067	5.55681	6.84521	6.12844	7.10191	6.77942	6.51733	6.82006	6.99479	6.3091	6.39052	7.009	6.77054	5.62225	6.18582	6.39563	6.67338	6.64904
6.97963	7.14155	7.18643	6.89654	6.97751	6.53522	6.90651	6.87754	5.89364	6.56352	6.55055	5.93198	6.40785	6.83512	7.06805	6.91089	6.7231	6.86981	6.64426	6.03683	6.905	6.6958	5.72347	6.18714	6.5544	6.35624	6.3357	6.81802	5.79471	6.77533	6.62734	6.16425	6.71133	5.63923	5.89377	6.50889	6.45513	6.90865	6.9619	6.36287	6.62206	6.57077	5.44457	6.63509	5.97418	5.87166	4.88862	6.36937	6.38876	6.99516
5.89368	7.17431	6.66793	6.62888	5.81295	6.71909	6.57102	6.52117	6.70969	6.50621	6.03587	6.06565	6.62769	6.48231	7.30765	7.06162	5.54882	6.57996	6.036	6.95322	6.95742	6.35965	5.86257	6.02196	6.58762	6.48846	6.91592	5.54626	6.9585	6.68452	6.2772	6.74008	6.87619	6.65	5.15192	6.3038	6.83271	6.67212	6.46286	6.76978	6.6982	6.85552	6.10295	6.72728	6.69406	6.55254	4.12756	6.08787	6.67616	6.80807
6.47806	6.65365	6.5501	6.36086	6.63457	6.92453	6.26683	6.96037	6.73733	6.66762	6.0166	6.64952	6.93334	6.50598	6.33159	6.76272	6.5431	6.34394	6.58667	6.97587	7.00999	4.90922	6.81099	6.9516	6.79708	6.77247	6.7643	6.71698	5.6657	6.56777	6.83319	6.50478	6.85597	6.32848	5.46964	6.80993	6.30373	5.46132	6.64586	6.73881	6.97015	5.82586	6.33007	6.50383	5.93868	6.49519	6.48867	6.43267	6.32898	6.76026
6.61297	6.98527	6.62159	6.35408	6.90282	6.94287	6.16091	5.96132	7.06382	6.69507	6.51037	6.59402	6.68595	6.94597	6.21948	7.09778	6.91685	6.61289	6.64295	6.87469	6.89147	5.60259	6.6504	4.94786	6.78671	6.71402	6.96701	6.71881	6.8794	7.06854	6.6648	6.61426	6.52857	5.90448	6.16157	6.51856	6.85066	6.33488	6.54026	6.91313	6.31684	5.59666	5.45926	6.66618	6.46585	6.80266	6.89513	6.77927	5.66608	6.3393
6.3394	7.10176	6.44106	6.28438	6.82772	6.52623	5.84769	6.61946	6.36077	6.92553	6.59487	5.92414	6.74887	5.8587	6.64032	6.82994	6.35776	6.83738	6.9161	5.08531	6.34366	6.13206	6.44361	5.86142	5.72588	5.94064	6.92497	6.90091	6.80557	5.82342	5.31987	6.40176	6.59807	6.37106	6.7283	6.29442	6.44925	6.76329	6.90357	6.78606	6.87714	5.7855	5.56954	6.08596	6.07146	6.48658	6.66141	6.58217	4.75516	6.40247
6.04906	7.09115	6.02708	6.94893	6.63148	6.86856	6.90335	6.4308	5.94286	6.09239	6.22873	6.37336	6.81991	5.9826	7.09	6.96524	6.25685	6.54591	6.87922	6.89093	6.97907	6.32241	5.63484	6.45119	6.47965	6.22384	7.08448	6.92166	5.91069	6.33196	6.08179	6.29425	6.47879	6.2856	6.70537	5.38927	6.71012	6.73757	6.46076	6.83736	6.60564	6.06644	6.29082	6.97875	5.55024	5.67204	6.12015	6.31323	5.89277	5.55104
6.16112	7.00505	6.70212	6.28498	6.57954	6.73285	5.80856	7.0336	5.83114	6.2933	6.62177	6.58423	7.08799	6.73265	6.93169	6.31391	4.46037	6.9538	6.26006	5.77251	5.78594	6.73287	6.74513	6.82474	6.38636	6.62632	6.38546	6.4881	6.55064	5.90699	6.53654	6.28671	5.75395	5.43042	6.9921	5.48932	5.71483	5.98857	6.59999	6.79776	6.1513	6.46738	6.02805	6.32814	6.58785	5.89871	6.39583	6.00627	6.50996	6.37437
6.2164	6.83819	6.6402	6.61261	6.49379	6.64858	6.77935	6.85969	6.67803	6.64409	5.86332	6.22119	6.84747	6.8064	6.20937	6.19819	6.44069	6.4163	5.85155	6.36944	6.52866	6.52884	6.37971	6.40663	5.86079	6.01948	7.13087	6.8179	6.07669	6.5624	6.03425	6.20055	6.90221	6.33517	6.75615	6.37066	6.67624	6.03264	6.52285	6.82669	6.68409	6.03307	6.35488	6.64184	6.20054	6.32513	6.69601	6.05068	6.57028	6.9654
6.54613	6.93216	6.51736	6.53201	5.70944	6.64985	6.68045	6.94765	6.53828	5.57843	6.62232	5.16417	6.97818	6.45634	6.78741	6.27826	6.82779	6.6304	6.93541	6.57451	5.74601	6.83892	6.5814	5.60483	6.67897	6.81189	6.62084	6.63069	5.91235	7.0771	6.94675	6.36623	6.44812	6.50683	6.49902	6.04384	5.82646	6.55917	6.60042	7.06251	6.00096	5.83497	6.56872	6.9511	6.79148	6.75804	6.6163	6.58454	6.12164	6.35904
6.38752	6.90881	6.48255	6.801	7.15989	6.9172	6.51783	6.72432	5.75946	5.74223	6.84016	6.62551	6.4868	6.42146	6.33299	6.73717	6.28639	6.23522	6.88674	6.88958	6.44487	6.43955	6.23509	6.92623	6.74965	6.23938	6.42129	4.83721	6.60025	6.47927	6.64551	5.93504	6.71027	6.49715	5.73331	6.51745	6.30053	6.55117	6.8314	6.84609	6.8657	5.91437	5.9035	6.45305	6.6489	6.36925	6.13296	5.28537	6.50342	5.13619
5.68263	6.8545	6.3082	6.70923	5.33324	6.29537	6.18847	6.97472	6.52922	6.46609	5.99938	5.75651	6.32311	6.1619	5.55244	6.63236	6.81518	6.23131	6.58643	6.62051	6.3295	6.44551	6.55256	6.79103	6.51605	5.3417	6.85906	7.16926	6.2028	6.37809	6.60789	5.41154	6.69138	5.91572	6.81937	4.38636	6.35565	6.24453	6.52366	6.46469	4.17774	6.19976	6.70743	6.11982	6.62461	6.59174	6.74758	5.67762	5.42709	6.72449
6.70083	7.07796	5.66885	5.90368	6.75637	6.85559	6.608	7.05758	6.59336	4.96299	6.91692	6.31355	6.69962	6.75087	6.64033	3.73687	6.70026	6.79557	5.54616	6.40381	6.3153	6.05107	5.17538	6.23739	6.57866	6.0849	6.9014	6.84267	6.19284	6.8652	6.4323	5.96934	6.44695	6.08459	6.34451	6.37559	6.87027	6.59597	6.8462	6.24688	6.36868	6.49718	6.46939	6.79985	6.48022	5.8385	5.62546	5.11441	5.68081	6.56067
6.60128	7.34202	6.88128	6.62918	4.19584	6.67862	6.41281	6.93826	5.10676	6.05523	5.78171	6.44135	6.86022	5.56038	7.41974	7.05357	5.51788	6.44591	6.05489	6.45385	6.53921	6.78409	5.96198	5.8005	6.20562	6.94317	6.32581	7.03056	7.09158	6.85002	6.80245	6.80548	6.9631	6.55429	6.68148	6.4284	6.93035	5.93672	6.66871	7.07298	6.94454	6.08952	5.29336	6.1831	5.4658	6.31502	5.35105	6.67032	6.93361	7.06864
5.4246	6.87141	6.79122	6.63457	5.73499	6.75999	5.89539	7.1821	6.89213	4.55647	5.71719	4.38351	6.54811	6.83579	6.27023	6.7908	6.86876	6.4178	7.02672	6.43119	6.78802	5.70702	6.27351	6.38357	6.08077	7.01519	6.73886	6.9313	6.78387	6.36463	6.40968	6.76628	6.2637	6.42956	6.23715	5.44137	6.80952	6.05274	6.87945	6.50553	6.47902	5.9361	6.65409	6.72205	6.55649	6.64111	6.66026	6.43038	6.1857	6.58938
6.70913	7.40212	6.98137	7.13952	6.74911	6.75485	6.52588	6.8002	6.49105	6.24829	6.07975	6.51176	7.06147	6.46147	7.11991	6.0713	6.95583	6.45341	6.76451	6.86343	7.04838	6.53891	6.40312	5.03904	5.99026	6.19958	6.55983	6.55713	6.03422	6.12448	6.99003	6.92488	6.99929	6.74905	6.86625	6.65652	6.95969	6.21138	6.64721	6.4178	6.95515	6.279	6.25631	5.70645	6.30212	6.7002	5.24174	5.8083	6.74064	6.27709
5.49324	7.24167	7.19896	6.91363	5.84175	6.86109	6.8636	7.09975	6.40087	6.44864	6.93972	6.53828	7.06966	6.89494	7.38208	6.78142	6.46297	6.94726	6.96855	4.12885	6.98081	6.22322	6.34696	5.71982	6.74769	6.78772	6.64797	6.96446	6.23483	6.27048	6.50036	6.69615	6.86631	6.13332	5.5509	6.6632	6.68093	6.83413	6.28479	6.74328	7.07616	5.69828	6.49706	6.42498	6.05109	6.25982	6.1984	6.32752	6.34946	7.0044
6.6157	7.07369	6.84189	6.64037	6.62666	5.75069	6.96522	6.92431	6.58882	6.77868	6.59211	6.42695	7.20771	7.17014	7.149	6.73488	6.61891	6.46115	6.82399	6.45804	5.99957	6.64509	5.98353	6.06206	6.34515	6.07657	6.9268	6.22831	6.29639	5.34129	6.24497	5.89764	6.72624	6.5247	6.48812	6.39889	6.5624	7.03149	6.84281	6.84596	6.83719	4.84868	6.68129	5.35412	6.15798	6.51637	6.16601	6.49714	6.22246	5.11462
7.03172	7.33568	7.35479	7.02261	6.40806	6.49505	6.9281	7.28817	6.60644	6.70677	6.59945	6.97288	7.23481	7.16658	7.42325	6.99057	6.32794	6.84733	6.72629	6.05626	5.70255	6.16927	6.19581	6.647	6.06134	6.38284	6.99185	5.50757	6.37156	6.48513	6.51486	6.89561	6.33109	5.55755	5.35982	6.70994	6.84715	6.94897	5.77878	6.68566	6.89108	5.80231	6.50146	6.40146	6.34102	6.47142	6.20132	6.3206	6.43213	6.33738
5.88238	7.27886	7.00852	4.95361	6.64277	6.94563	6.70327	7.00463	6.19428	6.32751	6.78743	6.37941	7.06068	6.43124	7.36476	6.74305	5.8826	6.10128	6.08379	6.41727	6.29578	7.1413	6.1176	6.27697	6.16253	5.76531	6.7401	6.57922	5.81429	6.16684	6.13884	6.76336	5.91629	6.16874	6.73252	6.41585	6.67793	6.92273	6.73232	6.48614	7.02449	6.00095	6.6094	7.05738	6.69271	6.48994	6.33982	6.23036	6.92044	6.98751
6.84829	7.33157	6.79007	6.99064	6.68839	6.87084	6.78116	6.95711	5.72886	6.56767	6.07753	6.47761	7.09235	7.38387	7.28635	6.03482	6.0851	7.15939	7.02652	6.66813	5.98542	6.11994	6.01236	6.33605	6.80275	6.77723	6.12828	6.26892	6.70452	5.21972	7.11278	7.15615	6.5393	6.66235	6.48166	6.2785	6.92121	6.79486	5.24514	6.7694	6.73036	6.27933	6.18089	6.85943	5.27342	5.65696	5.70297	6.80689	5.46618	6.95818
6.48628	6.59607	6.6634	6.3736	6.21465	6.74259	5.65745	6.98157	5.48424	5.71207	6.78735	6.07199	7.1882	6.84018	7.06147	4.45923	6.56415	6.09303	6.9874	6.4892	6.32094	5.96122	6.3114	6.43147	5.83758	6.73927	6.3482	6.51083	6.19892	5.87542	6.81513	6.53055	6.78087	6.2406	6.40413	6.44678	6.53773	6.62506	5.85154	6.6599	6.05602	5.74749	6.49926	6.66677	7.00293	6.22943	6.57977	6.9484	6.66464	5.76236
6.42386	6.38264	6.28698	6.11766	6.76824	7.05486	5.30245	7.11224	6.02224	6.26476	6.6628	6.68701	6.34078	7.14242	6.68585	6.98859	6.69954	6.63823	6.05852	6.13031	5.76742	6.76266	5.95364	5.89917	6.82396	6.28034	6.26569	6.58643	6.65468	6.37679	5.49272	6.86321	6.13104	6.78404	6.57119	6.89121	6.95941	6.62259	6.26235	7.07637	6.84409	6.64906	6.48158	6.08101	5.36672	5.51401	6.37136	6.45884	4.52506	6.71032
6.38111	7.05196	6.85898	6.67921	6.75282	6.85069	6.43776	6.95649	5.63694	6.26811	6.03944	6.28258	6.61078	7.04354	6.79788	6.31222	6.77918	7.05045	6.55625	6.4447	6.68443	6.67222	6.69155	6.62602	6.1795	6.02643	6.64777	6.5199	5.59204	6.9654	5.21202	5.95213	6.356	4.62293	6.41831	5.63206	6.78471	6.87858	6.70149	6.79452	6.69114	5.91981	5.46275	6.60269	6.13631	6.18811	6.63415	6.5804	6.6708	5.54219
6.37331	7.08326	6.85661	6.75134	6.19643	6.71885	6.83999	6.93769	6.80165	6.34958	6.63767	6.14248	6.90716	6.78445	6.99653	6.90866	6.80481	6.40613	6.89632	6.34703	6.74599	6.65085	6.32906	6.11377	6.55268	6.9315	6.74337	5.77119	7.02421	6.61948	6.67503	6.57644	6.83346	5.60648	5.4331	6.40362	6.65963	6.89085	5.62971	6.28955	6.92902	6.06618	6.69588	6.93646	6.55683	6.70514	6.78555	6.45327	5.92412	6.03019
6.138	6.81777	6.81011	7.0114	6.76087	6.43532	6.30275	6.6919	6.53597	5.94454	6.98949	6.18593	5.85892	5.38035	6.93618	6.82088	6.62091	6.56534	6.55818	6.5258	6.54605	6.8818	5.49088	6.66418	6.75751	6.30334	7.2345	6.77385	5.45149	5.31124	6.74195	6.78318	6.85483	3.53857	6.04467	6.75996	6.88788	5.7415	5.74135	6.89358	6.50597	6.10852	6.59631	6.87612	6.99104	6.37683	6.67575	6.10237	5.72563	6.67589
6.88327	7.21457	6.94697	6.31183	7.08979	7.02321	6.9432	6.81719	6.31166	6.14156	6.41078	5.90395	6.51862	6.96174	7.26261	6.98972	5.98565	6.9422	6.51168	6.37128	6.85461	5.2035	6.25873	6.35307	6.61553	5.68562	6.89815	6.52672	5.60667	6.13268	5.42061	6.80833	5.4982	6.29856	6.42591	6.46373	6.57913	6.61181	6.69687	7.14003	7.04211	6.52236	6.74007	6.80181	5.33643	6.29955	6.23959	6.86337	5.93428	6.67285
6.59464	5.38424	6.6984	6.82857	6.29375	6.97511	6.41645	6.33052	6.67213	6.61211	6.55392	6.37352	6.81505	5.91373	6.14706	7.0322	6.84709	6.56071	6.19298	5.46439	4.88673	5.77786	6.79325	6.45231	6.13635	6.35598	6.20867	6.09881	6.54846	6.78892	6.78813	6.49613	7.07412	6.02216	6.91701	6.43529	6.44158	6.45052	6.66583	6.65115	6.06564	6.76642	6.01932	6.23615	6.16218	5.6668	6.68561	4.62189	6.55538	6.435
6.97221	7.55088	7.06209	6.60696	6.42202	6.78907	5.7896	5.70124	6.59826	6.78174	6.27381	6.60553	7.39419	6.48832	7.36042	6.989	6.40133	5.4646	6.89144	6.39909	6.28522	6.76292	6.78421	6.81404	6.80943	5.92153	7.09425	6.03067	6.34869	6.9742	7.17499	6.67228	7.12072	6.71396	6.45662	6.33442	6.79368	6.7215	6.2872	5.24329	5.29685	6.2772	6.41907	6.61812	6.59778	6.71171	5.10668	6.20891	6.98074	6.93348
6.64905	6.99257	6.65598	6.63363	5.95976	7.06431	5.76496	6.11615	6.79929	6.16352	6.21152	6.42734	7.13711	5.59069	7.18132	6.98166	6.6165	6.35339	6.4082	6.52882	6.97544	6.89449	6.47137	6.52996	6.47438	6.48018	6.61842	6.40037	4.29822	6.46053	6.60912	6.41298	6.73807	6.47051	6.66936	6.39403	6.5022	6.54244	6.27462	5.74796	6.75467	6.63238	6.49967	6.94432	6.99229	6.59158	6.82565	5.7828	6.0138	6.68572
6.88187	6.80974	5.51677	6.38267	6.5907	6.6253	6.81025	6.45184	5.69057	5.98011	6.65996	6.07075	6.74541	6.59713	6.76214	6.89998	6.72404	6.89936	6.47865	5.85076	6.40864	5.69784	5.11455	6.84555	6.7396	6.75407	6.82406	5.75901	6.364	6.76834	6.026	6.25809	6.55173	6.7817	6.78902	5.83847	6.34614	6.68023	6.36865	6.7339	6.46765	6.87447	6.68019	5.77628	6.34904	5.46727	5.62476	6.66452	6.52945	6.3587
6.3829	7.07221	5.22383	6.33473	5.60261	6.14435	6.36677	4.91712	6.45275	6.7308	6.57621	5.9397	6.74073	6.29476	6.38752	7.12983	6.71476	6.98324	6.81419	6.45529	6.97392	6.64795	6.24414	6.53388	6.93312	6.02844	6.52347	6.70931	5.96424	6.17238	6.46396	7.02628	6.69196	6.5064	5.99695	6.08463	6.5157	7.01026	6.31571	6.94717	6.82037	6.5048	6.45701	6.35456	6.19766	6.45723	6.44333	5.73568	6.79689	6.42384
6.49153	7.12136	6.80952	6.86685	6.48128	6.00163	6.24171	7.03585	5.65885	6.83239	6.06301	6.18649	5.86148	6.89782	6.20623	6.79967	6.77393	5.86477	6.68732	6.79647	7.09237	5.72658	5.87866	5.76195	6.27801	6.3726	7.01147	5.94866	5.94754	6.48659	6.55536	6.43405	6.90614	5.98291	6.77067	6.61632	6.12045	5.54392	7.09067	6.8495	6.61892	6.53993	6.60288	6.50708	6.66684	5.79177	6.52879	6.81126	5.55266	6.19818
6.84301	7.07716	6.97229	6.65154	4.75575	6.90287	5.28397	6.87171	6.32975	5.92224	6.43842	6.68024	6.57043	6.31735	6.58174	6.70673	6.61223	6.55518	6.91754	5.99767	5.65714	6.24458	5.30459	6.51016	5.75363	6.31717	6.74835	6.2406	5.95807	6.63648	6.52197	6.62467	6.80646	6.49675	6.7193	6.19188	6.79692	6.41916	5.79243	6.79204	6.1356	5.92317	6.55961	6.16697	6.48987	6.61352	5.92849	5.85777	5.94492	6.6084
6.71484	6.72135	5.93603	6.98114	6.83036	7.03486	6.59518	7.01729	6.55565	6.37001	6.24145	6.81822	6.78622	6.8485	6.37868	6.38001	6.1151	6.24261	6.09844	5.7779	5.9776	5.82796	5.97469	6.24377	6.6429	6.43397	6.48177	6.59097	5.8345	6.14966	6.70598	5.54514	6.09606	6.5036	6.88409	6.80232	5.38605	4.816	6.79639	6.56404	6.78248	6.45439	6.10605	6.62141	5.63007	6.22739	6.25271	6.54036	5.81824	6.4692
6.76276	6.97782	6.51393	6.4425	6.47681	6.00258	6.72768	6.50142	6.66114	6.35197	6.79797	6.70199	6.17296	5.19344	6.54883	6.77722	6.30398	5.88566	6.48297	6.3643	6.47728	6.73827	5.89762	5.85458	6.61546	6.27349	6.7375	6.11301	6.68209	6.74664	5.31362	6.52624	4.66399	6.43121	6.09497	6.36535	6.64343	6.87857	6.85762	6.67649	6.52682	5.95815	6.22948	6.62418	6.6156	6.68744	6.41568	6.76208	6.42897	6.37342
6.6784	7.37643	5.65733	6.85752	6.59366	6.8352	5.48439	6.91875	5.77724	5.62716	6.66915	6.97272	6.29237	5.96179	7.13431	6.60486	6.64931	6.99408	6.99435	6.07041	6.60561	6.06767	6.77178	6.57856	5.22125	6.73805	7.01494	5.98629	5.53211	6.60099	5.44106	5.38615	6.51113	6.92364	6.82309	6.47639	6.73311	6.3568	6.42336	6.69617	6.46293	6.81912	6.79676	6.81992	6.30671	6.14332	6.77094	6.75999	5.8127	6.69049
6.68139	6.74106	6.19838	6.89615	6.89973	6.47192	6.53836	6.77345	6.2055	6.7522	6.48229	5.66669	6.57197	6.96633	5.98358	7.22958	7.10367	6.46996	6.55055	6.2415	6.29611	5.85879	6.20289	6.85333	6.73443	6.23697	7.06116	6.78251	6.29707	6.66567	6.58581	6.35638	6.33046	6.91798	6.41438	4.46607	6.60045	6.45722	6.38859	6.57269	6.55811	5.92063	6.56755	6.70474	6.15432	6.74419	6.88954	6.14563	6.19039	5.57033
6.27948	7.0394	7.03849	6.95719	6.1169	7.13138	6.25664	6.87447	6.64409	6.707	6.43503	6.80096	6.0145	6.51698	6.28205	6.92542	6.5163	6.59242	6.76511	5.17448	5.76098	6.85807	6.52196	6.89201	5.19121	6.20323	6.65893	6.25091	5.79506	6.21698	6.87422	6.70257	6.92783	6.31703	6.87202	6.7131	6.99376	6.0776	6.72759	6.83601	7.04658	5.36084	5.71403	6.80983	6.51352	6.8015	6.6916	6.17591	6.14278	6.84927
6.70295	7.04852	6.18676	6.39372	5.76856	6.86828	6.6606	7.025	6.05037	6.81008	6.11366	6.34114	6.53951	6.58115	6.66989	6.98942	6.69705	6.23128	7.02738	6.36544	6.50053	6.56711	6.53854	7.08858	6.34631	6.3341	6.95447	6.61016	6.02235	7.04619	5.63523	6.39422	6.6538	6.04379	6.28388	6.63582	6.30832	6.24231	6.39333	6.77298	6.77708	6.59202	5.55444	6.07293	6.62284	6.20892	6.64872	6.19695	5.78993	6.16085
6.58541	6.86533	6.84257	5.86054	5.85466	6.54523	6.65288	6.59485	6.24455	6.2806	6.59806	6.53161	6.54749	6.5242	6.75094	6.8572	6.48133	5.80701	6.72348	6.34685	6.51299	6.76121	6.59536	6.554	6.64121	5.8076	5.76629	6.23387	6.47151	6.57826	5.35025	6.37941	5.51627	6.39382	6.67919	6.50865	6.65895	6.78743	6.66145	6.97203	6.35922	5.22786	6.46761	5.36595	6.81373	5.87837	6.71799	6.25047	6.76903	6.83744
6.7812	7.34082	6.90702	6.71104	6.6782	5.93719	6.8801	6.25134	6.90663	6.8305	6.66132	6.66406	6.1942	6.81239	7.16465	6.7014	6.67346	5.75895	6.14828	6.7128	6.43202	6.70517	6.29981	6.078	6.61772	6.56978	6.73796	6.66252	6.64065	6.11156	6.14182	6.81749	7.06888	6.31995	6.44988	6.50686	5.75605	6.64075	6.04969	7.0257	6.87482	6.27393	6.78392	6.13986	6.94654	6.62482	5.83622	6.45489	6.37329	5.32323
5.22639	7.23559	7.05275	6.88633	6.86191	6.68241	6.31893	6.34585	6.3993	6.10343	6.13136	5.65326	6.28594	6.62614	7.08938	6.18978	6.55892	6.87362	5.34082	6.53427	6.48975	6.75859	5.47084	5.93957	5.61349	6.61861	6.84927	6.05057	5.48034	6.84863	6.67487	5.94899	6.98753	6.70707	6.67887	6.23894	6.75769	6.30099	5.115	6.94564	6.78709	6.46851	6.00859	6.78715	5.72175	6.39668	6.64692	6.47453	6.30232	6.41588
5.84739	6.94515	6.65354	6.64483	6.4028	5.75738	6.5357	7.2092	6.73441	6.79704	6.83697	6.21753	6.49891	7.12876	6.45553	6.92331	6.76089	6.75173	5.93522	5.79287	6.82891	6.65796	6.12373	6.55967	6.41093	5.68159	6.95475	6.98956	6.46274	6.44103	6.1911	6.86501	6.63815	6.5276	6.83588	5.36476	6.93009	5.53826	6.18915	6.63298	6.54834	6.37837	6.36587	6.79953	6.84536	6.14469	6.42624	6.16361	6.5462	7.04059
5.69091	6.71398	6.24876	6.6645	6.56007	6.44478	6.8036	6.00318	6.53592	5.87922	6.33194	5.99395	6.52249	7.10773	6.73872	6.78119	6.41178	5.77392	6.3041	4.52618	6.65467	6.87368	6.1871	6.60151	6.63433	6.39817	6.46232	6.71096	6.86822	5.37426	6.4663	5.50747	6.42466	6.7226	6.82103	6.34591	6.88246	5.72842	5.35439	6.48068	5.76647	6.60585	6.00648	6.32883	5.90886	5.46129	6.4862	6.11619	6.29975	6.1317
7.09227	6.34154	6.27766	6.1235	6.46728	6.42225	6.81109	6.78454	6.4663	6.22065	6.56584	6.17166	7.00654	7.04179	6.18137	6.91095	6.55211	6.80215	6.11384	7.04042	6.87455	6.09565	6.09197	6.36834	6.40988	6.24453	7.06565	5.3926	7.09361	6.63818	6.37683	6.59856	5.80147	6.62415	6.60773	6.22337	6.46435	6.97091	6.85463	6.50097	5.71447	6.48507	6.24671	6.97097	6.94094	6.43349	6.37578	6.62369	6.43846	5.62071
6.79089	7.24312	6.87798	6.56053	6.88349	6.33494	6.4367	7.05453	6.54496	5.30268	5.78755	6.84989	6.66977	7.12763	7.00765	6.32618	6.03672	6.52027	5.62217	6.28577	6.78791	5.94685	6.66871	6.1105	6.27511	6.38066	6.55015	6.23348	5.87614	6.42333	6.07038	6.49602	6.63416	6.31552	6.06217	6.41044	6.64296	6.88016	6.6913	6.88843	6.33178	6.64043	6.63299	6.75022	5.51054	6.4312	6.37348	5.434	6.47292	5.84662
6.7356	6.82233	6.59441	6.85689	6.86679	6.24371	6.68624	6.59828	6.15859	6.50484	6.87588	6.66384	5.84612	6.11041	6.93527	6.98281	6.81738	5.22376	6.95821	6.3987	6.71003	5.80197	5.38004	6.64368	5.95921	6.39137	6.97145	6.99225	6.67626	6.73995	5.74639	6.232	6.51029	6.47133	6.85637	6.51485	6.18808	7.01916	6.64169	6.84248	6.52489	6.67068	5.65106	6.45229	6.92568	6.29733	5.82891	6.63953	6.96518	6.09994
6.86305	7.17111	6.05311	6.12573	6.94283	6.76996	6.87044	6.41415	5.65442	5.71512	6.42176	6.17433	6.70943	7.16335	6.96244	7.06267	6.19478	6.31184	6.48966	5.95533	6.78324	5.66864	3.89998	5.76386	6.56546	6.32287	7.0637	6.55348	6.39176	6.6908	4.38573	6.45369	6.66753	6.38402	5.25869	6.726	6.20367	6.5129	6.21557	6.77439	6.90919	6.64838	6.28545	6.56611	5.91983	6.34174	6.32306	6.75766	6.06244	5.73541
6.7974	7.27874	6.42074	6.51817	6.13654	6.42418	6.78309	7.11317	6.85089	6.67199	6.10149	6.73943	6.22969	5.36508	7.12056	6.93952	5.94419	6.98734	6.86917	6.45356	6.66729	6.19346	5.07096	5.52281	6.43924	6.50265	6.34895	6.45075	6.56035	6.36725	6.57263	6.62687	6.75693	4.95798	6.81278	6.32883	7.02742	6.61558	6.42767	6.75835	6.79426	7.04905	6.56251	6.36658	6.18268	5.89871	5.22253	6.80328	6.10541	5.90258
6.22169	7.3294	6.73653	6.67295	6.62886	6.81957	6.382	7.00349	6.96125	6.86393	6.64117	6.099	5.45625	6.72692	7.41309	6.91639	6.15826	6.93195	5.91265	6.31872	6.84114	6.67563	6.75469	6.65682	6.62802	6.59559	6.89738	6.59792	4.4842	6.66514	6.46339	6.15821	6.54657	6.07119	6.53412	6.96208	6.89543	6.15701	4.81916	6.61669	6.74885	6.41444	6.11259	6.95824	7.05803	5.0438	6.30957	6.52901	5.83315	4.62594
6.5416	7.14888	6.21166	6.8357	7.16476	6.8199	6.49985	6.81665	5.99229	5.65077	5.19442	6.09989	6.43992	6.84989	6.81906	5.97286	6.59442	5.72602	6.77191	5.33696	6.52325	6.44407	5.86232	6.87034	6.44628	6.08449	6.78914	6.58037	6.4444	6.17925	6.21028	6.0288	6.47584	6.21686	5.90311	6.4318	6.87752	6.51517	5.62543	7.02368	6.38323	5.63851	6.08249	6.38936	6.40088	6.24303	6.38644	6.35905	6.18959	6.89857
6.86804	7.05298	6.78418	6.80388	6.63961	6.78902	6.25739	6.82545	6.02801	5.70073	6.13943	6.83386	6.62643	6.73297	6.14811	6.8842	6.33439	6.66435	6.8535	6.42597	6.37416	5.93473	6.35168	6.06738	6.11366	6.52421	6.83285	6.71029	5.27535	6.58667	6.38903	5.29221	5.48006	6.57284	6.61729	6.46526	6.7004	7.07598	6.94555	6.89909	6.23408	6.74815	6.6261	4.67281	6.0691	5.8381	6.0791	6.66172	5.75195	6.67562
6.18633	7.46744	7.26584	7.07411	6.33369	5.48244	6.82695	6.1014	6.99301	6.53504	5.96348	5.38408	6.76486	7.408	6.89074	7.05417	6.85285	6.63758	6.88327	6.69351	6.57373	6.97305	6.49142	6.56983	6.58699	6.80288	6.35279	6.91426	6.74714	6.61813	6.93254	6.73648	6.87222	6.92312	5.99896	6.3456	6.90409	6.62045	6.65174	6.11395	6.9535	6.03356	6.72678	6.70999	6.62081	6.58743	5.27254	6.72851	5.40686	6.5585
6.26396	7.37417	7.2702	6.74881	6.70847	5.51778	6.28304	6.9932	6.50569	6.15389	5.66999	6.51745	6.94582	6.20013	7.31771	6.92994	6.5989	6.10108	6.74885	6.52057	7.10809	6.83496	6.18453	6.32103	6.23642	5.07886	6.69634	6.68773	6.85224	6.47456	6.71222	6.28735	6.84597	6.44263	7.04076	6.60428	6.44469	6.84243	6.30947	5.39095	7.05587	6.77774	6.86901	6.70875	6.44627	6.18542	6.46073	5.60955	6.69945	5.76474
6.31907	6.95268	7.16062	7.00023	7.03627	6.84015	6.53629	7.01782	5.03873	6.64165	6.46919	6.21627	6.82395	7.29171	6.96614	6.80624	5.96296	6.43061	6.4329	6.85678	6.83834	6.28951	6.22299	5.68408	6.73343	6.90305	7.14169	7.10989	6.71657	6.91159	5.57277	6.41325	6.5301	6.56975	6.34281	6.00645	6.60687	6.79541	6.8158	6.88331	6.92327	5.67616	6.55025	6.60262	6.75107	4.46345	6.76988	5.69215	5.98371	5.90352
7.2727	7.47019	7.23036	6.73069	6.65261	6.90242	6.74604	6.79475	6.19394	5.8156	6.22906	5.51707	6.39267	7.08163	7.60697	6.32907	6.1866	6.95519	7.20146	6.7809	5.32505	6.47386	6.45144	4.98169	6.21927	6.90584	5.43275	6.92738	6.77017	6.76392	6.74014	6.72198	6.86573	6.37382	6.8037	5.75581	6.66145	6.79394	6.79781	6.7483	6.71283	5.8728	6.79549	6.47714	6.89774	6.28107	6.89438	6.73636	6.36826	6.60589
6.71786	7.16289	6.67604	6.49254	5.54361	6.14946	6.4216	6.83751	6.42496	6.32998	6.54727	6.48369	6.35595	5.71642	7.04047	6.67308	6.40316	5.5779	7.02866	6.44534	6.79884	6.00722	6.75785	6.51488	6.54838	6.25301	6.9713	6.60451	6.65592	5.9499	6.43854	6.87738	6.41307	6.57843	6.76476	6.57449	6.62358	5.72653	6.07207	6.62592	6.51377	5.85028	6.06874	6.7775	6.76079	5.95572	6.39136	5.72029	6.28045	6.47586
5.92636	7.36092	7.09465	6.81486	6.9616	6.85461	6.7324	7.18365	6.6682	6.2368	5.75475	6.73156	7.17965	7.39531	7.28841	6.96344	6.37507	5.98264	4.66125	5.66577	6.75242	6.29721	6.78339	6.30399	6.89707	6.36359	6.97501	5.93646	6.58652	6.32365	6.25175	6.5109	6.92964	6.98247	6.4949	6.81786	6.5784	6.81293	6.62043	6.5024	6.98392	6.36223	6.72789	6.25608	6.01108	6.21159	6.71516	6.54771	6.08832	6.84336
6.78702	7.09938	5.68494	6.85381	6.7766	7.02465	6.99635	6.44038	6.48112	6.25756	6.75286	6.74736	5.88548	7.15718	6.92754	6.78785	7.07089	6.44743	6.6919	6.45919	6.56952	6.65495	6.23118	6.6483	6.00431	5.90725	6.62252	6.89682	6.2705	6.66722	6.77518	6.64573	5.52525	6.54103	6.32674	6.26434	6.96199	6.54888	6.73881	6.23214	6.21001	6.78444	5.76933	6.13552	6.11874	6.74578	6.50641	6.16745	6.46239	6.24424
6.247	7.38262	7.0522	6.8405	6.27507	6.37861	6.7613	6.7508	6.46946	6.84853	6.31771	6.33394	6.35969	6.57301	7.37502	5.76953	6.80138	6.86263	7.03918	6.24125	6.4655	6.86293	7.0029	6.67685	6.53058	6.1162	7.01554	6.69868	6.20743	3.65849	6.11342	6.70572	6.84993	6.46751	6.74356	6.72191	6.70094	6.86758	6.47129	6.8424	6.75045	6.62985	6.55394	6.66688	6.79141	6.37625	6.1983	5.21932	6.18775	6.45103
6.24873	7.40222	7.03159	6.42499	6.64095	6.95191	6.50025	7.088	6.15105	6.8764	6.57165	6.41165	7.04534	7.04701	7.28623	7.00698	6.82728	6.75881	4.56037	6.33009	6.4264	6.82942	6.3798	5.98828	6.8014	6.6335	7.13228	6.50597	6.71412	6.38381	6.59797	6.38261	6.77547	6.51801	6.84312	6.60528	6.79107	6.3716	5.78421	5.74973	6.92487	6.91532	6.54745	6.46499	6.7733	6.75542	6.54808	6.71131	5.97682	6.08887
6.7524	7.4212	7.17103	6.97566	6.46553	7.00085	6.70701	6.69182	6.32858	6.3894	6.69697	6.62756	6.21533	6.79148	7.19273	6.30628	6.14896	7.01144	7.03527	6.23503	6.86201	6.35647	6.17512	6.33417	6.80657	6.46565	6.8748	6.34784	6.54742	6.91509	6.08101	6.43676	7.03457	6.0035	5.97815	6.13044	5.20606	6.58203	6.5636	6.69985	6.75161	6.53497	5.74561	6.8862	6.96698	6.62329	6.42094	6.31551	6.50949	6.42384
6.26561	7.25275	6.86043	4.94742	6.64216	6.70008	6.77975	7.04245	6.76862	6.31673	6.59687	7.00423	7.00021	6.86761	7.10715	6.92807	6.14114	6.18396	7.0341	6.64413	6.6678	5.91593	6.74829	5.26774	6.5723	6.70338	6.96649	6.68571	6.34591	6.68717	6.36141	6.03448	6.9443	6.84604	6.34213	6.1081	6.78038	6.26925	6.62584	6.48402	6.56749	6.70605	6.64513	6.68464	6.88711	6.74955	5.89904	5.3784	6.56989	6.64325
6.44331	7.3167	6.76494	6.91028	6.83133	6.98343	6.92259	6.52308	6.46878	6.68116	6.82812	6.98333	6.89608	6.58549	7.15418	6.71013	6.45759	6.9881	6.98087	6.10517	6.82084	6.77741	6.81889	6.64577	6.45466	6.01302	6.85153	6.47704	6.99654	6.3181	5.52836	6.51699	6.49694	6.21137	6.35628	6.07394	6.70201	6.86006	6.83187	6.51478	6.71878	5.23492	6.35911	6.75235	6.49069	6.95725	6.56291	5.66423	5.90041	5.81716
6.97657	7.40331	6.94047	6.13224	7.15243	5.92476	6.49643	7.20154	6.65237	6.46666	7.02483	6.86543	6.65928	7.08134	7.34396	7.1002	6.63812	5.17708	6.61084	6.57559	6.36603	5.54119	5.90977	5.73113	6.83418	6.69073	6.96405	6.16514	5.60128	6.28333	6.16023	6.3526	6.95107	6.36092	5.21454	6.21779	6.71138	5.90412	6.73338	6.65497	7.10561	5.30855	6.46161	6.57129	6.81854	5.48246	6.4376	6.64056	4.13991	6.119
6.54978	7.34969	7.01712	6.68555	7.02942	7.00721	6.83732	5.87267	6.61918	6.67327	7.10091	6.67213	7.02898	7.09324	7.45626	6.84322	6.04506	6.79576	5.15784	5.01075	6.88857	5.93166	6.6509	5.95362	6.76238	6.35379	7.17515	7.03272	6.16383	7.02729	6.39657	6.69597	6.54351	6.03801	6.38141	6.1484	6.86704	7.18973	7.1145	6.12137	6.51863	6.82705	6.2008	6.56136	6.96717	6.48102	6.30796	5.37673	6.45239	5.72793
7.07383	6.2632	6.69353	6.37931	7.00778	6.90779	6.865	7.0908	6.77235	5.91744	6.75423	6.918	6.01093	7.33613	6.91704	7.17757	6.87357	4.53273	6.95103	6.43915	6.11343	6.72873	6.77219	6.24387	6.46007	6.55541	7.18218	7.01322	6.91517	6.9217	6.54893	6.7184	6.47958	6.6237	6.44492	6.31734	6.31132	5.65654	6.86238	6.77745	6.28865	6.96701	6.86115	6.61898	6.81918	6.43865	6.54867	6.52747	6.13603	5.8435
6.98594	6.5053	6.92871	6.23561	7.12642	6.97742	6.07781	7.25272	6.96181	5.12454	6.07882	7.01411	6.23795	7.16538	6.27168	6.50509	6.78172	6.93944	6.86047	6.49226	6.62577	6.38499	6.66189	6.64527	6.37974	6.53057	7.05528	6.80606	5.54359	6.6353	6.44317	6.57006	6.68941	6.66908	7.0447	5.70254	6.51533	6.77179	6.908	6.18291	6.66914	6.23348	6.35655	6.49541	6.16715	6.5129	5.77301	6.54298	6.46354	5.80766
6.37972	7.25568	6.87856	6.68571	6.42952	6.22884	6.66831	7.25399	6.26676	6.02444	6.68184	6.20793	6.35304	7.18278	6.64627	6.73435	6.6342	6.79473	6.74012	6.40609	6.74116	6.6389	6.76331	5.98417	6.37257	3.00389	6.7725	6.65358	6.78125	3.80284	6.50542	6.65833	6.73902	6.82884	6.9093	5.90101	6.62257	6.50455	6.60719	5.247	5.86701	6.15093	6.7635	6.65602	6.69775	6.46001	5.99488	6.52592	5.04331	6.65964
6.19112	7.23168	6.51793	6.76012	7.10131	6.99989	6.89318	7.06641	6.71146	6.36796	6.15448	6.78534	6.50611	7.19316	7.13394	6.98725	6.63772	6.03962	7.01918	6.02572	6.27172	6.26388	6.53483	7.04489	6.89701	6.24402	6.73662	6.45639	6.56084	6.5791	6.54256	6.32327	6.93172	6.60416	6.25893	5.87893	6.83143	6.75435	6.33228	6.061	6.8063	5.79068	5.95101	6.69151	6.47412	6.5253	6.92053	6.7694	5.90018	6.25534
6.97643	7.0759	7.22279	6.96521	6.75872	6.69445	6.28602	6.88464	6.60294	6.31859	6.48663	6.79145	6.57889	7.13331	7.38679	6.81122	6.69393	6.4543	6.73966	6.8394	6.52156	6.5285	6.23	6.24825	6.4239	6.19934	6.92815	7.02196	6.82341	6.23568	7.08942	6.77424	6.52078	5.36534	6.18095	6.19711	6.18788	7.04885	6.6195	6.81623	6.39401	6.86549	6.5754	6.58926	6.7406	5.98242	5.51807	6.39347	6.14069	6.38868
5.91381	7.19561	7.28174	7.00666	6.82859	6.65366	6.5751	6.52102	6.67862	6.90688	6.94258	6.472	6.73537	6.70023	7.14576	7.22711	6.55453	6.7157	6.75553	6.8319	6.74537	6.1018	6.45585	6.70583	6.76012	6.57356	7.14894	5.80523	6.02887	6.56962	6.10476	5.61499	6.36359	6.50864	6.65135	6.17005	6.81491	6.71244	6.6607	6.55754	6.53682	6.92735	5.96319	6.18995	5.5064	6.5397	6.54252	6.36986	6.69529	4.78754
6.49803	7.04187	6.80612	6.86994	6.76113	5.7831	6.70145	6.91044	6.27587	6.54713	6.39228	6.43124	6.86624	6.90365	7.03776	7.16896	6.92501	6.35178	6.70527	6.75924	6.81332	5.99306	6.42708	6.60157	6.4763	6.23022	6.83055	7.10508	6.9356	6.89167	6.34591	6.68281	6.65229	5.84829	6.78623	4.51159	6.39904	7.08737	5.78741	6.69338	6.78279	5.38327	6.37142	6.61229	6.84605	6.81666	6.35754	5.93257	5.9853	6.18874
6.73234	7.33798	6.88546	7.174	7.07352	6.16662	5.88952	7.09425	5.99388	6.36338	6.303	6.4787	6.14702	7.30356	6.39635	7.18591	6.57448	5.4173	6.84372	6.25043	6.23475	6.58653	6.42561	6.39295	6.78555	6.52207	7.2444	6.52525	6.85411	6.57093	6.33783	6.04948	6.84982	6.43835	5.49134	4.90616	6.89761	7.111	6.35859	7.01258	6.64599	6.15049	6.94564	6.95812	6.98687	5.78501	6.91486	6.97282	6.60536	6.8567
7.06227	7.20619	7.07254	7.17491	6.98621	6.75848	7.00355	6.68278	6.93349	6.55611	6.47434	6.94502	7.11423	7.25559	7.08008	6.82578	6.18316	6.22485	6.95537	6.71062	6.20434	6.32532	6.72296	6.89356	6.5992	6.38637	6.91031	6.36486	6.78537	6.92872	5.90214	6.45569	6.83958	6.0761	6.28183	6.60835	6.06162	6.79168	6.50429	6.3709	6.52484	5.61042	5.27431	6.66889	6.28046	6.74021	6.25057	5.93893	5.75149	6.39612
7.18053	7.39788	7.23055	6.73432	7.06888	6.83283	5.77984	6.94488	6.51409	6.1443	6.1652	6.98199	6.57593	7.41361	7.31027	6.81713	6.1177	6.32045	6.86867	6.53132	6.54309	6.5164	6.91914	6.77332	6.70624	6.47278	7.02508	5.81867	6.80774	6.39719	6.13738	6.77611	7.15175	6.35201	6.78487	6.72115	6.89318	7.06962	7.0501	6.61358	7.20003	5.45011	5.44081	5.94956	6.66816	6.13886	6.48382	6.80564	6.2364	6.6895
6.83498	5.71494	7.00973	6.57987	6.87298	6.81323	6.399	7.13113	6.78324	6.30669	6.42525	6.13445	7.08246	7.46447	7.16286	5.45315	6.5078	6.30229	6.31717	5.28472	5.68702	6.38176	6.25462	6.7522	6.78465	6.64865	6.89127	6.42075	6.38538	6.40564	6.20601	6.83599	7.00722	5.13494	6.53033	6.1229	6.25731	7.15657	7.02886	6.02443	7.09724	5.29072	6.41596	5.93868	6.37929	6.07044	5.59285	6.7981	6.53374	6.5262
6.53903	7.49573	7.06386	5.21544	7.07298	6.5784	5.8224	7.2993	6.62959	4.59037	6.73369	6.57111	6.74832	7.45478	6.41924	6.69737	6.9397	6.34513	6.66501	5.87758	6.50018	6.69816	6.59561	6.10247	6.75003	6.48744	7.17371	6.75217	7.07302	6.99075	6.57958	6.72565	6.54884	6.22257	6.45241	6.19894	6.71767	7.17466	6.48241	6.32972	6.5037	6.12708	6.10827	6.61838	6.62265	6.43777	6.22626	6.21037	6.58048	5.8055
6.52604	7.0155	6.83065	6.89819	7.10063	6.65113	6.45497	6.22638	6.59875	6.80248	6.51568	6.80373	6.08815	7.38896	6.1183	6.59532	6.40922	6.31341	6.74547	5.52964	6.5176	6.67173	6.8624	6.87967	6.16641	6.31042	7.18136	6.47873	6.58814	6.46504	6.12809	6.20143	6.03369	6.32466	6.48903	6.65046	6.94972	7.08794	7.12301	6.31186	6.76868	5.84333	6.54979	6.45447	6.92929	6.18767	6.32737	7.00843	6.03706	6.00577
6.91241	6.2143	6.99373	6.94301	6.63997	6.4726	5.44956	6.57585	6.83961	6.09389	6.70019	6.39346	6.25233	7.39546	6.52367	6.60984	6.30047	6.76045	6.94184	5.91917	6.38241	6.39657	6.74835	5.97749	6.91327	6.81999	7.1783	6.80665	6.18683	6.39276	6.63347	6.80235	6.8043	6.44903	6.47562	6.86415	6.73146	7.30122	7.03684	6.031	6.26922	6.47589	6.72508	6.74911	6.60621	6.41599	6.41939	6.55206	6.34211	6.18962
6.69626	6.01044	6.38734	5.35954	5.91144	6.23277	6.70077	6.95087	6.35655	6.20346	6.51154	6.92361	6.96684	7.13931	6.49067	7.20269	6.84646	6.02009	6.72184	6.72917	7.02325	6.48816	6.10917	6.50996	6.9875	6.86963	7.22296	7.11095	6.87412	6.77737	6.63903	6.21027	6.43291	6.98235	6.12013	5.99724	6.70032	7.12112	6.97742	6.40631	6.52705	6.00638	6.5384	6.54172	6.7029	7.17665	6.76131	6.52914	4.37887	6.38718
5.63972	6.55707	6.09106	6.61147	6.80192	6.67487	5.96933	6.82349	6.73302	6.55364	6.58653	6.38653	6.3576	6.21605	6.96465	6.50806	6.62793	6.6259	6.77368	6.6329	6.70327	6.31461	6.30466	5.95657	6.59052	5.77959	4.97187	6.32463	6.7736	6.54714	6.74776	6.38245	5.66533	6.61089	6.72902	6.04573	6.43989	6.62618	6.71452	6.432	6.47421	6.8099	6.16104	6.68323	4.08561	6.19063	6.33232	6.68158	6.02403	6.67282
6.79767	6.81577	6.68906	6.78138	6.71664	5.81366	6.25315	6.71791	6.8438	6.71522	6.43616	5.88949	6.65373	7.26867	7.09826	6.73427	6.76581	6.3397	6.29169	6.47728	6.85498	6.36721	6.92762	6.96726	5.99093	5.3061	7.14668	5.89415	6.61133	6.69275	6.65828	6.4893	6.9273	6.23434	6.47031	6.02904	6.96128	5.40029	6.73981	6.4986	6.39271	6.75554	6.92665	6.53617	6.63284	6.19266	6.7242	6.26252	6.79423	6.52594
6.84212	7.49135	6.56324	7.10715	6.82893	7.02893	6.0306	6.30548	7.01531	5.7683	6.21315	5.86685	7.43793	7.0793	7.3234	6.34328	6.89613	6.67828	6.41765	6.94193	6.5193	6.73307	6.80122	6.06279	5.87356	6.63423	6.99687	6.57891	6.65489	6.38044	6.51095	6.19981	6.8256	5.6305	6.54448	6.59985	6.66868	6.98096	5.26787	6.95253	6.48422	6.10732	6.79929	6.61748	5.80245	6.94528	5.1185	6.71662	6.29229	6.14755
6.73865	7.46117	7.00393	7.12692	6.67963	6.67487	6.91477	6.77252	6.86816	6.72325	5.8981	6.66548	7.13047	7.31906	7.42802	6.318	6.50899	6.74601	6.93369	6.35256	5.48647	5.1878	6.94884	6.52838	6.92631	6.30661	7.33763	6.53054	6.90007	6.02593	6.58107	6.46538	6.75261	6.15668	6.96598	6.81501	5.71893	7.2137	6.54088	5.63754	5.86979	6.49477	6.16249	6.6094	6.0368	6.608	5.85052	6.97545	5.49306	6.91108
6.62098	7.18619	5.5891	5.52091	6.9367	6.88481	5.82137	6.56723	6.65386	6.56942	5.82345	6.43169	6.94679	7.19515	6.94837	5.70595	6.63351	6.33522	6.60227	5.8824	5.81012	3.4524	6.67217	6.46537	6.82076	6.85779	7.09236	6.5252	5.56249	6.85447	6.68699	6.56538	6.43473	6.77908	6.5746	5.83639	6.95881	6.96016	6.66694	5.70232	6.85748	6.24269	5.3047	6.72154	6.6746	5.87969	6.32082	6.74277	6.65454	5.1119
6.86243	7.44737	6.88999	7.02257	7.00221	7.02548	6.90653	6.81489	6.47149	6.97886	6.85688	6.00545	5.95509	7.1238	7.38043	6.84164	6.75872	6.38658	5.29134	6.4677	6.8529	6.81571	6.44071	6.79156	6.77633	6.60938	5.97366	6.68243	6.31372	7.01914	6.99834	6.67694	6.22652	6.13642	7.04031	6.18287	6.64441	6.68481	6.30076	6.86209	6.88048	6.69399	6.18826	7.14085	6.93066	6.95572	6.84618	6.49846	6.41611	6.98116
5.09176	7.26734	7.25338	6.54944	5.98492	6.18758	6.72435	6.89632	5.55837	7.04877	6.60924	5.5118	6.7114	7.14591	6.954	6.89046	7.09407	6.85482	6.8971	6.5062	6.33346	6.68323	7.03209	6.54524	6.48677	6.38751	7.07775	6.65889	6.56871	6.36913	6.7975	6.18844	7.16089	6.8569	6.78271	6.78605	6.22223	7.07474	6.6654	7.06824	6.92579	6.33988	6.6978	6.31347	6.54462	5.8925	6.03324	6.1002	6.19893	6.62608
6.41371	6.36197	6.82961	6.38559	6.48991	5.8684	7.15392	7.03346	5.4098	6.53069	6.65828	6.0581	6.42798	6.74278	6.84808	6.72752	6.80051	6.12377	5.38907	6.20659	6.7376	6.35105	5.77076	6.82964	6.77615	6.68249	6.63724	6.15871	6.63428	6.85744	6.59707	5.86756	6.53498	6.44011	5.60296	6.43466	6.80528	6.45043	6.69531	6.82521	6.96157	6.44807	6.54683	6.48008	5.94595	6.83493	5.28568	5.87431	6.59716	6.44682
5.69953	6.88269	6.96605	7.08499	7.22975	6.81644	7.10189	6.78259	5.94932	6.48201	5.73948	6.92232	5.40154	7.22349	7.08309	6.76094	6.25741	6.74517	7.14965	6.64931	6.43339	6.81676	6.37374	6.60366	7.03235	6.45816	6.96584	6.61965	7.10616	5.75567	6.08048	6.42065	7.18644	6.36925	6.32379	6.42778	7.02717	7.07894	6.89364	6.84324	6.87598	5.07431	6.49565	6.71006	6.68258	5.80468	6.75164	6.60262	6.78434	4.75247
6.92633	6.72421	6.82237	6.61153	7.00817	6.40379	6.61187	6.88058	6.77483	5.97629	6.10489	6.79212	6.25153	7.3288	7.36719	6.32565	6.27777	5.96928	7.10621	4.96911	6.80508	6.80048	6.61444	6.90557	6.69416	5.15236	7.13608	5.31606	6.99372	6.66002	5.42912	6.37861	6.82512	6.13944	5.96976	5.17113	6.29515	6.98152	7.03442	6.93382	6.60135	6.32826	5.23127	5.92211	6.90885	5.96048	6.69549	5.61848	5.40826	6.68253
7.06345	6.89446	6.23565	6.16914	6.74997	6.64222	6.25157	6.9812	6.70131	6.79563	7.01353	6.81391	6.96368	7.07992	6.35729	6.79299	5.55468	6.81751	6.32934	6.85172	6.95642	6.18767	6.20923	6.79916	5.83121	5.99405	7.27892	6.8849	6.50581	5.82397	6.70295	7.02714	6.97268	6.22881	6.22484	6.11345	4.09139	7.21463	7.22675	6.60087	6.69749	6.16414	6.11098	6.7103	7.14294	6.11638	5.46072	5.8067	6.55921	6.38522
6.53363	6.33029	5.9737	5.84832	6.18836	6.17968	6.42413	6.59423	6.44281	6.27336	6.36502	6.23037	6.31084	7.04474	7.32213	4.74178	5.57616	6.32348	6.38922	6.92431	6.66007	6.65352	5.45349	6.10098	5.80101	6.16338	6.53575	6.19579	6.13956	6.38371	6.62352	4.94956	6.50727	6.67587	5.54502	6.39926	6.75516	6.70128	7.00027	6.09427	6.01335	6.49989	6.60664	6.62562	6.41336	6.79494	6.76222	5.91434	6.76927	6.90729
6.5875	6.81145	6.5462	6.69774	7.15421	7.08979	6.17027	6.42066	6.2706	6.75176	5.42833	6.68979	6.10631	7.3296	6.75668	5.03143	6.69274	6.77295	6.97945	6.24961	6.88497	6.47021	6.78483	6.50882	6.38313	6.78574	6.82048	6.95604	6.33091	6.73286	6.80147	6.91385	6.30629	6.26719	6.7864	3.51162	6.87834	6.82282	6.83979	7.01106	6.52945	7.07688	6.57523	6.88179	6.85583	6.77303	6.75129	5.58512	6.26477	5.84706
6.55046	6.45556	7.17265	6.89013	6.79621	6.86108	6.62483	6.90211	6.80267	6.10665	5.93856	6.92484	6.93241	7.07595	6.88578	6.98197	6.01049	6.06823	6.59147	6.7273	6.34386	6.83178	6.27613	5.90685	6.79582	6.1678	6.8062	6.94277	7.04772	6.93128	6.86437	5.89673	6.18701	6.27786	6.82096	6.8182	6.0843	7.15762	6.58438	6.91234	6.56838	6.24812	5.80695	6.09943	5.42127	6.84141	5.09811	5.71111	6.68562	6.9881
6.91221	7.36872	6.67445	6.98286	5.94077	5.91967	5.55017	7.10745	6.01444	6.53135	6.50603	6.49672	6.95422	6.28629	7.03271	6.74422	6.61648	6.56187	6.74958	6.31011	6.92133	6.38818	6.03489	5.91526	6.31437	6.50246	6.94236	5.87305	6.88548	6.25149	6.64941	6.81757	6.62712	6.54294	6.32977	6.77244	6.73326	6.35713	5.62682	6.87422	6.9356	6.15416	6.44658	6.48604	6.69033	6.78552	6.69039	4.71087	6.26141	5.9313
5.03433	7.16075	6.99734	6.30038	7.0945	6.82655	5.10701	6.97998	6.88433	6.26501	6.579	6.38376	6.37704	6.85766	7.43013	6.96777	6.61695	6.80393	6.78414	6.48498	6.61484	6.38026	5.98915	6.27991	6.27616	6.14485	6.75458	6.96589	4.92868	6.70715	6.61719	6.08689	5.87699	6.26704	6.61714	6.69502	6.70141	6.97652	6.74347	7.18754	6.85105	6.89478	5.17157	7.1531	6.05016	6.69161	6.49563	5.69577	6.04124	7.01174
5.61967	7.01254	6.91535	5.00605	6.87792	6.66179	6.37861	6.68984	6.03325	6.70691	6.4502	6.1452	6.73589	7.36908	7.21657	6.0017	6.64602	5.71911	6.22224	6.78874	5.48448	6.67075	6.2375	6.35342	6.82963	6.49878	6.53529	6.78982	6.19778	5.75263	5.64324	6.58444	6.75299	6.5992	6.41549	6.13724	6.46185	7.01506	7.02095	6.44155	5.46793	6.01069	5.84983	6.33328	6.64288	6.0035	6.01473	6.45141	6.35115	6.28558
5.67466	7.12229	6.72471	6.63707	5.88028	6.38107	6.24404	6.18957	5.48835	6.73689	4.17452	6.83272	7.00239	7.17346	6.57564	6.61786	6.00789	6.78709	6.88603	5.549	6.95061	6.09185	5.64965	6.87436	6.89475	7.11025	7.00989	6.63439	6.39853	6.61213	6.7724	6.66152	6.81364	6.4533	6.83279	6.8688	7.19123	5.64803	6.40094	6.65833	6.6512	6.22622	6.13921	6.77462	5.948	5.80128	6.54892	6.285	5.27971	6.31849
6.76776	7.16507	7.04587	6.41269	6.7131	5.72615	5.93146	6.55443	6.73134	6.22186	6.22891	6.9777	6.90066	7.29743	6.09608	6.87468	6.5218	6.17663	6.87506	6.21485	6.62531	6.54078	6.65447	6.85982	7.01766	6.97268	7.09025	6.24812	6.70854	5.36165	6.72957	6.41067	6.65701	6.92128	6.74655	6.40163	6.60815	7.20011	6.86044	6.67183	6.13376	6.54436	4.88425	7.02467	7.03629	6.51083	6.44689	6.28658	6.35147	6.73576
6.87592	7.28683	7.27485	5.96943	6.59344	6.78702	6.00876	6.72018	6.93968	6.84511	6.00927	6.09208	6.95849	7.45006	7.05284	5.7392	6.47121	6.24363	6.70088	6.59662	6.9127	5.34561	6.80819	6.60475	6.81116	6.55915	7.18839	6.73834	7.00348	6.02228	6.97974	6.28056	6.67466	6.00228	6.28185	6.80362	6.50979	7.04555	6.67805	6.36736	6.76433	6.2096	6.89136	6.03784	6.5608	6.33212	6.32187	6.78942	6.75338	6.0455
5.87819	7.44666	7.07394	6.92668	6.70357	6.83721	6.74561	6.91963	6.78246	6.35129	6.37992	6.62884	6.80144	6.96682	7.06293	5.90973	6.91186	6.77258	6.61912	6.68463	6.57328	6.09864	6.57055	6.56452	6.55624	6.17194	6.83538	5.82074	6.84659	6.55754	5.1075	6.22421	7.05624	6.78444	6.85867	6.45347	6.53851	6.3595	6.81963	6.10785	6.8626	6.54102	5.6452	6.01438	6.56276	6.7002	7.15841	6.53937	5.59837	6.76965
6.64275	7.04498	5.33611	6.6762	6.85514	6.39923	6.57593	7.12325	4.4357	6.8344	6.34564	6.19953	7.23672	7.33641	7.0934	6.57356	6.02709	6.79374	6.71307	4.9471	6.57366	6.4336	6.43534	5.84952	6.93988	6.68681	6.73453	5.75437	6.30541	6.58892	6.12383	6.63257	6.43682	6.22716	6.53997	5.65171	6.53908	6.26291	6.53759	6.00216	6.35906	6.22721	6.61942	6.50853	6.7813	5.36123	5.6538	6.37068	6.48717	6.1594
6.23601	7.13591	7.19411	6.1516	6.72228	6.87365	6.37234	5.94755	6.58677	5.9804	5.99864	6.67998	6.64622	7.12943	7.18065	4.78326	6.11878	6.98027	6.15352	6.89951	6.35932	6.13591	6.58595	6.45468	5.30196	5.36393	7.09513	6.26172	6.68946	6.27571	6.75594	6.45197	6.93991	6.75637	6.94663	5.50775	6.72782	6.84258	6.81216	6.86388	6.96565	6.43692	6.64586	6.04478	6.42447	6.43393	6.4864	6.48532	6.88008	5.68829
6.42709	7.24227	6.95495	6.80534	6.96498	6.85419	6.29843	6.80198	6.96949	6.11969	6.69739	6.77098	6.78012	7.11099	6.73426	6.71886	5.59448	6.16989	6.73845	6.2279	6.907	6.49722	5.91342	6.19747	6.86456	6.34817	6.7545	6.38662	6.05062	5.53047	6.14432	6.75454	6.89541	6.84506	6.08452	5.50119	6.90321	6.86485	6.46029	7.0746	6.76782	6.67918	5.74903	6.91052	6.77184	6.68209	6.7046	6.14877	6.78519	6.74674
6.69232	7.34318	7.27688	5.01762	6.86156	7.07347	5.76118	7.01875	6.40525	6.56847	6.2702	6.68844	5.72262	6.30372	7.32516	6.96963	6.71422	4.92267	6.39851	6.40178	7.11734	4.35748	5.74225	6.54833	6.39163	6.22567	6.67596	6.80077	6.2193	6.54567	5.98169	6.80371	6.21496	6.14664	6.69249	6.57192	6.76163	6.58769	6.5086	6.17121	6.78574	6.25266	6.27905	6.64323	6.52749	5.36174	6.15467	6.48619	6.29641	6.23914
6.67824	7.4982	7.33989	6.97771	7.08852	7.06612	6.33749	6.78927	6.05161	6.41142	5.49112	6.73496	6.158	7.05091	7.5008	6.73165	6.74013	6.93592	6.38715	6.84047	5.9376	6.33062	6.76754	6.48414	6.89804	6.28034	7.13035	6.94745	7.13692	6.72929	6.59448	6.6018	7.25387	6.58507	6.18699	6.57278	6.6555	7.38088	6.18302	6.18253	6.81886	6.57801	6.01838	6.28889	6.40285	6.142	6.50516	6.77356	6.53301	5.71352
5.69266	6.6556	7.16486	7.1116	7.09982	7.01637	6.50245	6.99356	6.6847	6.61998	6.37059	6.89132	7.12252	7.3683	6.9611	6.19683	5.40861	6.99632	7.07893	5.97187	6.13688	6.24633	6.94126	5.20818	6.63133	5.11444	7.17643	6.15722	6.36436	6.62871	6.2374	6.56532	6.06592	6.42183	5.91382	6.38093	6.42084	7.04341	6.74522	6.08218	6.63814	6.87877	6.45023	6.54007	6.90471	6.59045	5.13933	6.74504	6.2239	6.49829
6.32183	7.36112	7.28288	6.68608	4.78163	6.69997	5.70774	6.89768	6.93537	6.02119	6.49457	6.24485	6.50051	6.80107	6.86336	6.72435	6.3827	6.12417	6.94543	6.90768	7.08303	6.46776	6.19316	7.01592	6.69984	6.16387	6.86762	6.55528	6.81822	7.03441	6.85047	6.53478	6.48096	6.77891	6.93654	6.05974	6.95678	7.32312	7.07352	6.29299	5.37897	5.36645	6.22955	6.28173	6.76316	6.846	6.62925	6.16256	5.71867	4.54638
6.31105	7.40254	7.39344	6.85871	6.71003	6.47286	6.66305	6.78216	5.7187	5.333	5.94225	6.94817	6.85867	7.42916	7.00459	6.39786	5.9887	6.40024	6.36546	7.09286	7.14465	6.7599	6.57383	6.55549	7.11811	6.36137	7.21776	7.04633	6.47249	6.27751	6.07258	6.62033	6.69894	6.29724	6.09428	6.6802	6.34754	6.63207	6.77145	6.25506	4.63661	6.71368	6.72742	6.45394	6.7792	6.51374	5.44899	6.55024	6.63477	5.57543
5.56479	7.36842	7.31826	7.05647	6.63622	6.38508	6.76567	7.01124	5.68448	7.02019	6.21299	6.8098	6.37955	7.23872	6.81003	6.97672	4.72958	6.72157	7.15192	6.62867	6.56323	6.42872	6.6423	6.82729	6.84355	7.03255	6.9086	6.73107	5.64293	5.7705	6.40248	6.3872	5.86463	6.55302	5.84721	7.10615	6.88048	6.82134	6.93651	5.4688	6.96324	6.34733	6.46228	6.74669	6.40267	6.3922	6.35315	5.65389	6.69847	6.77764
5.97935	6.12044	7.00815	6.57267	6.773	6.93348	6.82479	6.56471	6.76916	6.20592	6.1655	6.92197	6.69392	7.29373	7.11686	6.98843	6.87675	5.15529	6.98423	6.31639	6.70621	6.23006	6.70218	6.52504	6.64601	6.52051	6.94557	5.87062	6.39899	6.60435	6.75913	7.0512	7.10781	6.53534	6.50104	6.57947	6.69261	6.91578	6.93296	6.73017	6.85026	6.79279	6.91323	6.71054	6.73961	6.19827	6.71594	6.55131	6.67969	6.09128
7.13116	7.41188	7.00736	6.81411	7.13713	6.71256	7.23032	6.47265	6.70045	6.87453	6.72583	6.44404	5.87437	7.55541	7.21375	6.98739	6.09609	6.30404	6.69747	7.00105	6.84861	6.61297	6.18419	6.30894	6.89351	6.74021	7.23589	6.6046	5.99344	6.96967	6.91128	6.03519	6.87304	6.59905	5.71624	5.46009	6.85526	7.09786	6.80842	7.00404	6.0709	6.60681	5.78963	6.69655	6.96216	5.71561	6.53996	6.02353	6.2091	6.46622
6.60479	7.15726	6.72813	6.6417	6.87949	6.77094	6.83331	6.77709	7.06258	6.08481	7.02403	6.6693	6.39807	6.68852	7.30979	6.52341	7.09501	6.31668	6.77419	6.8152	7.02427	5.11867	6.47621	6.58702	6.19723	7.09862	6.60782	6.73053	6.67752	6.9983	6.68878	6.3941	6.81175	5.83758	6.59444	6.75462	6.5963	7.00566	6.7073	6.91021	6.91264	5.16827	6.49937	6.90758	4.43025	6.39459	6.80731	5.82753	6.72024	4.93232
6.62373	7.16076	6.90433	6.6789	6.77737	6.4889	6.20815	7.0467	6.52217	6.37725	6.45444	5.55887	7.71033	7.9891	7.51636	7.04454	6.77782	6.2445	6.66474	6.33905	5.50365	6.61368	6.79758	6.54667	6.62561	6.53332	6.95265	6.28007	6.97647	7.13083	6.90374	6.73662	6.55507	6.5118	6.29316	6.39074	6.92756	6.76949	6.36046	6.94001	6.99959	6.55986	6.4387	6.59223	6.898	6.31341	6.40791	6.56636	6.02147	6.34909
6.45663	7.18219	7.52612	7.2262	7.43115	7.02469	6.20968	7.1579	6.20918	6.35583	6.66282	6.75148	6.98886	7.34252	7.51083	6.70415	7.02021	6.5923	6.88999	6.85251	6.9602	5.82089	6.96665	5.49439	6.48387	6.9932	7.30688	6.70654	6.48148	6.39728	6.94916	6.56879	6.57215	6.48886	6.73826	5.16177	6.67166	7.04537	5.84618	5.94524	6.93359	6.71448	6.63624	6.28626	6.94623	6.50742	6.38495	6.24562	5.91821	7.02216
6.54973	7.1529	5.08369	6.8872	7.22484	6.72678	6.79367	6.69768	5.84574	6.22799	6.39731	6.47249	6.46342	7.39363	6.70362	6.97505	6.60658	6.98319	6.15985	6.64188	6.43872	6.38177	5.54944	6.81962	7.18401	6.80147	7.03952	6.14867	5.90421	6.92507	6.79137	6.61831	6.1108	5.46777	5.46572	6.57613	6.78082	7.26759	7.07509	6.51517	7.18043	6.17828	6.65172	6.62085	6.39223	6.51182	6.57936	6.09914	6.02696	6.50643
7.14325	6.86943	6.64989	4.91235	7.16177	6.30024	7.05167	7.29512	6.7587	6.79212	6.65493	6.95797	7.29568	7.61755	6.98957	7.24236	6.94465	6.73679	6.47757	6.32323	6.79526	6.67156	5.66125	6.40046	7.04815	6.21808	6.7833	7.21667	6.73564	6.61662	6.54563	6.88273	7.09055	7.12501	6.72437	6.79429	5.99936	7.16593	7.34566	6.3416	6.77756	6.57611	5.18444	6.8929	6.69729	7.00573	6.81159	5.58226	6.66935	6.17233
6.97829	7.19222	7.36944	6.45479	7.27308	6.89193	6.82055	6.77272	6.51134	6.66328	6.98207	7.06924	5.86752	7.31439	7.20367	6.14449	6.32669	6.35088	7.04376	6.5839	6.57219	6.61103	6.86437	6.65817	6.89254	6.61327	7.23921	6.54745	6.76098	6.223	6.73853	6.0772	7.08287	5.76626	6.03859	6.6471	6.4505	7.37968	7.35983	5.88705	6.99303	6.64083	6.52458	5.03006	6.28201	7.00902	6.5171	6.65519	6.36557	6.899
6.59299	7.6237	7.20494	6.93833	6.35124	6.64042	6.74377	6.80366	6.84998	6.97823	7.10468	6.43418	6.78308	7.58295	7.47121	6.99714	5.97011	6.79337	6.68135	6.32708	6.30232	6.74317	5.79285	6.66652	7.11438	7.19555	7.30797	6.41722	5.86894	6.23145	6.90054	5.66369	6.46204	5.19469	6.75379	6.90043	6.51133	7.30504	7.00758	6.43908	6.3281	6.72027	6.96862	6.95987	6.25932	6.61148	5.83958	6.4424	6.58248	6.42783
6.29957	7.07185	6.76079	6.67701	6.9256	6.81753	6.10869	6.93104	5.4015	6.6325	6.5324	6.38677	6.89765	6.91466	6.61814	7.11989	6.59477	6.27856	6.47427	6.5072	6.29562	6.62774	6.52883	6.70539	6.61255	6.65962	6.78823	6.73587	5.66742	6.71346	6.48776	5.89723	6.30252	6.95983	5.20435	6.27775	6.69799	6.85059	6.16611	6.80271	7.08494	6.73525	5.83925	6.33064	6.33287	5.92615	6.59313	6.87878	5.67054	6.48896
6.5787	7.18584	6.49058	6.1684	7.237	7.24711	6.62536	7.16094	6.3524	6.59405	6.87099	6.8687	6.98064	7.30779	6.79162	6.89046	6.93228	6.29588	6.71708	6.75347	6.59778	5.94021	6.26983	6.82437	6.41225	6.72296	7.13221	4.5575	6.53558	6.87668	6.7544	6.90603	6.72425	6.23379	5.35961	5.37165	6.52443	6.99539	6.40771	6.94044	6.93718	6.03724	6.95472	6.54261	6.7563	6.12967	6.54649	6.13387	6.45888	6.39939
6.40622	7.32251	7.14163	7.07164	6.62691	6.63384	5.39721	7.05272	6.5272	7.02981	6.14168	6.04017	6.7248	7.32584	7.12979	6.56644	6.73564	6.39277	5.59523	6.33433	6.52372	6.692	5.72286	6.61792	6.1621	6.68009	7.18844	5.74611	6.61061	5.79399	6.60117	6.71791	5.99101	5.82952	6.48174	6.70841	6.82368	6.46907	6.6968	6.76863	6.62113	5.95261	5.89633	6.75797	7.03494	6.00827	5.97015	5.71606	6.1656	6.52452
6.38139	7.19827	6.91044	6.30289	6.04677	6.51962	6.08448	6.98922	6.91792	6.69662	6.40309	6.73503	4.60512	7.42036	6.98235	6.89706	6.15315	6.66725	6.64056	6.40577	6.24685	6.55878	6.79841	6.55275	7.22732	6.9312	7.20164	7.10984	6.41191	6.34947	6.51501	6.69097	6.84018	6.35006	5.84254	6.63389	5.89032	6.76502	6.98753	6.67338	6.77547	6.55047	6.13003	6.91882	6.96093	6.62185	6.56103	6.66256	5.72939	6.50951
7.15899	6.0716	7.04782	6.85504	6.63881	6.90157	6.58661	7.08442	6.39202	5.83341	6.19309	6.92061	6.01581	7.26385	6.87684	7.24525	7.02296	6.90725	6.99927	6.82591	5.98919	5.79416	6.29181	7.08362	7.19714	6.62288	6.73555	6.79075	7.0021	6.77948	6.43358	6.38169	7.06907	5.53999	6.7586	4.60056	6.80832	7.34412	7.09075	5.8809	6.44111	6.81538	6.42172	6.72596	6.88706	6.86255	6.45871	6.42971	6.62293	5.51677
6.45931	7.0403	6.84092	6.85435	6.47954	5.80905	5.88369	7.01351	6.28609	6.68133	6.79031	6.59395	6.60055	7.20915	7.21029	6.75853	6.95189	6.56396	6.68195	5.13164	6.23346	5.50482	6.10452	6.36328	6.44372	6.10045	6.46834	6.76236	6.51098	6.56404	6.80386	6.30345	6.51258	5.98706	6.41554	6.01292	6.41651	6.9331	6.22002	5.64971	6.90512	5.9229	6.22597	6.67703	6.32553	6.22296	6.4457	6.38064	6.77154	6.27591
6.27267	6.89219	7.14262	6.93844	6.86362	6.19154	6.59622	6.89078	6.92751	6.9136	6.9994	6.78586	6.05969	7.0817	7.0876	6.96305	6.72773	5.4569	7.01994	6.18305	6.46494	5.92335	5.92558	6.1949	6.59661	5.3545	7.11865	4.6903	6.97901	6.78485	6.44681	4.98084	6.6848	6.43334	6.46264	6.42159	6.35871	7.19315	6.85192	6.30667	6.68585	6.59988	6.44057	6.1795	5.91811	6.48986	6.20398	5.73671	6.11874	6.71597
5.5093	7.07316	6.32838	6.31081	6.84098	6.32256	6.41771	6.79782	6.60284	6.02401	6.57043	6.57504	6.95758	7.37814	6.50313	7.09378	5.78414	6.09895	6.95542	6.53165	6.52841	6.41494	6.63174	4.37442	6.89172	7.02718	7.16744	6.38668	6.47923	6.63951	6.74488	6.89675	6.70972	6.34745	6.93899	6.61275	6.15854	7.18498	6.25013	6.69268	6.68777	6.66412	4.59824	6.14694	6.0261	6.9295	5.40068	5.66133	6.8599	5.92719
6.88976	6.9083	7.12888	6.95857	6.78822	6.5322	6.48142	6.87563	6.39804	6.09378	6.81928	7.07989	6.90612	6.92436	7.24481	6.43365	6.28412	5.73719	6.18681	6.636	6.50534	6.72112	6.04804	6.02563	7.00708	6.92132	7.3424	6.64499	6.15082	6.68762	6.43222	6.23503	6.59924	6.31082	6.07967	5.86187	5.87143	6.81275	6.88081	5.99467	6.71638	6.60306	6.25444	6.80438	6.67831	6.94217	6.86514	5.94764	5.68779	6.76308
7.26161	6.94779	7.18546	6.98265	7.25295	6.01685	6.74502	6.78295	6.95787	6.61811	6.60305	6.80707	6.80089	7.60202	7.52687	6.87199	7.12528	7.02867	6.90839	4.46468	6.58674	6.38315	5.98907	6.52181	7.10835	6.89763	7.31049	6.83217	7.10936	6.70307	6.52572	6.97826	6.78247	6.22143	5.72869	7.08744	5.49026	7.17076	6.68902	6.55492	6.73985	6.68668	6.20087	6.72366	7.076	6.42967	6.80442	6.50333	6.72559	5.93869
7.15344	7.12937	5.86772	5.95594	6.7988	6.95528	5.6169	6.80281	7.03071	5.77273	6.68684	6.51185	6.78264	7.33261	7.00344	7.01123	6.84249	5.11788	4.89495	6.76932	6.61973	6.44777	6.64314	6.70279	6.76128	6.7338	7.02493	6.10823	6.84943	5.71394	6.41054	6.12479	4.47996	6.62074	6.89475	6.58269	6.73334	6.44203	5.63574	6.22865	5.85644	6.40084	6.53903	6.38179	6.57535	6.7189	6.68972	6.61921	6.94483	6.14663
7.08989	7.5252	7.37056	6.45172	7.23048	6.85664	6.3727	7.20942	6.06158	6.38052	6.49485	6.82149	6.58224	7.41318	7.27897	6.80441	6.75251	6.8187	6.7894	6.36076	6.32591	4.45555	6.58491	6.86413	6.93113	6.97579	7.23422	7.23311	6.72095	6.79215	5.18489	6.77488	5.91043	3.69897	6.56573	6.67124	6.7691	7.26999	6.98146	6.76112	7.00309	6.84505	6.67909	5.79211	6.89374	6.54261	6.22116	6.63593	6.75647	6.79205
6.13496	7.28745	6.47871	6.7456	7.00257	6.47787	6.66346	6.73625	6.23962	5.90628	6.17282	6.97369	6.05959	7.25422	6.76514	7.31217	6.2274	6.62826	6.45236	5.30711	6.16154	6.19324	6.56231	6.81711	6.81482	7.00565	7.16764	4.76366	6.25519	6.11297	5.51274	6.45219	6.48444	6.84326	6.5974	6.6667	6.41098	7.10825	6.93035	6.41318	6.36077	6.7664	6.51937	6.28894	6.49931	5.31652	6.40707	6.59721	6.38929	6.59125
6.99998	7.3687	6.8894	6.0627	7.32532	7.10425	7.01076	6.74008	6.5244	6.65462	5.55043	6.9608	6.43534	7.11643	7.13094	6.39494	6.47854	6.76756	7.0297	6.67475	6.46982	5.45776	6.62323	6.4352	5.7828	6.21663	6.92621	6.82801	5.43397	7.04923	6.03868	6.82933	5.70789	5.98564	5.18407	6.39126	7.02684	7.10953	6.026	6.43449	5.98137	6.8069	6.20668	6.3265	6.53352	6.64338	5.25168	5.96534	6.56228	5.97856
5.88794	7.30112	6.99611	6.61955	6.67159	6.09105	6.45851	6.97004	6.66318	5.85725	6.30213	6.59742	6.74489	7.41923	6.75483	6.0633	6.57158	6.72576	6.53761	6.60769	6.00325	5.8202	6.59775	6.41557	6.08961	6.8093	7.10269	6.95053	7.1194	6.98925	6.65629	6.51277	6.53105	6.22524	5.28282	5.51261	6.50706	6.98154	6.5237	6.99521	6.78172	6.42545	6.37056	6.34396	5.68019	6.63541	6.98275	6.77937	6.53112	6.72151
6.77682	6.77039	5.30843	6.7493	6.88658	6.4669	6.31075	7.1939	6.24439	6.35034	5.74773	7.02435	6.77988	6.3588	6.3371	7.05942	6.7963	6.22507	6.90126	5.84322	6.97842	4.56545	6.51263	5.75777	6.24696	6.29287	6.87457	4.14971	6.34496	6.19656	6.04605	6.75678	5.7864	6.64517	6.9499	6.11391	6.54632	6.68482	6.95045	5.35408	6.72336	6.4349	6.27771	6.63278	5.80019	5.90093	6.14597	6.47794	6.55766	6.57944
6.50008	7.00021	6.76542	7.19216	7.1581	5.47929	5.22081	7.12774	6.68355	5.79018	6.86669	6.73091	6.80009	7.39677	7.02693	6.33009	6.37179	5.9987	6.43663	6.79554	5.50209	6.53835	6.338	6.55667	7.03352	7.05491	7.18716	6.65952	6.76511	6.25331	6.94451	6.6162	5.0429	6.72087	6.60623	6.45695	6.4196	7.11568	6.49909	6.70466	6.85893	6.51359	6.67281	6.9644	6.15227	6.54849	6.48121	6.36493	6.01048	5.98397
5.303	7.37095	7.14303	6.38729	5.70634	7.04442	6.79496	6.69648	6.53446	6.87661	6.51917	6.52046	6.68942	6.81843	7.55038	6.76851	5.44692	6.65107	7.04724	6.64655	6.8642	6.6948	6.68558	7.05117	6.49942	7.07764	6.72618	5.78302	6.64966	7.22323	7.06322	6.3415	5.84747	6.90013	7.1622	5.71312	6.14277	6.96389	6.33837	6.2175	6.58774	5.41797	6.73491	7.09685	6.56601	5.85421	6.30684	5.54018	6.07949	6.29608
7.19479	7.29311	6.27068	6.72489	6.71476	6.49579	4.65707	5.46985	6.87253	6.54987	5.6584	6.08387	7.0365	7.18633	7.32595	6.44706	5.97223	6.90127	6.60058	5.34897	6.60914	6.07595	6.39508	6.72527	5.86317	6.10377	6.44566	6.0448	6.57664	6.68897	6.7476	6.49777	6.04636	6.53981	7.14359	6.09836	6.76007	6.39756	5.25463	6.28734	6.89861	6.54858	6.47065	6.70273	6.29596	4.56703	6.27819	6.45595	5.97462	6.72682
6.22249	7.23527	7.14948	6.47468	6.79138	6.72931	6.81593	6.72748	6.02924	6.7003	6.85943	5.17954	6.95181	7.44037	6.42177	7.06543	6.55757	6.82323	7.01314	7.09994	6.64441	6.17752	6.37886	6.43689	6.8041	6.70712	6.92252	6.39831	6.44775	6.78039	6.42431	6.58041	6.36334	6.22696	5.44379	6.48071	6.38791	6.70745	7.08412	4.95323	6.23861	6.58228	6.75	5.78373	6.86922	6.74065	6.892	6.6972	6.45954	5.84257
6.27375	7.39746	7.17599	6.68514	6.88902	6.94869	7.12914	6.79164	6.30023	6.03442	5.66468	6.72815	5.91376	6.96974	7.18238	6.9416	6.27418	6.13017	6.1672	6.41883	6.38123	6.52035	6.23949	6.53701	6.72957	6.29588	7.15218	6.24829	6.05122	6.11445	6.74745	5.47375	7.07032	6.98952	6.74704	6.03723	6.31546	7.32779	6.60413	6.57903	7.00728	6.64085	6.27674	6.90639	6.82572	6.57824	6.92913	6.77012	6.28659	6.89607
6.33	7.10545	6.74825	6.92846	7.01443	6.30995	6.63933	7.22013	6.86359	6.76594	6.03984	7.02693	7.02087	7.48185	7.34503	7.05314	7.05114	6.68421	6.87589	6.64101	6.83376	5.11171	6.19892	6.35453	6.51055	6.15006	7.2573	6.16503	6.69503	6.74417	6.54913	6.71284	6.85739	6.55947	6.07738	5.95887	6.45036	7.21285	7.11375	6.75679	6.43902	6.20279	5.57841	6.8119	5.90204	6.96226	7.00773	6.19783	5.43839	6.86125
6.36814	6.77524	6.83874	6.4535	7.2191	6.10279	6.79126	7.25118	6.78764	6.18066	6.05866	7.04246	6.86497	7.12419	6.52284	6.75481	6.99106	6.68922	6.58834	6.21933	6.32684	6.71075	6.96083	6.55648	6.12202	5.61648	7.06533	7.01604	6.43215	6.78569	5.67358	6.30859	6.02528	6.12873	6.49741	6.41331	6.62054	7.10159	6.30166	6.7225	6.43918	6.75605	6.68975	5.61646	6.17528	6.01341	6.46601	6.64952	6.34382	6.55198
6.84993	7.0786	7.12973	7.04595	7.22705	6.92386	6.74349	6.282	6.37526	5.57714	6.54573	6.89529	6.83472	7.14453	7.32674	6.63432	6.53455	6.29739	6.30437	6.14552	6.82724	6.61779	7.10111	6.62027	6.45391	6.8847	7.23183	6.26952	6.32387	6.87724	6.90176	6.60592	6.11993	6.63622	6.36156	6.78041	4.40768	7.01574	6.14279	6.92819	5.35298	6.77697	6.23878	6.94543	6.62595	6.45183	6.99655	6.04289	6.65405	6.87235
6.68506	6.80491	5.94907	6.36265	5.69968	6.57289	6.39964	7.05235	6.36345	6.63621	6.38883	6.75895	6.26411	7.00203	7.30011	6.63538	5.724	6.89221	6.87946	5.71462	5.63758	6.30736	6.31936	6.38804	6.7486	5.81294	7.23102	6.48651	5.71126	7.0693	6.53854	6.01059	6.81345	6.50162	6.74661	5.22482	6.64733	6.80777	6.7843	5.33236	7.01784	6.10063	6.40572	6.77744	6.92938	6.30742	6.37037	6.5589	6.62154	6.50597
5.99303	6.84363	6.90879	6.7042	6.78363	6.90532	6.77803	5.06228	6.06221	6.38398	5.9125	6.74583	6.91376	6.63035	6.93556	6.97822	6.85173	6.78542	7.05843	6.78941	6.3235	6.60246	6.42729	6.5307	5.37818	6.65464	6.41148	6.66498	6.8159	6.87059	6.04289	6.22387	6.34051	5.55346	6.40392	6.47345	6.29656	6.12885	6.86175	6.68106	6.55441	6.0355	6.5195	6.86762	6.57693	6.75181	6.80504	6.18811	6.82751	6.16155
6.63365	7.40372	7.06202	6.79661	7.03703	7.20586	6.94546	5.57597	7.00541	6.54558	6.37581	6.001	6.68754	6.23654	7.24328	6.11928	6.28851	7.49417	7.14286	6.78693	6.58004	6.60827	6.57377	5.95226	6.56111	6.23552	6.92488	6.2594	6.78169	7.55114	6.31003	6.96245	6.96535	5.38502	6.98175	4.56988	7.00288	6.48941	5.94903	6.17388	6.66662	6.75151	6.43116	5.91968	6.90781	4.43262	6.37457	5.8091	6.16027	6.33972
6.59547	6.66725	7.00342	6.97989	7.17128	7.05366	6.33338	7.13351	6.67811	7.01466	6.26206	6.43574	6.01099	6.70315	6.81142	6.03914	6.62257	6.14691	5.94909	6.59836	6.5043	6.53424	6.10683	6.51998	6.7522	6.62322	6.86056	6.05463	6.50118	6.46327	5.42924	6.45525	6.12084	6.52755	6.55836	5.89621	6.92055	6.65411	6.954	6.33033	6.33378	6.40263	5.83817	6.60737	6.94973	6.83393	5.91338	6.22831	6.58451	6.80896
6.73815	7.13499	6.13963	6.15985	6.13393	6.39838	6.48666	6.77256	6.33531	5.97285	6.60884	6.3614	6.02213	6.73533	6.25696	7.13567	6.70867	5.28984	6.25064	6.71718	6.84372	6.40326	6.29171	6.61107	6.22554	5.98821	6.64013	4.90072	6.42242	6.51996	6.52559	6.61634	6.05998	6.79667	6.82579	6.64328	6.90786	6.31013	6.80063	6.71129	6.60009	6.14814	6.28403	6.60015	6.07714	6.73907	6.21148	6.91831	6.97121	6.1166
5.98908	6.97216	6.56834	6.90676	6.7086	6.66645	6.7141	7.18135	6.04859	6.39644	6.84888	6.43736	5.90014	6.7399	7.08704	6.80789	7.02095	6.31279	6.64655	6.8881	5.92378	6.49497	6.84009	6.839	6.30106	6.55929	6.9382	6.3102	6.48812	5.22646	6.51658	6.67299	6.83469	6.14973	5.50484	6.07797	6.85043	6.71397	6.75681	6.20181	6.62767	6.89927	6.82311	5.6882	6.22364	6.98181	6.7724	6.19265	5.56652	6.82101
6.56266	6.97527	6.86648	6.06858	6.72637	6.51734	7.06458	6.39384	6.09234	6.27411	6.27905	6.95441	7.07337	7.04373	7.05718	6.71758	6.19084	6.52886	6.06639	5.05675	6.7412	6.58289	5.93657	6.19611	6.84752	6.18212	7.20815	6.98508	6.58873	7.03472	6.37356	6.73202	6.16386	6.12062	6.16243	6.23269	5.91234	6.87023	6.99501	6.47175	6.56322	6.56344	5.23983	6.84611	5.83765	6.53775	6.296	5.92195	6.10283	6.8205
7.13512	7.47259	7.47289	7.19166	7.47445	6.61855	5.96569	6.64837	6.70253	6.91346	5.78603	7.33614	6.83038	7.41801	7.78296	6.67033	5.84132	7.06725	6.9499	7.03499	6.7511	6.05643	6.4623	6.68661	6.84764	6.24111	7.06499	6.6903	7.19277	6.44936	5.27208	6.08239	6.84078	6.92207	6.46274	7.24882	5.54916	7.29767	6.32989	6.79917	6.42608	7.12009	6.5676	6.83786	6.71651	6.58667	6.50386	6.89709	6.8127	5.50544
6.59537	7.30556	7.05321	6.73211	6.91135	7.06055	6.66008	6.79813	6.04069	6.03323	6.88403	6.75812	5.5758	6.88878	7.47924	6.3673	6.69054	6.9648	6.76152	6.98286	5.77048	6.54894	6.56864	6.0247	6.22657	5.56788	7.20932	5.96315	7.08312	6.62583	6.31293	6.35202	6.51251	5.8539	6.35299	6.05685	6.57236	7.28743	6.82347	6.92131	6.98849	6.89906	6.81139	5.92514	6.36116	5.26298	6.14479	6.12776	6.72559	6.75129
4.18893	7.53018	7.17761	5.6901	7.12667	5.5034	6.23872	7.01254	6.50773	6.51403	6.55693	6.72179	6.22345	7.20324	7.32628	6.87321	6.71276	5.9199	6.91055	5.73389	6.94206	6.99373	6.70806	6.3831	6.08735	6.45295	7.20254	6.94112	5.90421	6.55329	6.58774	5.76115	5.9553	6.36702	5.83345	6.34428	5.63364	6.73711	6.79043	7.08775	6.54426	6.6291	6.4868	5.6288	5.97838	6.2907	6.11657	6.48347	6.38227	4.51026
6.87618	7.65103	7.37096	7.0628	6.93293	6.67968	6.73014	7.12366	6.50969	6.65171	6.49917	6.33833	6.87405	7.08324	7.51829	5.77301	6.68857	6.88818	6.78818	6.76507	6.75051	6.28688	5.39186	6.86621	6.75858	6.43298	5.67998	6.96698	5.19162	6.72803	5.93119	6.61442	6.97761	5.85742	6.92947	5.8891	7.16311	6.71846	6.55361	6.21243	6.39347	6.47041	6.50023	6.74558	6.46161	6.28474	6.5153	6.65993	5.46383	6.43706
6.36331	6.93805	5.46382	7.03313	6.93347	6.47201	5.46572	7.06816	6.5661	6.27265	7.02302	6.78133	6.39071	7.09798	7.17139	7.13161	6.16108	6.12779	7.24516	4.53135	6.54546	6.35184	6.78126	6.67379	6.76778	7.01	7.09909	6.3327	6.3392	6.01303	7.05112	6.27759	6.58961	6.67285	6.80335	6.47092	6.70016	6.61022	5.95327	6.41125	6.65397	6.9296	5.0029	6.82228	6.73035	6.89441	5.92504	6.67497	6.70928	6.61943
6.16706	7.5243	7.21397	7.14106	7.17725	6.26746	6.88681	6.77781	6.60773	5.71863	6.97837	6.58375	7.5202	7.45373	7.35773	6.38934	6.48029	6.83955	6.80579	5.9236	6.19388	6.73257	6.31318	4.41352	6.49438	6.64462	7.11813	6.47469	7.00556	5.79767	5.42146	6.7111	6.68503	5.96783	6.75081	6.17722	6.92134	7.13987	6.28599	6.64324	7.14463	6.60803	6.13515	6.74989	6.51311	6.63894	6.60368	5.87725	6.59361	6.81565
5.45569	7.18998	7.06841	6.80548	7.18342	7.07218	6.22617	6.56575	6.81556	6.22641	6.02536	6.52376	5.88662	7.06685	7.12779	6.98282	6.21643	6.63955	6.86849	6.4823	6.72581	6.44219	6.09581	6.28593	6.91579	6.88175	6.74773	6.71195	6.63192	6.66401	6.02599	6.38106	6.79725	6.60357	6.09336	6.74425	6.77354	6.72606	6.45766	6.88955	6.95796	6.20174	6.6498	6.87855	6.38194	6.59921	5.85855	6.40951	6.51836	5.91742
5.711	7.08215	7.04582	7.14527	6.78068	6.1349	6.47721	6.63339	6.50969	6.40099	6.29997	6.71638	5.94018	7.37014	7.17277	7.1296	6.17978	6.8081	6.98351	6.92971	6.38038	6.46426	6.90078	6.2742	6.23056	6.42012	7.16471	6.72042	6.52941	6.82083	6.45303	5.78502	5.96411	6.36673	4.99826	6.44899	6.74414	6.99804	6.26602	6.82877	6.2747	6.41256	6.03389	6.25946	5.72364	6.85763	6.87372	6.29609	6.39192	6.50012
6.28324	7.3242	7.36983	6.50004	6.51544	6.51887	6.04198	6.56321	6.57272	6.70323	6.8595	5.68784	6.85237	6.9539	7.24395	6.82419	6.54304	6.56638	6.77063	6.24345	6.78979	6.99106	6.69554	6.71271	6.40552	7.1575	6.63954	5.75205	5.21298	5.90689	6.65654	6.32227	6.85417	6.69493	6.51123	4.39917	5.11676	5.62352	6.88328	6.52946	6.88145	6.22073	6.35369	6.92014	6.13918	5.84718	6.26481	6.67758	6.18789	6.8689
6.67892	7.17888	6.88341	6.86877	6.89696	6.56623	6.38631	6.64058	5.51334	4.22466	6.7595	6.51892	5.09444	6.77093	7.35201	6.94894	6.71794	5.24412	6.36414	6.18326	6.90671	6.73191	6.576	6.50677	6.58166	6.72718	7.06699	6.47333	6.09967	6.56402	6.14937	6.62877	6.8121	6.64873	5.91007	6.21145	7.05291	6.44511	6.44336	6.81066	6.83482	5.96043	5.98447	6.6929	5.88907	6.01025	6.60184	5.86359	6.47892	5.91995
5.71468	7.46102	7.21377	6.69463	6.89293	6.67478	6.98785	6.93002	6.49435	5.83602	6.67376	7.11327	7.14684	7.12701	7.25055	6.98558	5.12265	6.63439	7.04736	5.68583	6.65529	5.46046	6.37563	6.8463	6.27916	6.52535	6.92973	6.01667	6.70198	5.65281	6.44564	6.68475	6.88599	7.04493	6.99835	6.72347	7.00146	6.4633	6.4328	6.68713	6.34842	6.61364	5.94932	6.87064	6.67042	6.66094	6.3913	6.57411	5.65502	6.45717
6.37619	7.25247	7.17328	6.19903	7.10044	6.34255	6.17902	6.63079	6.71042	6.74491	6.9403	6.85787	6.90183	6.37273	7.22505	6.95624	6.45278	6.54857	7.05421	6.44353	6.62913	6.29014	6.85021	6.50875	6.80778	6.21597	6.94695	6.20763	6.36029	6.27622	6.81827	6.61927	6.52229	6.05932	5.96119	5.95299	6.88592	6.37408	6.49112	6.27944	6.04568	5.6605	6.58059	6.63391	6.59201	6.3786	6.15262	6.427	6.07052	6.35108
6.77501	7.50769	7.30034	7.07553	6.98649	6.44343	6.30321	6.12294	6.97349	6.0817	6.39522	6.71192	6.37379	7.24484	7.63759	6.10577	6.61965	6.88135	6.50001	6.3475	6.53825	6.31864	6.07138	6.7164	6.65228	6.50785	6.70987	7.10229	6.95839	6.22879	6.30186	6.78212	6.78971	6.72111	6.70898	6.70085	6.82044	6.9431	6.43996	6.89177	6.95941	5.70338	6.86761	6.29392	6.4747	6.67755	6.42132	6.1783	6.52637	5.68983
6.40037	6.94917	6.7284	6.82987	6.04215	6.19324	5.31269	6.78588	6.70014	6.89332	6.54006	6.78018	6.27547	6.83682	6.75621	6.22989	6.46933	6.28795	6.88685	6.61717	6.65667	6.7598	6.26338	6.55558	6.89545	6.11344	7.03434	6.94102	6.23113	5.84508	6.68515	6.59848	5.83729	6.27674	5.50047	5.39021	5.87519	6.75488	6.73353	6.74864	6.77449	6.20787	6.06006	6.53283	6.86439	6.47547	6.59925	6.11099	6.30382	6.41466
6.80495	6.75741	6.65473	7.08694	7.04841	6.36413	6.44097	6.87583	6.11096	5.91531	6.488	4.14317	6.39313	6.90408	6.28473	6.71941	6.91629	6.01524	6.77837	6.00168	6.43378	5.55081	6.22604	6.44093	6.19354	6.09814	6.32891	6.57726	6.21749	6.41957	6.52408	6.72679	6.70279	6.91866	5.98595	6.72775	6.61091	6.66773	6.61918	6.35187	6.72538	6.4242	6.29537	6.85478	6.57039	6.87131	6.00486	6.52113	5.97076	4.39264
6.94606	7.52307	7.20362	7.09136	7.03352	7.09463	6.76065	6.2602	6.42101	6.54163	6.99997	6.65811	6.23022	7.31891	7.32814	5.79796	6.71474	5.59044	6.26686	6.48871	6.85113	6.46824	5.81442	5.68413	6.63656	6.31725	7.20246	6.65017	6.77643	6.90169	6.17582	6.7844	5.73424	6.68066	6.96227	4.99243	6.37234	6.76018	6.53122	6.55042	7.21155	6.65091	6.93674	6.66118	6.815	6.36608	6.53792	6.84685	6.75239	6.49921
6.63684	7.01938	6.48057	6.7269	6.72314	6.70696	6.82359	6.39847	6.27845	6.64628	5.4602	5.37872	6.12584	7.13259	5.55518	6.97859	7.01874	5.96203	6.81534	6.87309	6.75078	6.52227	6.28626	6.8755	6.74701	6.72381	6.86678	6.50853	5.58429	6.73879	6.62625	6.66115	6.82381	6.30972	6.33657	6.65238	6.1172	6.4505	6.14639	5.675	6.28016	6.42981	6.21895	6.08932	6.27366	5.56367	6.56899	6.48735	3.98574	5.99228
6.79584	7.17024	6.86072	6.60827	6.6011	6.66735	6.27472	6.63366	7.04759	6.78707	6.29916	6.66877	6.76748	7.20471	7.36565	4.81112	6.488	6.40682	7.0613	6.67051	6.67904	6.55602	6.79408	5.25593	6.74489	6.35175	6.81661	6.6553	6.3328	5.15082	6.75964	7.00622	6.86313	6.69904	6.30361	6.56718	6.67985	7.08072	6.64633	6.27	6.89304	6.72488	6.26938	6.9636	6.7232	6.16668	5.82649	5.90159	6.64986	6.70247
6.88042	7.12921	7.07415	6.8748	7.03374	6.83422	5.96335	7.21298	5.91427	6.2794	6.69516	4.01296	6.91745	7.0979	7.39156	7.14811	6.34061	5.98483	5.51432	6.47249	6.23769	5.94373	6.51178	6.16221	7.08269	6.4643	6.81977	6.36498	5.91961	6.79384	5.99965	5.74603	7.0152	6.90235	6.09793	5.96158	6.45612	6.32207	5.93594	6.82048	6.93061	6.47952	6.4397	6.38172	6.68452	6.52776	6.83717	7.01399	6.4589	5.44593
6.56321	6.82337	6.11517	6.43202	6.84058	6.5962	6.66091	6.62875	6.90622	6.02017	6.57659	6.51772	6.89791	6.94537	7.09457	6.95277	4.52016	5.92812	6.9575	6.32233	6.55998	5.62303	6.45284	6.53029	6.86264	6.66661	7.03473	6.68092	6.48814	6.5481	6.44244	6.68093	6.36073	6.41224	6.17595	6.18082	6.92622	7.07838	6.89953	6.11926	4.84678	6.61364	4.49649	6.53494	6.80733	6.09157	6.16845	6.27955	5.66514	6.24047
6.80194	6.8776	6.43683	6.94795	6.52104	6.42268	5.4632	6.84775	6.58956	6.68524	6.5112	6.52856	6.04419	6.88222	6.85488	6.31386	6.47874	6.33967	6.64666	6.80709	6.72385	6.61361	6.55378	6.57618	6.11568	6.47207	6.88427	5.65073	6.44719	5.10842	6.43166	6.81379	5.88364	6.28097	4.94769	5.80334	7.01146	6.64007	6.65022	6.96753	6.85685	6.38026	6.40727	6.5757	6.78383	6.5237	6.33028	5.22736	6.41368	6.6202
5.72175	6.95108	6.20491	6.98215	6.56282	6.63428	6.01963	6.98605	6.55444	6.61612	6.73113	6.42223	6.79595	6.91663	5.24718	6.68405	6.77584	6.78835	6.29538	6.6642	6.98818	6.70822	6.48701	5.99891	6.58181	4.46941	6.56478	6.59072	6.74765	6.54314	6.12491	6.72784	6.75914	5.74259	6.3696	6.25697	6.17324	6.80854	6.46229	6.41552	6.36445	3.60627	6.45832	5.92612	5.95539	6.6958	5.9127	6.55456	6.50371	6.84497
6.86986	6.99217	6.58401	6.21203	6.99182	7.09317	7.08576	7.05647	6.91396	6.33564	6.05759	6.669	7.05375	7.30995	6.39672	6.96237	6.77229	5.82324	6.93434	6.61104	6.69878	6.09325	6.77763	6.87294	6.97675	6.12279	6.41486	6.74978	6.32107	5.34383	6.85593	6.20753	6.80547	6.79457	6.84932	6.01847	7.04032	6.31745	6.08949	6.47549	6.86841	6.80462	6.58432	6.72939	6.40367	6.72862	6.54555	6.74654	5.84693	6.01162
5.82476	6.61083	6.75974	6.53469	6.62865	6.33092	6.28413	6.07847	6.77327	6.9029	6.53334	6.91893	6.79689	6.04181	6.74693	5.26287	6.34287	6.24774	6.7639	6.87671	6.41033	5.44279	6.87543	6.46606	6.54063	6.39289	6.10411	6.88461	6.81324	6.75134	6.87464	7.0101	7.13559	6.54098	6.19755	6.82489	5.13335	5.78027	6.47541	6.84938	6.64202	6.62872	6.20583	6.6022	6.75107	6.74987	6.54221	6.16883	4.78519	6.75512
6.3792	7.13678	6.89793	6.33171	6.96325	7.09753	6.52373	6.1375	6.24017	6.38648	6.7378	6.7074	6.58746	6.35653	6.98806	6.80565	6.6539	6.02722	6.11631	5.64501	6.98333	6.46975	6.26452	5.82746	6.38485	6.51992	6.85499	5.68345	6.4334	6.8079	6.23923	6.88882	6.7736	6.31064	6.40605	6.5342	6.95853	6.9304	6.15076	6.86741	6.93524	6.29445	6.44616	6.22753	6.1239	6.31792	6.41455	6.80141	6.43594	6.37687
6.10332	6.98105	6.61528	5.62127	6.48966	6.98769	5.55495	6.95433	6.15276	5.78363	6.20897	6.50963	6.93758	6.16746	6.44563	6.94204	5.69192	6.73121	6.16715	6.57928	6.94978	6.53788	5.66682	6.12411	6.4348	6.08464	6.91594	6.48991	6.62854	6.1668	6.90432	6.68807	6.29556	6.36795	6.0011	6.40073	6.51944	6.32574	5.35317	6.03438	6.61634	6.46603	6.8827	6.8402	6.76272	6.32653	5.79864	6.57158	5.99601	6.71357
5.49584	6.82219	6.42258	6.85399	6.83221	6.65908	6.74499	7.13855	5.59374	6.96758	6.65534	6.84107	6.32769	5.42302	6.859	6.78625	6.36963	5.22765	5.67591	6.45183	5.77087	6.42908	5.2946	6.03376	6.64889	6.56785	6.65935	6.8956	6.92358	6.7296	6.82129	6.77789	6.77491	6.00897	6.83581	6.24819	7.00996	6.63015	4.76825	6.77672	6.80698	6.50082	6.4467	6.62443	4.81493	5.20508	6.15885	6.83699	5.59382	5.92179
6.05591	6.94889	6.68276	6.33205	6.73128	6.50593	6.51941	6.84702	6.59849	6.42741	6.02292	6.88781	6.42381	6.94349	6.88127	6.47553	6.63876	6.89458	6.63077	6.51814	6.91919	6.54531	6.61179	6.18755	6.69903	6.54813	6.58123	6.51182	5.60625	6.368	5.65937	6.25178	6.17195	6.69362	6.68527	6.73194	6.70623	6.80486	6.49927	6.94848	6.85697	6.75381	6.61427	6.90943	6.43429	6.5082	6.2787	6.65677	6.64499	5.82127
6.47982	7.09113	6.50821	6.2337	6.75008	6.24468	6.78459	6.6891	6.63433	5.94108	6.91322	6.49145	6.50051	6.66387	6.71669	6.63507	6.01488	6.42072	6.70409	6.07464	5.29268	6.33928	5.91446	6.30442	6.8325	5.39979	6.51199	6.65454	6.66913	6.08884	6.43228	6.6931	6.40883	5.4942	5.63251	6.46731	6.75786	6.48756	5.99445	6.76903	6.68838	6.20626	6.48084	6.33533	6.69299	6.46584	6.6403	6.2434	5.5841	6.37165
5.30012	6.88395	6.3634	6.74042	5.8622	6.62077	6.76901	6.02821	6.17912	6.70774	6.77126	5.94906	6.63408	6.5136	6.90131	6.41874	5.9237	7.0986	6.5774	6.00661	6.68806	6.31867	6.65298	6.33607	6.77499	6.3517	7.04842	5.29387	6.46748	6.56687	5.55736	6.53182	6.50519	6.80466	5.82374	5.86408	6.75874	6.52891	6.3982	6.64244	6.37365	6.38017	6.59763	6.3494	6.33166	6.33691	6.49104	5.25139	6.26606	6.75224
6.62183	6.97002	6.61168	6.83989	6.28062	6.53914	6.81104	6.54045	7.01512	6.30647	6.33528	6.18747	6.47143	6.50039	7.04864	6.73305	6.57383	6.11704	6.84874	6.63872	6.70658	5.85052	6.50779	6.73148	7.05561	6.3698	6.10772	6.80075	6.55812	5.47302	6.75749	6.28462	6.12882	6.71292	6.34948	5.50334	6.69527	6.60463	5.81006	6.72186	5.41121	7.07919	6.73586	6.663	6.85151	5.22727	5.30849	6.80226	6.55861	6.85828
6.90859	6.73463	6.99358	6.9086	6.8111	7.13946	7.00476	6.43838	5.68235	6.44973	6.57338	6.8492	5.68595	6.51076	5.29143	6.60118	6.36426	6.79253	6.36243	6.48631	6.18786	6.50719	6.11553	6.13564	5.19722	5.9551	7.01268	6.96194	6.37073	5.90914	6.98662	6.49625	6.60361	5.91511	6.7571	5.09559	6.20401	5.83162	6.86866	6.67671	6.82758	5.47607	6.41364	6.75839	6.50722	5.78792	3.48657	6.21268	6.03164	5.71407
6.17305	7.07064	7.1091	6.76891	6.79651	6.28309	6.63521	6.78449	5.51274	6.75355	6.62252	5.68346	6.94886	6.94999	6.84393	6.13873	6.11033	6.57891	6.72506	6.25353	6.8213	6.65342	5.75811	6.58925	6.9118	6.38218	4.5409	5.98203	6.47807	6.22353	6.16155	6.739	6.68098	6.433	6.49106	5.9918	6.89738	6.50656	6.37691	6.68658	5.40306	6.79392	5.79133	6.18557	6.59309	5.76372	6.55276	6.69144	5.98817	6.49501
5.99291	7.09705	6.39615	6.83716	6.29344	6.2934	5.80311	7.05646	5.66159	6.61576	6.7	6.58883	6.2889	7.10411	6.882	6.27305	6.65447	6.75921	6.79466	6.33516	6.10885	5.47868	6.3344	6.13599	6.11262	6.18661	6.63504	6.11108	6.5063	4.87572	6.09828	6.92253	6.26121	6.65089	6.92043	6.70823	6.85017	6.36	6.72296	6.43047	5.19796	6.63617	5.82985	6.1128	6.47807	3.95332	6.32595	6.98929	6.88363	6.32672
6.77617	7.2835	6.98885	7.01448	7.09149	6.77156	6.1234	6.74629	5.60967	5.39051	6.4691	5.50247	6.94062	7.09349	7.27833	6.12667	6.42203	6.13937	6.72242	5.61721	5.76008	6.18941	6.59533	6.04313	6.22431	6.21101	7.09546	6.65391	5.57109	6.67545	6.20309	6.60417	6.55988	6.4007	6.59977	6.90561	6.62181	6.95932	6.99333	6.77251	6.63348	6.82219	6.38482	6.72443	6.78433	5.40993	6.80029	6.65295	5.45381	6.5988
5.90013	7.14396	5.38088	7.56835	7.43141	7.28612	6.66554	7.01621	6.71598	6.93037	6.50682	6.61464	6.84241	6.77818	6.8253	6.27432	6.76162	6.41837	6.21802	6.78088	6.80102	6.61731	6.6502	6.49432	6.95766	6.32663	6.9267	6.5988	6.29433	6.53156	6.60162	5.87969	6.50488	6.20553	6.56576	6.35037	5.80646	6.58511	6.24715	6.21358	6.77517	5.81181	5.9148	6.09952	6.80972	6.18364	6.63681	6.20997	6.53722	6.28394
5.61596	6.90747	5.32266	6.0156	6.40556	6.56728	5.41796	7.00421	6.77325	6.67406	6.28489	6.4776	7.23868	7.35675	6.83799	6.58795	6.92594	6.4584	6.4482	5.95421	6.07993	6.55932	6.94864	6.65867	6.69744	6.88787	6.47277	6.2584	5.87264	6.65913	6.82159	5.15968	6.73689	6.84808	6.19144	5.77015	6.60109	6.69023	6.38268	6.32725	6.85706	6.85066	6.88517	6.43939	6.45813	4.66665	5.43995	6.74717	6.5473	6.2996
5.96147	6.94054	6.94911	6.9027	6.84882	6.81352	6.23354	6.99391	6.02615	6.00321	4.80225	4.51521	6.25749	6.50593	7.02114	7.14239	6.6025	6.7194	7.16088	6.70092	6.75684	6.82387	5.57686	6.65773	4.79101	5.99535	6.91128	6.62073	6.41388	6.62596	6.52141	6.87454	6.89184	6.32626	6.61784	6.32269	6.44378	6.98817	6.88195	6.74633	6.32893	6.55504	4.95918	5.78238	6.90825	6.53746	5.52145	6.45303	6.54381	5.76723
6.95599	6.92346	7.26774	6.97956	6.16103	6.48506	6.79299	7.09852	6.51914	5.59994	6.1426	6.86162	6.72168	7.20181	7.22189	6.74484	6.79916	6.13146	6.97364	6.86769	6.67493	6.66722	6.80066	6.5247	6.89369	6.52791	6.86917	6.76936	6.83012	6.60098	6.71413	6.5495	6.90479	6.53952	6.38617	6.71308	6.51893	5.64078	5.89154	6.48259	6.49923	5.70588	6.26287	6.58989	6.82525	5.96797	6.23392	6.96124	6.25706	6.20213
6.22174	7.29545	7.22067	6.6971	5.78627	6.83597	5.14077	6.94656	6.94027	6.82865	6.2716	5.00799	7.11397	6.73322	7.4157	5.86666	6.64396	6.72849	6.50332	6.64415	6.22864	6.9094	6.07753	6.36463	5.78971	6.59031	6.04749	6.77951	5.49082	5.97427	6.43461	6.37311	6.51856	5.8403	6.47964	5.78018	7.12633	6.59039	6.43175	6.34337	6.93742	6.37435	6.63503	6.80477	6.77987	6.78592	6.55884	5.7626	6.71007	5.94008
5.08268	7.01169	6.80358	6.55773	6.87841	6.79328	6.832	6.65261	6.71863	6.24528	6.81438	6.14823	6.63465	6.77086	6.12024	6.65621	5.3293	6.65489	6.85023	6.67696	6.59465	5.75186	6.50851	5.76754	6.52123	6.3774	6.97842	6.04928	5.78873	6.85506	5.12446	6.55761	6.51597	6.75951	6.90841	6.07879	6.18724	6.57137	5.40373	6.88826	6.0582	6.70982	6.70793	6.49656	6.58228	6.5639	6.36263	6.44943	5.47937	6.26815
4.99052	7.23224	6.30742	6.97915	7.06912	5.81988	5.68545	6.90331	6.44247	6.81231	6.76854	7.07216	7.26712	7.3696	7.23265	6.30862	6.54458	6.89565	7.07137	6.52757	6.49148	6.32533	6.60623	6.63919	6.20392	6.6565	5.81131	6.51066	6.95199	6.62869	5.79689	6.96537	7.03469	5.88767	6.40293	7.11135	6.45536	6.53345	6.64972	6.97656	6.97237	5.52644	6.47217	6.43183	6.43102	6.31893	6.04449	6.60428	6.7249	6.55004
6.90561	6.73107	6.84518	6.45082	6.59588	6.11988	6.6166	7.06764	6.24278	6.53802	6.43207	6.85915	6.55906	6.91097	6.90772	6.77756	6.69088	6.87959	6.71974	6.85627	6.85134	6.64377	6.28072	6.40108	6.71638	5.80536	6.07635	6.61853	6.01424	5.8821	6.53346	5.81598	6.63144	6.51361	6.54223	6.71098	6.54306	6.81484	6.70997	5.53668	6.4249	6.3612	6.53261	6.7924	6.33432	6.65704	6.37805	4.78226	6.6567	6.53928
6.73311	7.39131	7.23901	6.85691	7.08923	6.17454	5.54023	6.95253	6.30578	5.80666	6.55435	6.9897	6.64826	7.04683	7.34112	6.98373	6.11258	6.78866	6.1236	5.24089	6.12124	6.65805	5.62246	5.68696	6.18091	6.816	7.01676	6.49464	6.87032	6.4556	5.33581	5.88974	5.77564	6.21218	6.88451	6.80428	6.52728	6.99903	6.81547	7.19871	6.82423	6.9713	6.5142	5.93143	6.44775	6.55892	6.64893	5.49721	5.42934	6.65079
6.24839	7.16038	6.43443	6.61309	6.0109	4.89096	6.53402	6.47717	6.70018	6.58265	6.93942	5.72676	6.91531	7.04351	7.15569	7.0996	6.02116	6.48329	6.86695	5.22995	6.03969	7.02575	6.36617	6.47453	6.52067	6.0082	6.73917	6.03229	6.65794	6.29218	5.53074	6.49748	7.0382	6.17236	6.27167	6.16037	6.49793	6.50844	6.11019	6.65445	6.35973	6.25474	6.5467	6.5048	5.29962	6.1414	6.11846	5.58484	6.52911	5.81996
5.89975	7.359	7.24918	7.07856	6.62649	5.38462	6.43275	6.85522	6.26735	6.74496	6.59479	6.73449	6.9496	7.10487	7.13058	6.06141	6.13759	6.00619	6.73902	6.53096	6.73798	6.69212	6.52611	6.4624	5.53498	6.49866	6.60032	6.80538	6.5439	6.66109	6.05554	6.76339	6.92138	6.90902	6.69775	6.11099	6.79595	6.94768	6.68221	6.4467	6.87781	5.94595	4.85537	6.63178	2.57978	6.59337	6.48772	6.77111	6.69228	6.58444
5.16488	7.18203	6.92758	6.74347	6.66818	6.83968	6.64472	6.44734	6.01408	6.31214	7.06793	6.64517	5.31295	6.97092	7.12804	6.51959	5.66701	6.92873	6.88294	6.42511	6.47684	6.6182	5.6841	5.8967	5.64558	6.51608	6.89167	6.66676	6.17045	6.69178	5.34654	6.80791	6.9308	6.56227	6.18835	6.76639	6.99847	5.58354	5.86291	6.72485	6.68532	6.58991	5.73226	6.0571	6.57404	5.61391	6.56656	6.76431	6.50551	6.40558
5.8344	7.16861	6.94381	5.61486	6.27833	6.75653	5.71462	6.79141	6.93116	6.52837	6.71866	6.53754	6.50686	6.97974	6.7162	6.54537	5.50353	6.92063	6.99539	6.66536	6.14679	6.61561	6.7969	6.58593	6.7935	6.47806	6.80446	6.83621	5.72538	6.94789	6.48014	6.74826	6.72324	6.38011	6.87941	6.7745	7.08323	6.42147	6.62742	6.4847	6.85466	6.84869	5.29265	5.3914	6.19312	6.6839	6.34019	5.9155	6.48934	6.04523
5.64654	7.08608	6.8508	6.48998	6.65438	6.46257	6.64504	6.62926	6.48223	6.34978	6.52317	6.53698	4.56851	6.28452	7.08993	6.85218	6.64959	6.61923	6.96272	5.81635	6.89639	6.19182	6.6339	6.63879	6.74665	5.55031	6.79578	6.28928	6.08103	6.55329	6.63145	6.09071	6.8676	5.82187	6.69466	6.65628	6.91376	6.50765	6.14861	6.8884	6.68543	5.9722	5.73121	6.62373	6.24612	6.78774	5.90273	5.39278	5.80336	6.76187
6.14445	6.80184	6.70969	7.09958	7.20339	6.85216	6.31239	6.69666	6.55832	6.25798	6.74382	6.33226	7.05929	6.84911	6.47264	7.14462	6.41268	7.17192	7.0522	6.50986	6.80898	5.76802	4.91561	6.57625	6.54714	5.55637	6.47511	6.63026	6.37291	6.70778	4.4562	6.1924	5.87375	6.48669	6.40555	6.17007	6.47526	6.40456	5.3812	6.05138	5.8524	6.55503	6.99638	5.86575	6.35735	6.04623	6.68843	6.54243	6.36387	6.52854
6.32175	5.30573	6.11101	6.70282	6.97346	6.96439	6.99948	6.3684	6.89991	6.7618	6.41436	6.18179	6.25831	6.91196	6.23808	6.9205	6.9613	6.74112	6.98081	6.73596	6.44249	6.43109	6.29972	6.26048	6.75245	5.58237	7.00395	6.97344	6.48522	6.7166	6.33253	6.06466	6.74457	6.79672	6.92095	6.61154	6.61413	6.77131	6.86582	6.7535	6.66816	4.58619	4.8863	5.31987	6.58353	5.88702	6.32528	6.25285	6.1353	6.22204
5.6653	6.85487	6.74621	6.97051	6.80044	6.28579	6.61975	6.35295	5.76575	6.14769	6.87074	6.47285	6.6157	6.69005	6.01611	7.29177	6.44194	6.72916	6.71502	6.36943	6.3795	6.67071	6.52488	6.2308	6.64679	6.71211	6.89731	6.52838	6.03881	6.67308	6.41875	6.65149	7.14445	6.82602	6.72117	5.51045	6.87433	6.88714	6.9483	7.05785	6.67921	6.1845	6.57861	6.7447	6.55437	6.60205	5.48862	6.88201	6.42084	6.17929
6.15561	6.42928	5.61751	6.63909	6.79152	6.92715	6.44892	6.98509	6.39503	6.56165	6.54379	6.58494	6.01036	6.80868	7.0675	5.71142	6.67306	6.80184	6.89522	6.70694	6.00256	6.91331	6.95902	6.4365	5.64709	6.79364	5.94086	6.59555	6.56797	6.35321	6.33934	6.59447	6.93735	6.57681	6.10616	6.40562	5.8196	6.95187	6.82172	6.72428	6.72559	6.17938	5.94322	6.90836	6.86404	6.3173	6.06386	6.31059	6.80339	6.51895
6.72821	6.52398	5.31911	6.63636	6.57208	6.80751	5.16612	7.00895	6.8874	5.4534	6.03604	6.51018	6.82493	6.99192	6.12762	7.00475	6.20059	6.2585	6.99983	6.63414	6.32562	5.95979	5.7059	5.58491	6.45513	6.74896	7.13031	6.84502	5.59361	6.71449	6.52209	6.75399	6.63904	6.68307	6.9146	5.83428	6.29254	6.60634	6.7761	6.58787	6.65149	5.54221	6.46341	6.96375	6.71745	5.29473	6.81727	6.88614	6.54044	6.83489
5.68583	6.81235	6.20426	6.98865	6.95826	6.82558	6.30657	7.05991	6.02805	6.52128	6.99415	6.09361	6.54686	6.61889	6.15072	7.00838	6.01758	6.85971	7.00119	6.62293	6.4403	6.2862	6.1118	6.73352	6.67076	6.62892	6.93553	6.29273	5.57402	5.97014	5.60847	4.89591	6.67045	6.49524	6.4359	5.82977	6.22268	6.78746	6.34902	6.69831	6.6895	6.24736	6.57568	6.8033	6.54254	6.68146	6.58752	5.94453	6.69748	6.40814
5.98012	6.75793	6.09981	6.89568	6.93262	6.94952	6.9151	7.04199	6.8216	6.85307	6.19726	6.32828	6.33335	6.67773	6.81491	7.05147	6.5612	6.74427	6.63307	6.65478	6.92924	6.27195	6.38684	6.83242	5.5641	5.34179	6.60689	6.77639	6.32044	6.84712	6.64348	6.89054	6.8523	6.70366	6.43425	5.65374	6.86	5.89961	6.51418	6.89787	6.80592	6.37393	6.5435	5.21519	6.42886	5.06588	6.47133	6.74374	6.73255	6.75061
5.9527	6.54177	5.92889	6.74252	5.71306	6.94759	6.23735	7.00309	6.70318	6.43867	6.40715	5.73752	5.51607	6.79342	6.19415	6.90262	6.86717	6.82218	6.29607	6.23723	6.12298	6.38483	6.03502	6.40939	6.81733	6.78814	6.13817	6.35431	5.98477	6.37918	6.53121	3.41263	6.67884	5.67404	6.50616	5.6138	6.77212	6.80276	6.39064	6.09088	6.46947	6.2651	6.18449	5.38676	6.73727	6.41099	6.59842	6.40796	6.34102	6.78646
6.63934	7.11338	7.05624	5.62207	6.83423	5.672	6.46715	6.6308	6.56147	6.75237	6.52859	6.2622	7.05254	6.58836	7.15592	5.52956	6.02441	5.79701	6.12705	6.37529	5.67092	6.31262	6.75682	4.38956	6.40211	6.46417	7.02677	6.72998	6.35857	6.34614	6.43604	6.68954	6.98759	6.38108	6.70817	5.59126	5.99724	6.85096	6.66692	6.20513	6.21166	5.78604	6.43556	6.65629	6.86316	4.85485	6.55513	5.99583	4.81935	6.82975
6.39659	7.05968	6.76975	6.71862	6.83752	7.07804	6.21044	6.95821	5.68063	6.64556	5.76678	6.64261	6.51301	6.89867	6.66467	6.41739	6.45235	6.70837	4.35557	6.77205	6.6226	5.59955	6.25607	6.64382	6.41423	6.68022	6.54138	6.38965	5.53081	6.89881	6.43145	5.42542	6.37763	6.56646	6.46692	5.70032	5.9437	6.07286	6.10915	6.58585	6.78131	6.65932	6.21517	6.81287	6.50428	5.97766	6.42216	6.30019	6.56208	6.09776
6.79447	7.3362	6.98589	7.03059	7.05098	6.31668	4.66944	6.68155	6.19967	6.19698	6.65068	5.5544	6.63218	7.20899	6.91499	6.61053	5.76861	4.84902	6.72696	6.44771	6.73068	5.00744	6.39338	6.68702	6.38695	6.65639	5.78404	6.70937	6.70153	6.38894	6.5247	6.86782	6.95292	6.668	6.30142	5.49054	6.69114	6.6233	6.29477	6.99525	6.9461	6.38368	6.20661	6.62166	5.50894	6.12039	6.22658	6.52432	6.2903	6.52185
6.27328	7.27554	7.09286	6.88484	7.00227	6.28592	6.77774	6.6103	6.52995	6.60386	6.26699	6.30637	6.7003	6.84981	7.48374	3.63397	6.53367	6.3176	7.08288	6.20074	6.82931	6.59857	6.83943	6.69258	6.17209	6.16622	6.41626	6.66056	4.55375	6.24484	6.39512	6.80039	6.83578	6.15844	5.71519	5.56253	6.92411	6.77197	5.96898	6.832	6.66262	6.36291	6.4394	5.60042	6.01345	5.71968	6.04812	6.53745	6.33041	6.66904
6.49241	7.04023	6.82096	5.18437	6.61992	6.79441	6.67357	6.74851	6.48287	6.1042	6.64122	6.18643	6.06275	6.80361	6.07477	7.0451	6.83535	6.53095	7.05003	6.459	6.68926	6.41641	6.10602	6.51184	6.63228	5.80209	7.12326	6.58074	6.16348	5.89342	4.44627	5.95206	6.32271	6.58112	6.76364	6.62122	6.17379	6.44704	6.18037	6.9395	6.91401	6.68003	6.38292	6.7845	6.97842	6.18109	6.6295	5.68069	6.23957	4.68728
5.47507	6.8786	7.27723	7.10708	7.0697	6.54998	6.41564	6.8365	6.7651	6.71629	5.99689	6.59249	6.44493	7.12173	6.32195	7.11107	6.89166	6.28388	6.00844	6.93094	6.50553	6.05422	6.73806	6.52204	6.24219	6.52121	6.80239	5.0291	6.31814	5.8973	6.34372	6.74872	7.01808	6.68942	6.82441	6.8163	6.81042	7.00123	6.3383	6.80202	6.93333	6.06009	6.18174	6.95408	5.7978	6.50804	5.98473	6.44215	6.42933	5.74451
6.49735	7.38607	7.14187	6.78662	6.62542	6.80243	5.46272	6.58954	6.35341	6.42152	6.59959	6.22834	6.51483	6.35955	7.29751	6.62302	7.02691	6.67207	5.88889	6.30979	6.75504	6.85115	6.96696	5.90487	6.65879	6.11776	6.06866	6.51599	6.88221	6.14168	6.41372	6.68344	7.09639	6.52734	6.91043	6.67719	6.14123	6.93709	6.62527	6.65399	6.50262	7.08133	6.19172	7.19886	6.85541	6.28713	6.23418	6.0453	6.52907	6.50435
5.29127	6.77317	6.73664	6.61738	5.78626	6.20457	6.17344	6.99524	6.0179	6.52007	6.68352	6.54963	6.62353	7.25744	7.08024	6.83184	6.6934	6.08014	6.79899	5.8982	6.35748	6.37459	6.85286	6.63758	6.91411	5.44117	7.16423	6.25903	6.84183	6.16987	6.32182	6.47541	5.84914	6.68827	6.04369	6.22139	6.79015	6.50946	6.78241	6.04004	6.68025	6.72732	6.04484	6.6066	5.87375	6.63345	6.08322	6.55677	6.64185	6.77076
6.69099	7.27984	6.64649	5.78969	7.03076	4.99669	5.5557	6.41836	5.61671	5.42732	6.91392	6.88521	6.86713	7.16429	7.33137	5.9969	6.3721	6.35568	6.6557	6.91347	6.90145	5.85142	6.89268	6.72902	6.54384	6.13101	6.92777	7.02332	5.91959	6.27392	6.86437	5.99045	6.72858	6.3753	6.50466	6.24713	6.86008	7.42172	6.882	6.24986	6.72135	6.45784	6.76077	6.42079	6.71618	6.56987	6.07107	6.2507	6.83948	6.53945
6.71605	7.05452	7.09887	6.75963	6.86183	6.77265	6.85073	6.63234	6.92168	5.41242	5.93987	6.07304	6.15545	6.45996	7.05622	7.21912	6.68063	6.03694	6.44696	6.78694	6.71203	5.66909	6.2723	6.39466	7.06319	6.35807	6.46927	6.07581	6.85565	6.39017	6.37515	6.89159	7.0714	6.58159	6.23393	6.68206	6.46758	6.87585	6.72339	6.95142	6.69029	6.55766	6.77651	6.59844	6.32743	6.72184	6.4204	5.8956	6.2945	6.64837
6.61432	7.0944	6.39472	6.88538	6.90997	6.14451	6.25435	6.78092	4.97022	5.78761	6.27324	6.25265	6.56167	6.7848	5.91846	7.16037	7.11904	5.85777	6.83708	6.45397	6.11179	5.59891	6.82238	6.8046	6.84502	6.42255	6.97889	6.45977	6.63764	6.20793	6.52372	6.91704	6.73042	6.77649	5.89566	6.53242	6.8286	6.14007	6.60677	6.79121	6.15041	6.08876	6.44434	6.92729	5.98069	6.52721	6.54208	6.09996	6.53325	5.60514
6.14114	7.32762	7.0768	6.79595	6.95953	6.85101	6.3107	6.17604	6.43052	6.46876	6.70277	6.79642	7.01088	7.02265	7.33522	6.13261	6.7526	6.09872	6.93042	6.74534	5.94283	6.51596	6.94112	6.64492	7.15559	7.04029	6.67996	6.04201	5.96366	7.01871	5.98525	6.87149	6.67119	6.70388	6.70459	6.04669	6.50887	6.95331	6.3499	6.90674	6.77717	6.08878	6.20527	5.79733	6.31142	5.70011	5.82852	5.41044	6.59829	4.85141
5.37541	7.09635	7.08852	5.93871	6.34337	6.3112	6.67775	5.98849	6.78378	5.96813	5.62023	5.99434	6.65824	6.48671	7.11903	6.70181	6.67799	6.8016	6.6875	6.57237	6.2881	6.89552	6.53565	6.28997	6.71592	6.62064	6.76008	6.37316	6.61819	6.56954	6.56154	6.65293	6.7216	5.82123	5.60161	5.36943	6.92354	6.49263	6.43802	6.42238	6.86202	6.47301	6.70376	6.74827	6.66095	6.18297	6.50303	6.49458	5.69199	6.96896
6.34998	6.97956	6.60407	6.89917	6.42906	5.70818	6.64926	6.73056	6.40629	6.62185	6.91748	6.02779	6.56252	6.69322	7.23577	6.85067	5.69541	6.13506	6.62207	6.33691	6.69128	6.9497	6.19853	5.63731	6.43877	4.86994	6.95709	6.31187	6.37446	5.55886	6.7223	6.60684	6.38799	4.71996	6.59336	7.02044	6.97794	6.90855	7.05484	6.51109	6.35587	6.17754	5.62618	6.85643	6.21767	5.79305	6.28428	5.20092	6.68105	6.88277
6.31781	7.06259	7.05886	6.89619	6.3158	6.61616	4.6837	6.96803	5.81555	6.44868	6.60452	6.55894	5.57412	6.95771	6.9357	5.68306	6.33933	6.12805	6.15141	6.70571	5.88447	6.21235	6.18672	6.50088	5.98692	6.75257	6.92169	5.68544	6.61913	6.33452	5.86139	6.5694	6.89403	6.51055	6.73816	6.6028	6.6433	6.32917	6.86653	5.69443	6.82759	6.35874	6.77671	6.59202	6.33008	6.79575	6.50666	5.27626	6.10544	6.62775
6.14107	7.26631	6.97659	6.82923	7.08682	6.69047	6.34114	6.83871	5.62729	6.35621	6.72763	6.89002	6.72106	7.35838	6.97338	6.56812	6.89607	6.19368	6.85763	6.61242	6.55488	6.53092	6.49506	6.55883	5.9064	6.35935	7.0212	6.43082	6.44639	6.46985	6.6103	6.24489	6.86748	6.19574	6.43354	6.28167	6.83463	5.83293	5.57988	6.48644	6.44716	5.40769	6.44894	6.64067	6.60527	6.76001	6.97163	6.79487	6.57724	6.71388
6.9234	7.07598	6.79643	6.96841	6.85526	4.95493	6.62432	7.14203	6.34531	6.07311	6.3896	6.58457	6.54146	6.94657	7.06224	5.90023	5.69134	6.511	6.37867	6.78815	6.59102	5.62255	6.6829	6.34605	6.62373	6.30243	6.80944	6.76884	6.59168	6.77319	3.89531	6.51542	6.16999	5.2982	6.75136	6.34102	6.37483	6.9973	6.46422	6.72275	6.652	6.32369	6.47991	6.62275	6.0358	6.62627	6.43424	6.42486	6.53346	6.53251
6.41186	7.17549	6.967	7.0562	7.02375	6.31625	6.25981	6.46961	6.50468	6.74199	6.19549	6.79858	6.9958	6.92795	7.17572	6.67618	5.97924	6.63558	6.2571	4.82561	5.89738	6.14207	6.54437	5.69082	6.72066	4.46136	6.9152	6.79795	6.43103	6.88822	7.00739	4.68648	6.48486	6.26892	6.18474	6.59763	6.63413	6.99474	6.71641	6.67233	6.59003	6.62126	5.27665	6.66617	6.89717	6.13534	5.27823	6.42619	6.2304	6.67306
6.80704	7.07781	7.10259	5.86155	3.84029	6.15528	5.50139	6.95234	6.20913	5.86499	6.61758	5.00214	6.0459	7.22382	6.94976	6.78646	6.56871	6.82058	6.59982	7.03736	6.98516	6.31185	6.67338	5.96425	7.06954	6.91682	7.02393	6.57509	6.45874	5.96664	6.27125	6.68742	6.53044	6.70579	6.76004	6.6733	7.07316	6.56848	6.59596	4.75834	6.00069	6.92593	6.94609	6.56306	5.01868	6.72403	6.38937	6.22977	6.71895	6.30322
6.13423	6.48916	6.2251	7.04298	6.71155	6.83506	6.32418	6.83621	5.47912	6.32288	6.09821	5.96836	6.75372	6.81816	7.13424	6.9974	6.3142	5.84673	6.86307	6.02551	6.08848	5.51067	6.17767	6.82023	6.99425	6.31911	6.73748	6.34326	6.45413	6.69957	6.81715	5.96391	6.82732	6.90403	6.9828	6.70116	6.26328	5.51532	6.054	6.57806	6.98302	6.77743	6.37865	6.76913	5.94863	6.05992	6.56366	6.74627	6.84444	6.60139
5.35937	7.20632	6.54964	7.0413	6.89976	6.51172	6.56415	6.50212	6.12712	6.12488	6.49815	6.58442	5.93324	6.97784	7.04912	6.90655	4.86544	6.56853	6.9059	6.14328	6.93958	5.97513	5.86215	6.40093	6.66437	6.64862	6.84183	6.31746	6.55559	6.67	6.8944	6.75406	6.74203	6.31869	6.59598	5.86079	6.89212	7.16195	6.17525	6.69819	7.03546	6.69292	4.90898	6.84291	6.83754	5.5814	6.38572	6.57465	5.98021	6.03439
6.19946	7.29438	7.1017	7.03805	7.057	5.87462	7.01534	7.23488	6.50357	6.23907	4.69887	6.84221	6.52867	7.28573	5.72251	6.85501	6.10226	6.61067	6.49715	6.88953	6.83068	5.93892	6.41878	6.7253	6.52494	7.032	7.05766	6.82707	6.38934	6.39572	6.81856	7.00004	6.51861	6.30098	6.3556	6.58067	6.65912	7.28333	7.04553	6.82404	6.63552	6.6626	6.96	6.63647	6.4058	6.32883	6.45931	6.26322	5.99296	6.18165
6.72444	7.17189	7.13342	7.1443	6.97014	5.9414	5.30574	5.45694	6.82438	6.64875	6.63741	6.79419	5.26949	7.00586	6.96858	7.0908	5.97251	7.00224	7.1271	6.49747	6.94189	6.76156	6.73622	5.72133	6.86621	6.89302	6.99093	6.77473	6.66487	6.79069	6.72655	6.82614	6.90327	5.98226	6.71957	6.87341	5.7479	6.89099	6.74545	6.92964	5.86554	6.32156	7.12055	5.60938	6.39075	6.17366	6.26242	6.37631	6.58816	5.88644
6.7265	6.95236	7.13676	6.89306	6.84805	6.78219	6.13696	6.24712	6.57462	6.47747	6.72238	6.41757	7.32716	7.46645	7.2296	6.62812	5.93097	6.84178	6.60694	6.55372	6.88876	6.48383	6.47426	6.17205	6.84675	6.88636	7.29089	6.87092	6.1659	6.69962	6.05528	6.12285	6.50446	6.79116	5.72796	5.98712	6.05065	6.91518	6.45325	6.88139	5.66395	6.38084	6.56265	6.69219	6.85383	6.2795	5.60718	6.2011	5.47771	6.35564
4.19629	7.21557	7.1015	6.86226	7.07798	6.67076	6.62311	6.56474	6.64565	6.26059	6.72984	6.50011	6.26522	7.03535	7.36053	5.16554	6.48582	6.68138	7.03969	5.92791	6.57503	6.34735	6.46099	6.0728	5.89074	5.81835	6.97291	5.87012	6.77884	6.5478	5.97768	6.36481	6.55307	6.05924	5.9804	6.31102	6.82563	6.7258	5.51182	6.14798	6.37054	6.60004	6.26455	6.68653	5.44376	6.55524	6.07624	6.00167	6.77834	6.05042
6.52419	7.41984	7.06994	6.514	7.05976	7.0966	6.82779	6.91427	6.38424	6.72614	6.77025	6.66768	7.24246	6.90927	7.19111	6.18992	6.9129	6.29131	5.70998	6.73502	7.02206	6.55658	6.49684	6.23957	6.7791	5.21758	7.03068	6.35138	6.04949	5.75603	6.38568	6.57159	6.82481	5.70711	6.2291	6.78596	6.61789	7.11479	5.60204	4.45162	6.26864	6.60047	6.62979	6.35276	6.78359	6.54182	5.64473	5.97137	6.73986	6.11593
6.70615	7.13946	7.03578	6.86417	6.2768	6.59964	6.90405	6.68391	6.54072	6.65709	5.48839	6.19526	6.42745	6.81979	7.33286	6.61427	6.8417	6.95899	7.11096	6.13755	6.47805	6.09392	6.58871	6.37733	5.97921	5.63678	6.8463	6.50455	6.27591	6.11401	6.43475	6.38759	5.86567	6.63369	6.9261	6.45596	7.0427	6.74026	6.64808	6.47498	6.95258	6.23796	6.53695	6.34779	6.59251	6.60153	6.1695	6.0414	6.42677	5.25031
6.85075	7.39174	6.78013	6.83297	6.6851	5.81487	6.55494	5.8216	6.36167	6.78004	5.77559	6.11756	7.22823	5.50395	7.18635	6.68091	6.03247	6.75492	6.70266	6.75201	6.15485	6.01666	6.44822	5.34056	6.73766	6.57482	6.50113	5.13736	5.91746	6.76302	6.10877	6.21391	6.98414	6.19741	6.67061	5.02316	6.6809	6.7104	5.94749	6.8221	6.15218	6.69597	6.18396	6.73621	7.11078	5.65407	6.44672	6.63497	4.79995	6.98115
6.58843	6.91585	6.51516	6.06896	6.38465	6.95212	6.93479	6.19695	6.83796	6.44015	6.66706	6.51775	6.66289	6.10431	6.90315	6.79977	6.41123	6.47937	6.69072	6.37916	6.53299	6.87787	6.46571	6.85728	6.56308	6.29496	6.94104	6.03076	6.09443	5.04752	5.43121	6.23864	6.78612	6.69572	6.40245	6.26315	6.528	6.25695	6.82045	6.48234	6.77371	6.16668	6.61288	6.644	6.17889	6.22987	5.78082	6.67246	5.55878	6.72421
6.79722	7.24191	7.1437	7.07269	6.67527	6.85697	5.87018	6.74577	6.48984	5.92856	6.60642	6.18632	6.74278	6.84282	6.95603	6.61122	6.22243	6.05544	6.99178	5.82423	6.91649	6.48055	6.68433	6.53722	5.78643	5.34679	6.60297	6.70844	6.92095	6.75017	6.55077	6.92004	6.71175	6.36195	5.90879	6.5623	6.95899	5.37287	6.44893	6.96796	6.96834	6.79367	6.13182	6.50096	5.60121	6.18637	5.78396	6.5725	6.68856	6.7293
6.18785	7.08086	7.09088	7.06131	6.7355	5.17388	6.69991	6.87472	6.02127	6.51785	6.42651	6.36074	7.09924	6.80547	7.1005	6.59191	5.77078	5.98894	7.00519	6.70365	6.88445	5.28381	6.58197	6.12507	6.53694	6.122	6.98202	6.39991	6.77882	6.65332	6.33925	6.94931	6.72593	6.39889	7.03843	5.73608	6.61287	6.05436	5.86984	6.30537	6.05316	6.21548	6.34454	6.29923	6.09512	6.75541	5.98286	6.07003	5.9213	6.57914
7.12766	6.48452	6.68365	6.36675	6.90405	6.61569	5.60497	6.93038	6.75654	6.01746	6.79537	6.19168	6.88261	7.21977	7.28952	6.53858	6.61661	5.21403	6.72002	6.27626	6.67407	6.95209	6.79338	6.57644	6.33641	6.39611	6.87566	6.70402	6.73052	6.72115	6.81754	6.46659	5.63133	6.7173	6.48388	5.73799	6.06613	7.00706	6.90582	6.51052	6.83707	6.54943	6.42974	6.19682	6.77666	6.10913	6.58133	6.70719	5.97339	5.08789
6.59088	7.42928	7.13361	6.89532	6.75672	6.68687	6.23401	7.23308	5.35467	6.29154	6.7369	6.37335	6.77064	7.06385	7.48027	6.95127	6.40243	5.75725	6.92215	5.28715	6.38089	6.57506	6.69075	6.01983	6.77344	6.48109	6.67344	6.95867	6.30455	5.19653	6.4897	6.40661	6.45395	4.96785	6.67898	6.52888	6.43495	7.08217	6.83647	7.04028	6.88662	6.9826	6.44103	6.98871	6.95165	6.22557	6.30475	6.31124	6.27592	6.95383
6.27513	7.17964	7.1447	5.40161	6.18033	6.27015	6.90553	6.95062	7.08308	6.77735	6.7723	7.04411	6.69869	7.2226	7.54045	6.76121	6.4287	6.89834	7.11385	6.86655	6.78287	6.83478	6.37022	6.62206	6.88796	6.63513	6.85206	6.31172	6.50342	5.84018	6.72482	6.83714	6.87167	6.87609	6.94199	6.61241	7.037	6.98056	6.29634	6.90933	5.7109	5.69417	6.61408	5.51767	6.21625	6.41142	6.52885	6.92522	6.42324	6.09901
5.63576	6.89359	5.85671	6.21158	7.17372	6.94025	5.40761	7.00509	6.37334	6.28987	6.3244	6.42078	6.42778	6.82413	7.14416	6.75009	6.63549	6.02305	6.61825	4.02477	6.28755	5.25869	6.37123	5.33879	6.41774	5.71314	6.52223	5.62686	6.43954	6.29637	6.03385	6.07024	6.30967	5.81152	6.86641	6.45397	6.99003	6.20303	5.92006	6.37963	6.95317	6.88009	6.34265	5.78666	5.26552	6.76926	6.34171	6.63866	6.39307	6.63615
7.20427	7.23169	7.05492	7.0521	7.02538	5.74297	4.26977	6.83531	6.93612	6.70006	6.56169	6.45485	6.44401	7.22846	7.29368	6.64603	6.28009	6.61294	6.54717	6.85535	6.15194	5.96687	6.78874	5.3082	6.25982	6.75341	7.02149	6.99403	6.79592	6.89014	6.44235	5.64522	6.2237	6.44928	6.41931	6.99682	6.60746	6.76982	5.79535	6.16625	6.06274	6.56793	6.70166	6.79101	6.095	5.43705	6.47698	6.72616	6.30352	6.22807
6.53588	7.2663	7.04899	6.99326	7.09102	5.9438	6.7819	7.05131	6.3095	6.57361	6.51648	6.7134	6.735	7.04165	6.97086	6.72824	6.7292	6.82972	6.14381	5.982	6.36521	5.97682	6.84648	6.57111	6.40417	6.42139	6.91347	6.30178	6.40673	5.91586	6.39504	5.94932	6.90384	5.6011	6.52762	6.52945	6.66674	6.45188	6.26174	5.7732	7.01007	5.98686	4.51558	6.52151	6.59675	6.45766	6.52385	6.28737	6.49189	6.61108
6.44562	7.07805	7.02447	6.83401	6.98039	6.81535	5.94321	6.62911	6.73356	6.89597	6.84214	6.29236	6.96924	6.98174	6.86753	6.90843	6.40995	6.74329	6.34084	6.68343	6.95586	6.07552	5.98266	6.38175	6.11317	5.1366	5.20339	7.12299	6.56393	6.95447	6.87832	6.53969	6.96766	6.56186	6.72315	6.3233	7.06083	6.78034	5.93566	6.95982	6.66335	6.56746	5.03692	6.84965	6.79146	5.25951	6.69425	6.17035	6.74915	6.52908
6.52929	6.5534	6.74434	6.70826	6.89037	6.5675	6.43458	6.89311	6.81134	6.45056	6.73799	5.42633	7.04982	6.81888	7.09966	7.01322	6.3025	6.94326	6.99305	6.66929	6.99469	6.34814	6.90879	6.54835	6.79389	6.19581	6.66006	6.69555	6.44119	6.73309	5.89159	6.29974	6.73876	6.72605	6.74928	6.32614	6.29727	6.84504	6.2786	6.56273	6.52396	6.65228	6.926	7.06887	6.0891	6.49825	6.61772	5.72344	6.72714	5.88687
6.08367	7.20598	6.73792	7.12414	7.06623	6.45995	6.644	6.60217	6.2514	6.41765	6.5556	6.18625	6.96219	6.77143	6.96475	5.65947	6.47117	5.27324	6.92068	6.91616	6.72873	6.5093	5.7139	6.33519	6.78141	6.44285	6.56407	7.0417	7.04644	6.57289	6.06912	6.50047	6.06436	6.54036	6.07207	5.86158	7.08418	6.31724	6.19546	6.06447	5.87934	6.55214	6.31098	6.05404	4.51594	5.33879	5.51361	6.22503	6.70027	6.54639
6.45625	7.23408	7.02664	7.20133	6.94075	6.63153	6.16161	5.39345	6.60451	5.53448	6.72457	6.08221	6.90995	6.98687	6.81416	3.68681	6.10847	6.32577	6.67203	6.82694	6.5728	6.58669	4.90271	5.86685	6.78738	6.5564	6.48637	5.92258	6.08323	6.76015	6.39809	7.06924	7.02711	6.36961	6.64388	5.75049	5.90175	6.72174	6.05843	6.70608	6.55324	5.81878	6.39334	6.89026	6.66839	6.09494	5.83508	6.61561	6.42588	6.57761
6.76608	6.65617	7.03418	7.10285	7.13566	5.68293	6.66093	6.74116	6.48446	6.32065	6.56225	5.46433	6.44865	7.18674	7.22452	6.85205	6.64099	6.88676	6.97194	6.95474	6.29841	6.56966	5.66188	4.06733	5.87789	6.48799	6.94227	6.65282	6.53967	6.89007	6.91139	6.63845	6.76272	6.21828	5.5613	6.91178	7.13468	7.04253	6.9051	6.49109	6.79948	6.7977	6.65781	6.64892	6.16468	6.4196	6.07915	6.4908	6.4641	4.83704
5.78101	6.89007	6.95075	6.42693	7.1723	7.01644	6.65971	6.52678	6.45345	6.64078	5.97534	5.61952	6.79737	7.25269	6.9735	6.79026	6.77805	5.45579	6.07966	5.6103	6.05675	6.62031	6.59584	6.85179	6.84288	6.5203	6.90527	6.20768	6.23014	6.18355	6.69953	5.45826	7.00077	5.47954	6.24588	6.65307	6.80529	6.67849	6.45184	6.50082	6.90908	5.85455	5.57644	6.83295	6.89141	6.49979	6.36257	6.49369	6.21882	5.69354
6.71057	7.27226	7.12981	7.06338	7.00341	6.45657	6.53722	6.87261	6.58587	6.57467	6.39644	6.0555	6.54632	6.86845	7.48407	7.16981	6.18451	6.58232	6.70666	6.78782	6.12979	5.88055	6.57399	6.98367	6.84341	6.66126	7.077	6.06215	6.66278	5.34685	6.02474	5.66833	7.03164	6.36886	6.56399	6.09401	6.85894	6.97801	6.68566	6.5066	5.94916	6.54449	6.97162	6.54546	6.18616	5.59612	6.57563	6.22919	6.63944	5.0887
7.08397	6.60827	6.63444	6.80794	6.97208	6.86494	6.92005	6.82311	6.79426	5.09707	6.72059	4.91376	6.74656	7.20837	6.54429	7.09027	6.19089	6.15989	6.47788	5.11061	6.60796	5.55533	5.51228	6.32938	7.00564	5.74512	6.91232	6.24363	5.52238	6.114	5.39364	6.54305	5.4497	6.47911	5.83112	6.55647	6.53407	6.71687	6.92721	6.77959	5.97979	6.51096	6.75116	7.01604	6.05386	5.86687	6.08561	6.7189	6.48493	6.43335
6.1596	7.17822	6.81344	5.67211	6.9991	6.76128	6.86576	6.70846	6.733	6.14877	6.277	6.56516	7.13637	6.28214	7.25648	6.19222	5.20105	6.24693	6.71551	6.18756	6.25024	6.22396	6.67861	6.28139	6.42239	5.60908	6.55975	5.95832	6.7713	6.63576	6.76449	6.77369	6.70807	6.9232	6.14816	6.79063	6.57672	5.00512	5.98304	6.97307	5.01104	6.66316	6.10204	5.58571	6.62473	6.69928	6.77769	5.68161	5.60998	6.23419
6.03461	7.25924	7.18386	7.17223	6.05192	6.74635	6.54576	5.5286	5.64116	6.63987	6.52439	6.75992	6.67158	6.34211	7.16476	6.99278	5.83168	6.93819	6.2944	5.46516	6.44951	6.65173	6.56944	4.95876	6.48384	6.35798	6.96019	6.4837	6.48773	6.63253	6.81577	6.86152	5.80891	6.85169	6.96159	6.84249	7.05724	7.11337	7.00881	6.54991	6.75295	6.16247	6.96024	4.61974	6.60484	6.64691	6.79167	6.03144	5.89873	6.59647
7.11683	7.56206	7.38701	7.17624	7.19753	6.71657	7.04392	6.65246	6.20503	6.87093	6.73701	6.6921	6.70281	7.00204	7.68635	6.55789	5.59906	6.7229	6.13405	6.63984	6.85929	5.693	5.77004	6.52036	6.14144	6.71889	7.2437	6.04821	7.10262	7.02849	6.09386	6.97157	6.90709	6.2879	6.36447	6.35346	7.00277	7.10739	6.12183	6.57512	6.64976	6.31786	6.1735	6.79949	6.53509	6.70365	5.76259	5.77843	6.10665	6.43101
6.28844	7.33735	7.01684	5.96682	6.87921	6.65234	6.90596	6.65808	4.67005	6.37426	6.12557	4.08347	6.94331	6.08647	7.20572	5.15451	6.82035	6.53842	6.47994	6.55677	6.51518	5.21503	6.68645	6.88669	6.4979	6.576	6.93333	6.4529	6.90821	6.45552	6.55162	6.54079	6.72478	6.86117	6.62399	6.22569	6.84139	6.7772	6.52774	6.82316	6.33512	6.66337	6.3262	6.90298	6.64815	6.72423	6.60731	6.57427	6.6046	6.59319
6.88784	7.35296	7.1281	6.91006	7.12027	6.94004	6.79332	6.53048	5.78509	6.86364	6.1294	6.59306	6.732	7.10529	7.39109	6.98802	6.56768	6.7707	6.61542	5.3297	6.65464	6.14664	6.34415	5.99523	6.38107	6.26359	6.77056	6.82611	5.47136	6.31973	6.5677	6.87566	7.09029	6.10695	6.97632	6.68542	6.71215	6.89164	6.01723	6.98697	7.18503	6.53097	6.04634	6.6905	6.64402	6.28149	6.17101	4.34916	6.9025	6.44776
6.27311	7.21737	6.93312	6.63341	7.10729	5.78537	6.68568	6.51391	6.44241	6.74658	6.76942	5.96617	6.48426	6.45851	7.37778	5.90571	6.69212	6.53291	6.04413	6.46479	5.75261	6.83167	5.62628	6.54737	6.2986	6.3193	7.09745	5.87548	6.25834	6.30129	6.37494	6.52245	7.00376	6.19885	5.94065	6.061	6.9268	5.67665	6.85052	7.14354	7.03135	6.53073	6.6682	6.86981	6.85835	6.25435	6.72179	6.27619	6.2113	6.62727
6.67434	7.53367	7.28692	7.26729	7.36218	6.87505	5.26418	6.6526	6.90261	6.38759	5.94636	6.72414	6.75528	7.43395	7.51356	6.52584	6.83525	6.29325	6.24042	6.68835	6.56043	6.7557	5.52744	6.46757	6.75529	6.13559	7.16664	5.9005	6.50488	7.14478	6.50948	6.76835	5.88014	6.23378	6.78772	7.02807	6.24452	7.02255	6.68715	5.5941	6.95856	6.70447	6.83668	6.57826	6.71956	6.55638	6.35578	5.79867	6.86035	6.75528
6.81979	7.0132	5.96247	5.54162	6.9916	6.60543	6.97488	6.74431	6.84103	6.31113	6.6313	6.61877	6.52627	7.09714	7.09931	6.90548	6.30539	5.65599	6.49964	6.63387	7.07094	5.97453	6.72507	6.67887	6.76636	6.69444	7.07409	6.56336	5.58974	6.92098	6.56146	6.7725	6.20079	6.01462	5.83623	6.42508	6.85726	5.83777	6.27228	6.61595	5.75588	6.12044	6.51328	6.85171	6.64794	6.09062	6.16612	6.55927	6.77134	6.12961
6.87893	7.14765	6.79025	6.06725	6.68883	6.89125	6.6403	6.87874	6.29772	6.71838	6.25491	5.06921	5.83259	6.84414	7.07356	7.01109	6.68975	6.52002	5.2288	6.26736	7.12068	6.45465	5.3028	6.4433	6.56712	6.40361	6.66481	6.58717	6.0584	6.96376	5.60117	6.09262	6.75294	6.61972	7.07015	6.4128	6.98152	7.20385	6.69617	6.96722	7.07156	6.22642	6.42086	6.63405	5.56745	6.68401	6.54944	5.11532	5.65727	6.77548
6.84986	7.26528	6.86553	6.95295	6.74161	5.6442	6.73353	6.06471	6.55236	6.38273	6.43149	5.35775	6.6765	6.85717	7.31274	6.44857	6.558	6.77495	6.80068	5.35143	6.85605	5.91978	6.73385	6.71989	6.59072	5.99814	6.97018	6.63811	6.72631	6.40417	6.56988	6.85263	6.5426	6.72331	6.31546	6.56738	6.43988	6.79524	6.71315	6.17641	6.93256	6.72799	6.43154	6.15057	6.42181	6.27461	6.60428	6.67518	6.49142	6.16369
6.54914	6.9666	6.18903	6.90917	6.60691	6.43278	6.53703	6.71234	7.05027	6.73549	5.6817	6.3841	6.97076	5.64272	7.20913	6.73632	6.5412	6.18186	6.77904	6.52493	7.0489	6.07686	4.84372	6.45717	6.67886	6.76821	6.05091	6.41063	6.78917	6.8851	5.11799	4.40238	6.93236	6.21313	6.3785	6.74012	6.84633	6.96547	6.13164	6.47355	6.10246	5.93983	6.49801	6.14638	6.04354	6.34229	6.15311	6.33358	3.59439	6.55106
6.97661	7.1829	6.88022	6.92748	7.1002	6.98672	6.88292	6.88581	6.52716	6.17144	6.57443	5.17661	6.96898	6.70741	7.13882	6.34847	6.59896	6.63361	7.09318	7.19434	6.41739	6.36748	5.7975	6.07271	4.99378	6.33878	6.75285	6.56838	6.92156	6.66219	6.56164	6.10693	6.60348	6.47034	6.87039	6.48583	6.86039	6.53996	6.4385	6.92428	6.91572	6.24302	6.47414	6.53027	6.3644	6.28135	6.34427	6.3343	5.10797	6.46457
6.74843	6.96487	7.13726	6.96878	7.00409	7.01326	6.57102	7.01021	6.72577	5.32866	6.72584	6.6986	7.10448	7.19167	7.08543	6.30216	6.26246	6.70548	6.70807	6.32363	6.52092	6.54764	6.32591	6.87797	6.16438	6.96122	7.07405	5.92987	6.66411	6.75157	5.96961	6.89341	6.76162	5.84389	6.73211	6.61314	5.26465	6.79306	6.96729	6.51053	6.10186	7.00443	6.80124	5.77845	6.84172	5.46003	4.99206	5.96997	6.32291	6.40579
5.25458	7.08583	7.12544	6.48862	6.7426	6.39519	6.1619	6.18985	6.62238	5.87963	6.43763	6.00028	6.491	7.13555	6.99662	7.07717	6.76971	6.38637	6.75511	6.43927	6.35827	6.12101	6.58479	6.45627	6.39496	6.68973	5.39859	5.72038	5.99388	6.56131	6.00347	6.77277	6.63678	6.52405	6.49466	6.50476	6.77374	6.67672	6.18947	6.817	6.86069	6.19765	6.74564	6.15332	6.64123	6.6108	5.7387	6.4867	6.42996	6.37419
7.12203	7.16825	6.97031	6.93969	7.13345	7.02253	6.53565	7.01719	6.32065	4.74221	5.61753	6.53707	6.32724	7.16238	7.0277	6.69802	6.74421	5.12188	6.46277	6.83858	6.60773	5.71598	6.93782	6.80274	4.08048	6.80733	7.19261	7.24295	6.11958	5.88969	6.22191	6.23273	6.92847	5.95916	6.58291	6.75764	6.75506	7.042	6.73339	6.54637	6.66025	6.93281	6.57754	6.5041	6.37674	6.70397	6.65151	6.47092	6.33489	6.29618
6.52046	6.2499	6.39822	6.68834	6.51837	5.34349	7.04693	7.20738	6.50059	5.81937	6.44456	6.78712	7.02071	7.2237	7.18846	6.66357	6.67438	5.34113	5.22696	6.93079	6.71964	6.6735	6.45081	6.33243	5.61817	6.12845	7.10287	6.79831	6.63195	6.43241	6.68711	6.99416	7.18139	6.67605	6.40931	6.69156	5.72315	7.11378	7.12806	5.9981	6.56719	6.21428	6.30567	6.70057	6.38187	5.64974	5.85368	6.89641	6.67731	5.73113
6.96113	7.38318	7.02435	6.98814	7.19893	6.29795	5.75621	7.04048	6.82793	6.69421	7.10746	6.5291	6.76673	6.76981	7.05671	6.90336	6.02095	6.78357	6.92172	6.17714	6.80725	6.18303	6.94835	6.85028	6.4076	7.06286	7.02085	5.8639	5.52188	6.39748	6.38767	6.17195	6.64581	6.54538	6.82069	5.86489	6.76761	7.1129	6.74379	6.06151	6.20066	6.82632	6.02767	6.43104	5.99939	6.38353	6.32254	6.52513	6.61103	6.05522
5.33506	7.17129	6.95362	7.14072	6.87071	6.82351	5.84244	6.54676	6.6588	5.07146	6.32327	6.86394	6.73208	6.8591	7.20893	6.03487	6.56421	6.80993	5.11838	6.31111	6.98979	6.29806	6.38296	6.07679	6.72031	5.33283	6.81946	6.12909	6.4699	6.5734	6.58302	6.08691	6.09279	6.41619	6.67344	5.45043	6.60553	6.35524	6.83901	6.59308	6.95332	6.96975	6.56594	6.56744	6.58568	6.62974	5.99188	6.80751	6.42296	6.72824
6.6961	7.02975	7.02474	6.9579	6.87642	6.51259	6.8054	6.894	6.50877	7.00703	6.48994	6.62559	6.90623	6.90426	6.41936	6.82472	6.00794	6.76809	6.63657	6.67888	6.73718	6.37256	6.69835	6.43187	6.66325	6.12884	6.40441	6.68544	6.74408	5.21957	5.54074	6.29241	7.01414	4.9406	6.75193	6.01289	6.86907	6.23826	5.38874	6.21968	6.72292	6.31623	6.19413	6.92829	6.51286	6.26547	6.49907	5.91217	6.43929	6.25925
6.47561	6.41264	6.90105	6.86357	6.33549	3.77721	6.52045	6.26433	6.74766	6.6578	6.52506	7.10043	6.79478	7.04808	7.15281	5.73385	6.64126	6.67417	6.73903	6.7766	6.83347	6.01051	6.41828	6.5219	5.97274	6.52108	7.02669	5.70231	5.01349	6.74489	6.45905	6.49003	6.92187	5.26202	6.56212	5.64682	6.89108	6.96592	6.83619	6.4452	6.71409	6.26503	5.98145	6.68713	6.55001	6.27054	6.28152	6.21405	6.67127	6.55737
6.96793	7.34413	6.98256	7.05549	6.76952	5.62137	6.82188	6.48204	6.97085	6.55447	6.80355	6.62691	6.52152	6.80684	7.45861	6.88255	5.9527	6.7783	6.98646	5.85689	7.13948	6.04445	6.04944	5.59494	6.68679	5.86203	6.56877	6.77359	6.8667	6.32767	6.46561	6.61019	7.02737	5.25277	6.46143	5.86728	6.66879	7.21277	5.71117	6.5135	7.16469	6.30802	6.93745	6.49779	6.48704	6.46721	6.5754	6.80079	6.02723	5.33064
6.51544	6.95886	6.72627	6.04096	6.81689	6.86526	6.64876	6.97311	6.84946	6.68767	6.85905	7.02838	7.23789	6.53327	6.72478	6.5296	4.59594	6.10764	6.80851	6.13089	6.60623	6.8766	6.28707	6.19947	6.68061	6.8946	6.24332	5.58675	5.96907	6.97971	5.97881	6.50561	6.54601	4.84434	6.63416	6.12449	6.41042	6.97863	6.76958	6.89955	6.20905	5.70876	5.92588	6.56519	6.6867	4.91332	6.22616	6.22434	6.63169	6.17479
6.71628	7.31016	7.07294	6.52042	6.35308	6.40206	6.42659	6.31697	6.20384	6.44246	6.23292	6.62819	7.00723	7.17895	6.92755	6.49268	6.15877	6.13485	6.96797	6.3056	6.29886	6.1565	6.75679	6.83672	6.87168	6.57708	6.96218	6.53141	6.91046	6.55869	6.79489	6.75823	6.65475	6.62187	6.09747	6.81241	6.62994	6.29589	6.33223	6.1173	6.79548	6.88506	6.66285	6.79827	6.26178	6.98185	5.45185	6.10404	6.60176	6.06092
6.97821	5.99098	6.81289	6.54594	6.34247	6.68638	4.85634	7.11761	5.97683	6.54079	6.46849	6.24371	6.2226	7.14073	6.12392	6.72484	6.70913	5.54056	6.14632	6.83168	6.81789	6.29917	6.74279	6.46598	6.89658	6.71401	6.98059	6.55146	6.23014	6.51436	5.92914	6.52952	6.53609	6.07957	6.88246	5.76457	6.38589	6.37279	6.88694	5.84304	6.67938	5.99962	6.5199	6.07563	6.46332	6.76008	5.59516	6.61357	6.67594	6.06109
6.56493	6.89642	6.41784	6.48667	6.70067	6.17021	6.18388	7.03323	5.8522	6.32132	6.79535	6.43258	6.25496	7.26104	6.70787	6.33689	6.01154	5.25633	6.77858	6.4562	6.81447	6.70606	6.74693	7.08524	6.95861	7.11293	6.97309	6.10872	6.69693	6.26157	5.77485	6.39355	5.94209	6.72062	5.82362	6.68434	5.97028	6.75276	6.57066	5.22999	6.80889	6.71673	6.45986	6.86074	6.55383	6.64112	5.36276	6.35001	5.85252	6.90827
6.57179	6.99762	6.40672	6.30034	6.78686	6.67292	6.7083	6.64345	5.98053	6.37819	5.75982	6.57207	5.95959	6.8495	7.1061	6.33554	6.60584	6.26229	6.46684	5.11966	5.86977	6.07023	6.21715	6.52131	6.25962	5.00421	5.47978	6.51293	6.29675	6.56498	6.27833	6.97925	6.84084	6.00666	6.4251	6.13027	6.62146	6.63477	6.45394	6.66986	6.92367	6.64258	5.83452	5.71512	6.69298	6.09952	6.35538	6.77857	6.30984	6.52022
6.28054	6.9372	6.64025	6.78186	6.96865	5.46492	6.65461	7.17177	5.98081	5.88531	5.86234	6.60621	6.92554	7.01313	6.73584	5.97707	6.81317	5.83554	6.83644	5.95308	5.79087	6.05431	6.32614	6.02274	5.73816	6.63967	6.90107	6.7504	6.31594	6.0116	4.75896	6.34533	6.71785	5.67941	5.9514	6.60399	5.85794	6.96805	6.80844	6.33362	6.90208	6.19297	6.16319	6.95136	6.72544	5.90344	4.57224	6.43603	6.10556	6.19366
6.69597	7.15292	7.00698	7.08042	6.64175	6.53685	6.59163	7.02486	6.10354	6.51947	6.84686	6.28899	6.66681	6.43381	6.84394	6.8924	6.44328	6.53352	6.71758	5.88662	6.62618	6.67538	6.48001	6.34484	6.51176	6.17677	6.908	6.9154	6.68858	6.97271	6.42386	7.03037	6.77656	6.72443	6.78453	6.03851	6.72351	6.37615	6.01219	6.44494	5.67871	5.61989	5.77164	6.65956	6.39103	6.35206	6.57745	6.34074	6.59853	6.18719
7.05041	7.13869	6.70419	3.85534	6.84455	5.82777	6.35578	6.23606	7.04832	5.8756	6.54191	5.85773	5.85697	6.93815	7.13953	6.44254	6.26217	6.27426	6.26871	6.52402	6.42628	6.62369	6.49709	6.69189	6.95328	6.49675	5.21833	5.52773	6.10663	6.77082	6.63985	4.57847	5.96328	6.46011	6.10218	6.39782	6.6121	6.79836	6.58029	6.61776	6.74181	6.79449	6.23961	6.01533	6.76313	6.61003	6.41612	5.89587	6.09706	5.94373
6.4026	7.28493	7.07913	6.40667	5.61104	6.61816	6.55129	6.8266	6.82478	6.89279	6.38336	6.61808	5.97554	7.01633	7.39509	5.46657	6.88271	6.55983	6.06496	5.90431	6.40472	6.9142	6.72482	6.2509	6.46615	6.76447	6.42165	6.51009	6.48268	5.92254	6.80245	6.86233	6.41176	6.55157	6.52105	6.54839	6.93915	6.89883	6.26415	6.44628	6.79127	6.43493	5.89089	7.03639	6.89714	6.81455	6.43724	6.8591	6.5313	6.69581
4.91094	7.19029	6.64109	6.79884	6.02004	6.67295	5.99754	7.1342	5.46044	6.57707	6.73373	6.07491	6.73113	6.39751	7.03046	6.63188	6.40595	6.46522	6.88747	4.838	6.68674	6.55448	6.02212	6.41171	6.3569	6.57214	5.85413	6.56199	6.79549	5.98713	6.62308	6.72311	6.24952	6.56443	6.37478	6.46573	6.87316	6.80521	6.71928	6.30768	6.67658	6.02289	6.3686	5.7819	6.30125	6.23176	5.793	6.33093	6.59389	5.71141
5.53809	7.18747	6.48768	6.1853	6.60878	6.90521	6.07556	6.84871	5.85771	6.43188	6.24257	6.65071	6.67379	6.80531	7.24772	5.86516	5.90556	6.43866	5.53015	5.75683	6.43668	6.46557	6.25553	6.70178	6.8871	6.02478	6.46239	5.90815	6.99908	6.99115	6.92517	6.85594	6.91676	6.93011	6.95598	6.1694	6.96465	6.98642	6.89393	6.07757	6.7579	6.18227	6.17593	6.69044	6.57912	6.53473	6.58581	6.65166	6.239	6.69456
6.64221	7.21818	6.90718	6.75443	6.55189	6.64986	5.75074	6.21336	6.88588	6.45458	6.82986	5.9633	6.38719	7.10945	7.4102	6.37698	5.88621	7.05765	7.01085	6.65871	6.29445	6.15615	6.54973	6.13836	6.65312	6.55747	6.62617	5.32864	6.20883	6.13016	6.17331	6.64977	6.48488	6.16123	6.41577	6.56535	6.52548	6.88447	6.63143	5.92622	6.87576	5.09355	6.04905	6.59661	6.96147	5.74992	5.57524	6.23057	6.68256	6.39928
6.62631	7.26392	6.82232	6.85483	6.6725	6.25164	6.58333	5.65416	5.69099	5.42448	6.25185	6.13294	6.66659	6.89502	7.13373	6.96174	6.65975	6.60213	6.93665	6.42654	6.861	6.12147	6.24323	6.58419	6.73855	6.95117	6.61814	6.66675	6.15984	5.61209	6.30464	6.36247	6.90405	6.087	6.58958	6.10112	6.16817	7.03466	6.53335	6.89379	6.5481	6.44008	5.56576	6.63866	6.72696	6.54757	6.11738	6.45063	6.48728	4.63968
6.78896	6.79157	6.93449	7.25699	6.62177	5.88954	6.77597	5.56943	6.85679	6.88723	6.69269	6.918	6.67856	6.92906	6.90857	7.03065	5.85142	6.33493	6.85418	6.73303	6.49854	6.1291	6.18487	6.58948	6.12672	6.29785	7.0623	6.45176	6.97453	6.58379	6.53557	6.78255	6.28376	6.50623	6.51407	6.5324	6.99063	6.57659	6.29393	6.72326	6.80113	6.33789	6.99275	6.63651	6.86211	6.54954	5.56027	6.47511	6.09388	6.94293
6.38627	7.1845	6.68816	5.91732	7.07302	6.89057	5.6017	7.10979	5.98166	6.85346	6.90121	6.33413	6.22934	7.11974	6.72138	5.55038	6.32876	5.89451	7.04305	7.07745	6.03848	6.45904	6.36951	3.96133	6.10773	6.64878	6.64402	6.41552	6.52461	6.59083	6.84502	5.64245	6.85568	6.26162	6.28115	5.67777	6.8598	6.3	6.81439	6.59593	6.80522	6.81507	6.20456	6.39831	6.65489	5.9833	6.53501	6.69181	6.42018	6.92497
6.31046	7.06543	6.54301	6.63002	7.065	6.75202	6.15352	6.27269	6.49347	6.2066	6.47886	6.3473	6.84735	5.85305	7.06369	6.71671	6.80959	6.87639	5.90701	6.22361	7.06249	6.61212	7.04779	6.75254	6.36319	6.45045	6.19135	6.41133	6.34679	5.07538	5.82018	6.35477	6.85898	6.43614	6.32904	6.36663	6.85842	6.67525	6.43232	7.02076	6.92857	6.77449	6.69968	7.0836	4.71115	6.79889	5.8911	6.72002	6.75778	4.62063
5.41742	7.38245	7.20908	6.91458	6.98625	6.51892	6.96219	6.32652	7.07324	6.60188	6.72864	6.06026	5.41831	7.01654	7.13123	6.76019	6.49396	6.79065	7.00682	6.06928	6.86894	6.66153	6.67795	6.67432	5.40179	6.77629	6.36401	6.70865	6.37933	6.27539	6.0468	6.90744	7.03782	6.66919	6.45986	5.90971	7.1025	6.78819	6.77466	6.57757	5.37101	6.70467	4.80104	6.87393	6.63077	6.52971	6.59072	6.30141	5.20594	6.86097
6.99642	7.15267	6.72181	6.98478	7.19612	6.7475	6.66617	6.53153	6.94478	5.4995	6.6559	6.18596	5.86251	5.56032	7.33732	6.24165	6.90097	5.98829	6.18966	6.82448	6.41963	4.77618	6.61504	6.29533	5.24816	6.04756	6.8241	6.53445	6.37229	4.82569	6.83941	6.07185	6.99571	6.65441	6.09922	6.04813	6.64309	7.11194	6.70935	6.52386	6.11649	6.78978	6.73116	6.88491	6.8837	5.98395	6.14545	6.15366	6.15847	6.6802
6.7498	6.97388	6.43758	6.6891	7.26964	6.23522	6.76587	6.91984	6.84656	5.6095	5.70536	5.99455	5.96343	7.16779	7.36453	6.56767	6.54032	5.31895	6.44492	6.8493	4.26823	6.21974	5.5322	5.61121	6.89172	6.23424	7.16864	6.58528	6.23715	6.27271	7.09052	6.89119	6.62356	5.7454	6.8921	6.30324	6.65999	7.04726	6.71328	5.81526	6.82244	6.89765	6.34519	6.96079	6.82803	5.89688	6.19281	6.41457	6.12013	6.83562
6.7956	6.93739	6.68299	4.99617	6.55167	5.71664	6.70508	6.57523	4.70614	6.50431	6.5953	5.32636	6.85411	6.86714	7.22005	7.09997	6.22386	4.99866	6.17423	6.44713	6.70481	6.26877	6.57031	5.73014	6.58947	6.43452	6.88319	6.51159	6.46594	5.02135	5.74051	6.16587	6.79429	6.34636	6.61738	6.12668	6.62403	6.48371	6.51572	6.71588	6.78212	5.66805	6.41101	6.90653	6.33469	6.32482	5.35189	5.57364	6.50037	6.38615
6.73247	6.7983	6.73991	7.20491	6.64422	5.25652	4.92633	7.16494	6.53147	6.16605	6.58758	6.5026	5.90967	7.02868	6.84338	6.46067	4.48141	6.74391	6.79113	6.84677	7.0525	6.42778	6.22044	5.90503	6.88562	6.64323	5.84005	7.06944	5.84708	6.5209	6.927	6.02891	5.48936	6.62663	6.48339	6.33915	6.89077	6.76438	6.06995	6.8146	6.37909	7.03847	6.91285	6.70467	6.70029	6.79879	6.31416	6.34805	6.35132	6.3081
6.24787	6.79837	7.04925	6.82681	7.05067	6.42139	5.99364	6.60106	6.63547	6.40696	6.78344	6.5757	6.78196	5.8537	7.1651	7.05677	6.29944	6.6364	6.77846	6.28619	6.59547	6.15947	6.51604	6.43278	6.10162	6.51053	6.38981	5.94854	5.80097	6.51584	6.46889	6.55245	6.63149	6.23668	6.75046	6.59608	6.87403	6.60391	6.839	6.68041	6.32124	6.35793	5.99833	6.7685	5.75503	6.61109	6.06082	6.44726	6.73894	6.71411
6.62217	7.16532	6.77004	6.77384	6.6213	6.86268	6.47457	6.96401	6.68357	6.63845	6.77392	6.43463	6.46183	6.49856	6.84009	6.74139	5.1507	5.92039	6.79542	6.64335	6.83299	6.37124	6.43029	5.57684	4.82012	6.21607	6.6261	5.48038	6.4882	6.2869	6.3776	6.78579	5.86548	6.29232	6.05013	5.741	6.87413	6.41334	6.18294	6.71222	5.54028	7.02275	6.96726	6.52332	6.80078	6.945	6.77235	5.85064	6.26024	5.99372
6.72402	7.06573	6.76019	6.76236	6.32038	6.64637	6.82391	6.18735	6.92638	6.12408	6.2696	6.2626	6.91902	7.08233	7.0529	7.00482	6.38584	6.65046	6.69572	7.04587	6.53417	6.67727	6.67776	6.32925	6.5996	6.82958	6.3912	6.16501	6.18992	6.07756	6.46732	6.67864	7.0985	6.85881	6.62209	6.49925	6.99073	6.73714	6.00881	6.73642	6.21406	6.94752	7.06014	6.7414	6.01291	6.19115	6.35292	5.987	6.01406	6.64495
6.66602	7.28141	6.69426	6.36899	6.12362	6.35137	5.64541	6.61555	6.16383	6.98819	3.93237	5.37915	6.5649	7.05297	7.15878	6.66135	5.67661	5.42104	6.47636	6.6614	6.14955	6.00966	6.14689	5.55728	6.50354	6.50462	7.04763	5.77886	5.93723	6.19703	6.73536	6.31674	6.37625	6.33617	6.43657	6.2433	6.6206	6.38714	6.60265	6.51545	6.87474	6.80751	6.58232	6.57723	4.82072	6.18927	6.50909	6.63161	6.18958	6.36267
6.28396	7.12213	6.80268	6.88994	6.80114	6.23631	6.54097	6.1468	7.12937	6.11474	5.54986	5.77942	6.60589	6.96544	6.99233	6.84371	5.86153	5.93725	6.88843	6.37479	5.64264	6.71667	6.77028	6.35993	6.29066	6.7205	6.87764	6.64383	6.36403	6.55747	5.97434	6.36442	6.31601	6.30894	6.44932	6.61702	6.62319	6.84402	5.0816	5.47138	6.62371	4.6696	6.69378	6.90497	6.61364	6.33854	5.75403	6.58627	6.38013	6.63926
6.56048	7.11597	6.49585	7.02244	7.10913	6.69698	6.67727	6.85597	6.30282	6.64645	6.65924	6.7913	6.11519	7.13783	7.25656	7.07494	6.66273	5.89171	6.4556	5.35835	6.47277	6.53001	6.67494	6.28809	6.44623	6.15604	7.21707	6.82149	6.36117	6.1116	5.99789	6.39761	7.04309	6.66859	4.9665	6.36023	6.45786	7.15854	6.32862	6.21285	6.68726	6.87025	6.51894	5.77624	6.80692	6.61862	5.99676	5.78384	6.36001	6.85457
6.90843	7.5769	7.33905	7.2835	7.14026	6.50525	6.66195	7.0797	6.39053	6.09751	6.56843	6.95661	6.53466	7.32717	7.57106	6.19908	6.36431	6.62689	6.69484	6.70882	5.91397	6.23769	6.9166	5.7312	6.56409	6.45282	6.15184	6.87064	6.99632	5.80652	6.47642	6.45315	6.67372	6.79389	6.02856	6.76538	6.7641	7.12031	6.09306	6.41009	6.91753	6.2053	6.31246	6.56639	6.62838	5.67109	6.549	6.7508	6.87347	6.61086
6.83711	7.33881	7.18405	6.71351	7.032	6.93943	6.89929	6.59465	7.07892	5.56846	6.80675	6.72334	5.22861	7.1584	7.41292	5.95262	6.5524	7.11538	7.11384	6.61983	6.66072	6.20428	6.83269	4.78984	6.30336	6.69481	6.72969	5.95013	7.05918	6.30761	6.28467	6.45358	6.64562	6.08213	6.86999	6.64112	6.16328	7.15156	5.60865	6.74018	6.6847	6.19439	6.32494	6.23242	6.77775	5.49714	6.31731	6.62934	6.4812	6.78859
6.19003	7.16363	6.81071	6.6438	6.85523	6.76926	6.86927	6.73323	6.62425	6.798	6.25778	6.2524	6.39554	6.8266	7.31283	6.71628	6.45661	6.88642	6.73858	6.21145	6.66639	6.62012	6.56186	6.60735	5.60337	6.53041	6.47118	6.31951	6.49966	6.80633	5.96911	6.345	6.40546	6.35125	6.95953	6.75561	7.07833	6.93107	6.61101	6.97735	6.31928	6.26073	6.40219	6.0139	4.86638	6.08508	6.72252	6.4291	5.27048	6.16359
5.98771	6.49989	6.69079	6.74395	6.98656	6.60977	6.98832	6.82655	6.97021	6.8032	6.73167	6.70739	6.9077	6.12035	7.14455	6.78161	6.70842	6.28421	6.93576	6.91592	4.94219	6.36255	5.58808	6.5259	5.75716	6.14363	4.90925	6.83497	5.94869	6.46476	6.72914	6.84877	6.78113	3.73743	6.16554	5.78829	6.54832	7.05581	6.25252	6.87606	6.62403	5.87251	6.16351	6.8015	6.77726	5.99893	5.70956	6.26069	6.21776	6.82849
6.86989	7.30461	7.0907	6.9305	7.12236	5.902	6.07564	6.93106	6.07187	6.73557	6.86533	6.79815	6.18048	6.15743	7.22421	6.79129	6.11875	6.49997	5.93527	6.2249	6.3206	6.22926	6.62928	6.68002	6.03967	6.51823	6.77496	5.62506	6.01049	6.90587	6.58169	5.70606	5.97368	6.46105	6.41644	6.74384	6.60862	6.78646	4.13232	6.83763	6.95382	6.77475	6.68124	5.61234	6.82544	5.81546	6.39395	6.85756	6.166	6.62085
6.69766	7.15455	6.91529	6.7254	6.89666	6.7255	6.92976	6.88742	7.02387	6.59031	6.26379	6.11062	5.58728	6.88903	6.94503	6.27118	5.83351	6.58524	6.77485	6.98289	7.01476	6.45385	5.99431	6.10258	5.65562	6.70567	6.20627	6.51455	6.57096	6.73941	6.39834	6.64902	6.62593	6.27318	6.93835	6.51331	7.0224	6.81333	6.35111	6.47236	6.87239	6.36535	6.26396	5.8259	6.82094	5.85592	6.72381	6.48442	6.66682	6.55367
5.91731	6.96031	6.5627	6.99445	6.85463	7.05228	6.35513	6.13227	6.62698	6.6773	6.06438	6.746	5.56578	7.0472	6.51682	6.56596	6.77811	6.08719	6.53966	6.67174	6.38681	5.98755	6.28816	5.83745	6.56525	6.42519	7.03723	6.87294	6.00499	6.39537	6.23794	6.20585	6.60125	6.64995	6.63947	5.84144	6.7889	6.3719	5.71448	6.07344	5.50692	6.59752	6.49844	6.98469	6.96131	6.03094	6.51512	6.34254	5.94153	5.38845
6.1861	6.87965	6.8835	6.6383	6.47168	6.16559	6.68475	6.61797	5.07397	6.52266	6.58186	5.94471	6.8166	5.86726	7.23265	6.17179	6.18435	5.97497	6.86335	6.82518	5.9582	6.58295	5.80908	6.65086	6.38216	6.60592	6.78382	6.40501	6.72397	6.61452	6.58696	6.92451	6.76758	6.00685	5.66566	6.42484	6.81781	6.42461	6.6179	6.93463	6.6569	6.12169	6.31075	6.50715	3.3216	5.788	6.26426	6.50011	6.42431	6.38234
7.09146	7.17145	6.96322	6.41147	6.84544	6.65817	6.54469	7.18114	6.511	6.23094	5.8213	6.39316	6.73358	6.97035	7.05121	6.4572	6.66944	6.5256	6.80295	6.46242	6.71701	6.32957	6.59985	6.32392	6.94222	6.66551	6.9851	6.17694	6.61359	6.33087	6.81396	6.31377	5.97958	6.55376	6.77247	5.22062	7.00136	6.60281	6.64616	6.26953	6.10958	5.31741	5.4959	6.77684	6.44831	6.69291	6.38596	6.43607	6.20655	5.84363
6.54364	7.21255	6.59148	6.8994	6.87958	6.97344	6.10199	7.20169	6.35645	6.80337	6.61012	6.80978	6.73724	7.14438	7.11754	6.61066	6.60026	6.3026	6.60443	6.16888	6.63409	6.26251	6.42634	6.40151	5.77567	6.49253	6.55696	6.82797	6.35823	6.44751	5.29194	5.7969	6.31429	4.23805	6.56185	5.48888	6.74855	7.13561	7.06475	6.49625	7.10014	6.09721	5.6958	6.72165	5.97977	4.51874	6.27191	5.15032	5.93378	6.46074
6.7295	7.55051	7.48521	7.21663	7.43415	7.15415	6.32266	6.91215	6.34887	6.02285	7.04784	6.5049	5.3336	7.28468	7.37994	7.18167	6.51821	6.94509	7.10419	7.10749	6.5972	6.40209	6.31753	6.19608	6.38287	6.38638	6.18332	7.03919	6.62963	5.96152	6.73936	6.40027	6.07833	6.82732	7.04591	6.54093	6.92709	6.82192	6.90046	6.19482	6.7791	6.68263	6.72944	5.53034	6.89715	6.79858	6.13972	6.86274	6.71894	6.48948
6.2435	7.05503	6.54432	6.92487	7.02559	6.14185	6.53872	6.73075	5.40535	6.23013	6.6695	6.20272	5.45098	6.82032	6.7188	6.9502	6.57703	6.97004	7.07425	6.3833	6.06302	6.74192	6.61793	6.73235	6.7378	6.88291	7.07935	6.5128	5.72821	6.3566	6.19268	6.17359	6.62035	6.57252	6.50834	6.11801	6.91325	5.78039	5.75577	6.34576	6.41298	6.75065	5.79508	5.92129	6.50488	6.48269	4.45784	6.82603	6.30709	6.10834
6.92262	6.93269	6.65243	6.97985	6.76181	6.54554	6.81056	7.04377	4.68979	5.29245	5.07608	6.06015	6.37739	7.07533	6.65282	6.93007	6.69214	6.74606	6.96797	6.30307	6.7967	6.55798	6.53725	5.77061	5.72058	5.94345	6.40606	6.37781	7.01575	5.88153	6.19304	6.46485	6.68454	6.28454	6.54757	5.83424	5.52884	6.1703	7.0304	6.58163	6.5858	6.63564	6.11552	6.49934	6.39128	6.16526	6.04252	6.77245	6.66308	6.03133
6.50801	7.1169	6.92965	6.83352	6.89785	6.95162	6.43828	7.0203	5.93361	6.27857	6.2246	5.94583	6.67692	7.03371	7.09133	6.95233	6.82776	6.94894	7.08905	6.49344	6.21365	5.75708	5.78701	6.54144	6.73192	6.6385	6.82066	6.68577	6.92739	6.07668	6.85065	5.95532	6.96962	6.66555	6.53005	5.35804	7.05198	7.04479	7.03115	6.56899	6.83792	6.59375	6.47345	6.16123	5.97236	6.80402	5.12563	6.4271	6.819	6.6684
6.08955	6.84655	6.72463	6.66341	5.62468	6.35737	6.01534	6.06094	5.58074	6.75766	5.81053	6.78239	6.0554	6.82813	6.78519	6.64233	5.89943	5.63983	6.61562	6.38794	7.01753	6.21462	5.51028	6.8003	6.90511	6.97269	7.10306	6.91877	6.09726	6.59726	6.67727	6.49882	6.53116	5.33527	6.6949	6.97402	6.93528	6.5608	7.02112	5.8619	6.7117	6.31299	6.19984	6.29569	6.07849	6.03819	6.49292	6.39116	6.59028	6.57633
6.96807	7.1337	6.52627	6.87234	6.85207	6.84653	6.59971	5.74229	6.62663	6.96897	6.57849	6.00605	5.92428	7.1149	5.84337	7.12508	6.73135	6.1671	6.68431	6.19825	6.52321	5.7774	6.03174	6.0664	6.7727	6.4567	6.77996	6.90109	6.64894	6.31914	6.68328	7.00602	6.50744	6.2168	6.17297	4.88856	6.28179	7.05493	6.51986	6.96587	6.31074	6.05993	6.33241	6.51682	6.38921	6.24364	2.66181	5.68762	5.49264	6.61547
6.71523	6.79209	6.68191	6.57872	6.916	5.2896	6.71164	5.07598	6.78507	6.44246	6.737	5.39764	6.08642	5.2501	7.05908	6.58073	6.0124	6.5949	6.4624	6.56257	6.52163	6.9148	5.8698	6.21157	6.65765	5.37913	6.16814	6.5607	6.21017	6.16624	6.64131	6.252	6.86015	6.62831	6.70168	6.72082	6.28996	5.88762	6.33565	6.50989	6.80463	5.16456	6.86931	4.83892	5.84994	6.28183	6.44737	6.40233	5.61117	6.62257
5.94404	7.10399	6.7598	5.79211	6.57684	7.00442	6.60762	6.87976	6.47833	5.59511	6.75006	6.53624	7.14762	6.8198	5.11905	6.47701	6.07797	6.82017	6.802	6.27244	6.67814	6.71206	6.4453	6.49509	6.45282	6.46232	6.83445	6.7801	6.04353	6.29974	6.20186	6.6998	6.34215	6.68202	6.78649	5.80989	6.37244	6.96133	6.66518	6.36434	5.51113	6.27555	6.19722	6.62051	6.83079	5.64279	6.10298	5.83857	6.20867	5.83274
6.38995	6.95489	5.2735	6.56891	6.02201	6.15014	6.56261	6.8747	6.07898	5.8301	6.40148	6.00235	7.09927	7.26204	6.84098	6.50222	6.48737	6.32487	6.32808	6.48409	6.83866	6.54772	6.67573	6.52861	5.9838	6.63844	6.85872	6.12929	6.5358	6.64667	6.45942	6.83255	6.978	6.57444	6.64314	5.91548	6.73422	7.19949	7.10213	6.84505	6.79364	6.48534	6.7016	6.24483	6.68516	6.69377	6.85408	4.29028	6.3601	6.67051
6.12441	7.22127	6.91865	6.64875	7.06138	7.01986	6.63132	6.965	6.17605	6.15592	6.4705	7.00057	5.78426	6.82553	7.34107	6.55509	6.58238	6.52174	6.24889	6.28773	6.94218	5.84624	5.04165	6.27697	6.05381	5.81126	7.30467	7.0093	6.69305	6.55539	6.60168	6.6091	6.85673	6.52601	5.5052	6.53464	6.69871	6.83151	6.45736	7.00467	6.98283	6.35185	5.59854	6.8037	7.11185	5.88936	6.81178	6.4205	4.9987	6.59815
6.7268	6.85714	6.69102	6.86112	6.82944	6.57296	6.5939	6.86607	6.40198	6.74276	5.3325	6.7834	6.62784	6.69218	6.9337	6.94018	6.55459	6.70553	7.09313	6.82763	6.67136	6.77766	6.78986	5.78102	6.61599	6.22052	6.36234	6.37007	6.2474	6.37365	6.23329	6.7821	6.49552	6.20044	6.70668	5.8023	6.65673	6.83833	6.96218	6.71074	6.57808	6.3294	5.48227	6.84534	6.66399	6.49435	4.79161	6.65294	6.34838	6.83733
6.32827	6.82436	6.56731	6.99175	7.06534	4.98061	4.26361	6.68638	5.00061	5.11712	6.72441	6.05977	6.71735	6.88581	7.12748	6.98469	6.38072	6.50416	6.66817	5.32974	6.27498	6.2911	6.32947	5.95809	6.91941	6.50529	7.10847	6.63896	6.48354	6.73161	6.12837	6.31099	6.99416	6.63302	6.96429	5.95928	6.66155	5.78319	5.33218	6.64959	6.70243	5.75029	6.86259	6.25063	6.64997	6.38973	6.15759	6.54784	5.87924	6.67954
6.01182	7.07309	6.0245	6.59983	7.01683	6.93667	6.51981	6.64514	6.51747	6.68966	6.46826	6.17765	5.91442	7.10381	7.01797	5.76856	5.41387	6.83864	6.89765	6.44868	6.84679	6.90673	6.32074	6.95645	6.30677	6.89456	6.41408	6.06357	6.79879	6.47488	6.67009	6.54789	6.16869	6.61109	6.24572	5.89445	6.16184	7.01356	6.48594	6.89981	6.82369	5.02618	5.90146	6.15054	6.7581	6.10677	6.18187	6.29368	6.39186	6.6776
6.45743	7.10109	6.3113	6.55902	6.75649	6.36682	7.02303	7.238	6.43161	6.07963	6.82754	6.29944	6.49105	7.26444	7.09698	7.0243	6.99483	6.15137	6.98426	5.74437	6.62464	5.46187	5.22968	6.52197	6.07839	6.04949	7.01137	5.60889	6.10174	6.1093	6.67908	6.61723	6.72663	6.89381	6.99232	6.48423	6.50684	7.00553	7.09379	6.73638	6.81344	6.4789	6.79315	6.36176	6.50619	5.83118	5.78399	6.60668	6.49784	6.89848
6.79985	6.66752	6.97072	6.99244	6.59968	6.30923	6.58793	7.01558	5.41097	6.68615	6.69128	6.71448	6.14837	5.22544	6.66878	6.77734	6.02457	6.70284	7.04385	4.40545	6.59198	6.62344	6.07897	6.43783	6.03009	6.61952	6.39263	6.85724	5.61415	6.71572	6.04339	6.46613	6.62038	6.2235	6.56749	6.47764	6.53603	6.54213	6.65659	6.91857	6.54961	4.87476	6.51185	6.45427	6.5275	6.57991	6.75695	6.67564	6.12006	5.32805
6.0802	7.16881	6.84885	6.79091	7.10545	6.65329	6.69587	6.21055	6.54114	6.79416	6.40398	5.12298	6.14973	6.99615	6.72608	6.91365	6.60464	6.50824	5.85839	5.88302	6.70924	4.7351	6.40177	6.29686	6.16963	5.96129	6.83884	6.37712	6.52579	6.43978	6.7441	6.63172	5.6772	6.39556	6.11512	6.92085	5.58325	6.32969	6.44278	6.65291	6.74096	5.69105	6.31278	6.61389	6.23813	6.78002	6.34599	5.42191	6.68874	6.51539
6.51787	7.23539	6.83943	6.14364	7.23802	6.7839	6.64307	7.14052	5.94244	5.9116	6.30793	7.27692	7.05575	6.88685	6.75279	7.00222	4.75801	6.85151	6.70565	6.6902	6.71129	6.18623	6.78917	6.95873	6.18715	6.64897	6.74856	5.15946	6.47731	6.27758	5.65897	6.3433	6.96232	6.18606	6.01826	6.11928	6.16528	7.05284	6.74696	6.65007	6.17941	5.90879	6.26327	6.54536	6.81338	6.39135	4.21979	6.65607	6.18741	6.34985
6.66804	6.92305	6.74812	6.71058	6.6788	6.24235	6.31387	6.83155	6.38074	6.56494	5.65992	6.77916	6.38951	6.4972	7.07565	6.6426	6.81147	6.73817	7.02052	6.29602	6.80646	6.79782	6.51975	5.66301	6.63585	6.35793	6.82369	5.72394	6.76254	6.11448	6.73438	5.64481	6.50161	5.94279	6.23482	5.18745	6.02846	6.98354	6.90715	6.60005	6.40271	6.80297	6.43212	6.79633	6.82958	5.6985	6.04147	5.8054	6.47576	6.24367
6.63063	6.10825	6.96671	6.9164	6.87188	6.76197	5.97461	6.44227	6.45862	6.63081	5.7659	6.55439	5.94769	6.83688	6.84091	6.71309	6.80411	6.57768	6.85476	6.59001	6.66834	5.98864	5.97956	6.18928	6.56936	6.14904	6.84408	6.42917	6.31952	6.79235	6.73244	6.94463	6.85298	6.83342	6.67004	6.03333	4.70072	5.5602	6.60877	6.2224	6.30408	6.96624	6.56366	6.9109	6.59023	6.75203	5.96249	6.75522	6.74252	6.6744
5.81615	7.2318	6.89145	6.3591	6.95	6.87093	6.53884	6.59055	6.86453	6.51265	6.41687	6.09979	6.44172	7.05812	6.79731	7.2104	6.61879	6.74463	6.81693	5.92416	6.62351	6.90574	6.81659	6.8499	6.6865	5.6318	6.72223	6.16277	6.54804	6.81325	4.65073	6.80916	6.11851	5.22962	6.7878	6.02117	6.88967	6.7889	6.60104	5.76962	6.91491	5.98265	6.47026	6.47585	5.57491	6.54275	6.54736	6.59389	6.22886	6.74716
6.59847	6.97415	6.86523	7.0029	7.08524	6.96776	6.72098	6.79676	6.74121	6.10471	6.32445	5.99697	6.32348	6.93942	7.01854	6.38444	6.6713	6.23541	6.86742	5.65569	6.72369	4.88453	6.41148	6.40514	6.74028	6.58974	7.01365	6.85093	6.72711	5.8584	5.14177	6.83441	6.66663	6.41766	5.87319	6.51956	6.3679	6.57319	7.08706	6.24899	6.27056	6.13069	6.4556	6.87052	5.6756	6.22539	6.71243	6.5399	6.02862	6.50805
6.0424	6.62263	6.7555	6.82496	7.08208	6.73797	6.46648	6.53971	5.96181	5.97531	5.74695	6.55979	6.86403	6.77586	6.80188	7.19321	6.98968	5.91831	6.54275	6.68915	6.77917	5.55942	6.33884	6.5604	6.37205	6.30047	6.91739	7.16772	6.29591	6.17667	6.63465	6.5031	6.86819	6.42012	6.84616	5.80751	5.90811	6.47975	6.5831	5.9504	6.50236	6.05726	6.17854	6.70034	6.33072	6.63077	6.5865	6.83905	6.898	6.79392
6.21538	7.11873	6.55795	6.45771	7.07173	6.89922	6.41481	6.58148	6.36828	6.70868	5.32892	6.83699	6.74611	6.84354	6.6042	6.71873	6.23755	6.85652	6.94012	6.25047	6.83314	6.06158	6.5403	5.74579	6.15929	6.05375	6.7931	6.5559	6.46463	5.6503	6.29542	6.82851	6.8765	6.76543	6.55006	6.38492	6.81152	6.34377	6.38243	6.62023	6.37269	6.30437	6.53419	6.61079	6.84917	5.92812	6.45011	5.8263	5.99713	6.1517
5.95649	7.23914	6.33263	6.69026	6.89471	6.18716	5.93051	6.58297	6.14081	6.73834	5.51847	5.24537	6.33234	6.80707	7.11026	6.43494	6.73703	6.05813	6.18137	6.66327	6.52692	6.85065	6.82096	6.59505	6.05683	6.34691	7.05234	6.48612	5.76147	6.70649	6.53283	6.76925	6.52898	6.72095	6.6913	6.98565	6.08347	6.89602	6.91405	6.47121	5.76169	6.64316	6.71103	6.18882	6.39119	6.24621	6.58982	6.21903	5.92966	6.38639
6.52903	6.9053	6.42301	6.26959	6.48588	6.36555	6.33811	7.07219	6.22085	5.68392	5.39096	5.86443	6.38121	6.94585	6.21593	7.02854	6.92922	6.1245	6.72249	6.3197	6.18368	6.69873	6.5539	6.63998	6.74619	6.35818	7.21313	6.45111	6.65661	6.12225	6.77068	6.29202	6.39997	6.33715	6.77354	6.32679	6.77349	6.23791	6.66034	5.79706	6.59994	5.91969	6.69115	5.91845	6.51337	6.55669	6.15345	6.33359	6.27745	6.39444
6.74572	6.9484	6.65007	6.46693	6.1781	6.72713	4.8265	6.7503	6.52659	6.49523	6.41961	6.79267	6.56611	6.97077	7.20234	6.18134	6.19258	6.07483	6.86507	6.02841	6.47856	6.67254	6.18981	6.85515	6.63286	6.55146	6.08703	5.97295	6.39297	6.36737	6.6972	6.4529	6.66266	6.79629	6.92946	6.47099	6.8248	6.82675	6.63298	6.60743	7.08439	5.4348	6.25892	6.69777	6.56016	6.2495	6.59091	6.88046	6.34784	6.46197
6.6556	7.14479	7.16285	7.00646	6.89769	6.51685	5.3296	6.80083	6.34234	6.44004	6.10305	6.91145	7.25498	7.39373	6.79624	6.32732	6.8367	5.89225	6.31007	6.62862	5.94628	5.06565	6.49156	5.75956	5.13042	5.38069	6.86167	6.65875	6.47622	7.08488	5.73453	6.7786	6.895	5.92713	6.51673	6.61672	6.75153	7.3077	7.24761	6.46433	6.73983	5.71547	5.092	6.60876	6.93475	6.34522	6.36071	5.96339	6.53579	6.85424
6.69408	6.55375	6.47377	6.94328	6.24042	6.58325	6.08894	6.97349	6.83653	5.65563	6.6004	6.12619	5.46066	6.3504	6.87345	6.39281	6.6267	6.64915	5.54177	6.29289	6.0146	5.80216	7.071	6.55787	6.56904	6.72244	6.55895	6.80913	6.2397	6.2676	6.54486	5.68786	6.50861	5.72652	6.73971	6.77224	6.92651	6.0935	6.41548	6.93054	7.03253	6.25303	6.40846	6.78529	6.11086	6.0276	5.28069	5.80407	6.2058	6.70466
5.91894	6.15678	6.68621	6.68391	6.6333	5.9072	6.84431	6.89325	6.35991	6.71508	6.74472	6.78648	7.21968	7.28322	5.60959	7.03198	6.98629	6.99901	6.4439	6.98002	6.78761	5.49132	6.99429	6.93081	6.92757	7.06827	7.06683	6.68251	6.68477	6.85303	6.13483	6.72884	6.62469	6.78138	5.73526	6.01781	6.91688	6.72837	6.93769	6.75245	6.1448	6.3614	6.56464	6.23901	6.99326	6.79514	6.22454	6.49215	5.74486	6.32156
6.03839	7.04962	7.00924	6.55379	6.68902	5.18175	6.63071	6.75142	6.71674	6.64916	6.24147	6.85131	7.01108	6.0622	6.96001	6.61638	5.96529	5.92522	6.59209	6.79379	6.12862	6.6417	6.76412	6.91173	6.81075	6.38435	6.87316	6.56442	6.58943	6.59674	6.06202	6.45233	6.91249	4.86048	6.88509	6.01164	6.93176	6.70026	6.30341	6.87772	6.46077	4.41669	5.96629	6.63672	6.50859	5.99253	6.74994	5.2912	6.0237	6.88161
6.7718	6.91822	6.7301	6.6192	6.37271	6.95925	5.62509	6.84544	6.84205	6.86321	6.64806	6.31652	6.02831	7.10027	6.98589	6.67563	5.11953	6.76526	6.70567	6.52186	6.34672	6.25394	6.9574	6.63364	6.72155	6.47061	6.74063	6.72902	5.37178	6.26389	6.74399	6.59057	5.66314	6.59581	6.5555	6.90519	6.58296	7.0361	6.74783	6.64268	6.64462	6.05201	7.03439	6.45658	4.9949	5.76571	6.53081	6.93695	6.91216	6.96364
6.33411	6.65079	6.44482	6.80439	6.26856	6.66503	6.34456	6.48516	5.4196	6.64502	6.27826	5.96761	6.41748	6.26932	6.56921	7.14488	6.63425	6.15327	6.84422	6.66408	6.97033	5.6605	6.70182	6.55507	6.96629	5.97019	6.78619	6.0707	6.04275	6.86109	6.09329	6.52411	6.13983	6.65357	6.37911	6.79546	5.82304	6.36015	6.39876	6.37134	5.9609	6.3016	6.68735	6.85972	5.78415	6.75692	6.46116	5.47962	5.97505	6.55449
6.46315	7.0839	7.22399	7.07209	6.72712	6.7893	6.19263	7.1027	6.65553	6.10505	5.86583	6.29784	6.24521	6.78709	7.09896	6.4929	6.60693	6.32682	6.80702	6.53733	7.09117	5.4442	5.50396	6.57114	6.76136	6.85044	7.1791	6.83567	6.70617	6.3036	6.3312	6.87644	5.44474	5.92123	5.76072	6.21966	6.71918	6.55167	6.73245	5.81258	6.24209	6.12829	6.42159	6.39997	6.26083	7.0369	6.92156	5.38028	6.49021	6.81533
5.42635	7.20412	7.17643	7.0426	7.18379	6.71177	5.49007	5.87081	6.20656	6.46697	6.66304	7.09127	7.07727	6.99956	7.18619	7.1766	6.55393	6.60415	6.16649	6.23515	6.50402	6.68949	6.17359	6.51255	6.33923	6.82545	7.1749	6.68417	5.39602	5.98116	5.51513	6.36971	6.93493	6.51291	6.33785	6.38128	5.80606	7.04679	6.09174	6.45313	6.75523	6.16984	5.97391	6.48171	6.52651	5.802	6.3767	6.92796	6.08152	6.07427
6.67528	6.85618	7.01679	6.85551	6.62815	6.70934	6.33796	6.15003	6.30232	5.35782	6.57938	6.6706	6.58476	7.01747	6.53799	5.76503	6.72751	6.00705	6.87202	6.50778	6.80029	5.84022	6.41429	5.41468	6.55461	6.1823	7.13206	6.83879	6.719	6.34545	5.93696	5.93447	5.62682	6.07346	6.68302	6.45104	6.69964	6.94798	7.16279	4.15512	6.76691	6.69566	6.4422	6.61884	6.26975	6.22329	6.70277	6.47463	5.5999	6.2318
6.78166	6.89817	5.16541	6.66573	6.83438	6.03945	6.8599	6.77432	6.43408	6.42524	6.12631	5.46923	6.42423	6.55135	6.72445	6.99512	6.39032	6.2886	6.6496	6.4117	6.58644	6.72465	6.23778	5.31005	6.64475	6.44362	6.72214	6.69685	6.02073	6.87439	6.51629	6.6694	6.4934	6.5993	6.54627	5.38	6.69091	6.0944	6.35201	6.92345	7.07383	6.54462	6.62803	6.71723	6.54783	6.70862	6.73965	6.98791	6.28191	6.42731
6.99844	7.06677	6.56989	6.02275	6.39104	6.50858	6.09388	6.9801	6.73705	6.64784	6.47212	6.36458	5.41148	7.0435	6.43565	7.02217	6.58404	6.37392	6.78494	5.36443	6.46234	6.61273	6.59835	6.42403	6.72508	6.38558	6.96145	6.47158	6.63574	4.52308	6.45284	6.909	6.58682	6.01755	5.4821	6.8094	6.27968	6.51027	6.74081	6.81608	6.80422	6.39125	5.27716	6.81368	6.37079	6.54441	4.71267	5.46663	6.35492	5.28777
5.98974	7.21859	6.70937	6.79919	5.16214	6.76069	6.68328	6.76269	5.7248	6.67972	5.73036	6.6324	6.83933	6.90576	7.24201	5.53575	6.19269	6.55239	6.54105	5.78799	5.10215	6.50893	6.77584	6.01245	6.87977	6.89281	7.11812	6.71424	6.59938	6.30317	6.22619	6.44335	6.43812	6.41426	6.86143	6.18977	6.77654	6.36239	6.45362	5.82087	6.44227	6.33381	6.77458	6.02701	6.03426	6.87594	6.07335	5.13592	5.34406	6.41762
7.00244	6.68062	7.21507	6.84046	6.71985	6.47382	6.56837	7.10737	6.54044	6.0945	6.70658	6.163	6.05631	7.06664	6.88746	6.49909	5.99761	6.26044	6.50304	5.59327	5.97958	6.94956	6.88128	6.76216	6.82542	7.00643	7.31002	6.49043	5.84484	6.52788	7.1329	6.39561	6.57729	6.47207	5.86167	6.39404	6.88161	6.51876	6.66989	6.58496	5.95958	6.91811	5.9522	6.42618	6.18256	6.1182	6.50386	6.63127	6.38313	6.91661
6.88534	7.12038	6.15756	6.8751	6.97212	6.58775	6.33639	7.12657	5.85821	6.44278	6.31718	6.58407	6.57074	7.11631	7.26211	7.01879	6.77543	6.41105	6.46113	6.52715	5.48166	6.75029	6.27867	6.26729	6.74992	6.2295	7.05994	6.93907	6.3878	6.25711	6.33354	6.49063	6.36369	6.08945	6.77816	6.42532	6.91448	6.66425	6.21478	6.4047	6.75981	6.63913	6.59138	4.93364	6.42031	6.34071	6.44809	5.97658	6.21718	6.66522
6.54115	6.99504	6.82627	7.09223	7.14426	6.97617	6.28201	6.87166	6.6343	6.54435	6.23962	6.50708	6.27105	6.96251	6.87227	6.69202	6.52042	5.61791	6.66565	6.38408	6.08606	6.33303	6.47884	6.60771	6.43724	6.81353	6.88038	6.33021	6.28949	6.05983	5.79214	6.33611	6.52784	6.34278	6.26906	6.00787	6.35235	6.85954	6.68319	6.74059	6.97206	6.60092	6.45162	6.42761	6.17595	6.18862	6.91505	6.54138	6.62104	6.60089
5.72114	6.96901	7.14848	6.02876	6.01698	6.68439	7.12405	6.92485	6.44643	6.28167	6.50923	6.58431	6.50889	7.15488	7.45671	6.69283	6.59799	6.59591	6.31998	5.63151	6.19649	6.56505	6.6572	6.51396	6.76557	6.20636	7.02673	6.11478	5.52295	6.61163	6.1564	6.73955	6.75033	6.56755	7.01083	6.19577	6.96304	6.9589	6.04184	6.02701	7.04047	6.46982	6.16263	6.87612	6.44608	6.80244	6.61764	6.24665	6.50277	6.29577
5.62204	7.025	6.284	6.65361	6.6113	6.65042	6.58844	7.05033	6.48306	5.40056	6.3059	5.28065	6.28762	7.05063	6.53514	6.60501	6.81617	5.80055	6.92164	6.78633	6.67572	6.39482	6.80542	6.33958	5.90781	6.63729	7.00764	6.86539	5.92703	6.28771	5.21415	6.76277	6.04803	5.37888	6.12881	6.20427	6.90723	6.4783	6.87079	6.5586	6.45934	6.41297	6.16453	6.8505	6.54065	5.06521	5.93903	6.44884	4.58429	6.29681
7.04634	6.29732	6.09488	6.32075	6.51057	6.8228	6.63718	6.94631	6.44745	6.39702	6.52873	6.37032	6.86066	7.23896	6.77295	6.29209	6.78423	6.15006	6.61763	6.85512	6.91908	6.71802	6.00157	6.48374	5.67775	6.77811	6.80458	7.14888	6.66906	5.87808	6.56043	6.58264	6.63042	6.49476	6.52964	5.06987	5.68456	7.06296	6.74883	6.30683	6.53667	6.58825	5.95282	6.50344	6.90801	6.20179	6.0932	6.26734	6.42492	6.348
5.98632	7.13225	6.95427	7.04244	7.08735	6.61752	6.34143	7.01388	6.75381	6.82947	6.32135	6.47382	6.61078	6.94518	5.99205	5.64186	6.22869	6.42595	6.88976	6.37251	6.051	6.2255	6.68026	6.79775	6.64963	6.30624	6.88364	6.79004	6.4358	5.80895	5.91714	5.30521	6.42058	5.6475	6.73942	5.28815	6.78168	6.86592	4.7849	6.72537	6.44028	6.79291	5.83199	6.63331	6.62026	4.97186	6.49035	6.28261	6.5431	6.10072
5.69428	6.7687	7.06025	6.97799	6.47608	5.79176	6.15789	6.99372	6.49787	7.05941	6.91426	6.2889	7.00545	7.11274	6.15413	7.05603	6.80271	6.27071	6.43682	6.48808	6.57095	6.28108	5.26596	6.45591	5.98232	6.67864	6.19474	6.233	6.42735	6.1081	6.15259	6.44327	5.60796	5.54238	6.79525	6.73849	5.46039	6.41328	6.58196	6.68214	6.81905	6.59006	5.90187	6.55789	6.553	6.69845	5.33925	6.09877	6.40202	6.40189
6.42636	6.73516	6.094	6.85386	7.07652	6.70069	6.30197	5.65241	6.63901	6.28139	6.62079	6.76012	6.94512	7.20577	7.09347	7.01944	6.27909	6.33482	6.75905	6.43303	6.44323	6.7088	6.48611	6.56242	6.39232	6.74527	7.16049	6.82432	6.48779	6.69519	6.65902	6.22952	6.74867	6.87134	6.64142	6.70453	6.59227	6.95568	5.65379	6.82457	6.52508	6.60063	5.51802	6.59318	6.06812	5.91524	6.93698	7.06771	6.2573	5.66104
6.84271	7.06471	6.33938	6.83503	6.47508	6.83502	6.27885	6.49344	6.7623	6.14398	6.42037	6.1848	6.77094	5.56063	7.15836	6.60677	6.80196	6.95546	7.11656	6.6789	5.58522	6.66816	6.11639	5.92102	6.11686	6.61539	6.65642	6.83816	6.3687	5.64469	6.71789	5.63864	6.57577	6.68553	6.34	6.3516	5.76577	6.971	6.32683	6.17811	6.18383	6.62521	6.66861	5.98906	6.73942	6.12275	6.71725	6.47754	6.23411	6.85089
6.49883	7.13651	6.48668	6.5066	6.27888	6.4265	6.90138	6.76258	6.59388	5.23917	5.69288	6.85522	6.24194	6.84949	6.69967	7.08606	6.54813	6.78023	6.80545	6.3525	5.8886	6.53449	6.22857	4.64279	6.42738	6.64038	7.08352	6.65739	6.82672	6.72831	4.81707	5.95077	6.66114	6.21762	6.71727	6.69379	6.69516	6.38267	5.49398	6.96745	7.18151	6.45503	6.67468	6.83141	6.15514	6.09616	6.66081	5.82561	6.73521	6.88995
5.4127	7.5201	7.05447	6.68175	7.15249	6.81965	6.73428	6.63797	6.69321	6.42923	5.57974	6.95358	6.88217	7.2167	7.30911	6.94916	6.60709	6.74149	7.0828	4.50295	6.8666	6.42493	6.84788	6.46581	6.26504	6.71405	6.73471	6.9807	7.04072	6.58359	5.45665	6.54775	7.06321	6.66521	6.99199	6.98762	6.20622	6.35788	6.90995	7.04984	6.53183	5.33128	6.29603	6.71683	6.79165	6.96722	6.6594	5.26125	6.31073	6.79972
6.52779	7.30763	6.71998	6.77691	6.77766	5.93508	4.72042	6.58129	6.61884	6.69684	6.4864	6.14235	6.12773	7.09165	7.00838	7.21183	7.02505	6.29703	6.94399	6.79994	6.86266	6.2909	6.05573	6.21077	6.49117	5.72224	6.30845	6.62929	6.51266	5.75231	6.67584	7.03096	6.86283	6.39257	6.75996	5.78114	6.75011	6.13718	6.88932	6.45462	6.63684	6.87547	6.62112	6.92578	7.02249	6.61721	6.7905	6.59452	6.67077	6.50939
6.59022	6.73504	6.38906	6.43753	6.22514	6.9699	7.00442	6.66963	6.24833	6.58104	6.52336	6.58086	5.27655	6.68087	6.65471	6.76808	6.31824	6.88931	6.75108	5.03491	6.56635	6.26299	6.73243	6.35342	6.50539	6.68611	6.25296	6.55499	6.66485	6.7101	4.84153	6.83932	6.66478	5.72041	6.38946	6.20194	6.28285	5.73686	6.63619	6.31736	5.39085	6.89194	6.67625	6.92337	6.91622	6.83233	6.57833	6.69169	6.6356	6.65901
5.4999	6.86056	6.5364	6.18015	6.90927	6.38925	6.26291	6.65964	6.06552	6.7764	6.3809	6.66294	7.26782	6.78843	6.71686	6.3455	6.34189	6.94719	6.94429	6.829	6.74319	6.54962	6.59405	6.12636	6.59078	6.55179	6.82429	6.48028	6.86127	6.79845	6.53476	5.87989	5.16766	6.92007	6.82517	6.11361	6.86848	6.94392	6.20152	6.80279	6.90826	6.16154	5.37034	6.86156	6.67954	6.60174	6.46881	6.44029	6.58311	6.1738
6.61978	7.24021	6.94762	6.62731	6.73891	6.56614	6.74083	6.88209	6.48711	6.23394	6.79319	6.68268	6.49975	6.59598	7.04821	6.66979	5.91242	6.66036	6.66048	6.65455	6.77781	6.62343	5.57709	5.0861	6.1396	6.61839	6.86524	6.41254	6.47245	6.82921	6.365	6.46181	6.71842	6.94555	6.51428	7.02792	7.0119	6.7978	6.59168	6.66578	6.62445	5.37764	6.47197	7.00339	6.49853	5.2913	6.47484	6.16871	5.81799	5.20644
6.5619	7.32019	7.25902	6.96114	7.11208	6.37221	7.0094	7.20718	4.164	5.61641	4.98618	6.07283	6.49565	6.00141	7.50895	5.56705	6.51032	5.87259	6.95913	6.64532	6.37199	6.92614	6.42468	6.91411	7.13069	6.91696	7.14349	5.59438	6.83316	6.1883	6.1735	6.4445	6.75262	6.87835	6.17064	6.2079	6.84786	6.75041	6.97934	6.56166	5.4687	6.51275	6.13474	6.19409	6.97207	5.88817	4.77581	6.33535	6.27785	6.53836
6.54354	7.25925	6.81312	7.02694	6.16643	6.40174	6.63619	6.80333	5.7808	6.77632	6.85426	6.85162	6.48314	5.63275	6.93997	6.84371	6.08485	6.34871	6.65605	6.59541	6.78083	5.74239	6.70869	6.41136	6.6538	6.46986	6.62825	5.5345	6.66623	5.3419	5.40327	6.81812	6.77508	5.47291	6.21921	6.12987	6.21749	7.02298	6.72561	6.73328	6.6631	6.58086	6.14839	6.61068	6.67094	6.02386	6.48699	6.56375	6.71021	5.8674
6.91666	7.11191	6.48306	6.94288	6.6289	6.39759	6.15934	6.86049	6.719	5.5376	6.01574	6.49022	6.39233	6.96262	6.48421	7.01013	6.70582	6.24892	6.24356	6.93331	6.80448	5.88718	6.07272	6.57832	6.17955	5.55928	6.71938	6.08622	5.30547	6.72828	6.1424	6.70717	6.60285	6.47416	5.93709	5.14855	6.81598	7.02684	7.04077	6.65635	6.21012	6.87578	6.97835	6.76023	6.39971	6.82334	6.95299	6.88763	6.82864	6.44714
5.94507	7.12677	6.9014	6.50866	6.6429	6.90857	6.24831	6.90336	6.49538	5.91836	5.70828	6.62564	7.43795	7.41266	6.1641	7.13437	6.85322	6.63503	6.87007	6.4028	6.73888	6.88096	5.97721	6.50949	6.20433	6.47221	6.69016	6.50619	6.58395	6.1018	6.67748	6.47475	3.75641	6.16259	6.95185	6.47093	6.64598	6.54349	6.65027	6.33161	6.5922	5.75148	6.15848	6.68229	5.89902	6.70822	6.12719	6.70275	6.45478	6.58641
6.96824	7.26321	6.749	6.15252	6.89486	7.19723	6.79514	6.40346	6.17497	5.05762	6.8395	6.93244	6.87651	6.5016	7.11943	6.95646	6.67369	6.14946	6.53861	6.2881	5.9788	6.76909	6.19868	6.56323	6.69741	6.7967	7.02996	6.43271	6.68176	6.45815	6.2733	6.8819	7.08235	6.85626	6.22397	6.70428	6.54757	5.78967	6.67699	5.05702	6.07372	5.63748	6.587	6.17149	6.4724	6.70218	6.10726	5.64827	6.7926	6.10304
6.1444	6.52333	6.78476	5.85133	6.1682	4.52789	6.8617	7.24968	6.83875	5.09939	5.62921	6.58813	5.59061	7.28573	7.09954	6.88128	6.56197	6.57617	7.03916	6.90197	6.06136	6.78384	5.89327	6.88091	6.60132	5.9315	7.21706	7.05295	6.49411	5.8347	6.48645	6.53419	6.83004	6.41355	6.96239	6.49625	6.85834	6.83531	6.02051	6.4563	6.50222	6.09915	6.84506	6.8004	5.02196	6.32784	6.83385	6.90988	5.54537	5.60929
6.96338	7.27516	6.88641	6.73479	7.13146	6.81273	6.31592	6.48104	6.81498	6.59129	6.59692	6.89103	6.34198	7.22915	7.17778	6.85588	6.31908	6.86701	6.60695	6.60409	6.78172	6.51584	6.54553	5.67308	6.35991	6.00067	6.86855	5.83099	5.44561	6.60748	6.45142	6.07606	5.92257	6.66447	6.67505	6.68969	6.80321	6.85802	6.5681	6.42231	6.69497	6.77694	5.31785	6.63813	6.34821	6.54194	7.05995	6.80445	6.35414	6.92932
6.93801	7.32072	7.28913	7.10454	6.9446	6.10875	5.93662	7.14563	6.11414	6.14756	6.43107	6.87772	6.05471	7.35847	7.11984	7.06338	6.66125	7.20291	6.64094	6.96405	6.63396	5.47027	7.00366	6.60798	6.6802	7.06014	6.89246	6.42095	6.15276	6.93897	5.48189	5.94681	6.18249	6.3133	6.62069	6.8081	6.29283	6.79269	6.19149	7.03715	6.65219	6.9868	6.24908	6.92631	6.8577	6.32988	6.71337	7.0033	6.72167	6.41827
6.7278	7.19569	6.71779	5.79759	6.7724	6.91866	5.77518	6.67759	6.38506	6.44118	6.8459	6.58421	6.39716	7.15609	7.10038	6.42172	6.87891	6.92973	6.71149	6.63053	6.81532	4.49424	6.89913	6.99644	6.96119	6.71445	6.86223	5.64701	5.67142	6.82385	4.83872	6.47997	6.53262	6.74861	6.03797	4.57776	6.73482	6.88603	6.73415	6.99822	7.19416	6.65719	6.86347	6.62233	6.36576	6.50315	6.72163	6.78533	6.33554	5.90839
6.70648	6.04149	6.39602	6.32639	6.39177	6.53724	5.8424	7.21476	6.14228	6.53673	5.72651	6.27564	5.29124	6.86587	6.70849	6.73091	6.40208	6.75407	6.55018	6.47181	6.82614	6.57627	6.60475	6.5277	6.77229	4.73452	6.94042	6.57306	6.34867	6.9227	6.40847	5.18433	6.93976	6.12471	6.73974	6.83032	6.44517	6.71592	6.94308	6.49817	6.3161	6.44755	6.34675	6.54306	5.51644	6.45274	6.37532	5.6778	6.76127	6.20402
7.07364	7.45992	7.10446	7.03451	7.23719	5.16091	6.60438	7.17399	5.35492	6.5997	7.05623	6.65625	6.68373	7.19181	7.26038	7.05731	6.99334	6.75596	6.88477	6.27069	6.91523	5.5964	5.93078	6.03616	5.94943	6.27443	6.56509	6.73048	6.59265	6.83502	6.34035	6.71217	7.05976	6.19396	6.61936	6.80094	6.39946	7.03019	6.39264	6.4102	6.56417	5.55229	5.93071	6.66271	6.68148	5.58942	6.13549	5.84893	4.46482	6.69442
5.80958	5.60504	6.87527	6.55014	6.93677	6.20869	6.50856	7.1207	6.14667	6.3656	6.53677	6.58511	6.9629	6.87094	7.26244	6.96144	6.99857	6.37122	6.60567	6.78716	6.70268	6.56795	6.41246	6.45985	6.47775	6.1799	6.41271	6.64488	6.05485	5.66717	5.71199	6.55081	6.52331	6.02228	4.63714	6.13528	6.43335	5.744	6.1911	6.9872	6.35355	6.1475	6.24052	6.26194	6.64931	6.35558	6.91407	6.24346	5.66484	6.42105
6.62869	7.33778	6.94787	6.19471	6.19988	6.49788	6.53788	6.73303	6.77403	6.12346	6.93048	6.47661	6.53808	6.79489	7.26046	6.99722	5.74673	6.45942	6.18048	6.3338	6.94215	6.55273	6.79295	6.52968	6.60179	6.81172	6.92158	6.57828	6.68279	6.20993	6.62995	6.59323	7.08102	6.63871	6.27888	6.63624	6.87407	6.96064	6.93514	5.74087	5.48634	6.38979	6.70223	5.10148	6.8177	6.90477	6.73971	6.4389	6.25511	6.34997
6.74668	7.21791	6.93131	7.01632	7.14209	6.82362	6.37526	6.54555	5.74283	5.99998	6.60667	7.20587	7.07408	7.26195	6.07757	6.14241	6.08518	6.55786	7.05202	5.70955	6.29973	6.53819	6.86824	6.18627	6.70233	6.59837	7.10166	6.12372	6.72013	4.98386	5.28619	6.98349	7.0329	4.84914	6.60935	6.56975	6.65728	6.52276	6.34384	6.62139	6.75461	6.09127	5.23367	6.78385	6.73568	5.98144	6.1887	5.28747	6.72458	6.06373
6.65011	7.33264	6.86201	6.3627	6.94403	6.80222	6.58855	6.5774	6.55267	6.43061	6.96742	6.11012	5.13262	6.51087	7.38838	6.73097	6.94016	7.07875	6.97897	6.13383	5.40651	6.34716	6.5447	5.58784	6.64607	6.94123	6.52452	5.59065	5.28725	6.5323	6.81421	6.72361	6.83027	5.94728	6.39126	6.68803	4.21632	6.7202	6.04369	6.93056	7.00627	5.73337	6.96877	6.54724	6.02305	6.23377	6.34163	5.38095	6.47409	6.53216
7.16544	6.10115	6.67484	5.44041	6.61147	6.92811	4.17995	7.26313	6.86237	5.86367	6.74042	6.42809	6.82877	7.04848	7.06495	6.80706	6.36708	6.29271	6.7786	6.04436	6.53679	6.74285	5.58108	6.76075	6.14703	6.90717	7.08034	6.69342	5.38696	6.88443	6.28034	5.89024	5.58312	6.37855	6.69918	6.76234	6.24848	6.98039	5.86361	6.65795	6.35644	6.29387	6.58536	5.51645	6.61466	5.4798	5.91604	6.3043	6.55291	5.6637
6.54647	6.84276	6.99576	7.17693	7.19062	5.65357	6.00973	6.88433	6.21861	6.25446	6.643	6.24614	5.8742	6.96464	6.21991	6.87871	5.5103	5.46146	6.16592	6.87635	6.56556	6.96498	6.75927	6.33907	6.49115	6.68516	6.67988	6.22951	5.46024	6.77575	6.91338	6.78965	7.09356	6.75289	6.99936	6.26012	6.04862	7.01845	7.17164	6.76225	6.59151	6.09653	6.03926	6.5802	6.56381	6.11747	5.51273	6.47171	5.73321	6.56384
6.04762	7.48137	7.07536	6.96022	7.09326	6.62264	6.32351	6.88738	6.77481	6.75797	6.58553	6.33036	7.10992	6.32992	7.41439	6.94953	6.98878	6.66921	6.4954	6.59216	6.94618	6.78265	6.58767	6.7195	6.45148	5.6377	6.93057	5.98264	7.06859	6.85758	6.59893	5.81498	6.89544	6.38279	6.28148	6.20439	6.5252	6.98678	6.43252	6.93302	7.18616	6.73825	6.56408	6.80331	6.96449	6.21932	6.72003	6.87342	6.85386	6.15998
6.67311	6.84079	5.42036	6.66813	6.85441	6.66334	6.38254	6.93694	6.23011	6.52425	5.70257	6.77925	7.14988	7.0212	6.25651	7.08377	6.8605	6.34987	6.82569	6.5198	6.68856	6.64764	6.07257	5.65082	6.26878	6.17395	6.54146	5.91471	5.43942	6.0282	5.78066	6.09292	6.73991	6.48717	6.2456	5.84113	6.21097	6.7454	6.70369	6.38944	6.72393	6.65832	6.64119	6.43839	5.19146	6.5769	5.88825	5.99786	6.50549	6.53273
6.77724	7.33018	7.02038	6.65068	6.68888	6.3176	6.87995	7.02635	6.20999	5.8374	6.42744	6.11529	6.20242	6.60412	7.27578	7.21081	6.57994	6.80199	6.93636	6.60946	6.66599	5.80312	6.11288	6.63905	6.50508	6.39913	6.71165	6.07031	4.81914	6.68871	6.35565	7.0183	6.7575	4.51059	6.22487	6.50045	6.735	6.53456	6.66801	6.9307	6.44616	6.36155	6.58845	6.64681	6.6383	6.48817	5.58399	6.26876	6.41549	6.17632
6.19415	6.92162	6.73888	6.92924	6.77476	6.74691	6.79499	6.88508	5.7056	6.3319	6.22336	6.38682	7.10574	7.03228	7.30302	6.77643	6.78878	6.42903	6.63026	6.08176	6.29761	6.08074	6.55226	5.55002	6.47545	6.4502	6.82016	6.51007	6.12245	6.5088	6.18044	6.58202	6.89159	6.74207	6.59062	6.73703	6.38651	6.37386	6.80997	6.55437	5.73739	5.91091	6.38802	6.46021	5.71003	5.99353	5.87564	6.38551	6.28275	6.69002
6.04602	7.06772	6.67606	6.64989	7.05574	7.08339	6.54033	6.84676	6.96619	6.46938	6.88751	6.35934	6.40082	6.74819	7.20831	7.08146	6.72207	5.98337	5.82936	6.75108	6.90899	6.30475	6.42579	6.8743	6.81628	6.70368	7.01625	6.48692	6.66831	6.94299	6.836	7.04248	6.91311	6.80754	6.48267	6.51597	6.95683	6.63841	6.65299	6.71151	6.93919	5.69651	6.57222	6.44895	6.22397	6.2781	4.05273	6.42347	6.38427	6.75388
6.38678	6.80358	6.8432	6.33757	6.46116	6.67869	7.084	6.00056	6.97443	6.13434	6.38003	6.53175	6.63479	6.86611	7.21319	7.13422	6.58468	6.34674	6.67534	6.39807	6.08313	5.99873	6.03463	6.59998	6.86871	6.9393	7.06542	6.87921	4.45942	6.89975	6.74444	5.46818	6.41308	5.77902	5.38053	6.09694	5.91771	7.29909	7.07893	6.41438	6.74271	6.88745	6.2421	6.62639	7.01951	6.05245	6.93495	6.84081	5.96388	6.88365
6.28932	7.08845	6.67764	6.4375	4.57099	6.10484	5.85637	7.01411	6.20814	6.60046	6.52112	6.76236	6.98547	7.20662	7.1406	5.48509	6.82964	6.87519	6.28581	7.04679	7.05242	6.64775	6.61741	6.44592	6.94574	5.96402	6.73983	6.83097	6.4983	6.67393	6.06729	6.51315	6.71904	6.48061	6.79955	5.93208	6.72625	6.92288	6.90222	6.46532	6.44759	5.59375	6.84363	6.20165	6.72829	6.0267	6.80148	6.90183	6.69922	6.24347
6.30403	6.83985	6.45607	6.4195	6.92083	6.30048	6.38725	6.52659	6.17391	5.47683	6.41497	6.43181	6.4038	7.12264	6.93064	7.12702	6.41498	6.20149	6.70147	6.42077	6.76861	6.58463	4.71628	6.44737	6.89768	5.19512	6.51788	6.31621	6.78557	5.62466	6.08605	6.68475	6.6277	6.70723	6.63007	6.36544	6.67228	6.53177	6.35764	6.33655	6.07469	6.81206	6.45187	5.93919	5.90235	6.41804	6.32361	6.03775	6.3202	6.41123
6.61921	7.36534	6.786	6.49801	7.05269	7.12968	6.1023	6.71786	6.15447	6.10823	6.65689	6.82638	6.53289	6.1518	7.53992	6.24933	5.55973	5.84978	6.93267	6.66837	6.7086	6.52176	6.95849	6.61726	7.13264	5.59421	6.10443	6.85635	6.76549	6.93035	5.40095	5.57049	5.73515	6.3106	6.18881	5.68296	6.7934	6.82035	7.14999	6.94965	6.93534	6.95329	6.94335	6.02411	6.62626	6.21708	6.54712	5.99133	6.70602	6.37698
6.57863	6.98393	6.80692	6.94609	6.40559	6.76574	5.63856	6.92169	6.44685	6.58681	6.32754	5.397	5.82175	6.32978	6.99049	6.79284	6.84586	7.01142	6.14293	6.33245	6.51925	6.41435	6.08454	6.15108	7.04477	6.07121	6.6651	6.09854	5.9909	5.92153	6.18881	6.55669	7.04205	6.51857	6.50516	6.46579	6.04807	6.20945	6.58975	6.72147	6.09765	5.05136	6.607	6.66826	6.54704	6.7535	6.32155	6.41931	6.71115	6.27017
6.26349	7.28454	6.95969	6.00632	6.42682	6.79242	6.20443	7.00336	5.04652	6.35879	5.28281	6.36523	6.67942	6.92635	7.19821	6.8763	5.78635	6.76843	6.70527	6.05557	6.47188	6.52217	5.32005	5.95984	7.21625	6.79219	6.73382	6.57343	6.85797	6.98435	6.29634	6.60771	6.22035	6.61101	6.8304	5.90897	6.44097	6.96517	5.87037	6.79883	5.68555	6.66368	5.73692	6.62877	6.61595	5.31125	6.66523	6.38659	6.45538	5.9469
6.78187	7.28314	7.16789	6.69793	6.48677	5.91902	6.1353	6.89459	6.5916	6.49533	5.8473	5.45273	6.91124	7.34825	7.3316	6.62904	6.9144	7.05131	6.99696	6.74415	6.59812	6.3632	6.39337	6.6596	6.56248	5.95496	6.56108	6.90106	6.38214	6.83609	6.53599	6.44237	6.58711	6.13912	6.66146	6.92276	4.97428	7.01382	6.16316	6.95678	6.98702	6.85019	6.54468	6.22389	5.77447	6.22624	6.32316	6.57237	6.65667	6.09072
6.99004	7.41791	6.97705	7.0001	7.1269	6.0115	6.42895	6.27425	6.74939	6.5157	6.74454	5.48331	6.48665	6.89214	7.15074	7.18878	6.76424	5.34174	7.09103	5.79942	5.89613	5.66122	6.51064	5.85072	6.64212	5.9971	6.80755	6.3128	6.28273	6.67431	6.64994	5.71098	6.83458	6.83138	6.62368	6.58584	6.841	6.92339	6.88588	6.99603	6.78806	6.2257	6.27769	6.48529	6.88944	6.06467	6.17249	6.17662	6.96887	6.35082
6.66307	7.27674	7.11594	6.08985	6.72144	6.36545	7.08433	6.07687	6.67177	6.59355	6.32442	6.4439	6.21915	7.4473	7.27234	5.8916	6.80521	6.89269	6.71044	5.47289	6.59704	5.75119	6.82095	6.36911	6.22011	6.34459	7.0312	6.68629	5.59656	6.23836	6.45149	6.52499	6.43983	6.32662	6.19158	6.12757	6.82294	6.63614	7.08385	6.75254	6.73682	6.60741	5.94525	5.40497	6.34184	6.49229	6.99636	5.36506	5.85732	5.96555
5.86022	7.55243	7.24358	7.11512	6.35367	6.73271	6.60061	6.91018	6.03966	6.28967	6.85177	6.59837	6.32271	6.11249	7.22785	7.0647	6.84243	6.69553	6.60566	6.92345	6.44114	6.57218	5.50707	6.46862	6.80072	5.68314	6.77428	6.43175	6.09714	6.98035	4.74113	6.89034	6.95879	6.6629	6.64372	6.42321	6.87224	5.80581	6.82109	6.64961	6.48654	6.07458	6.13181	6.69758	5.26513	6.44529	6.05331	6.5554	5.97145	6.18287
6.34988	6.93418	5.98724	5.92836	5.95982	5.93959	5.39675	7.08844	6.49415	5.99137	6.96359	6.26644	7.11684	7.21297	5.78174	6.26641	5.98835	6.64469	5.52601	6.17506	6.7871	6.48187	6.57817	6.6348	5.43422	6.35396	6.98626	5.24557	6.31281	5.24219	5.96737	6.21939	4.95116	6.42873	5.91503	6.1765	6.97151	4.71589	6.9105	6.66959	6.70249	5.85962	5.80106	6.581	6.75607	6.38511	6.46268	6.50358	6.87149	6.30226
6.16917	7.27954	6.57331	6.53983	7.09956	6.90205	6.57196	6.90321	5.98125	6.54652	6.59606	6.82113	7.28573	6.05956	7.32697	6.17762	6.07871	6.39868	5.88868	6.78725	6.81195	6.20625	6.78953	6.54311	6.96761	5.97398	6.57937	6.26003	6.53715	5.04854	4.95148	5.86323	5.82671	4.46833	6.63317	5.54453	6.47041	7.0936	6.71562	5.23866	6.90607	6.86267	6.7602	6.83103	5.89275	6.72051	6.17132	6.81191	6.65832	6.42491
6.09705	6.691	6.64162	6.2014	6.73241	6.24188	6.70263	7.18795	6.32782	6.8115	6.01363	6.30386	6.03729	6.99059	6.71513	7.0196	5.67374	5.5113	6.97288	6.53417	6.46405	6.34756	6.88204	7.15317	6.87829	6.68199	6.97479	6.52132	5.71714	6.2938	6.21436	6.31898	6.52151	6.8067	6.71908	6.25758	5.53217	6.71993	6.06499	6.66394	6.74548	6.78358	6.35994	6.8944	6.42489	5.58857	6.51046	6.55357	6.45782	5.83836
6.65498	7.05116	6.96088	6.74191	7.19818	6.82401	6.10932	6.6399	6.54368	6.71209	5.85349	6.4857	6.67036	7.23355	7.26078	5.91891	6.94331	5.97501	6.6762	6.32734	5.74403	6.5956	6.46583	6.24327	6.42512	5.90288	5.96361	6.90925	7.10869	6.54534	6.48941	6.10178	6.57497	6.66659	6.88646	6.85497	6.86507	6.99762	6.79155	6.50554	6.3908	6.64246	6.47684	6.15887	6.50402	6.28096	6.25256	6.15577	6.57321	6.68055
6.44281	7.01614	6.90613	6.63584	6.95884	6.88749	6.89241	7.04813	6.5344	6.57045	6.31533	6.91752	6.74912	7.19883	6.72787	7.08886	5.98619	6.6654	6.76208	6.65629	6.19304	6.60045	6.67246	6.66815	6.57118	6.4712	7.24353	6.5807	6.90597	5.66213	6.25748	6.44262	6.50785	6.58956	6.66601	7.03256	6.88031	6.84193	5.89619	6.52361	6.8203	6.29943	7.19111	6.89338	5.96131	6.8453	5.2655	6.74021	6.57802	6.38019
5.99024	6.87629	6.55133	6.55716	6.59701	7.19706	6.74762	6.94145	5.86404	7.01388	6.44696	5.92389	6.70084	6.86001	6.75078	7.05966	6.83838	6.19363	6.74589	6.39646	6.07738	5.04668	5.82172	6.70665	6.32938	6.82871	7.17976	6.45675	6.59517	6.84694	6.80086	6.52225	7.07736	6.62802	6.27335	6.7831	5.70286	6.09003	6.43275	6.44836	6.19751	6.69538	5.68676	6.94059	6.26171	6.29255	6.98038	6.10509	6.82575	6.90926
5.89603	7.03741	6.50424	6.77029	6.66061	6.82356	6.0082	6.95301	6.94599	6.40178	6.90789	5.66757	6.61375	6.35338	6.68879	6.39249	6.81494	6.20449	6.75085	6.48121	6.97276	6.73311	6.58647	6.38338	6.58764	6.71387	6.71214	6.56038	5.11237	6.80354	6.30906	6.16902	4.78089	6.10819	6.68223	6.00464	6.77887	6.50158	6.48908	6.79845	6.70966	5.5458	6.37696	6.86531	6.6106	5.83668	6.90049	5.50268	5.55947	6.08998
6.55389	6.32822	6.05132	6.3145	6.1996	5.95852	6.27477	5.23689	6.21768	6.54141	6.70836	6.8149	6.91282	7.03125	6.50198	6.55091	5.91251	6.30962	6.61132	6.16781	6.75299	6.45352	6.80989	6.62837	6.10559	6.71839	7.00457	6.61666	6.1709	6.51486	6.85654	5.75673	6.46397	6.1407	6.65213	6.30596	6.82869	6.62898	7.02081	6.50771	6.05844	6.12162	6.05638	6.5062	6.69852	6.47304	5.94954	5.16242	6.51247	7.01056
6.73954	7.16708	6.93902	6.73837	6.88044	6.43669	5.31747	5.86109	6.80907	5.96563	6.59751	6.6265	7.01764	6.83165	7.17179	6.98235	6.83142	6.29692	6.53152	6.74088	6.1377	6.8597	6.10114	6.54216	6.11908	6.35932	6.86669	4.93938	6.30569	6.87126	5.16216	6.27951	7.01148	6.79979	4.97208	6.19006	6.73262	7.02371	6.55518	6.31579	6.01287	6.74078	6.69375	6.50635	6.27071	6.78158	6.6905	6.25333	6.29889	6.68169
6.33174	6.4426	6.73392	6.12957	5.86949	6.42575	6.83487	7.1028	6.68873	6.69569	6.52356	6.59226	5.31407	5.46256	5.97735	6.78549	6.49386	5.91522	6.18568	6.47367	6.41738	6.62954	6.71895	6.87342	6.82137	5.62894	6.39635	6.24938	6.64541	6.35632	6.99204	6.26252	6.21389	5.84062	6.07964	6.72013	7.05756	6.42685	6.55342	7.00491	7.01681	6.26025	6.38479	6.5007	5.60698	6.81683	6.84488	6.34908	6.10527	6.53687
6.83776	6.80053	6.64878	4.01166	5.54008	6.36238	6.74337	5.8471	6.87712	6.56642	7.03254	6.59631	6.73049	6.96233	6.35688	6.20251	6.52071	6.41834	6.82032	6.66113	6.54988	6.55287	5.89243	6.3019	6.01555	6.58895	6.95836	7.04635	6.80599	6.2248	6.68695	6.94553	6.83375	6.53247	6.5859	6.15874	6.80758	6.63081	6.35611	6.7492	6.67027	5.06231	6.37436	6.214	6.47899	6.26054	6.41101	4.72886	5.72474	5.99734
6.31628	7.19616	4.93605	6.41058	6.75521	6.24344	6.42444	7.0629	6.17927	6.04471	6.39618	6.2848	6.92834	7.07984	6.96752	7.07237	5.99601	6.98672	7.01945	5.77735	6.95661	6.4449	6.56412	6.77017	6.53535	6.65329	7.05969	6.9	6.83209	6.59677	5.3452	6.38213	6.98249	6.41711	6.94984	6.1471	6.86419	6.7113	5.27016	6.59299	5.85512	4.5027	6.42299	6.85026	6.03079	5.67219	6.56173	6.52958	6.3516	6.82105
6.51913	6.5338	6.90977	6.63612	6.65639	6.22489	6.4253	7.20094	6.78775	5.90203	6.70009	6.46509	6.35225	6.81589	6.95986	6.83551	6.71912	6.8317	6.15023	6.30314	6.34126	6.08135	6.72482	6.63889	6.85294	6.62168	6.52422	5.94636	6.36259	6.08097	6.1074	6.39536	6.84373	6.06232	6.76321	6.61489	6.78289	6.97894	7.1362	6.23109	6.76229	6.00763	6.48764	6.56717	6.63754	5.22768	6.62928	6.71065	6.89582	6.75574
5.46338	6.97314	6.41445	6.133	6.82101	5.8579	5.17814	6.73774	6.71464	6.17153	7.11038	6.76681	6.66371	6.91912	6.4771	6.85324	6.38176	6.27624	7.02185	6.76231	6.51683	6.2853	6.58624	6.61359	6.7773	6.53324	6.73071	6.64841	6.63291	6.62631	5.80501	6.16746	6.48303	6.32761	5.86562	6.11717	6.86759	6.42594	6.36232	6.90809	6.62615	5.07119	6.21647	6.60319	6.82689	6.5167	6.26517	6.00459	6.18521	6.58786
6.5161	6.70741	6.50769	6.97775	6.78295	5.50514	6.75003	6.0813	6.86243	6.40626	6.41335	6.75991	5.96111	6.74496	6.78746	6.92811	6.63232	5.89238	6.31234	6.68403	7.08467	6.78255	6.64997	6.54816	5.05361	6.07459	6.94942	6.64286	5.47706	6.76766	6.87754	6.64214	6.91473	6.59644	6.44051	5.77009	6.75637	7.0442	6.9905	6.8592	6.9224	6.4662	5.93873	6.86377	6.48615	6.22776	4.74177	6.32998	5.92056	6.76424
6.8659	7.45554	7.26954	7.03482	6.95937	6.09706	6.90049	7.11646	6.23285	6.28486	6.94339	6.41948	5.76204	6.83158	7.26025	6.29158	6.21661	6.80295	6.96528	6.43217	6.12195	6.30593	5.97557	6.15906	6.8069	6.66265	6.7006	6.85217	5.60554	6.67314	6.59333	6.2099	4.51034	5.99785	6.75432	6.28908	6.85516	6.76981	6.79747	7.02389	6.48217	6.40616	6.48014	6.72637	6.43725	6.08076	6.00317	5.76654	6.5275	5.98944
6.17729	7.4261	7.16143	6.89676	6.33438	6.53236	5.97812	7.14228	6.49441	6.45604	5.4496	5.94564	6.6117	7.14564	7.29433	7.0422	6.78216	6.67981	6.85456	6.47122	6.74653	6.07037	6.73745	5.3553	6.59409	6.75371	6.89829	7.03996	6.24422	6.93101	6.92219	6.73491	6.21544	6.69972	5.62618	6.41123	6.68497	6.41501	6.92968	6.99384	6.64767	6.36571	6.53207	7.05568	6.16143	6.45695	6.12435	7.06337	6.74536	6.32696
6.12934	7.0984	6.60496	6.74418	6.64171	6.86782	6.42945	7.06689	6.64954	6.45763	6.65412	6.23079	7.31173	6.51149	6.63475	6.72058	6.87566	7.0395	6.50021	6.87222	5.51787	6.76431	6.09769	6.3652	6.28138	6.54389	6.97145	6.52013	6.89081	4.81066	6.19898	6.75672	6.68693	6.32401	5.52181	6.97185	6.91532	6.99845	6.58593	6.76603	6.76498	6.64183	5.75568	6.2354	5.67308	4.78871	5.83493	6.61943	5.93922	6.75246
6.3682	7.23105	6.37253	6.52248	6.13754	6.30873	6.57908	6.18055	4.67201	5.05745	6.69943	4.95462	6.7308	5.54743	7.02	5.93	5.7273	6.74029	6.75891	6.76454	6.50739	5.65575	6.60554	6.16339	6.00932	6.79706	6.5782	6.63293	6.51669	6.31898	5.99363	6.32506	6.46637	6.23758	6.59021	5.89396	7.13546	6.50342	6.83146	6.27063	6.70673	6.10162	6.12171	6.41262	6.35405	6.67008	6.90009	6.72226	6.28122	6.17733
7.05521	7.27531	6.59463	6.00105	6.59354	5.57362	6.85585	5.93745	6.24168	6.19618	6.43439	6.52221	6.35401	7.06138	7.19443	6.90707	6.54724	6.78297	6.96427	6.83498	6.77938	6.3751	6.43785	6.07514	6.53423	6.28373	6.02901	6.32165	6.72893	6.06503	5.36082	6.35086	6.83188	6.96138	6.9689	6.36908	6.96236	6.58503	6.20106	6.63173	6.3287	6.59111	6.91004	6.61819	5.93473	6.83554	6.80799	5.66444	6.39271	5.95645
6.83636	7.37231	7.20873	6.88131	6.673	6.85637	6.17158	6.81279	6.79515	6.16822	6.44737	6.12341	6.76775	7.22851	7.23749	6.50911	6.5399	6.75257	6.55895	6.99582	5.24702	6.20202	6.91651	6.20087	6.37686	6.48556	6.68453	6.46984	6.72852	6.49931	5.21517	6.31124	7.03716	6.3537	6.13959	6.87297	6.76134	6.71011	6.47602	6.6414	6.95342	5.88265	6.38886	6.90174	6.52561	5.76847	6.41186	6.2508	6.68454	6.49139
6.93543	7.03752	6.28282	6.31318	6.65983	6.18388	6.4936	7.1172	6.63226	6.76786	6.59395	7.13973	7.08877	7.2223	6.69068	7.0407	6.64527	6.4373	6.50333	5.80329	6.07818	6.24589	6.45659	5.75541	7.13069	6.77972	6.98534	6.47611	6.40923	5.91366	6.38633	5.84482	6.96191	6.68157	6.80092	6.70194	6.11953	7.28055	7.10779	6.42475	6.27413	6.63386	6.48211	6.86982	4.97859	4.12626	6.75211	6.26365	6.54504	6.09684
6.87223	7.01124	6.90564	5.80262	6.65986	6.2802	6.67969	6.54093	6.50148	5.77172	5.65287	6.38977	6.91026	6.78065	7.13855	6.81309	6.77476	6.97925	6.70448	6.3555	6.66447	6.07194	6.34673	6.69429	6.94901	6.47786	6.96739	6.2409	6.17975	5.29949	6.91431	6.76212	6.41601	6.56614	6.27126	5.96372	6.70378	6.45383	6.42997	6.42868	6.58675	6.21356	6.43621	6.99062	6.71166	5.70747	6.28493	6.47802	6.04593	6.44826
5.90811	7.01175	6.88468	6.41197	6.59879	6.49224	6.67628	5.89643	6.75419	6.48979	6.72162	6.86873	6.70386	7.35218	7.33886	6.58145	6.7717	6.48548	6.94952	6.65969	6.66992	5.96766	6.91256	6.37106	6.57719	6.83202	6.97781	6.87621	6.97353	6.1395	5.9136	6.54618	6.96229	6.03179	6.07769	6.32319	6.79608	6.1758	6.59056	6.96925	6.74049	6.52425	5.67786	6.97	6.70544	6.39491	6.08947	6.39713	6.71214	6.73914
6.63797	7.01454	7.17581	7.19239	6.99196	6.80159	6.97249	6.22441	6.42627	6.47262	6.42693	5.90809	7.21408	6.7345	7.03671	6.86622	6.76157	6.83551	6.82172	6.81984	5.72753	6.1943	6.48148	6.89156	5.49192	6.48023	6.35155	4.50903	6.6935	7.14887	6.24269	6.39599	6.65023	6.09451	6.95232	6.42401	6.94924	6.89038	6.35666	6.57323	6.83487	7.10448	5.90507	6.79757	6.85232	6.05725	6.21218	6.79375	5.49552	6.67581
5.57169	7.02458	6.56804	6.14195	6.48751	6.75949	6.80286	5.62308	6.87893	6.59916	6.66535	6.69859	6.29105	6.69396	6.71993	7.11541	6.88151	5.81765	6.11642	5.56856	6.52838	6.90627	5.50912	4.28276	5.7246	6.72465	7.10849	5.98272	6.82574	6.88479	6.4855	5.41986	6.92506	6.61851	6.63957	6.17766	6.7603	6.91201	6.46743	6.83967	6.7461	6.46175	6.04825	6.48823	6.01473	6.17111	6.97701	4.94416	6.54243	6.57504
6.78768	5.70839	5.22008	5.98711	6.53554	6.53815	5.64774	6.38642	6.29097	6.10748	6.13452	6.59158	6.36044	6.76891	7.01678	6.57829	7.01885	6.08312	6.50987	6.96872	6.64306	6.65958	6.56937	6.68502	5.65804	5.15022	6.94271	6.96257	6.85948	6.38666	6.46229	5.20693	6.73173	5.94072	6.34224	6.75533	6.60291	6.36361	5.74312	6.82947	6.38671	6.51916	6.9188	5.41049	6.65982	6.75273	6.64127	5.4802	5.7406	6.4809
6.86908	6.58056	6.22714	6.37118	5.14064	6.95981	6.38031	7.0686	6.63811	6.68569	6.53099	6.68599	6.86953	6.51174	6.39174	5.5541	6.44271	6.57815	6.55825	5.21131	6.67188	6.27692	6.81668	6.71482	6.45309	6.66443	6.84248	5.99508	5.83209	6.20387	6.51633	6.54114	6.72953	7.00923	6.82969	5.92993	5.9383	6.13075	6.54715	6.16062	5.62136	5.88516	5.99047	5.83646	6.12077	4.73997	6.17663	6.05393	6.62115	5.46912
6.10412	6.98503	6.67333	6.9618	6.01485	6.62656	6.6999	6.62657	5.94362	6.28751	7.01399	6.49288	6.52149	6.56723	5.65156	6.89805	6.66127	6.53172	6.0755	6.20528	7.01766	6.28037	5.9118	5.29384	6.32354	6.75183	6.12628	6.96293	6.82548	6.48379	6.23514	6.51669	5.81934	5.02057	5.86081	5.88872	6.89377	6.76364	6.81827	4.95556	6.77302	6.47034	6.65168	6.97212	6.83368	6.85426	6.44896	6.38998	6.87379	6.91103
5.96043	6.72928	6.56575	6.46323	5.94856	6.77883	6.67032	6.83482	6.68967	6.2201	6.49306	5.9659	6.45449	6.58992	6.16615	6.9992	6.55044	6.20369	6.8661	5.60794	6.78764	6.0602	6.47917	6.266	6.78358	6.51029	7.0684	6.332	6.65355	5.97588	6.31058	6.77534	6.92514	6.55704	6.85254	5.29724	6.58538	6.68969	6.37034	6.85246	6.69611	5.78298	6.03867	6.83362	6.43571	6.45972	6.24815	6.6012	6.44756	6.56802
6.52072	6.89015	6.60681	6.48714	6.31184	6.97519	6.73765	6.90569	6.01583	6.55361	6.77396	6.91652	6.62249	6.76481	7.02766	7.01464	7.0235	6.2324	6.45228	6.79531	5.44598	6.4316	6.46196	6.35139	6.62367	6.87936	6.69476	6.55606	6.71463	6.75561	6.45784	6.45211	6.31933	5.86121	6.35489	6.6537	6.99757	6.99846	6.95557	5.77926	5.44986	6.58955	5.90624	6.18763	5.80019	5.97571	6.17265	6.61718	6.90359	6.54405
6.99212	7.12621	6.55957	6.63329	6.79974	6.80293	6.93665	6.41766	6.6825	6.66058	6.64889	6.53569	6.53193	6.83406	6.46587	6.70614	6.87965	6.76655	5.58583	6.6451	6.79847	6.63916	6.60887	6.6222	6.59024	6.5887	6.85893	6.71827	5.87327	6.42478	5.29962	5.90936	6.32306	6.85663	6.49085	6.54648	6.03854	5.93694	6.6162	6.63569	6.94773	6.58631	5.85655	6.82267	6.84068	6.36099	5.19011	6.72209	6.47585	6.04364
6.78983	6.95207	6.9353	6.69927	6.96718	6.44232	6.45984	6.75442	5.47262	6.7448	6.28909	6.56685	6.28384	6.51835	6.71814	6.79606	6.19946	6.11089	6.69337	6.83129	6.57979	6.25137	6.74258	7.0159	6.96888	6.68874	6.6631	6.20972	6.36909	6.49057	6.82503	6.7192	6.80316	6.1346	6.89087	6.84745	6.7902	6.80947	6.69763	5.72573	6.62603	6.43737	6.14425	6.50058	6.13987	6.61221	6.50854	5.53948	5.44074	6.13674
6.8225	6.93228	6.86068	6.01149	6.57286	7.09566	6.35148	7.03189	6.4726	6.47617	5.99623	6.14628	5.54894	6.69409	6.7985	6.23234	6.64058	6.60125	6.71954	6.64932	6.28267	6.669	6.6002	6.71966	6.71124	6.47605	6.8637	7.07984	6.58908	5.2287	6.58873	5.6816	7.03726	6.39789	6.2096	6.80113	6.93978	6.50234	6.55603	6.82691	6.65285	5.98285	5.74203	6.86774	5.82038	6.19308	6.21316	6.66163	5.89848	6.14389
6.19665	6.56466	6.34548	6.84723	6.84518	6.29042	6.58444	6.7271	6.29547	6.34644	6.52997	5.67757	6.69962	7.0402	6.81543	5.72823	6.31733	5.54291	6.49201	6.61477	6.18306	5.07164	6.38771	5.69241	6.5573	6.08017	7.00165	6.81889	5.82293	5.94849	6.37126	6.65509	6.11259	6.60506	7.0817	6.98514	6.81681	6.20094	6.5712	6.76824	6.59693	6.70694	6.58069	6.96517	6.73108	6.73623	6.90245	6.00969	6.18516	6.39053
5.88383	6.94572	6.18778	6.5321	6.6905	6.85011	6.77902	6.90111	6.0125	6.00487	6.37576	6.48971	6.26536	6.55032	7.05635	6.19011	6.70832	6.20764	6.56762	5.47542	6.65271	5.21527	5.99398	6.15129	6.44796	6.69075	6.85966	5.50472	6.04554	6.17725	6.70079	5.84387	6.0975	6.4596	6.32621	6.61991	6.28533	6.85216	6.5213	6.53607	6.62461	5.94142	6.55936	5.62522	6.56543	5.57928	5.9689	6.51662	6.61856	6.15329
6.60567	7.45554	6.7977	6.95751	7.05686	6.53598	5.98789	6.69576	6.32488	6.71603	6.77492	5.71544	6.06447	6.32523	7.38081	6.50675	6.48912	6.48124	6.70686	5.72018	6.84507	6.4597	6.35986	6.6087	6.62746	6.49569	6.36125	6.69694	5.03784	5.58607	6.30256	5.53054	6.50357	5.80829	6.99427	6.19028	6.65798	6.74645	6.90241	6.9798	7.08445	6.23883	6.65023	6.32611	6.58587	6.52985	6.0352	6.07516	6.64083	6.66828
6.56517	6.96905	6.9395	4.94216	6.48881	6.54501	6.52556	7.13127	6.51106	6.56285	6.49264	6.71487	6.05108	6.94981	6.32919	6.72901	6.1743	5.85275	6.91845	4.64764	5.87861	6.18278	6.17395	6.38818	6.80404	5.45626	6.72525	6.82296	6.34094	5.94299	6.05156	6.66707	6.79025	6.7621	6.33459	5.52058	6.84128	6.99987	6.89763	6.72419	6.81394	6.20704	6.64358	5.35902	6.14758	6.99528	6.88955	6.29795	6.17217	6.67421
6.71492	6.40819	5.67391	6.83685	6.53609	6.3963	6.597	6.21702	6.87253	6.23804	6.13867	6.01924	6.63729	6.05809	6.67427	6.50787	6.56451	6.30125	6.67778	6.66867	4.30116	6.78003	6.58341	6.70879	6.61152	6.5402	6.82296	6.97096	6.82596	6.81294	6.35119	6.8326	5.53181	6.42377	7.14848	6.89414	6.77415	6.97492	6.62257	6.7047	6.82951	6.15798	4.96562	6.88632	6.84504	6.82151	6.55552	6.37905	6.41184	6.14905
6.16602	6.82094	6.91161	6.72499	6.32594	4.6549	6.34213	6.93146	5.30155	6.84743	6.62287	4.17655	6.69066	6.09405	6.70981	6.84623	6.87022	6.23884	4.05011	6.5288	6.77789	6.74571	6.69888	5.85569	6.52964	6.42323	6.80115	6.32623	6.62447	6.38158	6.47797	6.57822	6.59408	6.46047	3.65225	6.72763	6.85469	6.04298	6.81226	6.58334	7.0291	5.72736	6.1881	6.8654	6.81291	6.38608	5.66765	6.08053	6.36086	6.55914
6.51229	6.75628	6.84343	7.03375	6.69273	6.74095	6.7537	6.20798	6.64678	6.7122	5.19786	6.63486	6.67983	6.3274	6.55385	6.75989	6.90733	5.79234	7.01729	6.29879	6.43214	6.64086	6.61658	5.73878	6.00534	5.88904	6.98671	6.92059	5.75037	6.88499	6.68899	6.83752	6.43861	6.54873	6.79202	6.12898	6.42903	6.30034	6.75222	6.56719	6.76441	6.37396	5.46879	6.88616	5.68043	5.99518	6.3845	5.7136	6.50343	4.61328
6.44504	7.29358	6.86358	6.67109	6.94289	6.25903	6.56055	6.82684	5.08333	6.19873	5.29757	6.4995	5.63381	7.01303	6.56858	6.74989	6.5925	6.82484	6.39807	6.69235	6.854	6.26284	6.21565	5.25384	6.20923	6.14833	6.85122	5.83681	6.46391	6.52217	5.75473	5.08844	6.67858	6.92741	6.09738	6.11424	5.888	6.35072	6.30502	6.88403	6.01376	6.81753	6.00692	6.7202	6.7828	6.33868	5.50924	6.68909	5.48593	6.58575
6.95323	7.15479	6.7963	7.06898	7.24693	6.71914	6.51269	6.69567	6.79533	5.0303	6.518	6.26468	6.73936	6.81605	7.35602	6.63568	6.61776	5.53298	6.87093	6.73258	6.6877	5.39125	6.51462	6.6537	6.39744	6.4471	6.94105	6.36896	6.06577	6.69654	6.30308	6.37272	6.75263	6.58748	6.73837	5.64343	7.08769	6.71307	6.63279	6.58232	6.93421	6.68031	6.62816	6.71116	6.29792	6.34066	6.64204	5.51311	6.51144	6.97873
6.74404	7.13468	6.86531	6.93486	6.22184	6.21765	6.85154	7.11572	6.58334	5.43206	6.60402	6.77433	6.47102	6.24586	6.8332	7.13296	6.91153	6.11861	6.90936	6.5841	6.14877	6.34841	6.61093	6.91497	6.97193	5.91736	6.65118	6.46573	5.96835	6.86715	6.12673	6.74879	6.85926	6.91141	6.33496	5.73649	6.31593	6.86042	6.59688	6.44152	6.39411	6.23076	6.57155	7.04883	6.92888	6.91281	5.92286	4.91106	6.41929	5.97499
6.69738	7.24043	6.56796	6.57673	6.73103	4.90872	6.7316	6.81468	5.84734	6.27281	6.27145	6.9161	6.62373	7.14943	7.19577	7.06837	5.91442	6.86395	6.89063	6.008	6.74713	5.54879	6.00455	6.29921	6.41975	6.6164	7.10637	6.69297	6.39755	6.73331	6.462	6.6174	6.3714	6.20285	6.69126	6.36652	6.69043	6.92531	6.01892	6.81363	5.85855	6.30692	6.57309	6.93871	6.64672	6.60367	5.98346	6.94827	6.67028	6.65971
6.78543	7.21731	6.51419	6.25651	6.57233	6.44058	6.46947	6.98921	6.48887	6.86954	6.87919	6.47399	3.05538	6.23553	7.27315	6.62782	6.52661	5.35179	5.51026	6.40662	5.89639	6.51298	6.76478	6.55091	6.78539	6.47775	6.48059	6.5712	6.62759	5.89537	6.33014	6.66482	6.63756	6.1398	6.29301	6.31015	7.02007	5.90937	6.20042	6.96034	6.77179	6.45848	6.23986	5.7192	6.47634	6.3538	4.48025	6.3012	6.68756	6.52943
7.0121	7.37793	7.26859	7.06841	6.61902	6.79412	6.53675	6.72465	5.68127	6.32045	6.75693	6.80894	7.01879	6.33008	7.3436	6.65077	6.59418	6.77238	6.63243	6.3252	7.0262	6.03511	5.96728	6.6987	6.28586	6.36695	7.07525	6.84684	6.54386	6.54829	6.48155	6.99116	6.61311	6.46548	6.07475	6.74284	6.48601	6.82531	6.68168	6.70725	7.10151	6.70755	6.87274	6.96375	6.98629	6.72814	6.64563	6.31297	6.45287	6.72121
5.31871	6.96385	7.14927	7.02193	6.71461	6.84784	7.00013	6.19157	6.88016	5.79363	6.34475	6.08304	7.13583	6.44329	7.11973	5.4565	5.44579	6.62677	7.01478	5.29416	6.76809	6.08449	5.78203	6.60611	5.95375	6.36079	5.90481	6.40178	6.4758	5.62637	6.45332	6.51284	6.74279	6.79337	6.83635	6.47385	6.48671	6.89536	7.0622	6.61608	5.22663	6.8286	5.53681	6.73285	6.8565	6.7369	5.58477	5.3348	6.27052	6.61926
6.50929	7.18782	6.72473	6.95309	6.78753	6.54879	6.60788	7.03519	5.8291	6.90034	6.61019	5.5135	6.62703	6.86492	6.91338	7.14333	6.96114	5.89096	6.57373	6.73296	6.00357	6.79473	6.33583	6.95469	6.87828	6.08773	6.78059	5.35885	5.25935	6.69088	5.95186	7.07952	5.80042	6.58633	6.93058	6.37738	6.23808	6.82926	7.04709	6.37284	6.13859	6.20596	6.15653	6.38954	6.26415	6.67115	7.00573	6.30216	5.85192	6.48579
5.88365	7.2978	6.49721	6.62282	6.93683	5.05411	6.21264	6.69045	6.72251	6.76089	6.51301	6.95622	6.37078	6.54581	7.04478	6.86963	6.15834	5.94027	6.98693	6.66014	6.56672	6.43488	5.92905	6.42298	6.93777	5.52244	7.04781	6.56686	6.24234	6.08128	6.11496	6.79353	6.94174	6.32467	6.12603	6.20273	6.60134	6.82939	6.8538	6.45894	6.62437	6.51918	6.04542	5.17466	5.90221	5.99811	6.52332	5.70394	5.86515	6.38823
6.60226	7.22577	7.10854	6.78009	7.04617	6.50919	6.27755	6.51157	6.40491	6.55632	6.6026	5.79377	6.47155	6.65454	7.36364	6.67579	4.75191	5.65556	5.63414	6.31246	6.68747	6.51729	6.73917	6.68689	6.90906	6.79014	7.02999	6.70858	6.89753	6.43777	5.78169	6.11988	5.59281	6.29272	6.67334	6.86894	6.57221	6.99482	6.50184	6.09891	6.25501	6.90814	6.63027	6.86152	6.30592	6.47284	6.48456	6.28155	6.50254	6.23979
6.70253	7.02783	6.82889	5.86535	6.27855	6.54225	6.37533	6.96312	6.12676	6.45499	6.86395	6.76111	6.64011	7.20472	7.04329	6.38374	6.60074	6.68914	6.95431	6.44282	5.96884	6.68237	7.00311	5.93184	6.69207	6.34379	6.60665	6.16598	6.45442	6.45909	6.0142	6.63873	5.58446	5.74311	6.0268	6.30033	6.79195	6.90462	6.75609	6.75284	6.96097	6.38683	5.7977	6.59033	6.57344	6.64651	5.83653	6.72708	5.76245	6.42647
6.90094	7.39811	6.92919	7.11514	6.86072	4.62089	6.83993	6.97446	6.67207	6.53095	6.44858	6.83918	6.86326	6.29492	7.35144	7.10622	5.48026	6.59647	6.53281	6.69817	6.61149	6.60299	6.80045	6.72841	7.11762	6.43621	7.21186	5.20527	6.83186	6.16893	6.89017	6.57788	6.26928	6.67837	6.99866	6.52276	7.01417	6.81558	6.53512	6.00068	6.98444	6.68985	6.52056	6.86476	6.93182	5.8911	6.43238	5.19204	6.82686	6.81265
6.25197	6.96777	5.52117	6.80559	6.80851	6.79248	6.18681	6.32053	6.4004	6.0292	6.99338	6.32906	6.7965	5.61477	7.08013	6.46765	6.39727	6.62502	6.84006	5.41023	6.29199	5.71507	6.41032	6.59361	6.74051	6.68112	6.6306	6.55411	5.9651	6.21365	6.00026	5.84763	5.90592	6.52596	6.57756	6.51585	6.68455	7.03035	6.26391	6.48299	5.22623	5.83184	6.23444	6.7209	5.68377	5.75394	5.3141	5.74337	5.89922	4.58073
6.73825	7.3299	6.81975	6.67354	7.15426	6.57522	6.38639	6.58581	6.06814	7.08483	5.94173	6.61088	6.31626	6.85234	7.3488	6.62574	6.90071	6.79877	6.41134	6.20157	6.86984	6.82876	6.39271	6.7487	6.34856	6.84001	6.10478	6.86511	6.99872	6.95448	6.61949	6.48777	6.79992	5.92154	6.59435	6.7393	6.97667	6.29478	5.71983	6.44191	6.84018	6.49574	6.55511	6.97222	6.14129	6.82273	6.73515	6.71142	6.0082	6.61234
6.80579	7.48013	7.25222	6.90568	6.74244	6.69465	6.79563	6.92065	6.25415	5.53984	6.17169	6.78551	6.55441	6.8553	7.35842	6.18768	6.11085	6.89071	7.01253	6.63011	7.07055	6.40017	6.63576	6.18071	6.54114	6.33322	6.78243	6.76577	6.37397	5.12734	6.66685	6.9994	6.72073	6.74795	6.62069	4.25327	6.2536	6.6045	6.83693	6.05636	6.37241	6.29072	6.22518	6.6571	6.72508	6.6125	6.37011	6.59422	6.406	6.73356
6.26947	7.37594	6.86909	6.2853	7.09555	7.05443	6.83407	6.88936	6.86357	6.6801	6.14404	6.55526	6.91976	6.99582	7.30947	6.96644	5.77363	6.38441	6.84242	6.12319	6.85798	6.60501	6.55436	6.83337	6.46782	6.06702	6.90156	5.48025	6.71425	5.37582	6.52234	5.67452	6.53612	5.37423	6.87765	6.80415	6.79214	6.9086	6.62036	6.56236	6.81606	5.87018	6.61796	6.11992	6.47376	6.65067	6.3508	6.63156	5.94496	6.73353
7.068	7.4528	6.86702	6.29493	6.89397	6.7728	5.86996	6.8359	6.55411	6.65782	5.26978	6.45659	5.76507	7.15185	7.22566	6.26249	7.05896	6.56832	6.95931	6.74579	6.73644	6.24423	6.8193	6.30884	6.06456	7.0654	6.89542	6.66117	6.37529	6.7676	6.45248	6.97189	6.78868	6.36578	4.63368	6.58375	6.77378	6.49348	6.5887	6.66987	6.48204	6.36101	6.24272	6.38572	5.81475	5.70161	6.06428	6.02872	6.33994	6.61852
6.47795	7.06655	6.30092	4.84319	6.5531	5.99597	6.29406	6.50403	5.83386	6.60552	6.66189	6.28158	6.70384	6.81725	6.3238	6.96103	6.84046	6.16436	6.87785	5.70223	6.92539	6.2317	6.59578	6.68275	6.77381	6.65075	6.93687	6.48051	6.70261	7.09034	6.52042	6.30998	4.74077	4.85536	6.84284	6.47188	7.01359	6.22458	6.24496	6.87843	6.97801	4.48503	6.36748	6.68772	6.50788	5.91162	6.37048	6.21627	6.76707	6.46556
5.24347	7.13717	6.82459	7.20677	7.13554	6.16064	5.40841	6.84744	5.92736	4.4429	6.86434	6.90054	6.749	6.80827	6.91198	5.80559	5.32087	6.93637	6.96539	6.05282	6.29037	6.39004	6.24892	6.5984	6.56751	6.79077	7.14734	5.74988	6.57649	6.37145	5.56776	5.43675	6.36366	5.92567	6.60456	5.75868	6.64853	6.99861	5.75292	6.21531	6.79603	6.39806	6.5359	5.42994	6.28466	6.00346	6.30724	6.71448	6.46285	6.79339
7.28075	7.38202	7.45136	6.79647	7.18922	6.84118	6.5512	6.63502	6.25163	5.52234	6.66883	5.93347	6.34996	6.7342	7.33804	6.79234	6.47348	6.67448	7.16145	6.82746	6.5524	5.46433	6.74205	6.78154	6.5728	6.68364	7.01281	6.64192	6.92396	6.4888	5.11584	6.38474	6.98706	6.90705	6.65709	6.15113	6.45497	7.20751	6.17469	6.66635	6.76806	6.47922	5.69621	6.9855	6.87586	6.71167	6.70809	6.12782	6.42068	6.11997
6.7056	7.15942	6.51085	6.96799	6.93618	6.92957	6.19665	6.6801	5.10444	6.47646	5.96342	5.98649	7.20326	7.46082	6.62458	6.65711	6.01964	6.83815	6.88693	6.7128	6.74543	6.462	4.94646	6.00221	6.24918	5.95089	7.08589	5.82319	6.37575	6.8616	6.19898	6.54865	7.02951	6.55894	6.35453	6.21791	6.52651	7.24262	6.94968	7.09167	6.70229	6.27278	5.47341	6.53307	6.4239	6.43554	7.00676	7.03454	6.31423	5.88349
6.53712	7.41314	7.17151	6.83389	6.99908	5.6339	6.89986	7.41957	6.92	6.49563	6.10094	6.41645	6.76187	6.91993	7.36036	6.73977	6.42785	4.85774	6.69447	6.92305	6.57354	5.99826	6.47387	7.01076	5.65066	6.06898	6.77739	6.572	6.65781	6.67166	6.86697	6.73696	6.30336	6.93462	7.1792	6.52767	6.96239	6.94862	6.88233	7.01379	6.45086	6.18952	6.96572	6.70164	6.76131	6.65101	6.53761	6.45788	6.41986	6.64171
6.48132	7.33883	6.79125	7.00428	6.92993	6.87352	6.55644	6.534	6.37548	6.87331	6.8223	6.73882	6.50205	7.22036	7.23909	6.65977	6.26205	5.15603	6.42328	6.56425	6.23542	5.97222	6.57035	6.80762	5.32653	6.10152	7.09829	6.2429	6.10268	6.07845	6.64813	6.95386	7.19435	7.05856	7.08671	5.40811	6.79237	7.19204	6.80275	6.91596	7.00481	5.5117	5.75202	7.01865	6.97549	6.36489	6.51735	5.85349	5.22055	6.35584
5.10795	7.06582	6.43233	6.19181	6.96979	6.733	6.62812	6.34504	6.49015	6.64868	6.2939	6.10047	7.24798	7.14853	7.0409	6.36822	5.53104	6.27014	6.64903	6.2074	6.77702	6.37542	4.81881	6.65553	6.831	6.44249	6.94509	6.38214	6.55703	6.50267	4.42384	6.45618	6.54003	4.55865	5.73998	5.17209	7.05229	5.4815	6.61408	6.95194	6.29303	6.2709	6.42285	6.85508	6.89782	6.63036	6.45783	5.84321	6.06339	7.03975
6.65743	6.85706	7.09303	7.24602	6.91158	6.40231	6.9431	6.48478	6.4319	5.57915	6.75204	6.90227	6.53511	6.43127	7.31971	6.7008	6.46007	6.6604	6.49013	5.97099	5.4323	6.67572	6.48373	6.45268	6.85601	5.6665	5.84584	6.58862	6.39104	7.0357	6.01755	6.15072	6.69787	5.79636	6.22398	6.76312	6.62809	6.66207	6.4272	6.73105	6.66999	6.40733	6.00146	6.40428	6.86148	6.29846	6.18168	6.46689	5.96673	6.53108
7.25725	7.57883	7.3041	6.15841	6.48072	5.94934	6.771	6.95152	5.79032	6.18847	6.92795	6.92998	6.56202	6.96155	7.2922	6.80205	6.95044	6.94493	6.02731	6.51595	6.98673	6.66506	6.68984	6.55427	5.64813	6.85406	5.74045	6.23107	6.36781	5.82155	6.84588	6.8913	6.57111	5.95741	6.17332	6.93931	5.52602	6.95975	7.12865	6.66747	6.51309	5.96447	6.42965	6.44089	6.2483	6.84117	6.50365	6.02297	5.69203	6.51915
6.56882	6.95949	6.60891	6.6092	6.87885	7.06775	6.73746	6.94255	6.25792	6.42619	6.54973	6.9258	7.23041	7.13269	6.85955	6.98433	6.71498	6.26906	6.55299	6.78594	6.31129	6.82426	6.65598	6.14009	6.29067	5.86916	6.81851	6.7643	5.66884	6.49331	6.65979	5.39447	6.3849	6.44321	6.82947	6.46283	6.63348	6.67277	5.33274	6.72307	7.03578	4.626	5.96713	6.21845	6.54811	6.42684	6.90519	6.06283	6.5665	6.47622
6.34724	6.63523	6.01332	5.95049	6.84532	7.0538	6.42826	6.7444	5.8051	6.53958	6.51695	6.77619	6.55211	6.42791	6.89187	6.80476	6.7107	6.99263	6.67651	6.55574	6.97259	6.94801	6.01916	6.53303	7.00899	6.93062	6.99614	6.56518	6.93477	6.90135	6.32086	6.58894	6.9398	5.13815	5.53135	6.48925	6.94304	6.48011	6.7708	6.65615	6.85751	6.58471	6.46552	6.65187	5.9475	6.57484	6.16942	6.79975	6.61313	6.62207
5.41096	7.49202	7.35005	7.04044	7.27349	6.91009	6.60734	6.47129	6.62847	6.30981	6.76627	6.13947	6.87378	7.0768	7.49187	6.83842	6.03671	6.55474	7.01888	7.01993	5.48172	6.61219	6.87957	6.70387	5.78564	6.7016	6.54426	7.18699	6.8495	6.03856	6.81594	6.85683	6.47138	6.22231	5.43601	6.57662	6.96655	7.1904	5.68189	6.61778	6.718	6.58363	6.81027	5.49003	5.37533	6.21943	6.7358	6.21681	6.96196	6.4842
5.98837	7.4454	7.35599	7.12664	7.07388	6.39161	6.48025	7.22997	5.82446	6.4565	6.24562	6.0874	6.05471	7.30733	7.20873	5.35856	6.90122	6.66736	6.90009	4.85548	6.74985	6.16889	6.40894	6.44544	7.04744	5.84621	6.52209	6.69338	6.08119	6.63403	6.4827	6.72444	6.88144	5.96231	6.70427	6.82839	6.91156	7.12306	4.93475	7.09062	7.06518	5.7804	6.65605	7.04219	5.67696	6.51929	6.0766	6.20115	6.55421	4.6332
6.82031	7.24185	6.84426	6.72995	5.96849	7.02177	6.53995	7.25771	6.64321	6.45142	6.28087	6.69111	6.03227	7.00708	7.25252	6.83445	6.54103	6.40462	6.75113	6.70927	6.86175	5.72331	6.34331	4.91472	6.46035	6.26021	6.57066	7.09871	6.45988	6.35853	6.51875	6.40404	5.95062	6.18785	6.32902	6.48477	6.83964	6.4949	5.28563	6.66706	6.92611	6.57894	6.64286	6.76834	6.91305	6.28572	5.87072	6.57939	6.74887	6.5549
6.03817	6.9043	6.85727	7.08922	7.09073	6.82223	6.30385	6.66094	6.29567	6.65533	6.24692	6.58148	7.07252	7.3143	7.03039	6.86757	6.26495	6.64598	7.17146	6.20556	6.16123	6.40895	6.74876	5.87932	5.37635	6.87176	7.15564	6.32245	6.57716	6.76595	6.08588	6.42979	6.22784	6.61364	6.67769	6.50561	6.35138	6.77556	6.77067	5.77261	6.3981	6.50267	6.95848	7.13193	6.71183	4.89202	4.94094	6.7716	6.60943	6.58809
6.72222	7.21149	7.00697	6.55718	6.91603	6.52802	6.60917	6.70738	6.15694	5.94393	6.4981	6.92965	7.01837	7.32446	6.39793	7.16374	6.68023	6.99224	5.76103	6.08933	6.49274	4.7669	4.77214	6.45657	6.88457	5.27742	7.02084	6.25575	6.86933	6.65912	6.00337	6.14454	6.6777	6.49673	6.15731	6.64959	6.46306	6.49102	6.11848	6.69768	6.62434	6.69619	6.59969	5.95816	4.98547	3.96965	6.55072	6.27436	4.98945	6.66579
6.69307	6.75299	6.5641	6.93769	7.19673	6.89839	6.62871	7.36274	6.35693	6.83568	6.25201	6.45373	6.86395	7.34011	6.41662	6.55338	6.4706	6.11636	6.62885	6.161	6.40456	6.6012	5.67024	4.64745	6.88604	6.88	7.13201	7.01143	6.75636	6.55639	6.3147	6.69182	6.49558	6.29585	5.91225	6.57869	6.60241	6.74703	6.67397	6.70104	6.63069	6.38386	6.21141	6.98124	6.66931	6.92225	6.48921	6.46208	6.13738	6.37368
6.85797	7.18108	7.03367	6.85048	6.40737	6.38682	6.47787	6.89237	5.65035	6.20067	6.72106	6.8521	6.98608	7.03453	7.08019	6.97404	6.6941	6.51727	7.19147	6.539	7.01903	6.49141	6.67214	7.02267	6.74967	6.2766	6.94067	6.29166	6.90121	6.16506	6.89845	5.93557	6.61288	6.85377	6.88754	5.84441	5.60679	6.6752	6.70197	6.72078	7.02929	5.5071	6.52132	6.55694	5.95261	6.78035	6.98463	6.28048	6.52854	6.50297
6.23689	7.23754	7.14228	7.07223	6.81066	6.88422	6.11361	6.81392	6.53812	6.74582	6.84808	7.1536	6.88952	7.15542	7.47122	7.12014	7.01989	6.23666	7.08671	6.69139	6.74653	5.57904	6.80932	6.68599	5.98519	6.52305	6.92078	7.09467	6.62123	6.99767	6.46809	6.4518	7.06743	6.45843	6.60062	5.92237	6.97239	7.28355	6.89306	6.24532	7.09461	7.02383	7.17209	6.86481	6.38379	6.77357	6.69805	6.22887	6.55983	6.41598
7.00586	7.28776	7.06197	5.91691	6.89075	6.2811	6.53105	6.88428	5.95888	6.72646	6.63461	7.13115	7.03991	7.30157	6.97526	6.83043	7.09591	6.78321	6.91008	6.12253	6.13406	6.14997	6.60447	6.23186	6.53181	6.33799	6.94334	6.58846	6.47385	6.69551	6.29471	6.29232	5.78704	6.18876	6.8332	6.20843	6.90464	7.11195	5.7701	6.9412	6.9246	6.41507	5.68024	6.79611	6.82258	6.78524	6.69428	6.65595	6.75999	6.26552
6.59984	7.14967	6.86937	6.82793	6.51904	5.62137	6.51845	6.93886	6.91698	6.71016	5.68812	6.55061	6.67774	7.06104	6.69068	6.95393	6.91362	5.6237	6.19277	6.53119	7.02017	6.45749	6.58683	6.58463	5.59868	6.37505	6.98955	7.0569	6.4342	5.67663	6.78027	6.65179	6.98175	6.66612	6.02907	5.2595	6.33476	6.88929	6.77663	6.18016	6.68185	6.41493	6.73686	6.7992	5.90292	6.30142	6.50717	6.24383	6.01551	6.8445
6.65296	6.92979	6.95547	7.00304	6.40671	6.49203	6.48212	6.80734	6.73201	3.27898	6.89821	6.44408	6.7461	6.9834	7.1257	6.81448	6.26149	6.55859	6.42351	6.14886	6.77859	5.90594	6.45148	6.57126	6.63972	6.56879	7.12882	6.79884	6.24714	6.63994	6.5069	6.69387	6.89897	6.26246	6.57959	6.77029	6.38356	6.83336	6.29214	6.95264	7.00314	6.17929	6.5491	6.63634	6.55314	6.48382	6.13981	6.75867	6.69109	6.0741
5.80838	7.01819	7.02671	6.73716	6.49073	6.53571	6.66768	6.6447	6.89796	6.75647	6.34384	6.75631	6.5959	7.22404	6.70635	6.52819	6.4081	6.90629	6.15619	7.1805	6.97245	6.40705	6.81279	6.8	6.80446	6.38412	7.00121	5.40758	5.48166	4.8288	6.10846	6.08423	6.77093	6.7143	6.27341	6.61339	6.74549	6.98823	6.44562	6.39165	6.77975	6.82153	6.41929	6.58934	6.30055	5.82982	6.51998	6.28992	6.67793	6.26182
6.86892	7.04693	6.22082	6.06157	6.706	6.56108	6.52408	6.8738	6.81583	6.3812	6.30006	6.64879	6.82876	7.08971	6.94337	6.6608	5.63165	6.59402	6.99188	6.55572	6.80773	6.59304	6.73025	6.52902	6.29148	5.02541	7.09277	6.73189	6.61433	6.44601	6.20391	6.66198	6.75775	5.62776	6.55492	6.07896	6.37082	6.45179	6.87404	6.02606	6.54584	6.83325	6.89084	6.08841	6.24057	6.60354	6.71725	6.78117	6.63605	6.29512
7.16652	6.45066	6.98435	5.78635	6.74784	6.45696	5.40081	6.72279	6.76668	6.33824	7.0784	5.55802	6.32448	6.62917	7.07559	6.35517	6.63077	6.29941	6.69242	6.79178	6.19689	6.38768	6.83568	5.70253	7.10768	6.18787	6.88682	6.38113	7.05084	6.51898	6.04261	6.72986	6.74172	6.92115	6.77429	6.47372	6.48589	6.89527	6.07991	6.63192	7.03644	6.39034	6.53358	6.66647	6.11485	6.58056	6.96877	6.63321	6.64346	6.45515
6.78289	7.09034	7.23563	6.86275	6.26928	5.56898	6.92567	7.007	6.78115	6.58403	6.72816	5.31688	4.55825	6.81725	7.12179	6.47632	6.19245	6.4007	6.8024	6.1419	5.98724	6.12266	6.51677	6.63339	6.89758	6.7392	7.0479	7.06571	6.70327	6.36463	5.94182	6.69847	6.95931	6.45202	6.53865	5.12366	6.63485	6.89988	6.69062	6.79644	6.72609	6.44163	6.6842	6.1351	6.5464	6.61396	6.15962	6.3345	6.34106	6.7475
6.86453	7.32202	7.0837	6.65013	6.92095	6.64012	6.13152	6.60364	6.68255	6.48584	6.51027	6.96365	7.07519	7.32372	6.53444	6.85062	5.14845	6.64939	6.11313	6.59963	4.9391	6.16639	6.0414	6.67379	6.29828	6.58179	6.92499	6.69825	6.39924	6.86393	6.33627	6.73934	6.99123	6.34045	6.61655	6.54495	6.77002	6.47139	6.8507	6.33683	6.66828	6.8	6.59336	6.70519	6.45849	6.57571	6.7983	5.27303	6.85959	6.56025
6.19715	5.74892	6.47058	5.5508	6.76138	7.03933	6.71394	6.62934	6.66432	6.78558	6.59527	6.60071	6.72913	6.97882	6.45771	6.87107	6.2718	6.44293	6.24857	6.42125	6.53135	6.34936	7.10288	6.17283	5.7948	6.19229	6.93245	6.59745	6.79471	5.86152	5.9545	5.66723	6.83034	6.41299	6.96496	6.67915	6.38632	6.8503	6.45647	6.50429	5.98773	6.71186	6.2044	6.65572	6.4748	6.43927	6.84573	5.98641	5.22892	6.02419
6.42984	6.51702	5.91196	6.39513	6.9522	7.04777	6.40602	6.68229	6.80957	6.45606	6.51846	6.78912	6.45738	7.23211	7.2437	7.09106	6.25041	5.94005	6.98908	6.39965	6.85292	5.90881	6.38926	6.81178	6.61706	6.74319	7.06929	6.26773	4.17961	6.64614	6.5409	6.09389	6.8623	6.61391	6.13466	6.52444	6.12862	7.0883	7.35416	5.98506	7.08142	6.72467	5.85391	6.84756	7.04441	5.29919	5.29418	6.42044	5.759	6.72093
6.22972	7.24338	6.24015	6.38979	6.93461	6.85425	5.94329	7.07855	6.09961	6.29785	6.49356	6.18153	6.58918	6.95818	7.33719	6.40114	6.74293	6.24549	6.30818	6.82498	6.67999	5.15112	6.5627	6.71378	6.76124	6.84412	6.90937	6.46769	6.67295	6.71315	5.98434	5.73508	6.75258	6.6834	5.8618	6.2562	6.84642	6.60433	6.66197	6.27885	6.63331	6.80416	5.49956	6.89869	6.85971	6.02537	6.42751	6.14601	6.9509	6.10794
6.49178	6.83631	6.22168	6.55111	7.05246	6.83082	5.99747	6.7447	5.90311	5.98914	6.10714	5.63143	6.40741	6.60824	6.85237	6.70291	6.06208	6.11645	6.83627	6.41829	6.23641	6.53005	6.32711	6.74301	7.0725	4.79663	6.84828	5.7773	5.9824	6.60462	4.68869	6.06239	7.00269	5.53323	6.29915	6.63974	6.24515	7.02121	6.73215	6.25644	6.95601	6.91217	6.84997	6.57862	5.68919	6.82303	6.19556	5.93274	6.34687	5.95248
6.25545	6.983	6.80817	7.12387	7.03395	6.69795	6.02829	7.02709	6.69947	6.62208	6.26459	6.90396	6.80337	7.12813	7.24101	5.85933	5.97756	6.03767	6.77775	6.85505	6.9048	6.22569	6.33832	6.53312	6.99743	6.69017	6.72255	6.39427	6.75197	6.50345	6.79042	6.9553	7.00958	6.85279	6.8788	6.64479	6.45589	6.87765	6.30828	6.7561	6.37868	6.86851	6.13625	6.27372	6.78424	6.47134	6.38031	6.31705	5.89362	6.73112
6.59283	6.71221	6.53003	6.67811	6.68685	6.10075	6.37898	7.02653	6.58237	6.72318	6.73325	6.19952	6.21707	7.21483	6.81459	6.93099	6.21159	6.41554	6.68108	6.51921	6.29783	6.88284	5.61197	6.48645	7.00414	6.29253	6.88731	6.35918	7.0671	6.50214	6.88112	6.675	6.93916	5.94867	6.12658	6.85495	6.60008	7.0295	7.20799	5.89934	6.28498	6.78272	6.25845	6.00133	6.26286	6.34662	7.03758	6.61703	6.68267	6.9065
7.27855	5.47916	6.85692	6.53175	7.18802	6.73572	7.07705	6.48958	6.37422	5.96332	5.65798	7.03645	6.69045	7.50079	7.17963	4.0204	6.72226	6.71601	7.33304	6.99325	6.84539	6.71301	5.89412	6.17682	6.167	5.35563	6.80837	6.86151	7.09035	5.76463	6.33872	5.30201	6.98479	6.4522	6.77628	6.60675	6.65222	7.26157	7.2527	6.91301	6.24501	6.47861	6.49595	6.68895	6.83056	5.4642	6.19468	4.74317	6.78762	6.40111
6.8451	7.46441	7.51964	7.29683	7.32079	6.54118	6.82775	6.63838	6.03536	6.73126	5.72504	6.80324	6.13209	7.473	7.33653	6.8807	7.19087	6.56819	6.93152	6.7558	6.69366	6.09619	5.40811	5.90702	7.064	6.48633	7.21783	5.81511	6.71809	4.88691	6.6617	6.93515	7.09653	5.01743	6.79736	6.31894	6.66136	7.2333	6.16817	6.5781	7.10591	6.8313	5.83225	6.33244	6.87146	5.00068	6.72134	6.96194	6.11696	6.88627
6.43085	7.0594	7.09282	6.73697	7.15402	6.06139	6.60302	6.86208	6.68838	3.84142	6.50125	6.7093	7.12542	7.39247	7.12043	6.97765	6.2443	6.52391	5.30253	4.80921	6.91088	6.48943	6.69468	6.33271	6.10623	6.64393	6.83388	5.02836	6.31713	6.8066	5.79943	6.46018	5.60303	6.71571	6.72737	5.2323	5.75624	7.17995	6.227	6.93379	5.96748	6.05249	5.93623	6.68699	6.80703	6.3981	6.26667	6.09079	5.15447	5.76355
6.50217	7.13021	7.10952	7.01679	7.13101	5.57185	6.22413	7.01508	6.38685	6.52388	6.60302	6.49354	6.73205	7.45865	6.74997	6.95591	6.05257	6.12856	6.56344	6.06176	6.9335	6.115	6.49021	6.69066	6.84642	6.30446	7.25719	6.80497	6.3241	6.70705	6.78077	6.12339	6.92686	6.62463	6.01864	7.28663	6.84918	6.92152	6.26204	5.59165	6.56842	6.31088	6.26038	6.84281	6.32636	5.9508	5.38078	6.63417	4.6599	6.22943
6.41983	6.54319	6.39152	6.94202	6.91679	6.05264	6.91497	7.10045	6.39145	6.34935	5.87709	6.95511	7.08911	7.26721	7.08578	6.69098	6.76608	6.26602	6.50639	5.96018	6.93698	6.53727	6.70422	5.79025	7.13379	6.98414	7.03679	6.88281	6.8515	6.70813	5.98266	4.82385	6.23902	6.79945	5.2778	5.35298	6.59032	6.79655	6.70057	6.33962	6.49522	6.43984	5.22139	6.56988	6.49458	5.91676	6.37656	5.55497	6.40086	5.73158
6.34349	7.31725	7.2931	7.30734	7.37196	6.917	6.97749	6.37164	6.11859	6.46186	6.81831	6.7377	6.85991	7.45669	7.31187	6.66503	7.1256	6.92623	5.33654	6.2448	6.76258	6.77903	6.94272	6.63285	6.74745	6.48764	7.39489	6.98192	5.3667	6.62095	6.50768	6.71383	6.3988	6.69084	6.7162	5.92856	6.0312	7.37275	6.54549	6.98609	6.88312	6.85931	6.72926	7.1299	6.89926	4.90934	6.7099	6.55484	6.9413	7.11085
6.32606	6.4092	5.75679	6.68294	6.37132	6.21594	6.6933	6.24168	6.69055	5.99283	6.23813	6.35191	6.43046	7.02645	6.90566	6.92615	6.63807	6.14458	6.80322	5.32985	7.07742	6.4283	6.24522	4.7694	6.34854	5.75882	6.94204	7.04416	5.14117	6.57436	6.60166	6.63194	6.87036	6.69503	6.96779	6.5366	4.84864	6.92329	6.92299	6.76613	6.74505	6.33073	5.55871	6.46399	6.19648	6.44066	6.18462	6.11678	6.60486	6.7511
6.73971	6.94582	5.96923	6.45079	6.67946	5.49826	6.32381	6.82075	4.73956	6.53627	6.29442	5.8254	6.75456	7.2602	6.85403	6.81159	5.16877	5.91062	6.67032	6.94207	6.77394	6.31218	5.77499	6.31505	6.18649	6.92646	7.03222	7.05556	6.75031	6.03442	6.45718	6.70142	6.90295	4.41123	5.14467	6.61359	6.06423	6.08394	5.98603	6.76548	6.80639	6.67063	6.54903	6.3065	6.39638	6.50296	6.48256	5.36573	5.77187	6.67369
6.90061	7.19848	6.76463	6.33706	7.26302	6.99614	6.56719	6.73393	6.63882	6.45975	6.5961	6.4255	6.96969	7.15825	7.38095	5.51698	6.64011	6.63457	6.86309	5.52765	6.00935	6.29242	6.39453	5.65497	6.79363	6.46109	6.73061	6.60828	6.43659	7.00065	6.72729	5.83598	6.39046	6.03989	6.42337	6.24788	6.91414	6.23777	6.91005	6.1107	7.07395	5.62942	6.63223	7.09048	6.51358	6.90647	6.75262	6.48365	6.32075	6.5488
6.84948	7.36862	7.05846	6.88873	7.19751	6.87473	6.37347	6.70566	6.79451	6.25127	7.0834	6.69093	5.66522	6.67974	7.46616	6.47507	6.64302	6.79258	6.89141	6.38897	6.58605	6.48475	6.71191	6.57592	6.13803	6.09668	6.86957	6.48507	6.189	6.64294	6.7666	6.1896	6.79476	6.22898	5.909	7.05355	6.61678	6.40986	7.21932	7.02038	6.0711	3.60885	6.44403	5.61906	6.57511	6.5052	6.79041	6.41817	6.46498	6.36092
6.97311	6.6723	5.05905	7.03588	6.94472	6.99313	6.34944	6.61963	5.65026	5.34562	6.08319	6.61166	6.17828	7.27935	6.84616	7.18029	6.54137	6.78729	6.83278	6.68792	6.75903	6.03413	6.47847	6.60974	6.85297	6.8507	7.09096	6.71067	6.49366	6.99662	6.79169	6.77159	6.31589	5.77428	6.76906	6.68702	6.878	5.58908	6.74248	6.65621	5.43249	4.77856	6.11975	6.75574	6.94268	5.82916	6.57716	6.65551	6.19795	5.54885
6.66755	7.23135	7.19832	6.7686	7.06947	7.01244	6.47488	5.53395	6.14405	6.02815	6.06523	6.532	6.68168	6.86623	7.28871	6.92364	6.64914	6.79178	6.51577	5.17752	6.06692	6.58886	6.47	6.386	6.79946	6.30713	7.09972	6.94816	6.19951	6.41117	6.9854	6.69552	6.6363	3.90455	6.81267	6.38616	6.50498	6.19652	5.97873	6.80565	6.90057	5.87548	6.71149	6.78814	6.38251	6.15784	6.28534	6.88521	5.55445	6.78596
6.01135	7.21447	7.21702	7.15924	7.19338	7.0039	7.11084	6.14419	6.40247	6.46591	6.3697	5.47251	6.4762	7.16845	7.23115	6.88861	6.82143	6.40299	6.56337	6.86598	6.1216	6.62298	7.01146	6.43538	6.88789	6.75646	7.07585	6.31436	7.05644	6.35834	5.84818	6.90833	6.95614	6.62742	6.70708	6.53407	6.3963	6.93246	6.46268	6.687	7.01665	6.71067	6.84485	6.35745	5.58465	5.89966	6.6847	5.61336	6.32133	6.54024
6.56949	7.38875	6.8013	7.05776	7.16038	6.71427	6.13984	6.3479	6.10866	6.38298	6.82212	6.74708	7.13613	6.54318	7.14666	6.7545	6.77114	7.06594	6.74231	6.56294	5.38644	6.53706	6.20196	6.5647	5.90482	6.5562	7.00304	5.90944	6.36638	6.23808	6.42417	6.33007	6.60497	5.99684	7.05872	6.64129	6.50483	7.35353	6.3176	6.66881	6.89166	6.23124	6.87927	6.3368	6.55095	6.78161	6.81832	4.97834	6.48644	6.73751
5.37851	7.17203	6.73763	6.9939	6.54608	6.53033	6.65492	6.43117	4.57557	5.88767	5.59535	6.12084	6.99527	7.23361	7.03822	6.21869	6.46272	6.69514	6.33395	5.99484	6.57874	5.8544	5.3387	6.49992	6.12545	6.5692	6.94596	6.77059	5.80221	5.15943	6.77048	6.05004	6.3873	6.59717	5.57835	6.65209	6.71367	6.45039	6.75171	6.97389	5.99016	6.71763	6.40021	5.89703	6.43384	6.7502	6.07428	6.0056	6.51241	6.48498
6.93717	6.93408	6.97376	6.80155	7.05331	6.62234	6.27027	7.03463	6.72212	5.32325	6.24023	6.04552	7.00592	7.41006	7.09288	7.00791	6.25541	6.49183	6.80355	6.189	6.0209	6.73693	6.02434	6.62076	6.47042	6.7135	6.95717	6.75171	5.89744	6.01625	6.05979	6.78956	6.44326	6.548	6.91316	6.83032	6.84135	6.75989	6.57611	6.94059	6.98768	6.84896	6.32716	6.75478	6.82178	4.65661	6.45932	6.65955	5.85409	6.46261
6.83801	7.47658	7.22381	7.07646	6.60383	6.50373	6.66199	6.1047	6.62812	6.39268	6.42671	6.53768	6.22184	5.68919	7.56065	6.82251	5.5698	6.88264	6.69355	4.61601	7.0193	7.1439	6.71779	6.52111	6.64633	6.7174	6.21889	6.90833	5.88213	6.93405	6.15401	6.78948	7.00108	6.55992	5.48659	6.70332	6.41376	7.0761	6.38847	6.72118	6.56543	6.25403	6.31139	6.85224	6.9278	5.79168	6.37907	6.48384	6.51623	7.18492
6.99988	7.61915	7.56101	7.34743	7.25962	6.87938	5.60189	6.68993	6.7132	6.90625	5.97667	6.33516	6.86797	6.88548	7.54808	6.11309	6.94978	5.2518	6.94023	7.29749	6.87297	6.57057	5.82955	6.66021	5.74412	6.92093	7.11939	6.99591	6.86986	6.51649	6.86601	6.84678	6.29126	6.56368	6.44813	6.8611	7.08682	7.13507	6.74243	6.7473	7.20822	6.25991	6.60991	6.91908	6.79047	6.31621	6.53662	6.45958	6.49964	6.32087
6.64798	7.40111	7.22862	6.63497	6.88762	6.94906	6.72318	6.86681	6.89852	6.47084	6.26645	6.82567	6.69335	7.38005	7.10724	6.91317	4.81933	5.96302	6.97038	6.47723	6.57702	6.47985	5.59689	6.48699	6.36343	6.84511	6.79907	5.63375	6.32189	6.46569	6.42374	6.41412	6.85923	6.96343	6.34353	6.64674	6.28377	7.06025	6.85606	6.34278	5.90841	6.64517	6.06289	6.5492	6.63554	6.63454	6.05787	5.62736	6.46733	5.77529
6.9836	6.96421	7.41491	7.13217	7.31844	6.96937	6.69469	6.92092	6.57651	5.16393	6.79216	6.32337	6.90261	7.32974	5.21256	7.13125	6.41059	7.05889	6.0795	6.59229	6.74199	6.62086	6.49764	5.92039	6.98281	6.9651	6.98025	6.44806	6.53159	5.65197	6.12882	6.1392	6.50611	6.29448	6.27157	6.67537	6.66473	5.68873	6.66311	6.15606	5.68232	6.90619	6.80565	6.24799	6.16832	6.82533	6.92619	7.07418	6.77748	6.80785
6.35496	7.15163	7.12218	5.792	6.77635	6.86641	6.67527	6.95274	6.74909	6.52873	6.17342	6.2693	7.37796	7.50429	6.78216	6.41325	6.03403	5.79449	6.78263	6.06949	6.80493	5.87402	5.78493	6.63616	6.78582	6.75909	6.69735	4.33226	5.90029	6.67299	6.57094	6.43716	6.5145	6.40897	6.3993	6.60214	6.06531	6.07085	6.91978	6.60339	6.66803	6.2963	6.76473	5.79684	6.30551	6.54148	6.53754	6.59647	6.67663	6.28644
7.01638	6.91026	7.12127	6.61973	7.10771	7.01092	6.68417	6.81355	6.37106	6.74457	6.07132	6.74278	7.07374	7.18977	7.1422	6.87025	6.04324	6.47232	6.9835	6.69303	6.77809	6.87478	5.40152	6.20263	6.98524	6.70767	6.82888	6.93385	6.99842	6.51849	6.51536	6.57418	6.18297	6.42943	6.51993	6.69829	6.03942	6.95961	6.89659	6.65657	6.23472	5.90193	6.78752	6.58726	5.94858	6.42268	6.88115	5.76568	6.83286	5.74363
6.81811	7.16775	7.07317	5.84841	7.06204	6.92857	6.88282	6.69954	6.76155	6.50588	6.82583	7.20076	7.0903	7.42969	7.33212	6.77834	6.65077	6.51295	6.52537	6.90683	6.78243	6.37632	6.20213	6.20062	6.90572	6.48793	7.02707	6.26377	5.69998	5.81817	6.51907	6.91519	7.01579	6.3038	6.99109	6.73202	6.87819	6.52074	5.86333	6.74471	7.01253	6.20897	6.30825	6.24633	6.1583	5.74604	6.70438	6.50535	6.45386	6.89813
6.78633	7.27658	6.93099	7.09187	7.12806	6.98047	6.90001	6.9268	6.48768	5.08762	6.8495	6.8271	6.28038	7.08092	7.2825	6.47771	6.72719	6.8436	4.85263	6.26365	6.62435	6.5872	6.32157	6.46522	6.17773	6.83111	7.11087	6.55076	5.96444	5.5769	6.50678	6.57519	6.91297	5.88179	6.68936	5.48188	6.86098	7.13542	4.06882	7.00761	6.18934	6.16856	6.31501	5.85635	6.95278	5.84658	6.23708	7.04314	6.51739	6.80773
6.27099	7.08502	6.86047	7.09396	6.87139	6.39726	5.98413	6.41785	4.71883	6.17357	6.32282	6.08847	6.45993	5.63183	7.21555	4.81379	6.25825	6.24844	5.92941	5.71364	6.79849	6.05647	5.9262	5.84592	6.49284	6.75393	6.82977	6.10703	5.36284	6.49186	4.56372	6.20951	6.07593	6.33022	6.63248	6.41131	6.75983	6.67965	6.56369	6.83266	7.05825	6.56742	6.51033	6.75841	6.17172	6.57489	5.90661	6.56607	6.83939	6.07588
6.86286	7.06097	6.37893	6.96105	6.81543	6.39851	6.71198	7.12226	6.41105	6.58325	6.65717	6.21531	6.23874	7.15116	6.2462	6.74572	5.98815	6.58716	6.19689	6.87243	6.80123	6.44357	6.40118	5.75999	6.76531	6.64365	7.01848	6.84614	6.14915	6.0495	6.54982	6.24081	6.90338	6.54581	6.54757	6.73319	6.67147	6.79362	6.37948	6.47936	6.79352	6.40382	6.86506	6.4373	6.71508	6.44499	6.76525	6.16919	5.55433	6.19227
6.45287	7.29975	6.72379	6.79489	7.06074	6.71662	6.97303	6.54965	6.14145	6.36464	5.46871	7.0047	6.81755	7.36045	7.1509	6.42519	6.38435	6.34499	6.5071	6.76906	6.83713	5.59586	6.42517	6.31725	7.22475	7.28169	7.37543	6.88309	6.9094	6.96205	6.43367	6.32534	6.74951	6.12481	4.19109	7.00966	6.47499	7.21062	7.27723	6.60716	6.91676	6.44878	6.2218	5.85403	6.81355	6.49892	6.5105	6.57899	5.86089	5.26738
7.28029	7.16671	7.26387	5.24552	7.23936	6.78472	6.42956	7.39069	6.66139	6.88187	6.5488	7.20403	7.101	7.52421	7.3761	6.17318	7.20243	7.03677	6.95906	6.75809	6.28806	6.08345	6.52478	6.51471	7.34502	6.95466	6.90139	7.11065	7.00933	5.393	6.26271	6.62512	6.71341	6.57617	6.44965	6.01666	6.86224	7.19008	6.6794	6.44349	6.39422	6.59295	6.67742	6.72181	6.56899	6.01769	5.82635	6.89725	6.73038	6.45162
7.04369	7.02336	6.69932	6.76341	6.82521	5.58632	6.26287	6.89286	6.07315	4.89487	6.68828	6.553	6.68138	7.32485	7.0175	7.10372	6.68312	6.60199	6.62756	6.66216	5.43151	6.79493	6.53721	6.00039	5.90729	6.80285	6.94351	7.13679	5.11973	6.65028	6.76136	6.15326	7.07264	6.58208	4.58406	4.65005	6.95046	7.13032	6.63433	6.60552	6.39379	6.31124	5.60962	5.98899	7.06178	6.36831	6.78793	6.72951	6.6719	5.99248
5.92643	7.14887	7.14949	6.78917	6.63432	6.84916	6.48584	6.39902	6.76434	6.76315	5.54318	5.65598	6.34767	6.87813	6.88656	6.73198	6.61925	6.34533	6.71959	5.31224	6.5545	6.43214	6.34163	6.48597	6.8628	6.74007	6.53925	6.76551	6.0941	6.81166	5.5683	5.77333	4.75744	5.82466	6.71113	6.15536	6.83662	6.74107	6.13263	5.99128	6.65708	6.66177	5.87711	6.72388	6.57186	6.34973	5.30996	5.96307	6.65642	6.55553
6.95507	7.28545	7.31618	6.89353	6.78852	6.66327	7.08696	6.73316	6.90368	5.5775	6.75908	6.76502	7.04056	7.21601	7.38388	6.79812	6.74413	5.39772	7.11085	6.14209	6.66772	6.68563	6.73993	6.13253	6.67128	6.16556	6.74351	6.44724	6.64973	5.34519	6.20398	6.38447	6.4562	6.28803	6.53478	6.54381	6.53065	7.19023	6.88691	6.518	6.42321	6.6755	6.40584	6.99638	6.09432	6.37167	6.27021	5.63336	6.53496	6.65869
6.52301	7.20369	6.51746	6.90877	7.16718	6.68782	4.93345	6.87065	6.67839	6.22078	5.64478	7.01402	6.68508	7.43773	7.01798	6.74235	6.0874	6.57144	7.0125	6.71488	6.481	5.22804	6.87985	6.7733	7.08383	6.79398	6.85239	6.45469	5.87489	6.40797	6.07829	7.01935	7.00492	6.7266	5.99879	6.08262	6.48599	6.78918	6.69434	6.45412	6.96873	6.14507	5.28394	6.5893	6.99849	5.31241	6.75567	6.2557	6.12602	6.66617
6.34046	7.1059	7.07758	5.94961	6.49544	6.64462	5.78759	6.84984	6.86458	2.55145	6.68573	5.62589	6.26829	7.09114	7.00135	6.83348	6.68561	6.43903	6.56489	6.4616	5.40786	6.4811	5.66424	6.86986	6.14034	5.12514	6.78552	6.59775	5.64132	6.47089	6.06571	6.50464	6.79662	6.50355	5.97586	6.61378	6.69303	6.86148	6.23694	6.97031	7.03724	6.42905	6.08005	7.00544	6.70548	6.00782	6.4427	5.70396	6.8316	6.10989
6.30181	7.27429	6.78192	6.76656	5.97262	6.98002	7.1466	6.99865	6.88292	6.9363	6.31246	3.90271	6.9112	6.96664	7.13197	6.42033	6.48975	7.26157	6.65527	5.3714	6.54091	6.92964	6.38939	4.98759	5.96621	5.6387	6.89193	6.8634	6.91078	6.8299	6.8356	6.20253	6.63146	5.82022	6.2662	5.379	6.91678	6.97092	5.69678	6.89387	6.55524	6.99679	5.96421	6.6982	6.85855	6.16417	6.33697	6.89063	6.08623	6.57291
6.09204	7.31485	6.85724	6.88411	6.99991	6.4536	6.73767	5.66851	6.12686	6.66989	5.75574	7.13218	6.75317	7.00389	6.70051	7.11181	6.66619	6.40583	6.83225	6.99499	6.80017	6.72449	6.82528	6.64779	6.19481	6.93496	7.06117	5.46282	6.41509	5.70133	6.78895	6.71438	6.86367	6.64958	5.85055	6.42286	6.90669	6.58112	6.91876	6.41027	6.01097	6.69584	6.17017	6.27839	5.80588	6.68313	5.9527	6.34231	6.33062	6.70899
7.04623	7.17077	7.19527	7.16854	7.20744	6.76411	5.73543	6.98084	6.52319	6.00396	6.30634	6.5321	6.19266	7.28768	7.18432	5.83112	6.25341	6.81558	6.99981	6.7253	7.04736	6.57061	6.40981	6.6015	6.86408	6.655	7.10542	5.91653	6.9088	6.42092	5.58895	6.29139	6.07646	6.44959	6.43795	7.04993	6.73035	7.12191	6.91083	6.57777	6.52347	6.41433	6.94594	6.84109	6.31353	6.43958	6.52689	5.46756	6.63074	6.68452
7.0911	6.46909	6.93386	6.90646	7.10425	7.09681	6.74467	6.90122	6.29582	6.62444	6.68077	6.87331	7.02138	7.37068	7.20656	5.39257	5.90338	6.74966	6.50809	6.71837	6.7592	6.25248	7.03387	6.84732	6.99289	5.51741	7.21282	7.01895	6.774	7.02334	6.11851	4.97043	6.81144	6.5598	6.76372	6.80419	6.76853	7.03488	7.2148	5.7584	6.75004	7.06785	7.00162	6.47713	6.30135	6.77187	6.2586	6.40497	6.61232	6.43516
7.30947	6.89536	7.33566	7.21508	7.06943	6.7012	6.82285	6.91702	6.19953	5.29152	6.60448	6.81942	6.71159	7.27659	7.15629	7.0681	6.60925	6.99775	6.90284	6.37013	5.96492	6.23668	6.87129	6.72542	7.13115	6.86347	7.30626	7.04417	6.98468	5.7281	5.89574	6.47587	6.72565	6.24885	6.62567	6.7703	5.08945	6.9666	6.71108	6.00128	6.88155	5.97681	5.79875	6.58346	6.87898	6.71936	6.18321	6.8721	6.99459	6.9324
6.5864	6.77252	6.02081	5.33663	7.0659	6.78654	6.33867	6.70725	6.81005	6.79109	6.60611	7.02118	6.45566	6.98078	7.29755	6.94419	5.76222	5.51246	6.24315	6.67871	6.66195	6.73354	6.61088	6.2539	7.19579	6.973	7.00491	6.57823	6.78899	6.83392	5.7348	6.69687	7.10539	6.5489	6.92196	6.69902	6.33219	6.90251	6.80468	7.08723	6.82257	5.87659	6.76013	6.89656	6.819	6.34392	6.60279	5.78054	5.46677	6.16079
5.80422	7.08329	6.91707	6.88985	6.83698	6.99453	6.62411	6.97478	6.5451	5.94893	6.58499	5.85131	4.95131	6.74187	7.01838	6.71678	6.64971	6.51961	7.22499	5.16026	6.70292	7.00158	6.66927	5.68889	6.95153	7.24185	7.30039	6.40782	6.34073	7.12117	5.06444	6.47531	6.88591	6.02022	5.88478	6.30159	6.57341	7.17147	6.65252	6.05424	5.58835	6.14659	6.27746	6.14763	6.58973	6.66327	6.11474	6.51727	6.79918	5.57871
6.68534	6.07811	6.52314	4.75398	6.32743	5.86641	4.70126	7.01587	6.54041	5.89146	5.54548	6.75827	6.34174	7.46716	6.148	6.84824	4.85175	6.92657	6.86384	6.43841	6.43783	6.34422	6.74569	6.87519	6.52501	6.80962	7.12629	6.5379	6.46595	6.22397	6.87261	6.72147	5.59853	6.28021	6.6854	6.11516	6.68547	7.23467	7.03795	6.14707	6.84144	6.64776	6.68826	6.86367	5.62767	6.96696	6.40888	6.89943	6.89329	5.72708
6.65762	7.3044	6.94428	6.22732	6.73865	6.93177	6.68726	7.13841	6.17002	6.68253	5.92926	6.96175	6.72088	7.35836	7.22652	6.33808	7.27119	6.87179	6.07707	6.83276	6.44145	5.74041	6.98149	6.22286	6.71317	5.45167	6.45658	6.53499	5.6094	6.42879	6.67797	6.50145	6.20344	6.0852	6.5048	6.27589	6.82421	6.89726	6.04007	6.10272	6.71871	5.41056	5.78622	6.98112	6.302	6.497	6.44026	6.46138	6.12954	6.95988
6.73349	7.33568	7.19913	7.24087	6.88095	6.53923	5.99848	7.16975	5.53788	6.14588	5.90311	5.97638	7.09495	7.00383	7.04597	6.67963	6.85902	6.74487	6.35908	6.98441	7.00065	6.24978	6.4531	6.81739	6.82226	6.36774	6.86568	6.92072	6.87888	5.21999	5.73299	5.27228	6.88091	5.68702	5.9437	6.46193	6.7354	6.75028	6.27367	6.56788	7.09078	6.16332	6.78704	6.36155	6.56034	6.66908	6.39498	6.28518	6.14369	6.76697
6.89479	7.52956	7.40331	6.87396	7.13946	6.15366	6.66222	7.18123	7.02842	6.66777	6.37351	6.84795	7.20139	6.46315	7.55479	6.97638	6.70393	6.84341	6.95648	7.01253	6.7312	6.75641	6.77798	5.72524	4.93423	4.36367	6.70173	6.40045	6.52685	5.23716	6.63705	6.50538	6.85736	6.66079	6.90655	5.64246	6.54015	6.75514	6.71283	6.5033	7.19972	6.7532	6.24817	5.638	4.93938	6.40545	6.2905	5.79577	5.83124	6.90629
6.51352	7.36896	6.7839	5.3243	6.7337	6.86738	6.86508	7.20806	6.43088	6.37414	6.57334	6.27789	6.29109	7.28575	6.4443	6.77187	6.36749	6.6174	6.96517	5.50321	6.16529	4.67	6.54061	6.9147	6.9921	6.36278	7.15708	7.14523	6.15295	6.45769	5.81064	6.29482	6.52527	6.50458	5.04193	6.9096	5.72144	6.93783	7.11113	6.9035	6.81123	6.35759	6.72584	6.53602	6.93754	6.70619	6.44478	5.08184	6.79326	6.60104
7.36403	7.23842	7.29534	6.88253	7.17062	6.60762	5.78425	7.11121	6.49306	6.10672	6.6116	7.0249	6.89912	7.35344	7.39588	6.14199	6.53248	6.50499	6.19401	6.26249	7.01437	6.54322	6.80487	5.64288	6.1907	6.32609	7.44608	6.93606	5.1818	6.81039	6.88449	6.86091	7.05017	6.36179	6.30863	5.97775	6.89996	7.06039	6.89751	7.13896	6.57912	5.92397	6.44693	5.50138	5.9419	5.55945	6.4761	4.73434	6.27716	6.23257
6.89097	7.26017	6.85627	6.9658	7.03726	6.78414	6.55924	6.60934	6.77277	6.21482	5.69105	6.33535	6.61093	6.34745	7.16347	7.02234	6.64676	6.4166	7.04263	6.89656	6.64869	6.50712	6.50839	6.48995	6.34081	5.66317	7.07804	6.69735	6.12816	6.74881	5.46228	6.83539	6.82317	6.13771	5.85986	6.27862	6.72562	6.82829	5.94161	6.88937	6.49259	5.94696	6.48148	6.56261	5.08059	6.14917	6.70945	6.02766	6.60502	5.95051
6.91725	7.49717	7.17977	7.12432	6.92597	6.37275	6.81654	6.40636	6.09959	6.83696	6.2807	6.66165	6.70873	6.85184	7.52657	5.87355	6.15143	6.59573	6.51137	7.02024	6.57182	6.18074	6.54137	6.68949	6.55554	6.62477	6.03809	6.81209	6.77405	6.44347	6.42456	6.57522	7.01168	6.78188	6.89398	6.3829	7.03947	6.90084	7.10913	5.85141	6.87808	6.31435	6.16347	6.98087	6.05752	4.44228	6.40922	6.64289	6.37706	6.69171
7.33654	7.13212	7.36206	7.16706	6.33055	6.84081	5.74822	6.98678	6.20909	6.73412	5.96288	6.68028	6.70028	7.38366	6.97686	6.80785	6.94963	7.00846	6.93865	6.57539	6.12323	5.24929	6.94314	6.60691	6.86938	6.95446	6.9141	6.97149	7.00321	6.28382	6.4288	6.27343	6.7873	6.77373	6.50742	6.77414	6.68946	7.2335	6.33325	6.82473	6.94901	4.97781	6.38365	6.6566	6.63733	6.20193	6.92279	6.25121	6.62088	6.90364
6.17857	7.12374	6.82347	6.56194	6.59554	6.93749	6.65352	6.71945	5.3755	6.68779	6.45453	6.46503	5.68785	6.99322	7.27338	6.42464	6.83154	5.77937	7.00213	6.35715	6.98098	6.40989	6.30898	6.12992	6.39468	6.00135	6.32289	6.78267	6.41735	6.48555	6.66429	6.96425	6.87585	6.11474	6.89349	6.53829	5.69864	7.04878	6.35039	5.11878	6.39166	6.47451	6.58377	6.62763	6.36417	6.0258	6.35874	6.54278	6.18183	6.74006
6.28959	7.08046	7.20504	7.0919	6.92684	6.63449	6.78046	6.97866	6.16859	6.49966	6.52113	6.58327	6.77401	7.24426	5.83687	7.36521	6.9018	6.62855	6.7062	6.88002	6.73674	6.78272	6.49175	6.38812	7.12004	7.02777	6.79809	6.80452	6.50394	6.89823	6.72495	6.70062	6.7212	6.79882	6.61139	6.43803	6.68614	7.15714	6.96408	6.91306	7.12686	6.72591	6.90146	6.30415	6.69012	6.52827	5.69976	6.97193	6.72147	7.03003
7.05139	7.09532	5.90235	6.67845	6.93338	6.92569	6.89688	6.91621	5.82221	6.79291	7.08262	7.17372	7.04542	7.37484	7.4205	6.40603	6.82546	6.91793	5.88219	6.45833	6.45277	6.36803	6.65392	6.89736	7.12929	6.50493	7.0501	7.07395	6.27194	6.73718	6.491	6.43039	6.74909	6.78293	6.78549	5.64103	6.69565	7.24372	6.71922	5.86161	6.59456	6.44685	6.39945	5.80918	6.59295	6.48654	6.13076	5.52539	7.00058	6.2896
6.87049	7.11198	6.21054	6.45664	6.82424	6.1925	6.32953	6.87686	5.82969	5.92369	5.51385	6.78937	6.79375	7.34356	7.27512	6.78516	6.7942	6.24776	6.53566	6.68806	7.04251	6.54489	6.92351	6.37852	6.37208	7.00263	7.08125	6.59087	5.88626	6.68308	6.59335	7.06	5.9894	6.85795	6.70488	6.92717	6.32386	7.02513	6.62723	6.5302	6.81995	5.54089	6.86093	6.33754	6.77484	6.52019	6.12243	6.57489	6.27413	6.38877
5.632	7.45467	7.31324	6.56463	6.9895	6.24358	6.44548	7.08745	6.32704	6.46473	5.50922	6.37698	6.25529	7.29459	7.34194	6.70324	4.16236	6.13944	6.42996	6.69969	6.8623	6.34446	6.84982	6.81011	6.7987	6.29402	7.05148	6.87688	6.85994	6.62435	6.51198	6.20657	6.6245	6.65349	7.02553	6.37316	6.89556	6.55099	6.85788	6.28101	6.95376	5.96847	6.62559	6.49731	6.18403	6.24052	7.03576	6.2184	6.81875	5.95273
6.97038	7.49911	7.45077	7.22522	7.39742	6.83095	6.89226	7.06201	6.30205	6.88756	6.79669	6.69904	6.72979	7.67095	7.21573	6.52136	6.62933	7.00549	6.76331	6.25818	6.06609	5.85907	5.62993	6.74164	6.71976	6.83094	7.28101	7.11245	7.14528	6.10364	6.64594	5.34031	6.7646	6.85347	6.60614	7.04494	6.41656	7.196	5.82825	6.38097	6.49099	6.54267	6.49459	6.7983	6.76684	5.01587	6.23295	6.25092	7.02305	6.76556
6.33253	7.42297	7.2525	6.61537	6.75813	6.70107	6.87072	6.51479	6.58745	6.27014	6.35264	6.72686	6.65678	7.44517	7.4353	6.84333	5.41751	6.51959	7.0208	6.20423	6.63927	6.67063	6.57237	6.94488	6.73768	6.76812	6.50088	6.19237	6.43169	6.50335	6.74151	6.55609	6.7983	6.51114	6.54793	6.56538	6.15958	7.11298	5.80542	6.49998	6.75329	6.40832	6.51907	6.63881	6.40848	6.61993	6.64944	5.99068	6.00536	5.46848
6.58469	6.90786	6.81879	6.76536	6.7473	6.60466	5.97361	6.99907	4.56665	6.16065	4.21775	6.51049	6.67278	6.2394	6.60525	6.67058	5.67345	6.75202	6.48095	5.44521	6.3061	6.66008	6.58813	6.974	6.68243	5.91963	6.80989	6.59841	5.6932	5.64308	6.13878	6.90212	6.85112	6.447	6.76949	6.55096	6.0391	6.9202	6.84299	5.09575	5.95599	6.67576	6.9053	6.622	6.29109	6.6839	6.29124	6.02545	5.93344	5.76568
6.44374	7.33949	7.2485	6.16418	6.98111	6.24843	6.01885	6.95642	6.88896	6.75464	6.51865	5.7999	7.14391	7.13912	7.26057	6.84985	6.72228	6.48368	7.07802	6.49841	6.66958	5.41365	6.90932	6.84362	7.02	6.63199	7.0118	6.90689	6.10578	7.1424	6.1968	6.9377	6.30825	6.10876	6.78296	6.52061	6.65523	6.54092	6.73685	6.29789	6.8721	6.22981	6.84387	6.55911	6.77677	6.16543	6.44191	5.99971	7.01059	6.8016
6.80537	7.29229	7.18274	7.01265	7.38954	6.90776	6.41147	6.4118	6.54755	6.15135	6.1055	5.93553	6.81957	7.00497	7.35323	6.78153	6.94924	6.79515	6.86004	6.40863	6.25117	6.33209	6.85574	6.51422	7.04361	6.47223	7.06009	6.59234	6.84613	6.47591	5.97354	6.26444	6.42243	5.97587	6.8034	6.21909	6.77968	6.99079	6.96778	6.63428	6.80087	6.30524	6.46782	6.76915	6.77949	6.84004	5.81891	6.80683	6.45881	6.64829
6.89105	7.34749	6.97049	6.2535	5.87995	6.93971	6.01533	6.60975	6.5315	6.46386	6.93563	6.80955	6.06566	6.76227	7.41144	6.80812	6.27149	7.09344	6.51717	4.67738	6.79465	6.65366	6.43306	6.45863	6.50517	6.54182	6.75092	5.95535	6.61461	6.23805	7.00288	5.7199	6.76387	6.58166	6.81355	6.51971	5.48823	6.89518	6.48304	6.80677	6.54442	6.73706	6.38398	6.90318	5.01718	6.23532	6.80178	6.47926	6.38782	5.74928
6.70659	7.36474	6.79059	6.56805	7.23514	6.74364	6.37523	6.6855	6.90466	5.67241	6.69848	6.64023	7.05773	6.96625	7.49425	6.65921	6.12345	6.56997	7.10529	6.93639	6.43348	6.44827	5.99373	6.44208	6.90854	6.56164	6.77142	7.07384	6.07297	6.38585	6.84946	6.25522	6.44642	5.8245	4.36508	5.18637	6.8927	4.54375	6.55821	6.23128	6.90445	5.68953	5.79169	6.39879	7.08651	6.55768	6.92284	6.59647	6.7077	6.8535
6.80227	7.33376	7.0781	6.76418	6.99518	6.72475	5.83505	6.71716	5.18722	6.74253	4.99046	6.79448	7.1952	7.24709	7.35436	6.91723	6.43248	6.36557	6.5135	6.56645	6.8704	5.66233	6.42747	6.84776	6.08812	6.76625	6.84631	7.1118	6.58146	6.37605	6.63699	6.58289	6.59227	4.92146	6.01347	6.51035	5.53894	7.21893	6.46874	6.46706	6.92584	5.69018	6.21439	5.7809	6.70907	6.56703	5.99236	6.11223	6.15435	5.43362
6.81077	7.11464	6.34794	6.36022	6.83861	5.18353	6.10458	7.08393	6.84599	6.33731	5.61037	4.85949	7.23985	7.57989	7.24613	6.55895	6.39757	6.93159	6.74258	6.74403	6.96886	5.77911	6.63242	6.5856	6.22304	5.45317	6.86638	6.26915	6.3462	6.74318	6.67134	6.38045	6.71329	5.45264	6.18611	6.52057	6.53736	7.15632	6.9836	5.56604	6.40314	6.63426	5.87109	6.55007	6.78993	5.92074	6.33968	6.16716	6.7843	5.18101
6.62319	6.34046	5.41059	6.20377	6.49394	6.72797	6.35539	7.04836	6.99488	5.78314	6.28619	6.83741	6.7044	7.23073	7.14095	5.80317	6.18259	6.61498	6.91675	5.33919	5.47394	6.6231	6.60987	6.84726	6.81783	6.89571	7.31832	7.42023	6.13623	5.2169	6.72733	6.93077	6.95379	6.23568	6.30374	6.62065	6.62749	7.34539	6.84268	6.55814	6.23113	6.62173	6.4086	6.90445	6.30104	6.62425	6.35247	6.743	6.23366	5.87608
6.58749	7.4957	7.42188	7.01061	7.04595	6.90085	6.79393	6.87532	6.75597	4.87509	7.11979	5.32121	6.25765	7.22858	7.43525	7.16589	6.69641	6.62416	6.30649	6.71486	6.59538	6.30057	7.03617	6.24651	7.13139	6.72294	7.11048	6.6907	6.77068	6.50735	7.04344	6.51463	6.5341	6.65773	6.72711	6.57215	6.93218	7.06915	6.85738	6.98248	6.7485	6.68792	6.79374	6.60339	6.80392	6.0944	6.18986	6.4879	6.43801	6.83501
6.85285	7.06295	7.27592	6.39887	6.69435	6.43731	6.2769	6.88531	6.39149	6.54211	6.77895	7.1497	6.96038	7.3588	7.08905	7.20594	6.54082	6.05823	6.0228	4.87388	6.63149	6.72928	6.76428	6.75333	7.14267	6.60876	6.29349	5.61856	5.67012	6.86278	6.46006	6.59337	6.33775	6.75893	5.98437	6.16662	6.88557	5.75634	5.70126	6.61751	6.88485	6.84162	6.9074	6.51193	6.97208	6.44882	6.48063	5.35985	6.4411	7.02212
5.93689	7.0715	6.63938	5.57795	6.82092	6.59768	6.22167	7.05549	5.8244	6.62097	6.70745	6.86682	6.85729	5.06634	7.02373	7.12055	6.97263	5.96012	6.87587	5.6017	6.09364	6.78052	5.84785	5.29978	5.92972	6.50235	6.88643	6.66607	5.25714	6.74903	6.57446	6.8197	6.36413	6.5783	6.36886	6.2346	6.34171	6.92717	5.94893	6.75054	6.86408	6.49719	6.4307	6.71891	6.82785	5.05606	6.2126	6.55336	6.42147	6.04118
6.02942	7.12012	7.01773	6.84507	7.00492	6.62113	6.63855	6.79519	6.51546	5.43221	6.83255	5.47288	7.25391	6.69084	7.2061	6.57284	6.9436	6.29638	6.55433	6.38113	6.87712	6.73024	5.7978	5.88777	6.17923	5.60393	6.92713	6.16369	6.53656	6.36316	6.08539	6.31681	6.86344	6.68051	6.45841	6.88573	6.62982	6.76637	5.99924	6.49053	6.22112	6.51826	6.3595	6.15473	6.27404	5.85811	6.0061	6.18511	5.40963	6.48072
6.35126	6.91975	7.02196	6.64362	6.51	6.80473	6.99971	6.0348	6.46614	6.6414	6.05185	7.10427	6.7604	7.40641	6.9365	6.70095	6.26553	6.92461	6.94889	5.59745	6.25894	5.27478	6.69048	7.04509	7.11722	6.99343	7.22822	6.19183	6.44462	6.68759	6.36825	6.68329	6.2808	5.95383	6.68108	6.70056	6.96726	7.15297	7.00764	5.66247	6.89932	6.65003	5.78641	6.56107	6.36418	6.58891	5.98117	6.37225	6.62906	6.14043
6.61189	7.16416	6.6897	5.89128	7.04299	7.1008	6.74052	6.98845	6.30432	6.60444	6.53183	6.6296	6.49678	6.92611	7.14978	6.82479	6.68923	6.80217	6.04547	6.67816	6.71962	6.68207	6.47752	5.61587	5.96563	6.78707	7.03809	6.61143	6.18466	5.96302	6.48764	5.32887	6.97407	6.45966	7.02116	6.39081	6.79705	7.07146	6.3003	6.52468	6.79016	6.52584	6.66643	6.25567	6.60364	5.98077	5.83608	6.74648	3.04021	6.79021
5.88223	7.07783	5.96201	6.86898	7.03569	6.89401	4.61995	6.43862	5.68563	6.57248	6.4754	6.9841	6.9344	6.3483	6.36144	7.00153	6.53044	6.70532	6.5726	6.40244	6.03117	5.91454	6.61258	6.25325	6.87903	6.71744	6.96129	6.45645	6.44383	6.4652	6.15402	6.9059	7.08715	6.89499	6.66639	6.30545	6.92771	5.69995	5.60727	6.64391	6.45012	6.39816	6.79928	6.90824	6.24213	6.61332	5.26898	6.66174	6.50584	5.83625
6.2337	6.15893	5.18112	6.85649	6.96131	6.94989	6.07447	6.93957	5.91852	6.583	6.45977	6.49086	6.4222	6.76449	6.55215	6.48834	5.82921	5.97066	6.57146	6.38433	6.27987	6.44222	6.09701	6.71258	6.16585	6.16863	6.75606	7.01046	6.25317	6.61597	6.16929	6.02336	6.53553	6.41806	6.16628	6.47871	6.32339	6.72175	6.84387	6.81604	6.25446	6.77243	6.32911	6.71923	5.7911	7.05631	5.77565	5.79985	6.05759	6.26757
6.51502	6.75046	5.96085	6.29366	6.82219	6.7597	5.92627	6.73744	5.56535	6.15681	6.59792	6.29198	6.52961	6.68145	6.32634	6.99491	6.37948	4.88766	6.8864	5.67373	5.55684	6.45955	4.90766	6.23127	6.71781	6.25007	7.04557	6.68718	6.63961	6.6517	6.63728	6.35348	6.83221	5.8966	6.99602	5.93565	6.07269	6.71262	6.91625	6.66893	6.66448	6.51668	6.69687	7.18539	6.93473	6.64979	6.75899	6.37832	5.70013	6.81559
5.41243	7.21769	7.01691	6.34029	6.82912	5.13177	5.67313	6.74889	5.88119	6.66082	6.22375	6.62328	4.69871	6.80733	7.25013	6.64358	6.52379	6.47873	5.75313	6.56886	7.02511	5.8658	6.75675	6.93507	6.57627	5.75299	7.10108	6.43443	6.00832	6.22354	6.18601	6.77491	6.91328	6.45221	7.01948	6.71781	6.533	6.66259	6.4066	6.97039	6.84015	6.09687	6.41666	6.79926	5.62871	6.78684	6.3632	6.83752	6.34825	6.73504
6.82963	7.49026	7.24756	6.62171	6.99246	6.93606	6.95757	6.59683	6.46013	6.96012	6.87794	6.4672	5.78346	7.11327	7.56128	5.608	6.18813	6.11834	7.05385	6.27109	6.03172	6.44444	6.06063	6.81891	6.29268	6.83233	6.23589	6.88164	7.01541	6.67144	6.29655	5.99524	6.58895	6.75685	6.66729	6.91455	6.5024	6.58651	6.49412	6.42857	6.08879	6.75173	6.50663	6.77883	6.50122	6.61707	6.56997	6.28334	6.65713	6.39979
6.83109	7.39487	6.90648	6.65949	6.54602	6.732	6.09964	3.7788	6.5859	6.27181	6.83582	6.48874	6.71215	6.73402	7.25464	6.5035	6.02986	7.02862	6.82583	6.95912	6.46415	6.08043	6.72516	6.54467	6.8302	5.26315	6.71881	7.03122	6.60788	6.8572	5.93894	6.7047	6.94908	6.60125	6.69571	6.64376	6.80849	6.61907	6.55262	6.77277	6.48391	6.58257	6.2327	6.28188	6.11338	5.84305	6.38605	6.73566	5.6234	6.88953
6.64982	6.38624	6.50246	6.50648	6.83711	6.68112	6.43851	7.10217	6.79068	6.40733	6.37618	5.81937	5.83305	5.53063	6.27858	7.01698	6.46955	6.15427	6.65721	6.26529	6.51138	6.85538	6.05642	6.02448	6.83866	6.37053	6.93496	6.89886	6.50001	6.39718	6.33649	6.69162	6.6	6.67475	6.89039	6.21885	6.52626	6.55869	6.20494	6.98323	7.0672	6.36173	7.02938	6.55942	6.81201	6.39753	6.44347	5.93869	6.21704	6.47213
6.82565	7.21047	7.01134	7.18649	6.92824	6.17982	4.87492	6.97738	6.57999	6.0794	5.8491	6.69718	6.06344	5.68513	6.86819	6.8523	5.84841	5.5216	6.97175	6.5248	6.49347	5.84118	5.89678	6.48881	6.26704	6.34207	6.4914	6.51064	6.47485	6.52796	6.53479	6.33067	6.9503	6.15221	6.26066	4.61073	6.45163	6.64658	6.91074	6.78877	6.49974	6.52789	5.86269	6.2545	6.54883	6.37287	5.80235	6.01423	6.70694	5.45714
6.97227	7.35013	7.07937	7.06301	6.87871	6.84198	6.74151	6.82634	5.83827	6.22599	5.54336	6.44156	6.82178	6.85534	7.06393	7.00642	6.36765	6.20404	6.07503	6.71781	4.62277	6.6097	5.80106	6.23267	6.31913	6.7722	6.93773	6.41831	6.64053	5.90827	6.63543	6.46955	6.63489	6.53443	5.64521	6.75397	6.75706	7.01546	7.10879	6.73045	6.21555	6.70088	6.17437	6.85241	6.79252	6.88596	6.74494	6.62785	6.38862	6.89395
6.84251	7.22738	7.23835	7.12689	7.07108	6.81593	6.71038	7.15132	5.80343	6.33457	6.16948	7.00584	6.59683	7.16181	7.40932	6.57584	6.95265	6.31751	6.68746	5.42662	6.90136	6.12651	6.61009	6.67633	6.35448	7.14207	6.6973	6.52972	4.42901	5.81275	6.72483	6.99939	6.77262	6.84646	6.22694	6.63326	5.58682	7.21428	6.53168	6.54644	7.19795	6.3252	5.98331	6.61582	6.84331	4.8358	5.91547	6.67116	6.89988	6.34088
6.051	7.24912	7.35176	6.63369	7.09711	6.79997	6.96596	6.9482	6.52427	6.87715	5.21706	6.88084	6.25427	7.13754	7.50389	6.87887	6.60621	6.51784	6.99665	5.15402	6.75797	6.33786	6.6671	6.75269	6.99785	6.92793	7.01763	5.92924	6.80283	5.43859	6.29429	6.35191	6.70734	6.16924	6.63571	6.75232	6.93906	6.98377	6.26605	6.54429	6.87225	6.4372	5.74006	6.32462	6.52232	6.59802	5.64276	6.43519	6.84558	6.65304
6.87376	7.3532	7.30461	7.15347	7.21755	5.85285	6.77393	7.10364	6.95525	6.91332	6.93386	6.8751	6.04965	6.97924	7.32163	6.83444	6.64078	6.45873	6.96928	6.6521	6.86806	6.50097	6.78069	6.83377	7.01052	7.08449	7.11035	6.28453	6.65948	7.08146	6.25969	5.95222	6.38988	6.65252	5.98849	7.01956	6.69433	6.95698	5.92312	6.80311	6.60349	6.17452	6.3738	6.3253	6.77182	6.77372	6.11279	6.3738	5.37793	5.25125
6.80226	7.47219	7.24106	6.58302	6.32613	6.90208	6.5457	6.90293	6.72397	6.59092	5.93608	5.41244	6.95652	7.00666	7.34196	6.83446	6.4475	6.79231	6.83132	6.25444	6.67352	6.45992	6.60815	6.70004	6.29567	6.29031	6.164	6.76868	5.17773	6.04	6.93223	5.01828	6.75925	6.60468	6.30587	6.95318	6.61247	6.88122	6.82228	5.87587	7.15344	7.09383	6.16547	6.39061	5.78024	6.38288	6.28229	6.90641	6.20884	6.5937
6.4519	7.13611	6.71355	7.06879	6.78977	6.84664	6.47009	6.83321	6.24512	5.41983	6.17254	6.19703	6.54935	6.84432	6.72343	6.7333	4.62759	6.4919	6.69462	5.69853	6.37408	6.27944	6.51674	5.55959	5.90125	5.23073	6.83318	5.02602	6.35963	6.41767	6.72821	6.49287	6.88432	6.62852	6.06942	6.16163	6.01484	6.778	6.84107	6.79725	6.72689	5.30363	6.38321	6.39068	6.30084	6.43919	6.88302	6.5985	6.5183	6.77998
5.91107	7.25286	7.11178	6.78495	6.60222	6.09289	6.52413	6.98275	6.42246	6.80387	6.9379	6.59222	6.58662	6.80921	7.02219	6.70904	6.0717	6.59906	5.46489	5.65738	6.2661	6.15375	6.75857	6.55941	5.56727	4.57997	6.91797	5.77883	6.49791	6.5837	6.47997	6.44845	6.57634	5.72137	6.34725	5.60326	6.98795	5.87134	6.57077	6.63113	6.89231	6.30561	6.11261	6.69596	6.09189	6.76175	6.09702	6.80788	5.77305	6.64511
6.58479	6.82424	6.8948	6.98733	6.52632	6.87851	6.83592	6.37692	6.65163	6.17919	6.47062	6.49695	6.39693	6.71497	6.91192	7.01141	6.20426	6.23185	7.12854	5.61807	6.03997	6.3622	6.54948	6.35808	6.2599	6.58293	6.93809	6.31562	6.24675	6.69333	6.78999	6.59354	6.71078	6.11412	6.72356	5.22368	6.50854	6.97495	6.88756	6.26448	7.05458	6.34409	6.7822	6.65226	5.53444	6.39528	6.57022	6.57954	6.6325	6.47834
6.32234	7.05399	6.87098	7.06686	6.86615	6.36746	6.20825	6.87989	6.85339	6.36185	6.56532	6.50798	6.10029	6.93267	7.09014	6.99317	6.93548	7.07365	6.97855	5.96202	6.8379	5.55567	5.9384	6.14213	6.74831	6.50695	6.43181	6.46458	5.55307	6.97354	6.71701	6.1561	6.74254	6.76258	6.67282	6.15832	6.84256	6.93159	6.38699	6.42437	6.65632	5.33469	6.42677	6.36718	6.64164	5.70184	5.36446	6.82521	6.27762	6.32297
6.77222	6.77626	6.87296	6.91966	6.47223	6.51735	6.58279	6.43007	6.68447	6.58578	7.0096	6.28179	6.36196	6.68204	6.89033	6.37404	6.66314	6.87587	6.66506	6.83883	6.68045	6.79831	6.54724	6.20838	6.4327	6.77651	6.25086	6.83983	6.40004	5.77796	6.73092	6.54879	6.81105	6.65908	6.27504	5.7391	6.98251	6.16576	6.56898	6.8167	6.89874	6.74045	6.75251	5.88106	6.39135	6.32108	6.09769	5.99048	6.56446	5.82515
6.84714	7.38997	7.12128	6.97518	6.98718	6.63152	6.83288	5.9665	6.69365	6.80251	5.95952	6.46634	6.55539	7.03487	7.12559	6.74372	6.02822	6.20834	5.29721	6.24558	6.26695	6.51614	6.5778	6.46944	5.85686	6.79012	6.50435	6.42805	6.14229	6.74939	5.21466	6.87727	7.18445	6.50366	6.58658	6.66347	6.80338	5.94163	6.86552	6.82688	6.87094	6.68632	6.57913	6.86034	6.76924	6.19346	5.55336	6.36767	6.2014	6.3614
6.45562	7.1034	7.29488	7.12876	6.75138	3.58591	6.48564	6.87761	6.73227	6.47821	6.48665	6.82706	6.88879	7.02474	7.17965	6.88053	6.87832	6.20134	5.68993	6.42482	6.555	6.12413	6.62352	5.93779	6.42013	6.32226	6.91036	6.69343	6.39044	6.43923	5.57944	6.73377	6.58778	6.50598	6.53842	6.21226	6.88971	7.08257	7.0415	6.59272	6.84133	5.72643	6.34158	6.71616	6.5438	5.08689	6.05541	6.17127	6.67507	4.49795
6.19977	7.01342	6.45277	4.81104	6.21233	6.86604	5.79154	7.00055	6.7056	6.73808	6.92684	6.54317	6.4884	6.96409	6.52532	7.08343	6.30716	6.14584	6.48238	6.55575	6.60758	6.88873	5.90121	6.08304	6.18204	6.80023	6.41522	6.37872	6.59599	6.12221	6.37925	5.93528	6.81548	6.28867	6.81777	6.33434	6.69125	6.42673	6.66576	6.56432	6.69948	5.92625	6.28181	6.4412	5.91739	7.00665	6.35472	6.46123	5.84389	6.54047
6.30988	6.69422	6.73284	6.92767	7.00343	6.19265	4.75165	7.13784	6.72256	6.72494	6.49117	6.36907	6.6511	4.67792	6.62436	6.70491	6.39701	6.33237	6.8193	5.88893	6.88402	5.83221	6.1614	5.13048	5.68353	7.02824	7.13699	6.74257	6.80007	6.45365	6.60541	6.09684	6.98442	6.92482	6.33857	6.32644	5.4927	6.23093	6.77424	5.914	6.86633	6.30953	6.07525	6.63877	6.43299	5.97467	5.57082	6.22338	6.31658	6.5429
6.40734	6.67447	6.78768	6.46583	6.83703	5.19073	6.37372	5.47392	6.46842	6.05332	6.52836	6.41304	5.97159	7.01208	6.4479	7.16298	6.83113	3.81184	6.33268	5.35596	6.51868	6.90974	4.81448	6.24715	6.50524	6.02786	6.76584	5.61127	6.14667	4.88736	6.74	5.22748	6.76588	5.9888	6.18471	5.96724	5.80038	6.45194	6.94582	6.85287	6.81346	6.15337	6.50998	6.93581	6.30022	6.06135	6.0001	5.88124	6.17692	6.43573
6.44929	6.95892	6.68619	6.68501	6.10652	6.67104	6.89419	6.76569	5.49557	6.61858	6.12272	6.77781	6.28884	6.80862	6.95054	6.24389	6.49421	6.57441	6.78849	6.58709	6.92393	6.62031	6.62123	6.08246	6.44604	6.5302	6.83682	6.36601	6.27264	5.55951	6.88313	5.88537	6.24167	6.17461	6.4129	6.32227	6.69345	5.77288	6.60534	5.63216	6.53536	6.6592	6.21094	6.27535	6.19777	6.45795	5.83113	6.75676	6.53788	6.59807
6.9353	7.19689	7.00452	6.78385	6.93767	7.10525	6.48401	6.92876	5.08958	6.49977	6.29929	6.4156	6.75389	6.86243	7.0358	6.77186	6.37302	6.79806	6.39534	6.45965	6.80773	6.4567	5.94243	6.76854	6.69098	5.68782	6.53463	5.88447	6.53112	6.69621	6.58599	6.92699	6.68732	6.2392	6.10655	6.12287	6.75169	5.31879	6.42034	6.03056	6.35254	5.99083	5.79388	6.63054	6.39125	6.75099	6.44075	6.86479	6.2299	6.68232
6.21708	6.78749	5.60151	4.60165	6.51997	5.68391	6.92455	7.01566	5.11918	6.56058	6.59187	6.76017	6.35114	6.96177	6.72628	6.3419	6.22246	5.3288	5.41749	6.18479	6.77661	6.2493	6.43742	6.84249	6.34935	6.67309	6.91287	6.57997	6.6267	6.13533	6.19738	6.61804	6.68727	6.75861	6.66763	5.30997	6.80137	6.37826	6.97498	7.01993	6.76607	6.40013	6.66289	6.51203	5.85006	6.45484	5.85384	6.48231	5.9495	6.34512
6.26547	6.95228	6.24271	7.0063	6.76209	6.79026	6.92325	6.63263	6.50762	6.57433	6.64942	6.05257	6.00055	6.95206	6.91375	6.24685	5.89728	6.39874	6.64569	6.63437	6.81387	6.60575	6.86509	6.5001	6.79149	6.04252	6.81924	6.80752	6.59833	6.56844	6.63097	6.7903	6.79852	5.81925	6.71067	6.54474	6.82896	6.55711	6.58057	6.93004	6.46428	6.45556	6.41285	6.69501	6.55173	6.68785	6.58446	6.37315	5.99792	6.37179
6.55574	7.06889	6.37804	5.66411	6.3857	6.40123	5.90972	6.5113	6.50583	5.8361	5.47606	6.40886	7.16456	6.87858	6.58581	7.08006	6.32699	6.73455	6.98483	6.31583	6.26164	6.65504	6.86259	6.62892	6.72969	6.65634	7.03115	5.87857	5.37966	6.6767	6.48099	6.77304	6.96123	6.54915	6.40048	6.43544	6.68961	5.43599	6.88346	6.71756	6.90873	6.15579	6.36627	6.86854	5.36648	6.00972	5.34404	6.89563	4.70979	6.72801
6.69331	6.91556	6.73046	6.76539	6.8389	6.94946	6.53032	6.66833	6.60988	6.55648	6.63196	6.01686	6.4937	6.49469	7.0802	6.39074	6.73225	5.95118	6.50924	6.45576	6.52291	6.32701	6.4938	6.36974	6.38621	6.92535	6.61454	6.88104	6.72585	5.92432	6.10037	6.42689	6.99456	6.5298	6.60729	6.71855	6.6299	6.25216	5.28994	6.91196	6.64728	6.26783	6.45128	6.87504	6.06888	6.70275	6.57722	6.49761	5.98167	5.82205
5.09287	7.00005	6.81025	6.94522	6.65186	6.52094	6.28672	5.9315	6.35526	6.92905	7.02401	5.75956	6.07672	6.84655	6.81831	6.49432	7.04542	5.81404	7.10954	6.39028	6.85585	6.64113	6.0605	5.74498	6.01588	6.37673	6.82429	6.82847	6.75611	7.06779	6.9034	6.16648	6.63658	6.39828	6.2899	6.20891	6.83261	6.66927	5.58664	5.2862	5.95383	6.82293	6.76248	6.55145	6.37311	5.94723	5.87	6.23642	5.40695	6.27743
6.03347	7.13941	6.91967	6.10224	6.65067	6.69233	6.64443	6.72841	5.93462	5.95878	7.029	6.27522	7.25514	7.23261	7.09207	6.55087	6.41191	6.03217	6.75448	6.60157	5.3326	6.395	4.66738	5.60358	5.67188	5.76222	6.64537	6.65089	6.85599	6.743	5.73582	6.72994	6.8486	5.70032	6.26118	6.81877	6.2191	6.77486	6.45314	6.83205	6.45269	6.15182	6.31378	6.08012	6.66743	6.86034	6.45947	6.92955	5.81188	6.58084
6.6084	6.93226	6.73845	7.04098	6.67731	6.79992	6.46747	6.8469	6.73362	6.36815	6.70159	6.51181	6.53135	6.35924	6.52315	6.71132	6.63919	6.28652	6.91338	6.26645	6.82546	6.77368	6.72668	6.78761	6.98031	6.01838	6.67398	6.00979	5.91066	6.11346	6.46004	6.73623	6.82872	6.91114	6.17073	5.58816	6.75983	6.80786	6.74529	6.23782	6.71652	6.42328	5.99523	5.37292	6.57921	6.71618	5.8488	6.10674	6.47731	6.56671
6.75519	6.912	6.95792	6.99141	6.78576	6.35946	6.24619	5.70959	5.76186	5.86695	6.69951	6.6658	7.0788	5.58824	7.24093	6.76359	6.28478	6.25044	6.63455	5.84517	6.87226	6.61242	5.91521	6.56758	6.74113	6.90054	6.63566	6.86053	6.71141	6.57645	6.26753	6.45661	6.85946	5.29023	5.86207	6.43012	6.94143	6.04606	6.57939	6.73916	5.27934	5.95785	6.61821	6.95147	5.45965	5.96862	6.0847	4.01603	6.67319	5.84067
6.06457	7.38135	6.81767	6.53923	6.90896	7.05065	6.45045	6.53871	5.99437	6.4778	6.95486	5.47354	6.7357	6.04032	7.42556	6.93418	6.68691	6.34233	7.00468	6.39007	6.75914	6.38972	6.77507	5.94964	6.76293	6.36732	6.83977	6.7733	7.0737	6.38555	6.01783	6.43397	6.78384	6.72873	6.8753	6.30008	6.57702	6.63047	6.21499	6.47316	6.37846	6.84855	6.03953	3.81331	6.76043	6.85603	6.67171	6.47878	6.2527	6.98503
6.10212	7.22084	6.14289	5.48018	5.95704	6.6982	6.78458	5.22724	6.42531	6.74455	6.70851	6.97787	6.7648	7.19344	7.00534	6.83815	6.86801	6.79881	6.8549	6.25759	6.4568	6.51873	6.60084	5.62838	6.28861	6.69152	6.8817	5.62744	6.52449	5.73889	6.55264	6.01472	6.41918	6.61255	6.60081	6.57524	6.74387	6.91949	6.86694	5.42675	7.04419	6.60715	6.29224	6.17965	6.53206	6.17624	5.6	6.27586	6.50389	7.02139
7.08569	7.26613	6.72594	6.61097	6.61736	6.52347	6.40595	6.34809	5.86491	6.49682	6.16083	6.34212	6.693	7.12627	7.19271	6.12864	6.73937	6.27634	6.58611	6.48014	6.26811	4.96881	6.32663	6.86413	5.94929	5.72661	6.63529	6.20968	6.56608	6.68028	6.50814	6.0904	6.45658	6.11008	6.72572	6.58179	6.87447	6.80219	6.34104	6.95523	6.62931	6.94598	6.84974	6.96872	6.36089	6.54976	5.50426	6.48232	6.67843	6.25062
6.50678	7.25108	7.08239	4.96867	6.55695	6.43342	6.01157	6.76774	6.9643	5.62996	6.10725	6.53287	6.74726	7.12052	7.1028	6.66947	6.08472	6.95168	6.83344	6.24971	6.83294	6.63468	6.74356	5.82685	5.64502	6.54701	6.30264	6.36268	5.14529	6.40768	6.79071	5.90961	6.25844	5.84913	6.04086	5.64109	6.61844	6.93858	5.93148	6.18243	6.75839	6.59475	6.45979	6.90477	6.52609	6.78482	6.66208	5.98183	5.17363	6.77939
6.09973	6.83266	6.72597	6.31782	6.95971	6.97738	6.11856	7.18877	6.51999	5.99948	6.87277	6.34186	6.94164	6.753	6.44275	6.63463	6.93805	5.87689	6.74633	6.60192	5.30722	4.11086	6.85224	5.41591	6.38345	6.47731	6.88665	6.93386	6.99264	6.60355	6.64061	6.91414	6.72529	6.21586	6.65234	6.65941	6.60032	6.84537	6.13135	6.99691	6.23794	6.59196	5.736	6.46562	6.56665	5.53901	6.41091	6.57296	6.58357	5.93504
6.41134	7.17038	6.70463	6.75343	6.46362	6.31748	6.41245	6.48064	7.07392	6.09286	6.44982	5.98772	6.88223	7.16243	7.11083	6.86608	6.00794	6.665	6.49237	6.36757	6.69649	5.99641	6.48025	5.53137	6.52328	6.09169	6.89466	6.55862	6.08654	6.52564	5.67898	6.25402	6.69479	6.24856	5.89168	6.49312	6.55906	6.62335	4.97766	6.6435	6.44766	6.67413	5.87172	6.34625	6.63323	6.17411	5.74621	6.81712	6.83886	5.49019
4.74321	7.25804	7.30627	7.12372	6.83368	6.03714	6.5045	6.71915	6.50582	4.48277	6.2818	7.16681	6.38238	7.14767	7.15318	6.45072	6.65405	5.63063	6.99881	6.96167	6.19742	6.93534	6.85132	6.5532	6.97166	6.41457	7.15525	6.66246	6.97748	6.15419	6.62572	6.77423	6.08041	5.21739	6.66559	5.82923	6.31318	6.86343	6.57013	6.22148	6.25297	6.89246	6.35227	6.69538	6.92078	6.39478	6.83379	6.84836	6.77476	5.9061
6.29769	7.24045	6.96011	6.50464	5.81483	5.14182	6.12617	6.9746	6.25023	6.30827	6.62138	6.68628	6.84241	6.95694	7.28898	6.66994	7.08579	5.68359	6.73154	6.45281	5.707	6.86247	6.1943	6.49323	6.66804	6.10606	6.68024	6.48721	6.14603	6.34278	5.61967	6.4279	6.0534	5.98821	6.79033	6.56965	6.58833	6.61746	5.80632	6.96423	6.77968	5.96481	6.50834	6.86092	6.56493	6.64616	6.52787	6.29603	6.78122	5.7938
6.43522	6.16197	6.44701	6.49657	6.4668	6.74697	6.37348	7.16202	6.35614	6.51258	6.35417	6.54854	6.90494	7.08677	6.03734	6.54657	6.91961	6.45457	6.39409	6.0591	6.45647	6.12422	6.07888	6.37456	6.94305	4.25334	6.86662	6.89222	6.86606	5.44956	6.00223	5.57511	6.28728	6.50019	5.76074	6.8313	5.6331	6.77975	6.914	6.41964	6.11666	6.54275	6.58184	6.71538	6.66428	6.38969	6.53667	6.17035	5.25219	6.63122
6.39577	7.05249	6.51083	6.99028	5.63327	5.5659	6.27015	6.80706	6.72778	6.56791	6.44458	6.40557	6.40577	6.7537	6.81694	6.7477	6.8632	5.09165	6.27306	6.63755	6.6855	6.43711	6.45118	5.98677	6.16141	6.44933	6.9734	6.09692	6.70898	6.45017	6.4913	6.64119	5.70473	6.18439	6.8282	6.69143	6.94722	6.56069	6.97924	6.69329	6.78436	5.90997	6.18655	6.6741	6.20788	6.6615	6.87704	6.89241	6.20959	6.80971
5.95443	6.84131	6.12788	6.25146	6.52062	6.11305	4.71453	6.54106	6.46137	6.30065	6.36448	6.70301	6.78477	6.88453	6.86663	6.52049	6.8254	6.49525	6.92841	6.58898	6.10844	6.5022	6.63923	6.05535	6.66966	6.27493	6.73871	6.25795	6.73075	5.91464	6.63768	6.44106	6.22826	6.29772	6.76928	6.32923	6.8571	6.33396	6.35647	6.25543	6.88553	5.97011	5.13227	6.84434	5.79368	6.88339	6.86634	5.98554	6.27164	6.90159
6.60435	6.88757	6.83401	6.97916	6.40294	7.10037	6.78304	7.03728	5.73494	5.98801	6.89947	6.74581	6.47634	6.57104	6.43532	6.76623	6.43573	7.03125	6.2831	6.00787	6.58578	5.28441	5.97216	5.53372	6.41748	6.18245	6.93478	5.86305	6.17663	6.98625	6.54268	6.94698	6.6407	6.18246	6.8881	6.67777	6.99329	6.9532	6.60814	7.04784	6.61857	5.92674	6.45536	5.78185	5.84154	6.17239	6.60274	6.84564	6.81682	5.86242
6.34031	6.97553	6.57402	6.32759	5.82226	6.24051	6.25438	7.07511	5.95916	6.62572	6.40252	5.77209	6.76882	6.73729	6.99457	6.85875	6.33216	6.30863	6.93265	6.89469	6.8214	6.59337	6.74994	6.62755	6.18714	6.32314	6.73501	6.82879	6.73141	6.39254	6.62577	6.21084	6.49377	6.6242	5.52807	5.16316	6.95614	6.11369	6.56116	5.82885	6.93322	6.27551	6.40534	6.99667	7.00353	6.36794	5.63189	5.76598	5.56261	6.44602
6.74456	7.14918	6.53196	7.06138	6.80374	6.39666	5.75272	6.68283	5.92402	6.54687	6.92982	6.15467	6.42177	6.60046	6.67059	6.6978	6.74912	5.78339	6.88787	6.5814	6.80704	6.70027	6.42492	5.62914	6.8886	5.97192	6.41523	6.31483	6.58735	6.35053	6.47107	6.65425	6.06624	6.65066	6.64815	5.63805	6.47172	6.97245	5.83111	6.95958	6.80461	6.34928	4.86379	6.84915	6.60612	6.30761	6.51969	6.12577	6.58685	6.80641
6.91275	6.79321	6.9148	6.75249	6.78399	5.22995	6.8575	6.4805	5.81494	6.65411	6.37367	6.69298	7.01831	6.96829	7.27537	6.51991	5.40666	5.59157	5.89906	6.53442	6.35301	6.10616	6.31797	6.1591	4.91493	6.43356	6.93826	5.13353	6.40171	6.63832	5.78918	5.6138	6.98121	6.43099	6.49116	3.9135	6.92379	6.65394	6.3532	6.89292	7.03421	6.42534	6.78319	6.66453	5.67502	6.35222	6.8121	6.46323	6.72564	6.63363
5.36856	7.34245	7.00591	6.04477	6.57684	6.41379	6.87519	7.02861	6.31248	5.3454	6.30709	6.80566	6.40943	7.22796	7.3467	6.22328	6.2394	6.84113	6.98647	6.76694	6.85603	6.62874	6.3933	5.22059	6.01456	6.38572	7.15601	5.32557	5.6903	6.21633	6.67945	6.75448	6.65074	6.65476	5.54161	7.07478	6.11894	6.92942	7.03577	6.85739	6.60483	6.0387	6.34762	6.66675	6.82363	6.32038	6.98048	6.5497	5.90121	6.52843
6.31144	7.10714	6.59281	7.20932	6.01171	7.21154	7.03806	6.97649	6.43322	6.01641	6.82149	7.10941	6.79321	7.38619	7.18554	6.90191	6.25514	5.91011	6.64646	6.73385	6.29217	6.22281	6.62802	6.57985	6.78029	6.82992	7.16203	6.59361	6.87119	5.24529	6.79989	5.01199	6.9232	6.45236	5.24995	6.90583	6.65035	7.06696	6.64278	6.57717	6.5864	6.37109	6.66565	6.66401	6.24623	6.84916	6.65989	6.51948	6.62436	7.01585
7.02242	6.526	6.63842	6.65912	6.78022	6.83786	6.24042	6.94895	6.82145	6.6192	6.87527	4.31896	6.90186	7.43154	6.32899	7.02229	5.47514	6.30159	6.6994	6.6254	6.10853	5.86706	6.59176	6.66107	6.84774	4.26133	6.93397	5.79225	6.74993	6.66852	6.06499	6.26919	6.52816	6.15469	6.07318	6.03154	6.90098	6.67824	6.66777	6.07712	5.31277	6.64949	6.4926	6.3373	5.91592	6.7858	5.82312	5.73377	6.81809	5.66621
7.10673	6.99381	6.92881	4.94988	6.54224	6.75946	6.74727	6.24984	6.28704	6.2698	6.22722	6.86255	6.9362	7.22933	7.44992	6.37587	6.65827	6.75017	6.48706	6.79306	6.17427	5.64882	5.9594	6.46866	6.89755	6.81092	6.64	6.41323	6.61919	6.4439	6.09886	6.30228	6.46327	5.81347	4.66194	6.77305	6.84068	7.04326	6.8512	6.54613	6.87377	6.91557	6.16234	6.57018	6.46705	6.36857	6.71354	6.38892	6.26625	6.63889
6.68257	7.36038	7.14103	6.99397	7.02957	6.94515	6.16709	7.10725	6.53723	6.83677	6.88763	6.15231	6.48071	6.72761	7.23671	6.83076	5.79516	6.68105	7.11776	6.58117	5.20965	6.65515	6.92917	6.37308	6.9661	6.41717	7.00253	6.7906	7.06429	5.91613	6.30203	6.14045	6.24714	6.76648	6.38854	5.81491	6.77584	6.78605	6.65883	6.33571	6.91245	6.48368	6.78359	6.51889	6.41745	6.58534	6.4938	6.34787	5.22929	6.53126
6.94497	6.88898	5.16428	6.45556	7.06024	6.76496	6.22826	6.83917	6.10608	6.60728	5.49349	5.31283	6.07406	6.88943	6.38616	6.88875	6.8608	6.5196	5.47552	6.63533	6.52542	5.90163	6.33281	6.3627	5.70444	5.03186	6.6264	6.41154	6.5473	6.85185	6.91102	6.60505	6.72733	6.58332	6.58071	6.74434	6.67969	5.9548	5.80826	7.01908	6.93472	6.32533	5.88256	6.8132	6.631	6.63688	6.67933	6.73421	6.45993	6.16265
6.37743	7.22812	7.1061	6.96004	6.5843	5.97455	6.56308	6.6018	5.29477	6.47219	6.78907	6.8371	7.00789	7.07689	7.06823	6.73909	6.60892	6.79718	6.08263	6.14045	5.6572	6.68221	6.00071	6.67325	5.92408	6.83809	6.32015	6.95641	6.07183	6.22352	6.93309	5.58127	5.08212	6.53269	6.77951	6.41862	6.50184	4.19912	6.63264	6.9581	6.92496	6.31907	4.58835	6.29978	6.71653	5.81994	6.55896	5.9271	6.69304	6.98366
5.37507	7.11252	7.02475	6.95779	6.43495	6.88614	6.37679	6.41849	6.44476	6.04897	6.84058	6.93934	6.34247	6.81648	6.9246	6.91786	6.35168	5.81461	6.78549	6.76368	6.66736	6.45759	6.97931	5.54939	6.61272	6.38998	6.52739	6.57766	6.91941	6.87045	6.70076	6.62145	6.69983	5.84694	5.4826	6.47784	6.22139	6.72718	6.77574	6.9382	6.44308	6.75721	5.32486	6.75528	6.50428	5.98527	6.29551	6.61127	6.4741	6.60692
6.50979	7.22461	7.06446	7.02098	6.88505	6.18717	5.69055	6.99416	6.16686	6.04055	6.48344	5.05183	6.66482	6.77831	6.92069	7.12408	6.407	6.66912	6.6326	6.00633	6.64025	5.17951	6.25354	6.28503	6.64568	4.36717	6.83874	6.75866	6.1241	6.62709	6.12702	7.08238	6.72524	6.9431	6.32242	6.2584	7.0578	6.24626	6.84249	6.52976	6.77097	5.60053	6.2194	6.97216	6.57522	6.86712	6.43336	6.45973	6.80724	6.19321
5.71959	7.23998	7.02669	6.99911	6.63259	6.99662	6.72076	6.96355	6.12443	6.51576	5.91599	6.45968	6.82214	7.02583	7.39271	6.67292	6.29037	6.85333	6.88606	5.81472	6.79204	6.56861	5.25272	6.47026	6.14538	6.87097	6.63152	6.26086	6.40372	6.52426	6.72664	6.23588	6.85019	6.27706	6.86989	5.98615	6.83607	7.02792	5.91271	6.84994	7.05271	6.78719	6.09193	6.46982	6.70488	6.74678	6.62797	5.75719	5.36328	6.48971
6.91039	7.33132	7.04365	6.78198	6.85889	5.06226	6.87672	7.15892	6.63385	6.55644	6.30805	5.68428	6.60469	7.11821	7.06423	6.1805	6.91477	6.30135	6.82721	6.03679	6.30273	5.57004	4.65486	7.07043	6.60051	6.65114	6.84192	6.24258	5.89924	6.90004	5.97078	6.83337	6.62422	6.8033	6.01502	6.45227	6.15038	6.96779	6.58703	6.57739	6.62256	5.7359	6.62084	6.07922	5.72234	6.12084	6.92188	6.71783	5.6719	6.23311
6.70341	7.06512	6.88989	6.73734	6.71108	7.05388	6.54346	6.19403	6.7493	5.98359	6.04615	6.72219	6.71476	6.73766	6.45685	6.96933	6.62552	6.70067	6.69689	6.45456	6.65706	6.74689	6.68525	6.2115	6.76154	5.09746	4.91265	5.8055	6.12995	6.09724	6.40861	6.68298	6.61296	5.70535	7.01856	6.32583	6.91581	6.58405	6.78544	7.09555	6.89433	5.48451	6.54923	6.79429	6.64595	6.86656	6.20037	5.74017	5.90682	6.4737
6.04588	7.19374	6.78882	6.25071	6.70215	6.52475	6.04863	6.99638	6.12574	4.61859	6.14871	6.32257	6.30168	6.92006	7.04899	6.4082	6.57869	5.46351	6.18232	6.88045	6.81482	6.02599	6.45171	6.73929	6.58865	6.5615	6.34306	6.64537	6.83219	6.87327	5.42624	6.80291	6.7078	5.76554	6.71781	6.41568	6.96125	6.42273	6.49702	6.82946	6.88702	6.04857	5.77423	6.66844	6.478	5.20487	6.31382	5.32299	6.57255	5.94789
6.3289	6.72742	6.77874	6.33167	6.37752	6.99472	6.46059	6.78609	6.24545	6.8056	7.04488	6.9585	6.91208	7.03491	7.08908	6.41953	5.7566	6.01013	7.02947	6.82185	7.18179	6.57126	6.7511	6.48283	6.65636	6.70569	6.72201	6.85496	6.71153	6.58937	6.30606	6.22615	6.82842	5.91719	6.88105	5.96093	6.81736	6.69335	6.64281	6.67025	6.82939	6.99896	6.65696	6.54354	6.5907	5.66698	6.39085	6.79116	5.89785	6.38605
7.11707	7.1164	6.78417	6.15855	6.96132	6.68041	5.79602	6.98514	6.76546	5.75218	6.76649	7.01726	6.71644	7.27753	7.27552	6.43222	6.64497	6.32391	5.90619	5.76193	5.96572	6.8418	5.41236	6.34693	6.55036	6.4674	7.07135	6.70176	6.69477	6.63443	6.56835	6.77408	6.69362	6.55547	6.82584	6.93455	6.62704	7.25595	7.15229	6.53125	6.78992	6.98325	5.49347	6.74303	6.32277	6.55867	5.72035	5.62844	6.73645	6.12147
6.78129	7.2346	7.05005	6.49925	6.38756	7.07052	6.39153	6.3166	5.1374	6.60606	6.81411	6.65595	6.83345	6.93399	7.26834	6.20579	6.45405	6.4103	6.33961	6.39864	5.61822	6.3777	6.61969	6.73265	6.3746	6.48655	6.7933	5.3883	7.06503	6.77014	6.80748	5.98436	6.92886	6.61969	6.56232	6.90453	6.74197	6.75977	5.80698	6.96066	6.89085	6.8543	6.1284	6.26744	6.57484	6.53139	6.23737	6.50398	6.78206	6.04227
6.11014	7.31592	7.08752	6.84835	6.94976	6.78145	6.74291	6.5035	6.45585	6.31898	6.31615	6.86126	6.71216	6.91925	7.2484	6.40445	6.34426	6.5192	6.73681	6.65589	6.97516	6.57738	6.12326	6.38858	6.62443	6.20461	6.8082	6.42757	7.04123	6.71618	6.52665	6.25446	6.3455	6.83478	6.93692	6.29454	6.92884	4.6504	6.50298	5.79796	6.76344	6.20814	6.07789	6.53738	6.39075	6.78565	5.49403	6.58031	6.04601	6.66875
7.14888	7.25971	7.06558	7.14811	7.00941	5.63562	6.63469	6.91241	6.77998	5.88688	6.68327	6.52588	6.66748	6.32492	7.42283	6.67994	7.00763	6.65922	6.69646	6.31247	6.1576	5.08723	6.72903	6.54815	6.73253	6.55098	6.51322	5.76285	6.08555	6.54866	6.32143	6.42369	6.7874	6.61777	6.59914	6.32394	6.64741	7.07136	6.35384	6.94463	6.94856	6.37624	6.29333	6.94778	6.53697	5.57118	6.64374	6.28622	5.21279	5.88618
6.06609	7.43447	7.40556	6.82026	6.5262	7.02108	6.20955	6.99663	5.95788	6.28621	5.94082	6.13239	6.88534	6.78466	7.32454	7.06258	6.06146	6.78823	6.89281	5.69518	6.53345	6.00309	6.5361	6.73012	6.90784	6.98886	6.61931	6.1229	6.80265	5.79652	5.05004	5.97416	6.63713	4.98589	6.26196	6.76662	6.1448	7.11207	6.84908	6.7146	6.70552	6.57314	6.50342	6.84976	6.81131	5.61344	6.42683	6.78005	6.25077	6.27963
6.38634	7.26126	6.61049	6.58804	7.01454	6.42904	6.62858	6.90573	5.89072	6.77182	6.75123	6.85547	6.22493	5.88152	7.30445	6.67796	5.56089	6.7845	6.93628	6.55035	6.0998	6.19296	6.38023	6.72502	6.15435	6.08319	6.70582	5.90277	6.44156	5.63327	6.61402	6.74747	6.52943	6.16122	5.32126	6.24013	6.80898	6.98224	4.7296	6.7798	6.6765	6.36012	6.27629	6.45149	6.44639	6.94602	6.07683	6.97591	6.24139	5.72101
6.56966	7.07798	6.97484	7.07219	7.09868	7.05544	6.6327	6.96302	6.26181	5.75517	6.85595	6.44041	5.8687	6.91111	7.32652	6.56	6.77687	5.99372	6.84483	6.36582	6.6325	6.29005	5.31753	6.43629	6.2834	5.98912	6.47551	5.70744	5.97599	6.4396	6.78733	6.63441	6.54413	6.82889	6.67903	6.45837	6.97375	6.4935	6.59303	6.84963	6.87951	5.69195	6.75212	6.43278	6.63535	6.66511	5.80725	6.39749	6.65608	6.40913
6.35591	7.33916	6.78969	6.02151	6.10588	6.71042	6.86147	6.88585	6.65456	6.67057	6.47699	6.45143	6.39565	6.60466	7.46491	5.97101	6.63224	6.86672	7.12878	6.2881	6.69395	6.88971	6.67168	6.10218	6.51738	6.90626	6.08926	7.14215	6.70228	5.88027	6.52657	6.84242	6.75595	6.65874	6.53748	6.3704	7.02145	6.85222	6.13695	6.6456	6.25601	6.96713	6.6204	6.01833	6.72775	6.46961	6.25861	6.15268	5.84787	6.20654
6.44715	7.36482	6.87728	6.89807	6.29094	6.10559	5.22174	7.01091	6.78671	5.7832	4.48226	6.75935	6.68668	7.18816	7.15203	6.71344	6.1304	6.45784	6.43109	6.50261	6.27879	6.39319	6.11668	6.40107	6.56695	6.24134	6.38032	5.96412	6.90629	6.46683	6.22679	6.27336	6.99157	6.00432	6.15157	6.621	6.7592	6.15174	6.70623	6.92475	6.62202	6.71516	6.49541	6.42004	5.38996	6.26731	6.79226	6.01769	4.84383	6.72682
6.74115	7.16194	4.50872	7.08596	7.10707	6.10847	6.80688	6.49712	6.41017	6.26328	6.7453	6.12652	6.3347	7.25678	6.90478	6.71422	5.54437	6.67237	7.01956	6.59686	6.30688	6.25404	5.75213	6.62498	6.24426	5.66072	7.19305	6.84645	6.70613	6.6674	6.53292	6.80941	6.46828	6.47954	5.97403	6.44819	6.79849	7.15091	6.86894	6.83772	6.74001	6.3059	6.64995	6.9211	6.5873	5.97077	5.45691	6.6143	6.32361	6.31209
6.64666	7.108	7.05032	6.81801	7.13517	6.79656	5.95409	6.28366	6.75382	6.41264	6.96862	6.13313	6.86228	7.15792	7.29762	6.66324	5.90142	6.86942	6.78126	6.71903	6.4115	6.76028	5.84712	6.56638	5.83324	5.38287	6.88206	7.05733	7.02699	6.65818	6.56317	6.74815	6.01055	6.40752	4.94917	6.81477	6.18914	6.87362	5.03417	6.64079	6.79917	6.1109	5.44903	5.94688	6.54515	6.51244	6.20762	6.5153	6.83487	6.95431
7.13984	7.45898	7.12347	5.41131	7.09953	6.78149	6.83169	6.47479	6.36186	5.74747	6.48813	7.14267	6.82639	7.10619	7.23963	6.32869	5.89714	6.83358	7.04161	6.3339	6.63654	6.39261	5.28413	6.37052	6.81868	6.32719	6.75595	6.11113	6.0671	6.1319	6.67615	6.53053	6.98032	6.7953	5.94154	6.92647	6.76439	6.94783	5.7979	5.96914	6.59506	6.6237	6.17398	4.05442	6.69277	5.81865	6.1043	5.89251	6.38628	6.20857
6.14067	7.35011	7.3329	7.02915	6.36154	6.87801	7.08125	6.51684	6.41732	6.34362	6.28649	6.6751	6.19325	6.91113	7.42957	6.64242	6.56771	6.88125	6.94771	5.14295	6.81233	6.15744	6.56066	5.8793	6.58476	6.18396	6.12476	6.95407	6.87414	6.56075	6.73141	6.48957	6.77022	6.25548	6.24565	6.61157	6.35708	6.23447	6.86642	6.9629	6.81171	6.2354	6.34182	6.79002	6.76518	6.53941	6.63945	5.43748	6.11965	6.95603
6.504	6.64533	6.95069	6.45962	6.43833	6.65142	6.76851	6.79373	6.54566	6.0625	6.62463	6.76705	6.60104	6.94561	6.7247	6.58482	6.76287	6.69599	6.61086	6.24742	6.65626	6.10731	6.49772	6.54833	6.45477	6.95965	7.0245	5.84087	6.98485	6.1574	6.40041	5.78293	5.68836	6.47528	6.97153	6.76684	6.752	6.44327	6.63961	7.00556	6.17257	5.91464	6.17682	6.39752	6.508	6.63135	5.88118	6.55497	6.50318	6.90766
6.6133	6.87717	6.65651	6.60869	6.77115	6.86547	6.66511	6.93031	5.99271	6.74474	6.81985	4.8792	6.98405	6.95665	5.81788	6.78396	6.81043	6.85269	6.72195	6.8553	6.76698	6.88962	6.92681	6.54643	6.17405	6.35622	5.00867	6.54672	6.05149	6.59577	6.35966	6.4787	6.85966	5.65235	6.7368	5.98376	6.82205	6.92171	6.5203	7.07387	7.0359	5.98155	6.36491	6.84314	6.80523	6.36627	6.43186	6.58253	5.91051	5.63413
5.7149	6.76515	6.99937	6.45219	6.56632	6.68665	5.79988	6.36097	5.23956	6.30292	6.39876	6.4552	6.74308	6.48627	6.75853	6.36807	6.4895	6.73069	6.87233	6.89617	5.86872	6.4697	5.95348	6.78034	6.3324	5.90579	6.16478	6.67145	6.34849	6.76252	6.24299	6.7808	7.02466	6.67923	6.71608	5.38633	6.24557	6.43909	6.50341	6.94032	6.85662	6.33654	6.36924	6.73571	6.42551	6.26496	6.66708	6.46634	6.57654	6.27074
5.87004	6.68063	6.64506	6.7415	6.97648	6.66732	6.76947	6.92891	6.63702	6.34662	5.90315	5.42256	6.38397	6.85487	6.47239	6.76275	6.05809	6.56868	6.5554	5.93173	6.47446	6.5949	6.64615	6.12757	5.85736	6.71769	7.07781	6.90878	6.09857	6.47217	6.38021	6.52054	6.88013	6.39356	6.73077	5.58785	5.77107	6.62331	6.68365	6.78135	6.6899	6.8288	6.51731	6.49852	6.73407	6.08612	6.71799	6.70359	5.63622	6.42317
6.51012	7.01254	6.67081	6.73026	6.7109	6.87718	5.67269	6.93157	6.8117	6.08615	6.29193	6.2636	6.36746	6.84536	7.07091	6.73803	6.5526	6.28485	6.96654	6.03697	6.09177	6.0147	6.34597	5.98378	6.00477	6.5064	6.75323	6.24874	5.95674	6.7322	6.42376	6.87338	6.90363	6.0008	6.52767	6.42296	6.64968	6.83277	6.57501	6.50685	6.64762	6.69517	6.03003	6.95778	6.10797	6.87674	6.84589	6.40878	6.24096	6.23168
5.44717	7.14876	6.55268	6.85509	6.37971	6.64272	6.46966	6.78584	6.61516	6.04991	5.29497	6.60912	6.51279	7.18143	6.88828	6.57055	6.64558	6.71284	7.10937	6.37813	6.31029	6.20515	2.95182	6.11068	6.6805	6.74328	6.39946	6.69046	6.49183	6.07394	5.92689	6.04016	6.57575	6.92565	6.96257	6.0237	6.4649	6.90963	7.00741	6.59585	6.94609	5.74096	6.33405	6.58267	6.80012	4.9413	6.25373	6.274	6.63913	6.67236
6.85501	7.46593	7.19003	6.99113	6.97264	6.84332	5.72644	6.14562	6.53968	6.49496	6.47774	6.40451	6.39008	7.03901	7.33647	6.79715	6.5403	6.02461	6.42332	5.83606	7.10109	6.65157	6.09975	5.86571	6.26252	6.58271	6.91491	6.58358	6.3552	6.58571	6.72753	6.29187	7.10629	6.76707	6.35477	6.59362	6.23456	6.04424	6.8924	6.90514	6.93617	6.35493	6.23782	5.42121	6.72131	6.76746	6.60403	5.14714	6.72531	6.421
6.59707	5.31397	6.66981	7.06639	6.8672	6.48414	6.57736	6.41233	6.53409	6.40181	5.94275	6.52756	7.03555	7.17267	6.3377	6.53874	6.24541	6.05448	6.95704	6.46029	6.58394	6.7792	6.83039	5.41855	6.64758	6.62308	6.31116	6.23985	6.76883	6.79964	6.52321	6.33962	6.93657	5.99377	6.67062	6.51566	6.53009	6.33185	6.47063	6.5912	6.60322	5.60072	5.29668	6.27759	6.07414	6.31853	6.11602	6.57982	6.60668	6.74623
6.73587	7.30755	7.19527	7.09059	6.75826	6.26986	6.93949	6.02314	6.44296	5.92643	7.00853	7.0997	5.32226	7.37949	7.05826	6.62218	5.86464	6.48266	7.06794	6.56307	5.74121	6.35762	6.91071	6.94717	6.10702	6.26706	7.00362	5.63686	6.67574	6.55852	6.55244	6.35027	6.81153	6.67222	6.15988	5.61866	6.90683	7.12072	6.63856	6.32955	6.18683	6.64085	5.69587	6.85223	5.48214	6.57469	6.73697	6.63797	5.70625	6.45638
5.09321	7.24738	7.125	6.94215	6.60578	6.85217	6.35371	6.83651	6.05289	6.08018	5.20294	6.47277	6.64013	6.73634	6.84317	6.6893	6.57926	6.32738	6.75573	5.90237	6.91644	6.80342	4.02107	6.11694	6.85846	4.34023	6.5813	6.07858	5.99076	6.419	6.11532	6.57443	6.96826	6.44879	6.17358	6.67127	6.88734	6.28223	6.69591	6.50834	6.4947	6.17799	6.22922	6.53197	6.40806	6.74026	6.06289	6.74561	5.62142	6.43796
6.49823	6.99915	6.71665	6.20244	5.87562	4.87732	6.92553	6.70227	6.73244	6.60182	5.48972	6.64687	6.19823	6.82363	6.986	6.78801	6.65322	6.47042	5.97012	6.36296	6.27244	6.57552	6.76867	6.68868	6.42482	6.6305	6.7986	6.3316	6.60441	6.77794	6.50632	6.67901	6.64584	6.33869	6.71845	6.56361	6.59462	6.48684	6.68577	6.64135	6.09454	6.62609	6.42306	6.9579	6.69647	5.97628	6.68383	6.49766	6.59479	6.39356
7.00348	7.47632	7.11355	6.40451	7.07198	6.75477	5.26595	6.91894	6.86932	5.56714	5.62398	6.44878	5.71439	6.67884	7.38075	6.45511	6.86461	6.8127	6.9998	6.89413	6.90262	5.83462	6.48608	5.9511	6.71077	5.91662	6.78289	6.48351	6.79291	6.24076	6.6166	6.1624	6.35805	6.64219	6.60957	5.01159	6.86374	6.6587	6.20514	6.97846	3.27761	6.25937	6.55551	6.78989	6.92194	5.40059	6.46278	6.63476	6.64497	6.75832
6.5653	6.98153	6.06544	6.44225	6.64187	6.75718	5.1364	6.8034	6.33773	6.75895	3.33082	6.31477	6.55425	6.95008	7.12639	6.81857	6.15609	6.26101	6.50861	5.72786	6.71102	6.35527	6.8464	6.86502	6.51402	5.70793	6.94858	6.88976	6.34007	6.053	6.39913	7.00452	5.83497	5.41209	6.62659	6.19733	6.61324	6.40963	5.75374	5.9256	6.58771	6.3876	5.07049	6.67559	5.02929	6.56788	6.73755	5.85487	6.66402	6.41313
6.45673	7.47709	6.90155	6.76116	7.02129	6.26303	6.38794	6.83979	6.36374	6.6421	6.93077	6.64553	6.06748	7.24586	7.32768	6.95177	6.96889	5.53139	6.34244	7.05324	6.41423	6.27939	6.41443	5.11352	7.10475	7.02973	6.98223	6.17493	6.35709	6.91276	6.23583	7.02886	5.31771	5.97781	6.35828	6.38389	6.6924	7.14427	7.17006	6.22138	7.03912	6.40176	6.93106	6.64436	6.88386	6.49857	5.75545	6.05994	6.23407	6.33504
6.47621	7.25152	5.48741	6.54352	6.70284	6.03742	5.84036	6.8217	6.03754	6.27528	6.27829	6.66569	6.66469	6.20377	7.22395	6.63276	6.84413	6.42883	4.89311	6.71172	5.83097	6.6559	6.04121	6.40816	6.44978	6.6555	6.95342	6.40114	5.64253	5.93476	6.45908	5.99695	6.7815	6.29409	6.60774	6.44047	6.4231	6.69181	5.75179	6.75636	6.75969	6.52731	6.248	6.32118	6.32106	6.72741	6.04105	6.80357	6.31942	6.86161
5.28436	7.17329	6.94024	7.04952	6.91052	6.76984	6.26119	6.7864	6.57349	6.4603	6.48863	6.50218	6.49871	6.68222	7.33332	6.92501	6.41599	6.85833	7.04782	7.04454	5.93342	6.88219	6.48444	6.15349	6.52043	4.7645	6.50962	6.29331	6.71136	6.03894	6.55862	6.47211	6.56279	6.38781	6.81934	5.95689	6.50566	6.22401	6.76415	6.94415	6.6653	6.59529	6.67385	6.81026	6.41487	6.11081	6.13233	6.6703	6.7408	5.50178
6.74167	7.04016	6.6937	6.78886	6.68538	5.53631	6.32875	4.89302	6.82156	6.49296	6.82768	6.27975	6.87724	7.25506	7.10056	6.13573	5.26808	6.69929	6.86366	6.20889	6.36834	5.85757	6.75548	6.63223	5.73736	6.49386	6.03102	6.79347	6.50178	6.22982	6.45821	5.02068	6.85789	5.95479	7.09886	6.59742	6.5107	6.47336	6.45427	7.03668	6.95263	6.87518	6.94658	6.21365	6.53679	6.21241	5.95486	6.35847	6.36177	6.90086
6.44516	7.28505	6.97029	7.01141	6.95673	6.79319	4.1543	6.8459	6.56866	6.05897	6.50456	6.6181	5.49647	7.12991	7.12822	6.20314	6.28114	6.84334	7.20572	6.34829	6.00037	6.33628	6.2757	5.55604	5.48737	6.70663	6.87564	6.44343	6.95652	6.82965	6.50378	6.63995	7.03085	6.66044	6.48163	6.47691	6.89992	6.55139	6.90138	6.48729	6.80081	5.70454	5.8615	6.69686	5.99474	6.90022	6.72826	4.08486	6.62482	6.50626
5.9749	6.80924	6.57678	6.45598	6.74868	5.89899	6.59108	6.9066	5.27995	6.5984	4.15555	6.44635	5.72671	6.86477	6.02591	6.86492	4.77664	6.18864	6.67585	6.43324	5.94738	6.62259	6.34328	6.69016	6.23117	6.45432	6.6729	6.58334	6.40384	6.65904	6.08057	6.54682	6.81605	6.40914	5.75223	6.81979	7.11867	6.48096	6.81919	6.68075	6.67244	6.47866	6.51978	6.61112	6.76282	6.5945	5.64028	6.79107	5.94099	6.51488
5.95741	7.14797	7.35335	7.19544	6.62969	5.47222	6.73575	6.73377	6.52364	7.03352	6.47108	6.9224	6.58557	7.1567	7.32629	6.3411	4.96334	6.58297	5.93006	6.57685	5.81331	6.21446	6.65189	6.25782	6.49839	5.40669	6.92819	6.50339	6.18648	6.87836	6.43008	6.70204	6.24678	5.6849	6.28358	7.06456	5.88532	7.01648	6.04895	6.77021	6.48885	6.86655	6.75315	6.73683	5.88466	6.66004	6.16085	6.56419	5.14965	5.93736
6.058	6.67401	6.37729	6.82301	6.73197	6.72497	6.5685	6.01215	6.40881	6.10371	6.22814	6.06956	6.95198	6.25666	6.83376	6.94996	5.75284	7.08958	6.60137	5.87562	6.65962	6.64695	6.62872	6.8958	6.47782	6.57248	6.88149	5.01337	6.28005	6.85118	6.31785	6.90019	6.43167	6.19684	6.963	6.82049	6.08244	6.90025	6.6396	7.06899	7.07781	6.81573	6.63956	6.58683	6.50502	6.1514	6.32423	5.63227	6.99332	6.33864
6.57204	7.07571	6.59502	6.22267	6.31411	7.0034	6.73377	7.01023	5.52896	6.50528	6.79467	6.30106	6.88101	7.34272	6.26334	6.62242	6.30686	5.72688	6.90977	5.83818	6.26867	6.85286	5.23853	6.78361	6.60329	6.47395	7.08985	6.36256	6.29147	6.56567	6.56202	6.65909	6.82885	6.72762	6.41522	4.75654	6.51246	6.97551	6.19876	5.64972	5.60003	6.23276	6.32021	7.05862	6.50956	6.28861	6.36924	6.56103	6.72337	5.76851
6.51257	7.24846	6.82525	6.8601	6.922	6.45522	6.62415	6.72034	5.52161	5.85816	6.59633	7.11674	6.486	7.37496	7.11011	6.95032	6.90245	6.63809	6.62924	5.76372	6.63262	6.73313	6.18939	6.77483	7.08524	6.80803	7.04524	7.08294	6.66639	6.36197	5.84982	6.85413	6.71879	6.82169	6.39514	5.95751	6.18973	7.11834	6.54686	6.273	7.01115	6.89921	6.22296	6.73681	6.62497	5.97527	6.10967	6.49594	6.6222	6.98487
6.40077	7.04084	7.10617	7.15263	7.13612	6.93115	6.84202	6.9116	6.27587	6.779	6.90533	5.17572	6.61534	6.39028	7.25147	6.51688	6.59602	6.31017	6.72488	5.63216	6.67468	6.15074	6.44144	6.73768	6.5531	6.06156	6.88821	6.71807	4.99553	6.91025	5.95521	6.0518	6.73959	6.70882	6.56181	5.94737	6.89363	6.62522	6.70776	6.2222	6.91685	5.52396	6.79452	6.49243	5.74873	5.81462	6.77627	6.91479	6.3084	5.25436
3.5832	7.19374	6.82821	6.31997	6.77841	6.20653	6.73998	6.75449	6.72617	6.35884	6.36679	6.3535	6.01115	6.77603	7.35757	6.81691	6.78602	6.68019	6.64522	6.8117	5.44656	5.18988	5.27019	6.41544	6.49042	5.89653	7.11132	6.6038	5.555	5.44148	6.47436	6.085	6.72339	6.48896	6.42683	5.43511	6.50847	6.99356	5.87286	2.98588	6.78454	4.63811	6.34508	5.94594	6.97494	6.57308	6.45864	6.38076	6.83217	5.31563
6.97735	6.16031	4.45407	6.95801	6.49711	6.03034	6.70732	6.7387	6.5751	6.25007	6.11039	5.80587	7.22193	7.3731	6.61298	7.03042	6.44809	6.69279	6.37323	6.90807	6.69081	5.97108	5.92165	6.0824	6.32348	6.29028	6.56194	5.27471	6.2326	5.76576	5.74997	6.61443	6.70719	5.72272	6.33352	6.37271	6.63352	6.79359	6.71092	7.07384	6.96367	6.60315	6.0375	5.57475	6.61435	6.51018	6.28766	6.80135	6.31612	6.85054
6.75962	7.25183	7.25183	6.66495	6.91739	6.06849	5.94864	7.03189	4.82664	6.601	6.77761	5.8824	6.40734	7.20042	7.2159	6.91892	5.4139	6.64851	7.09082	5.56684	5.12038	6.72958	6.52862	6.11569	5.66819	6.33869	6.10864	6.2819	5.92	6.84525	6.82091	6.95842	6.95906	6.7718	6.67837	5.92993	6.21219	6.34793	5.94861	7.09442	7.00882	5.654	6.45631	6.93972	6.79167	6.65455	6.57461	6.75188	6.99729	6.33562
6.18107	7.03613	7.1778	6.58983	7.16007	6.95768	6.22355	6.46812	5.94311	6.04322	6.74664	6.64749	5.86762	7.23495	6.99536	6.20821	6.82663	6.63077	5.13018	6.41299	6.43932	6.61386	6.5286	6.49221	6.90152	6.3861	6.81067	6.83662	4.91354	6.00913	6.56588	5.52262	6.93451	6.55432	6.51025	6.4147	6.30012	6.81335	5.35236	6.56458	6.81976	6.70557	6.0785	6.7368	6.44414	6.66775	4.977	6.81338	6.60342	6.64285
6.4869	6.91041	6.64331	5.55513	6.56659	5.30503	6.37626	6.4953	5.92994	6.78578	6.3072	6.96015	6.2445	6.90304	7.0549	5.70936	6.43904	6.80764	6.7725	6.48211	6.81	6.62151	6.48308	5.68293	6.2163	6.87389	6.98636	6.01402	6.4156	6.46237	6.89102	6.87394	6.46009	6.84358	6.35213	6.18375	5.52246	7.13254	6.92004	6.53812	6.90771	6.28111	5.71189	6.89188	6.68156	6.33663	6.53571	6.26767	6.25229	5.38747
6.54637	7.32809	6.77039	5.91428	6.97779	6.76463	5.47287	6.94294	5.03968	6.83642	6.12089	6.62908	6.82295	7.30589	7.20565	5.95727	6.29279	6.56059	6.59372	6.46296	6.49984	6.39972	6.7222	6.53233	7.00164	6.91246	7.38825	6.97977	7.17117	5.59911	6.42039	6.85604	6.64436	6.86149	5.85299	6.78843	6.1364	6.99328	7.02388	6.3017	6.97565	6.70869	6.78274	5.64696	6.05588	6.76419	6.58293	6.29946	6.85486	6.90494
6.3498	6.9198	6.5894	7.04606	6.98312	6.81058	6.35252	7.01002	6.73813	6.53583	5.9822	4.87343	6.72956	7.12091	7.1052	6.57463	6.61747	6.57552	7.03283	5.61453	5.9308	6.43018	5.72519	6.6167	7.1352	6.76938	6.53084	6.03758	6.88459	5.91626	6.49165	6.86158	6.70093	6.45545	6.61281	5.91734	6.25906	6.94714	6.46277	6.17409	6.34491	6.59311	5.95471	6.75018	6.94266	6.30102	6.75406	6.15342	6.76728	5.87595
6.04665	7.06505	6.91247	6.45786	6.53447	6.77422	6.10878	6.9317	6.68729	6.23301	5.57451	6.25885	7.03481	7.125	6.93517	6.56789	6.56488	5.38955	6.82967	5.90582	6.69915	6.46869	5.98439	6.56048	6.7714	6.11115	6.51542	6.36798	6.81813	5.99896	5.87383	4.44094	6.52117	5.9649	6.55853	6.41906	6.58251	6.78209	6.68375	6.76394	6.30821	6.57253	6.58013	5.905	5.94807	6.79468	5.51709	5.79554	6.64986	6.78821
6.58331	7.36008	7.21352	7.0375	7.02314	6.41635	6.59174	6.88075	4.94063	6.59122	5.49238	6.90769	4.65675	7.24646	6.95881	6.89787	6.3171	6.26569	6.07001	6.25726	6.86427	6.93595	6.51498	7.02004	6.60646	6.92114	7.21814	6.81819	6.90798	6.81247	6.2389	6.65798	6.7597	6.39039	6.73802	6.61014	6.13979	7.27927	6.58714	6.57762	7.07396	5.01285	6.72528	6.86122	6.77039	6.41525	6.62718	6.75822	6.96213	4.31582
6.98427	7.28807	7.0542	7.08075	6.93829	6.8426	6.9633	6.03356	6.20035	6.7368	6.28484	6.68647	6.81437	6.88202	7.06232	6.71534	6.35825	6.91284	6.39225	6.55313	6.60802	6.64568	6.91987	5.13561	6.49135	5.01767	6.79126	6.27711	6.96562	5.64624	5.45967	6.56865	5.66318	6.21627	5.91147	6.41948	6.99694	6.42981	5.41079	6.49759	6.21403	4.90807	6.67511	6.01554	6.62325	5.69645	6.44571	6.5969	6.77833	5.9166
5.3045	7.25911	6.88281	5.43533	6.8845	6.4076	6.90764	6.4573	6.64464	6.78004	6.84812	6.9358	5.68524	6.63385	6.77668	6.90776	6.44811	6.44093	5.89058	6.7046	6.96632	6.64108	6.18776	6.48868	6.59481	6.24727	6.3715	6.52723	6.37361	6.62626	6.25871	6.6009	6.40428	5.0993	5.83487	6.7829	6.81543	6.95328	7.04264	6.29988	6.79378	6.00247	6.83157	5.9084	6.94622	5.87042	6.60959	6.48002	6.18111	6.7798
6.46247	7.21952	6.97734	5.6114	6.75458	6.67272	6.40139	6.4046	6.55747	6.21498	6.29586	6.39307	6.90697	7.09585	7.15755	6.72077	6.34226	6.79773	6.39446	5.64232	6.83126	6.39691	6.01439	6.79182	6.57578	5.9248	6.95903	6.20228	6.67857	6.77994	6.84763	6.30742	6.66154	6.23769	6.63754	6.47785	6.65172	6.77849	6.84814	6.75667	6.38901	6.64501	5.80772	6.57847	6.84857	6.50053	6.64021	6.46977	6.44072	6.65717
6.68447	7.18664	6.43156	6.99775	7.13046	6.78985	6.1225	5.06514	7.00437	6.64735	7.11008	6.89893	6.39667	6.54565	7.19859	6.78476	6.46295	5.92802	6.57217	5.9837	6.68505	6.08619	6.16859	6.61381	4.95882	6.36495	7.16809	6.2752	6.24493	5.25618	6.85558	6.98788	6.90644	6.34659	6.64534	6.6896	5.90601	6.55033	6.40131	6.29605	6.60271	4.33526	6.29392	6.63331	6.74951	6.4666	5.92099	6.30924	5.96828	6.68949
6.79354	6.34267	5.87406	6.87972	7.12861	6.42918	6.67155	6.63783	6.79291	6.68236	6.10078	6.07142	6.83522	6.83459	6.43618	6.71824	6.79145	6.80296	6.20369	6.83654	6.81018	6.39229	6.55411	6.11821	6.56471	5.41463	6.97115	6.64767	5.99593	6.83893	4.96753	6.77653	6.9398	6.29617	6.24123	6.66734	6.57236	6.94964	7.08837	6.44833	6.54504	6.80714	6.51245	6.57292	6.62808	6.51058	6.49578	6.64249	6.42984	6.47981
6.12805	7.0017	6.68216	6.90463	6.58637	6.93236	6.75615	6.57945	6.43048	6.72609	6.58404	6.71025	6.56379	6.85584	7.0103	6.72268	5.9508	6.65878	6.8946	6.09802	6.72411	6.60178	6.16297	6.18812	6.12075	6.20531	6.9193	6.85648	5.6445	6.84914	6.5392	6.93329	6.76883	6.13084	6.59158	5.88561	6.96675	6.74985	6.34172	6.75876	6.94234	6.05639	4.73769	6.31794	6.46179	6.50206	6.61228	6.49082	5.55728	6.28471
6.83766	4.84784	6.1225	6.30146	6.62227	5.94266	7.12156	7.1782	6.84744	6.64701	4.44149	6.81904	6.91763	7.04549	6.85286	6.5532	6.25106	6.53327	6.94078	5.97282	6.71888	6.68308	6.06886	6.33696	6.69251	6.96256	7.06283	6.88275	5.17273	6.72479	5.52804	6.75366	6.68095	6.4198	6.84802	4.51915	6.53173	6.56069	6.92353	6.46868	6.35123	6.78903	6.19973	6.12459	6.57524	6.37426	6.09368	6.42848	6.2044	6.48
6.0101	7.37793	7.05999	6.86436	6.47902	5.58685	6.58173	7.02415	6.12645	5.50431	6.13173	6.17552	6.77633	7.23605	6.66619	6.5534	6.49819	6.53932	6.15148	6.91024	5.86734	6.40684	6.76501	6.78767	6.78244	6.70556	6.98512	5.83466	6.56367	6.49495	6.684	6.77724	6.80631	6.45897	6.19704	6.14161	6.89983	6.11675	4.81592	6.56869	6.734	6.59064	6.56212	6.61699	6.36571	6.60355	6.62303	5.66464	6.54565	6.08105
6.33349	6.17179	5.81744	6.69514	6.76706	6.8421	6.85442	7.11817	6.16108	6.4158	6.00286	6.73342	5.53925	6.83048	7.02384	6.86449	6.64391	6.55661	6.70831	6.81836	6.41242	6.3072	5.29107	6.39477	5.43339	6.48973	7.03641	6.75755	6.72708	6.93239	5.19521	6.19294	6.7711	6.70855	6.84826	6.33703	6.28949	4.96067	6.57984	6.4298	5.22187	6.70345	6.49798	6.55061	5.14447	6.08715	6.05604	6.24136	6.79323	6.42613
5.91575	6.90035	6.67172	6.62827	6.67832	6.40449	5.98033	6.79302	6.73724	6.49681	6.86084	6.34919	6.32221	6.6957	7.08492	6.86012	6.23038	6.8106	6.29347	6.06461	7.10721	6.73007	5.42621	6.52508	6.47071	5.18339	6.99957	6.35198	6.53216	6.70927	6.48973	6.37165	6.66616	5.81996	6.43513	6.61786	6.55701	6.00848	5.76691	7.00461	6.38118	6.79644	6.71085	6.87626	6.84756	6.11884	5.56436	6.51872	6.8179	6.6053
5.47228	7.33924	7.25722	6.87283	7.06054	6.34035	6.81404	6.42162	6.14334	6.6939	6.76349	5.29997	6.90229	6.8973	7.50794	7.02374	6.76418	6.80113	6.57004	6.767	6.43481	6.66493	6.14284	6.42133	6.1236	6.94329	6.54503	6.54943	6.65406	6.47394	6.54046	6.45918	6.97773	5.48976	6.70163	6.35555	7.09853	6.73153	6.69804	5.93217	6.94916	5.80759	6.18529	6.29898	6.59702	6.00317	6.75568	6.28982	6.92864	6.23228
6.41046	7.11617	6.84827	5.57013	6.90161	6.55636	7.11276	6.46125	6.2551	6.61591	6.98524	6.54335	6.45273	7.15136	7.10256	6.50809	6.2649	6.63277	6.90564	6.7118	6.85557	6.50006	6.25821	6.60232	6.72804	6.61262	6.99931	5.82726	7.07008	6.94674	5.51745	6.5534	6.92872	6.45623	6.6967	6.6119	6.80206	6.84409	6.56298	5.93099	6.88387	6.36206	5.8121	6.05549	6.83287	6.57635	6.30769	5.85563	6.53848	6.61912
6.54487	6.96565	5.51306	6.67459	5.73732	6.59142	5.9532	6.43617	6.53666	6.75132	6.64896	6.69638	6.70916	7.0818	7.1957	6.69447	5.18114	6.28116	6.84198	6.10485	4.88463	6.46526	6.75626	6.30555	6.21247	6.32998	6.73728	6.37685	6.62008	6.52968	6.52468	5.47133	6.45367	5.88341	6.45635	6.61711	6.6693	6.60122	6.50788	6.94843	6.78964	6.19356	6.62981	6.92331	6.84031	5.77908	6.27729	6.04188	6.78911	6.86189
6.70951	7.23471	6.98127	6.91049	6.95265	6.8623	6.1576	7.02987	6.13541	5.33893	5.58722	5.80248	6.83489	6.90893	6.97884	5.9988	5.79026	6.69637	6.63776	6.03175	6.88343	7.02207	5.88365	6.6084	6.42786	6.64923	6.83307	6.16874	6.37885	6.69957	6.99896	6.81885	6.94791	5.87467	6.68732	6.93065	6.837	6.65697	6.26632	6.97628	6.95153	6.93584	6.44733	6.68938	6.61151	6.4115	6.51483	5.8377	6.01715	5.8396
6.17331	6.98651	6.81198	6.78391	7.08827	6.57142	6.81415	6.64704	7.0006	6.5137	6.69755	5.83493	6.12335	7.23459	7.08877	6.43283	6.60913	6.20837	6.88918	6.78726	6.514	5.8276	6.43087	6.69126	6.69472	6.86266	7.00174	6.62342	6.1894	6.38811	6.36823	6.76144	7.00468	6.91968	6.99454	6.00118	6.47001	7.01119	6.74349	6.48519	6.30518	6.85993	5.65404	7.04903	6.66227	6.46077	6.48017	6.60154	6.60646	6.72326
6.52054	7.34242	6.84001	7.02566	6.96274	6.69148	5.74037	5.1105	6.88665	6.49271	6.98449	5.89727	6.92995	7.12868	7.2192	6.19813	5.81674	6.82871	6.79868	6.68125	6.22666	5.88643	6.81991	6.67155	4.23475	6.20157	6.91697	6.61948	6.70331	6.56276	6.57091	6.36915	7.05086	6.03594	6.54228	5.82646	6.59076	7.15041	6.93224	6.87537	6.89222	4.80914	6.45075	7.00072	7.06203	5.0249	5.39409	6.71759	6.84797	6.39131
5.99862	7.31355	7.25149	6.89816	6.77665	6.69947	5.53249	6.60488	6.97155	6.66218	6.98208	5.54413	6.95828	6.08252	7.51393	6.52778	6.64311	6.73733	6.87295	4.90974	6.6342	6.32216	6.90709	6.83597	6.57735	6.45042	6.29522	6.94661	4.99785	6.12423	6.54755	6.45971	6.55874	5.86006	4.99094	6.51054	7.08296	6.82706	6.1428	6.60215	5.07849	6.83655	6.44981	6.75744	6.69638	5.36274	6.31296	6.58692	6.67804	5.63031
6.0519	7.28063	7.4131	7.06777	6.77014	6.40146	4.96685	6.96739	6.51532	6.42388	6.4185	4.44889	6.0638	7.47961	7.24556	6.58292	6.71758	6.24065	6.01212	6.59568	6.09715	6.37447	6.48474	6.66909	6.84378	6.32937	7.07286	5.54557	6.18537	6.69858	5.60033	6.92854	6.64381	6.36359	6.84944	6.83099	6.23782	6.99621	7.01794	6.69223	7.05538	6.34314	5.321	6.93218	6.93865	6.66128	6.71143	6.19311	5.5645	6.88469
5.75722	7.09725	6.79833	6.75862	7.03154	7.08299	6.95629	6.39725	6.34877	6.2214	5.51491	6.26617	6.49971	7.34562	7.32396	6.45782	6.58057	6.62341	6.56142	5.48773	5.39504	6.1955	6.57163	6.83788	5.62638	6.609	6.93096	6.48862	6.77117	5.32273	6.42451	5.45636	6.17023	6.35351	6.79019	6.40956	6.66076	5.76307	5.79422	6.32841	6.33503	6.22473	6.38079	6.62274	7.03928	6.72993	6.35119	6.2525	7.0604	6.73007
5.75451	7.03201	6.77314	7.06764	7.03355	6.68588	6.49609	7.11526	6.71479	5.5191	6.60282	5.66769	6.68008	7.04934	7.33668	7.04462	5.84081	6.75583	6.84163	3.93136	6.28776	6.01037	6.14562	6.92912	6.54344	6.94114	7.06392	6.07087	6.86835	6.77627	6.10377	5.6865	5.50818	6.23726	6.52653	6.36393	6.45717	6.9065	6.56872	6.61382	6.6862	6.2456	6.4938	6.67547	6.83052	6.30083	6.59238	6.78675	6.18296	6.48405
5.61338	3.25479	6.09744	7.05007	6.76532	6.69918	6.65304	6.19811	6.92436	6.70733	6.84794	6.69738	6.80437	7.08057	7.03833	6.9093	6.60738	6.6864	6.66641	6.50526	6.22803	6.67372	6.62915	5.42142	6.42225	6.34073	6.14388	6.70596	5.4259	6.0366	6.86345	6.24313	6.86614	5.09844	6.50219	6.60394	6.25819	6.89463	5.91282	6.99363	6.77318	6.39136	6.5564	5.90586	5.95936	5.07302	6.69173	6.6413	6.72702	6.48223
6.07838	7.11464	6.87114	6.84598	7.08204	6.44082	5.3649	6.21263	6.55947	4.78112	6.06342	7.03407	7.05575	6.88413	7.30295	5.20047	6.13519	5.55291	6.93099	6.53384	6.83106	6.37229	5.91678	6.22893	6.65086	6.57034	6.87557	6.70354	6.33296	6.43501	6.49515	5.96069	6.72945	6.20105	6.14448	5.49957	6.06318	6.50455	6.70963	6.68066	6.74032	6.59959	6.21585	6.20424	4.47172	6.46184	6.85493	5.5358	6.19225	6.46404
6.74703	7.31295	7.11695	6.8339	6.84409	6.47605	6.49918	5.77298	6.48114	6.35403	6.53461	5.89364	6.78113	6.71421	7.21743	6.51212	6.71728	6.76052	6.92472	6.9863	6.96989	6.32435	6.37753	6.7007	5.37538	5.68914	5.81062	6.06219	5.12272	6.76736	6.7051	6.58972	6.54184	6.14641	6.45942	6.12542	6.24899	7.06965	6.96679	5.74937	6.22673	6.62412	5.52095	6.80765	6.17602	6.51289	6.58669	6.46299	6.59549	6.65616
7.1554	7.37605	7.25281	6.30387	6.97144	6.8073	6.79145	6.8773	5.84186	6.53384	6.71463	6.38734	6.07245	7.25097	7.40382	6.54409	6.41524	6.94116	6.66735	6.40764	6.32507	6.65414	6.51032	6.53344	6.86379	6.56481	6.9469	5.8247	6.93895	6.0556	5.90514	4.32181	6.82924	6.65706	6.79693	6.70156	6.94036	7.14892	6.26932	6.90935	6.7997	6.72593	5.49295	5.90667	6.68358	6.08079	6.02411	5.57924	6.49923	6.6948
6.86566	6.9025	7.09808	7.01366	7.03554	6.85434	6.72332	7.03396	6.21587	6.91449	6.77232	7.09458	6.12065	6.59505	7.05051	6.7688	6.6218	6.57046	6.70022	6.11991	6.75028	6.01877	5.21976	6.57467	6.8091	6.96833	6.72807	6.85953	6.39486	6.55673	6.02784	6.59334	6.31718	6.23265	6.54128	6.74471	6.20772	7.09029	7.0783	6.58184	6.62279	6.653	6.75905	6.84974	6.53246	6.85474	6.54802	7.02166	6.51877	6.67146
6.43278	7.17412	7.03458	7.00928	6.86586	6.42127	6.25623	6.7646	6.04532	6.48696	6.44568	5.3677	6.64043	5.57564	6.78342	6.74441	6.42242	6.37599	6.67854	6.36745	5.16164	5.97688	6.99938	6.6204	6.57121	5.7707	6.77556	6.22443	6.11076	6.40307	6.47611	6.25752	6.28338	6.39777	6.55193	6.61507	6.97754	5.79368	6.84955	6.13287	6.81781	6.2899	6.7042	4.67151	6.83475	6.11564	5.25412	6.33124	6.42464	6.40233
6.19459	6.80478	6.86937	6.61332	6.90044	6.83994	6.34055	6.93995	6.70532	6.12843	6.50804	6.83983	5.96536	7.23859	6.70109	6.47577	6.66592	6.82191	7.02854	6.72168	6.82856	6.34357	6.46854	6.39697	6.34084	6.58548	6.67662	6.50825	6.77378	6.77509	6.80872	6.55022	6.81832	6.09775	5.99229	5.00984	6.61912	6.76915	5.91987	6.80236	6.92751	5.88732	6.37833	6.92734	6.27406	6.019	6.07083	6.14372	6.60055	6.50067
5.74392	7.02517	6.88874	6.92713	7.08199	7.0931	6.74356	6.79045	6.52784	6.36225	6.14523	5.64324	6.94936	6.85327	6.86067	5.71901	6.4032	5.5889	6.72317	6.58349	5.30368	6.43399	5.20809	5.3091	6.62443	6.30066	6.84904	6.32864	6.04716	6.51615	6.39925	6.97764	6.56911	6.37255	5.84835	6.3703	6.97104	6.50533	6.47586	6.94543	6.91344	6.62662	5.18171	6.55699	6.69356	6.22277	6.63837	6.41723	6.5775	5.92354
6.74588	7.26507	6.88587	7.00096	6.45271	6.88665	6.95355	6.64662	6.38062	6.5155	4.60583	6.60746	6.3285	6.04264	7.38806	6.25572	6.30488	6.65626	6.19888	6.00373	6.21568	6.16647	6.45688	6.36679	6.68486	6.6908	6.84028	6.54334	6.64554	6.07912	6.41036	5.93615	6.47072	5.4939	6.59849	5.74274	7.13989	6.00432	5.38416	6.71035	6.7421	6.76624	6.80462	6.27279	5.16583	5.93632	6.02305	6.25191	5.53816	6.94773
6.40365	7.07379	5.79628	6.63096	6.85997	6.88762	6.16009	6.30139	6.5572	6.59216	7.02253	6.30235	6.64341	6.25903	6.88412	6.01491	6.62985	5.65604	6.94768	7.04272	6.49907	5.97756	6.1401	5.3397	6.44164	6.55091	6.1364	6.0158	6.71035	6.25659	6.35106	6.82726	6.58158	5.7656	6.323	6.34485	7.03147	6.3951	6.83881	6.06803	6.36852	5.69223	6.75755	6.86152	6.55325	5.88812	6.76603	6.40825	4.34286	6.81725
6.15722	6.79862	6.70625	6.5378	6.72013	6.19216	5.16448	6.67008	5.19422	6.36787	6.79474	6.466	6.57488	7.25484	6.40414	6.86138	6.00017	5.94034	6.67316	6.09052	6.47713	6.53853	6.9281	6.90044	6.30053	5.86985	6.81208	6.43828	6.64512	6.6717	6.48062	6.63124	6.62779	5.85188	6.30939	6.39071	6.85375	6.85503	6.09485	6.63669	6.5415	6.90041	6.60025	6.52203	6.6415	5.28648	5.98706	6.22749	6.49917	5.97709
6.04576	7.22613	6.82878	5.90138	6.11621	6.96843	6.81572	6.50591	6.63011	6.79334	6.82381	6.65535	6.96984	6.3592	7.33657	6.2997	5.05876	6.80146	6.72574	6.00048	6.58673	6.59066	6.55968	6.46361	6.65877	6.54221	5.49178	6.36461	6.1619	6.52521	6.59091	6.86224	7.01779	6.61024	6.98105	6.16701	5.84703	6.67242	6.67274	6.22923	6.65202	6.17213	4.34325	6.90057	6.6974	6.30327	6.39394	6.25504	6.48205	6.0084
6.62985	6.92685	6.79666	6.24656	6.66905	5.65493	6.78848	6.83905	6.42913	5.98513	6.32992	5.31908	6.54806	7.34687	5.26496	6.79941	5.49605	6.89358	6.82636	6.43907	6.86892	7.02094	6.98677	6.7469	6.84512	5.47242	6.93486	6.8807	6.66016	6.42088	6.63576	6.73139	6.97781	4.82886	6.8108	6.46281	6.86341	6.48041	6.72525	6.64821	6.69851	6.50217	6.26539	5.62084	6.6691	6.45625	6.7935	6.62005	6.41711	6.68355
6.57375	6.72446	5.51425	6.61551	6.19769	6.63776	5.88708	6.98828	6.39088	6.64291	6.78635	7.1581	6.34837	6.88337	5.82747	6.89238	5.71638	6.82016	6.53987	5.99849	7.18568	6.94213	6.95682	6.86457	6.70944	5.81542	7.06078	7.10389	6.15197	6.33258	6.00739	5.36485	6.76145	6.62951	6.1604	5.83684	6.89728	6.24254	6.78449	6.26296	5.76028	5.88794	6.28729	6.73049	6.80372	6.50543	5.93633	5.93182	6.40133	6.12287
6.72281	7.42476	6.92492	6.45884	7.19102	5.89551	6.57011	6.78399	5.77448	5.85732	6.89897	6.8194	4.8322	7.34997	6.98642	7.08788	5.82966	6.74332	6.2679	6.63283	6.7958	6.63523	5.69924	6.59821	6.69167	5.61419	6.92391	6.76499	6.54459	6.72586	5.81603	6.36619	6.66525	5.69225	6.60392	5.6678	6.96547	6.61234	5.81837	6.41703	6.27907	6.75155	6.10033	5.38518	6.73161	6.33399	6.41734	6.8806	6.65262	6.85159
6.3513	7.08313	6.37682	6.1449	6.63574	6.83932	7.04157	6.31463	6.42064	6.52333	6.07696	6.85824	6.85397	6.06332	7.22806	6.25856	6.64163	7.01626	7.06402	6.38438	6.84695	6.39857	5.90097	6.01653	6.51103	7.0645	6.32528	5.89368	6.62339	6.92188	5.86388	6.46797	5.8813	5.89274	6.8	6.14395	7.02127	5.382	5.84587	6.73055	6.63043	6.58415	6.05247	6.9987	6.91345	6.19139	5.17462	6.31687	6.43843	6.18834
6.67819	7.13736	6.62192	6.65097	6.81244	6.66761	6.62413	6.59074	6.72057	6.67719	6.79337	6.45972	5.80163	5.68872	7.23943	6.039	6.58835	6.63284	6.40569	6.44139	6.62715	6.53384	6.90175	6.62581	6.57111	5.99275	6.5741	6.29549	5.98993	7.03729	6.42751	6.92422	6.07269	6.78165	6.97695	5.87074	5.28066	6.94235	7.00984	6.71356	6.27132	6.82301	6.46928	7.02204	6.62	6.86	6.14547	5.77086	5.96125	5.56087
6.34872	6.9176	4.18153	6.51411	6.69712	6.69171	6.63367	6.77385	6.26544	6.48501	7.06863	5.77532	7.09003	7.05059	7.16737	6.49384	6.67678	6.23242	6.92733	6.30162	6.76113	6.60416	5.8465	6.1357	6.43156	7.0522	6.87274	4.36579	6.41038	6.81427	6.44247	6.92396	7.0993	6.15383	5.87971	6.31207	6.93647	6.79888	6.19636	6.54785	6.33516	6.17749	6.59437	6.63711	5.59543	6.80558	6.71465	6.15948	5.62947	5.37882
6.34538	5.36209	6.29672	6.41809	6.57812	6.65483	6.51452	6.44418	6.06915	6.38294	6.74063	5.59021	6.40511	6.91492	6.88875	6.21623	6.02889	6.45092	6.36611	6.51734	6.16054	6.04703	6.66532	5.87947	6.39968	6.04495	7.00127	6.37657	6.47459	6.74439	5.49609	5.97619	6.87362	6.7415	6.46066	6.38402	6.01408	6.6252	6.62309	6.62154	5.06478	6.60575	6.45884	6.82613	6.18322	6.5828	6.64893	6.87054	6.65386	5.78768
6.29038	7.12039	5.9399	6.75841	6.79402	6.17255	6.83634	6.18303	6.76603	6.88089	6.30859	6.70258	6.8493	7.14764	6.9093	6.89713	6.77645	6.92342	6.46653	6.19666	6.53321	6.34818	5.80207	4.9928	6.69587	6.41721	6.12199	6.32221	6.57385	6.22005	5.41529	6.89023	6.74733	6.30827	6.37645	5.63983	4.18424	6.55106	6.7522	5.3263	6.73605	6.51242	6.72918	6.50576	6.65284	6.83749	6.58122	5.57876	5.89436	6.98203
6.69456	7.31682	6.05974	6.60085	7.13532	6.71906	5.66879	6.24248	6.86034	6.8006	6.47557	6.4082	6.69662	6.33383	7.24458	5.22377	5.8746	5.32914	5.93149	6.17441	6.86742	5.64802	6.78994	6.76021	6.20502	6.5205	6.82981	6.80289	6.84227	6.42975	6.33723	6.28424	6.63724	6.61641	6.92307	6.61601	6.09547	7.11118	5.93891	7.12638	7.21058	6.71263	6.8121	6.49701	6.51165	6.08942	6.40697	6.71865	6.14506	6.59055
6.08033	6.70071	6.0865	6.62948	6.63888	6.68924	6.47501	6.75539	6.64736	6.79133	6.36949	6.03187	6.0154	6.33176	7.00296	6.82583	6.31696	6.45575	6.84961	6.63071	6.68059	5.57772	6.87392	5.13566	6.6567	6.93273	7.11575	6.33142	6.18571	6.53011	6.10851	6.40799	6.55851	5.28531	6.48837	6.79413	6.99472	6.66843	6.96067	6.86098	7.00058	6.3125	6.47634	6.6678	6.20504	6.828	6.44375	6.65464	5.8506	6.60238
[truncated: 16,997 more rows]
[truncated: 62 more columns]
